# Supplementary material for: New molecular components of high and low affinity iron import systems in Drosophila
Source: Nat Commun. 2025 Jul 1;16:5662. doi: 10.1038/s41467-025-60758-6 (PMC12218971; doi:10.1038/s41467-025-60758-6)
Supplement: Supplementary file 4 — Supplementary Data 1 [file 41467_2025_60758_MOESM4_ESM.xlsx]

## Sheet: Table S2
Supplementary Data 1. List of primers used in this study.
Primers are listed as forward (Fw) and reverse (Re) pairs.
Lowercase sequences in primers indicate overlap sequences for the Gibson assembly reaction.
Sequences in red indicate gRNA sequences.
Sequences in green indicate the E. coli T7 RNA polymerase promoter.
qPCR Primers
Primer Name	Sequence (5’-3’)
RP49-Fw	CGGATCGATATGCTAAGCTGT
RP49-Re	GCGCTTGTTCGATCCGTA
Fire-Fw	GGATCGATAGTCGAAAAAGCAA
Fire-Re	GATCACATATAGCGCCGATTC
Fire-like-Fw	TTTTGCTGCAATCGACACA
Fire-like-Re	GCCAGAATGCACAGTACGAA
Firewood-Fw	AGAAACCCACTCAATGACAACTC
Firewood-Re	GGCAGTGACCAATCTCCTTT
Mvl-Fw	GTGGGTGCAGCGTTTTGT
Mvl-Re	CGAACTCGTGGCAATCCT
Fer1HCH-Fw	TGCTAGCCTGCTCCTGTTG
Fer1HCH-Re	GTCCACCCAGTCCTTGGTAA
Fer2LCH-Fw	CGCTCTCCAAAACCACACA
Fer2LCH-Re	GTGAAACTCTGAAAA TCAACTGCT
Mco4-Fw	CAGCCGATGACCTGCTACTA
Mco4-Re	AAGCGGAATTTGGACTGGA
ALAS-Fw	ACCAACGGAACGTCTCCTAC
ALAS-Re	CTTCGACGGGGAAACCTT
IRP1-A-Fw	TCCATCGACAGCAAATATGAGT
IRP1-A-Re	CCAGCACA TGAAAGTTGTCAC
Tsf1-Fw	CGCATAAGACCCACACCTG
Tsf1-Re	GGCACACACAGGCGATAA
Pebp1-Fw	GCGACTACATCCAGAAGTACAG
Pebp1-Re	TCAGTTGGTGGCCAGATTAC
CG14789-Fw	GACCAAGGATCCCATGACTTT
CG14789-Re	TTTCGTGGGTGAACTCGTATC
LysD-Fw	GCTCGTTGGGCCTGTATT
LysD-Re	GAAGATTCCGTAGTCGTTGGAG
Hsp22-Fw	GAGAGTGCCGGTATTTTCTAGATT
Hsp22-Re	TTGTTAGCAGTTGGTTTGGTTTT
Hsp68-Fw	AACTTTGCGGTGACCTCTTC
Hsp68-Re	TAGCGTCCTTGAGTGCCTTC
Hsp70Ab-Fw	ATCGCCAGCGAATAACCTC
Hsp70Ab-Re	CCTGCTTCACATTGAAGACGTA
Hsp70Bbb-Fw	GAATGTGCTCCGCATCATC
Hsp70Bbb-Re	ATTGCGCTCATCCTTGAGAT
Hsp70Bc-Fw	CCAGCAACCAAGTAAATCAACTG
Hsp70Bc-Fw	TGAAAGTATTCAGAGTTCTCTTCTGG
galla-1-Fw	AGCAGCGCCAGTATCAGC
galla-1-Re	CGACATCTGGCTCGTTTTG
Nemy-Fw	CGTGAAGCAAATCTATGTGAAGC
Nemy-Re	CGAGTGGAGGCTATAGAAGTTG
CG1275-Fw	CTGTCAACGAGTAAGGGCTATG
CG1275-Re	TCACTAAGAAAGCACCATCCG
CG10337-Fw	TCGGAATCAAGACATGGCAG
CG10337-Re	AGAGCACAACCGATTATACCG
CG10165-Fw	GAATCTTTTGAAATGGCGGAGG
CG10165-Re	GGTATCCTTGAACTCCAGACTG
CG8399-Fw	AAGGGATTGCTCGGAGTTTAC
CG8399-Re	GGGACAGGTTACAGGACATC
CG3592-Fw	CATGCCCTATACGCCATTTTG
CG3592-Re	CAGTCCCAGCCAAAGTCC
S2 cells transfection cloning primers
Primer Name	Sequence (5’-3’)
pAFW-Backbone for C 3XFlag tag-Fw	GGCGACTACAAAGACCATGAC
pAFW-Backbone for C 3XFlag tag-Re	CCGCTCATGAGACAATAACCC
pAFW-Backbone for C 5XMyc tag-Fw	ggttattgtctcatgagcggtGATATCAGAAGCTCCGCCACCATG
pAFW-Backbone for C 5XMyc tag-Re	ctgtgttgtaaaacgacggcCATGGTGAGGTCGCCCAAG
pAFW-Backbone for C 3XFlag tag-Fw	GGCGACTACAAAGACCATGAC
pAFW-Backbone for C 3XFlag tag-Re	CCGCTCATGAGACAATAACCC
Ac5-STABLE1-neo Backbone1 Fw	GGGATCCAGACATGATAAGATAC
Ac5-STABLE1-neo Backbone1 Re	TCAGAGTTGATGCCATTCATG
Ac5-STABLE1-neo Backbone2 Fw	CATGAATGGCATCAACTCTGA
Ac5-STABLE1-neo Backbone2 Re	GAATTCCACCACACTGGAC
Hsp22 cDNA for pAFW backbone C 3XFlag-Fw	ggttattgtctcatgagcgggccaccatggccATGCGTTCCTTACCGATGTTTTG
Hsp22 cDNA for pAFW backbone C 3XFlag-Re	tcatggtctttgtagtcgccCTGACTGGCGGCTTTGTC
Hsp70 cDNA for pAFW backbone C 3XFlag-Fw	ggttattgtctcatgagcgggccaccATGGCCCCTGCTATTGGA
Hsp70 cDNA forpAFW backbone C 3XFlag-Re	tcatggtctttgtagtcgccGTCGACCTCCTCGACTGT
Fer1HCH cDNA for general Backbone with C 5XMyc-Fw	tctcatgagcggtgatGccaccATGGTGAAACTAATTGCTAGCC
Fer1HCH cDNA for general Backbone with C 5XMyc-Re	ggcggagcttctgatCAGGGTCTTGTCGAACAG
RFeSP cDNA for Gb general Backbone with C 5XMyc Fw	tctcatgagcggtgatgccaccatggccATGATGAACGCCGTGTCG
RFeSP cDNA for general Backbone with C 5XMyc Re	ggcggagcttctgatGCCGACCACGAGAAGAC
mAcon1 cDNA for general Backbone with C 5XMyc Fw	tctcatgagcggtgatgccaccATGGCTGCGAGATTGATGAACG
mAcon1 cDNA for general Backbone with C 5XMyc Re	ggcggagcttctgatCTGGGCCAGCTCCTTCATG
Hsp22-cFLAG cDNA for Ac5-STABLE1-neo Backbone1 and 2 Fw	gtgtggtggaattcGCCACCATGGCCATGCGT
Hsp22-cFLAG cDNA for Ac5-STABLE1-neo Backbone1 and2 Re	catgtctggatcccCTACTTGTCATCGTCATCCTTGTAATCG
Hsp70-cFLAG cDNA for Ac5-STABLE1-neo Backbone1 and2 Fw	gtgtggtggaattcGCCACCATGGCCCCTG
Hsp70-cFLAG cDNA for Ac5-STABLE1-neo Backbone1 and2 Re	catgtctggatcccCTACTTGTCATCGTCATCCTTGTAATCG
T2A-Hsp22-cFLAG cDNA for Ac5-STABLE1-neo Backbone1 and2 Fw	gtgtggtggaattcGATATCATGAGCGGTGAAGGACGC
T2A-Hsp22-cFLAG cDNA for Ac5-STABLE1-neo Backbone1 and2 Re	catgtctggatcccCTACTTGTCATCGTCATCCTTGTAATCG
Fer1HCH-5XMyc cDNA for T2A-Hsp22-cFLAG Backbone for Fw	ccggatcggggtacGCCACCATGGTGAAACTAATTG
Fer1HCH-5XMyc cDNA for T2A-Hsp22-cFLAG Backbone for Re	cttcaccgctcatgatGCTCTCCATTTCATTCAAGTCCT
RFeSP-5XMyc cDNA for T2A-Hsp22-cFLAG Backbone for Fw	ccggatcggggtacCTCATGAGCGGTGATGCC
RFeSP-5XMyc cDNA for T2A-Hsp22-cFLAG Backbone for Re	cttcaccgctcatgatGCTCTCCATTTCATTCAAGTCCT
mAcon1-5XMyc cDNA for T2A-Hsp22-cFLAG Backbone for Fw	ccggatcggggtacTCATGAGCGGTGATGCC
mAcon1-5XMyc cDNA for T2A-Hsp22-cFLAG Backbone for Re	cttcaccgctcatgatGCTCTCCATTTCATTCAAGTCCT
Backbone sequencing-Fw	GCGACACGGAAATGTTGAATAC
Backbone sequencing-Re	CCTTTTGCTCACATGTTCTTTCC
Backbone sequencing-Re	ATGGTGAGGTCGCCCAAGCTC
All pAFW backbone sequencing-Re	GTGGTTTGTCCAAACTCATCAATG
Hsp22 cDNA sequencing Fw	ATGCGTTCCTTACCGATGTTTTG
Hsp70 cDNA sequencing Fw	CAAAGTTGTAAGCGACGGCG
Hsp70 cDNA sequencing Re	CGCCGTCGCTTACAACTTTG
Hsp70 cDNA sequencing Fw	GTGGAGAAGGCCCTCAACG
Hsp70 cDNA sequencing Fw	GAACTCCGTCCTGGACAAGTG
Fer1HCH cDNA sequencing Fw	CAAGGTGACCAAGTCCATCC
mAcon1 cDNA sequencing Fw	TTCTGGAAGCCAGGCAGCGG
mAcon1 cDNA sequencing Fw	ATGAGCCATGGCCTCAAGTCG
mAcon1 cDNA sequencing Fw	ATCAAGAACCAACGCAACGG
RFeSP cDNA sequencing Fw	AAATGTGCCCACATCCACGC
Ferroxidase-Mco4 cDNA for Ac5-STABLE1-neo Backbone1-Fw	ATGAAATTCAATTTGGTGCAGAC
Ferroxidase-Mco4 cDNA for Ac5-STABLE1-neo Backbone1-Re	tcatggtctttgtagtcgccGGCCACCGAACTGCACAGACC
Ferroxidase- Ac5-STABLE1-neo Backbone1-Fw	ggcgactacaaagaccatga CGGTGATTATAAAGATCATG
Ferroxidase-Ac5-STABLE1-neo Backbone1-Re	gtctgcaccaaattgaatttcatGGCCATGGTGGCGA
Ferroxidase-Heph cDNA for Ac5-STABLE1-neo Backbone1-Fw	ATGACCCAGACTTTGCCCTA
Ferroxidase-Heph cDNA for Ac5-STABLE1-neo Backbone1-Re	tcatggtctttgtagtcgcc CTGTTTGAAAGACAGAA
Ferroxidase- Ac5-STABLE1-neo Backbone1-Fw	ggcgactacaaagaccatga CGGTGATTATAAAGATCATG
Ferroxidase-Ac5-STABLE1-neo Backbone1-Re	tagggcaaagtctgggtcatGGCCATGGTGGCGAATT
Ferroxidase-sequencing-Fw	GACACAAAGCCGCTCCATCA
Ferroxidase-sequencing-Fw	CACTGTCACATATCGCCGCA
Ferroxidase-sequencing-Fw	CTCTTGGTGGAGTGGTTTGG
Fire2xKO cloning primers
Primer Name	Sequence (5’-3’)
Fire-gene for gRNA finding-Fw	ATTGTGAAGGCAATAAAAACCTC
Fire-gene for gRNA finding-Re	ATACAGGATTAGGGATAATCGAC
Fire-Backbone-Fw	gattatccctaatcctgtatTTCAGGTTCAGGGGGAGG
Fire-Backbone-Re	gtttttattgccttcacaatAGACGAAAGGGCCTCGTG
Fire-like-gene for gRNA finding-Fw	GCCAGTTGCTCATAAACATTC
Fire-like-gene for gRNA finding-Re	TCATCCTATCTAAAACTGTTGCG
Fire-like-Backbone-Fw	aacagttttagataggatgaTTCAGGTTCAGGGGGAGG
Fire-like-Backbone-Re	tgtttatgagcaactggcAGACGAAAGGGCCTCGTG
gRNA1.P1 for pCFD5-Fw	ttcgattcccggccgatgcaACTCAGACATCCGCCGACTAGTTTTAGAGCTAGAAATAGC
gRNA2.P1 for pCFD5-Re	GCCTCCCATGTGTCGATTGCTGCACCAGCCGGGAATCGAAC
gRNA2.P2 for pCFD5-Fw	GCAATCGACACATGGGAGGCGTTTTAGAGCTAGAAATAGC
gRNA3.P2 for pCFD5-Re	ATTCTATATGCTGGAGCACTTGCACCAGCCGGGAATCGAAC
gRNA3.P3 for pCFD5-Fw	AGTGCTCCAGCATATAGAATGTTTTAGAGCTAGAAATAGC
gRNA4.P3 for pCFD5-Re	ctatttctagctctaaaacCATGGAAGGTCTTGTTGACCTGCACCAGCCGGGAATCGAAC
pCFD5-sequencing-Fw	TTACAGAGTAGAATGAAACGC
pCFD5-sequencing-Re	CAGGAAACAGCTATGAC
pCFD5-sequencing-Fw	TGTAAAACGACGGCCAGTG
pCFD5-sequencing-Fw	AAACGGAACTGCAGCGAC
pCFD5-sequencing-Fw	TTCCTGCATAGGGACAGC
pCFD5-sequencing-Re	ATCGGCTAAATGGTATGGC
pCFD5-Backbone 1-Fw	GTCGACGATGTAGGTCACGGT
pCFD5-Backbone 1-Re	ACCGTCGACGATGTAGGTC
pCFD5-Backbone 2-Fw	ACCCAATTCGCCCTATAGTGAGTC
pCFD5-Backbone 2-Re	CCAATTCGCCCTATAGTGAGTCGTG
mini White-Fw	ACGACTCACTATAGGGCGAATTGG
mini White-Re	ACCGTGACCTACATCGTCGAC
mini White-sequencing-Fw	AAGTCTTAGAGCCAGATATGCG
mini White-sequencing-Re	TGGGCCAAGAGGATCAGGAGC
Fire2xKO- single fly verification-Fw	ATACTGCGAACGTGTACATG
Fire2xKO- single fly verification-Re	TTTCCCTAATGAGGCATTG
Fire2xKO- fly sequencing-Fw	ATACTGCGAACGTGTACATG
Fire2xKO- fly sequencing-Re	CTTTAAGGTGCTACGTAAG
Fire2xKO- fly sequencing-Fw	TAATCTTGTGGTCAAGTCC
Fire2xKO- fly sequencing-Re	TTTCCCTAATGAGGCATTG
Fire2xKO- fly sequencing-Fw	TCGATGCGTGAATGAATGG
Fire2xKO- fly sequencing-Fw	AGCTAAGCTAGACTATTTGC
Fire2xKO- fly sequencing-Fw	TTGAAAATGGCATACGAGC
Fire2xKO- fly sequencing-Fw	ATTTCCTATCTCACGCTGC
Fire2xKO- fly sequencing-Re	CGCAACAGTTTTAGATAGGATGA
gRNA-verification sequencing-Fw	ATGTTGAATACTCATACTCTTCC
gRNA-verification sequencing-Re	AAGGGCATCGGTCGACTG
gRNA-verification sequencing-Fw	ACCAGCTGTGCATAGGATTCG
gRNA-verification sequencing-Fw	TTCCAGCGCGCACTGATAAAG
gRNA-verification sequencing-Fw	ATTTGTTGAACAAACGCCCC
RNA in situ Hybridization Primers
Primer Name	Sequence (5’-3’)
Mco4-ISH-Fw	TTCGAACTGTCCGATCAGC
Mco4-ISH-Re	TAATACGACTCACTATAGGGAGAACCGCAGGATCGTG
Fire-ISH-Fw	ATGAGCGATGACAAAACAAAACC
Fire-ISH-Re	TAATACGACTCACTATAGGGCAGGCTACCAATCTTCTGGTAG
Fire-like-ISH-Fw	ATGTCCGAGAGTAAGCAGCC
Fire-like-ISH-Re	TAATACGACTCACTATAGGGCCCGATGGTCACTAGCCAG
Firewood-ISH-Fw	ATGTCACAGTTGTACGAACTC
Firewood-ISH-Re	TAATACGACTCACTATAGGGTAGCAGCAACAGAAACCG
Mvl-ISH-Fw	GTTGAAGTGTGTAAAGACAAGTC
Mvl-ISH-Re	TAATACGACTCACTATAGGGAGTCCATTAACAAACTCGC
Mco4KO cloning primers
Primer Name	Sequence (5’-3’)
Mco4 gene for gRNA1 finding-Fw	CGGCATCCTCTGTTCTTCCC
Mco4 gene for gRNA1 finding-Re	CATTTTCCAAGTGGCTCGC
Mco4 gene for gRNA2 finding-Fw	GCATCCCATCCACCTGCACG
Mco4 gene for gRNA2 finding-Re	GTGCACGATGGTTGGAACTGCC
Mco4-gRNA1 for pCFD5-Fw	ttcgattcccggccgatgcaCTGACAGTAACATTTGGCCGTTTTAGAGCTAGAAATAGC
Mco4-gRNA2 for pCFD5-Re	ctatttctagctctaaaacAGGAACCCCACTAGGCCACCTGCACCAGCCGGGAATCGAAC
DsRed of PhD-DsRed-attp-Fw	GTAGTGCCCCAACTGG
DsRed of PhD-DsRed-attp-Re	ATAACTTCGTATAGCATACATTATACGAAG
PhD-DsRed-attp-backbone-Fw	GTCAATCGAGTTCAAGGGC
PhD-DsRed-attp-backbone-Re	CCATAATTAGCCCGGGC
Mco4 donor-Left arm for PhD-DsRed-attp-Fw	gcccgggctaattatggACCACCCACAAACGCACACAC
Mco4 donor-Left arm for PhD-DsRed-attp-Re	ccagttggggcactaAGTGGGCTTCCGTCATCGCTTAC
Mco4 donor-Right arm for PhD-DsRed-attp-Fw	gtatgctatacgaagttatCCTGGGTCCCGAAGTTATCAC
Mco4 donor-Right arm for PhD-DsRed-attp-Re	cccttgaactcgattgacACTGGAACACTTTGTCGTGG
pCFD5-gRNA-sequencing-Fw	GCACAATTGTCTAGAATGCATAC
pCFD5-gRNA-sequencing-Re	ACGTTTTATAACTTATGCCCCTAAG
Donor plasmid sequencing-Fw	GTAGCGCCGATGGTAGTGTG
Donor plasmid sequencing-Fw	TTGGCAACTCTGTGCATTTG
Donor plasmid sequencing-Fw	TGACGGAAGCCCACTGTAG
Donor plasmid sequencing-Fw	AACAATCGGCTCGAAGC
Donor plasmid sequencing-Fw	GCGACTCTAGATCATAATCAGC
Donor plasmid sequencing-Fw	AAAGTCTGCTAAATGGCC
Donor plasmid sequencing-Fw	AAACCTAACATAAGGAGACGG
Single Fly verification-Fw	GGCCGCGACTCTAGATCATAATC
Single Fly verification-Re	CCACAAGTTTGGTTGCATTCGG
Single Fly verification-Fw	AAATCACCTGCTTTATCGCACCACCCACAAACGCACACAC
Single Fly verification-Re	CGGTCGAGGGTTCGAAATCGATAAG
UAS-Mco4-3Myc cloning primers
Primer Name	Sequence (5’-3’)
pBID-UASC-GRM backbone-Fw	GCCTCCTTCTCTGTCCACAG
pBID-UASC-GRM backbone-Re	ctgcttttttgtacaaacttgtGATATCGAGCTCTCCCGGGAATT
pBID-UASC-GRM backbone-Fw	ATGGACGAGCTGTACAAGTCTAGA
pBID-UASC-GRM backbone-Re	CTGTGGACAGAGAAGGAGGC
Mco4 cDNA- for pBID-UASC-GRM-Fw	caagtttgtacaaaaaagcaggctATGAAATTCAATTTGGTGCAG
Mco4 cDNA- for pBID-UASC-GRM-Re	cttgtacagctcgtccatccactttgtacaagaaagctgggtGGCCACCGAACTGCACAG
Sequencing-Fw	CGTGCCGCTGCCTTCGTT
Sequencing-Re	CCTTAGAGCTTTAAATCTCTGTAGG
Sequencing-Fw	AATTCCGCTTCAAGCTGAG
Sequencing-Fw	TTCAGCATCGATAAGCACGAC
Sequencing-Fw	AACAGATCGACAAGAAGACG
Sequencing-Re	CACAGGAAACAGCTATGACC
Single Fly verification-Fw	CGTGCCGCTGCCTTCGTT
Single Fly verification-Re	CCTTAGAGCTTTAAATCTCTGTAGG
Mco43xFLAG cloning primers
Primer Name	Sequence (5’-3’)
Mco4-gRNA1 for pCFD5-Fw	ttcgattcccggccgatgcaGACTGTTCGAGTAGAACCGCGTTTTAGAGCTAGAAATAGC
Mco4-gRNA2 for pCFD5-Re	ctatttctagctctaaaacTCGTGCACGTTAACGGCACATGCACCAGCCGGGAATCGAAC
pCFD5-gRNA-sequencing-Fw	GCACAATTGTCTAGAATGCATAC
pCFD5-gRNA-sequencing-Re	ACGTTTTATAACTTATGCCCCTAAG
PhD-DsRed-attp-backbone-Fw	attgccatttccattgccgcAGAAGAGCACTAGTAAAG
PhD-DsRed-attp-backbone-Re	CTACGCCCCCAACTGAGAGA
PhD-DsRed-attp-backbone-Fw	CCAATCATCGATAACTTCGTATAATGTATGCTATACG
PhD-DsRed-attp-backbone-Re	TAAATTTTGTGTCGCCCTTG
Mco4 donor-Left arm for PhD-DsRed-attp-Fw	tctctcagttgggggcgtagGTCAAGGCCGCCAAGCC
Mco4 donor-Left arm for PhD-DsRed-attp-Re	CGCAGAATCGTGTACCCGAA
Mco4 donor-Right arm for PhD-DsRed-attp-Fw	caagggcgacacaaaatttaTGCACGTTAACGGCACA
Mco4 donor-Right arm for PhD-DsRed-attp-Re	GCGGCAATGGAAATGGCAAT
Mco4 FLAG tag-Fw	GTTCTACTCGAACAGTCCCGGCTAC
Mco4 FLAG tag-Re	TTCGGGACCCAGGAACCCCATCAATGTATCTTATCAT
3'-Mco4-UTR-Fw	TGGGGTTCCTGGGTCCCGAA
3'-Mco4-UTR-Fw	acgaagttatCGATGATTGGAACTGCCATTTTCCAAA
Donor plasmid-sequencing-Fw	CGTTAAGGGATTTTGGTCAT
Donor plasmid-sequencing-Fw	TGCTTTTCTGTGACTGGTGA
Donor plasmid-sequencing-Fw	GAATATGGCTCATAACACCC
Donor plasmid-sequencing-Fw	TTTCGCCCGGGCTAATTATG
Donor plasmid-sequencing-Fw	TGCTGGGAATAGCATATCGT
Donor plasmid-sequencing-Fw	TGTTCCACTGTCACATATCG
Donor plasmid-sequencing-Fw	GTGAGCAACTGCGGTCTGTG
Donor plasmid-sequencing-Fw	AGTTATCACTCAAATCCCTG
Donor plasmid-sequencing-Fw	AAAAAGTCTGCTAAATGGCC
Donor plasmid-sequencing-Fw	GCGCAGCTGAACAAGCTAAA
Donor plasmid-sequencing-Fw	GTGAACTTCCCCTCCGACGG
Donor plasmid-sequencing-Fw	ACTAGTAAAGATCTCCATGC
Donor plasmid-sequencing-Fw	CCTAGGCCTTCTGCAGCTC
Donor plasmid-sequencing-Fw	GAGACGGACCCCCGAAGAAG
Donor plasmid-sequencing-Fw	AAAGTTGCTAATCGTGGCCC
Donor plasmid-sequencing-Fw	CGTCAGGGGCCTTCTGCTTA
Donor plasmid-sequencing-Fw	CAGAGTTCTTGAAGTGGTGG
Yeast Assay cloning primers
Primer Name	Sequence (5’-3’)
Cloning plasmid backbone-Fw	ccaaacggttcttctaaTTCAGGTTCAGGGGGAGG
Cloning plasmid backbone-Re	agcaaagcgttagtcatAGACGAAAGGGCCTCGTG
Fet3-Fw	ATGACTAACGCTTTGCTCTC
Fet3-Re	TTAGAAGAACCGTTTGGCTTTAG
Cloning plasmid with Fet3-SP-Fw	TTCAGGTTCAGGGGGAG
Cloning plasmid with Fet3-SP-Re	CTTTAGCCCATCAACGTTCC
Mco4-without SP-Fw	aacgttgatgggctaaagATTCAAGATGCCAGTGGCAAGC
Mco4-without SP-Re	tccccctgaacctgaaCTAGGCCACCGAACTGCAC
pESC-Backbone-Fw	AATTCGAATTTTCAAAAATTCTTAC
pESC-Backbone-Re	TCTCTTTGCTATATATCTCTGTG
pESC-Backbone-Fw	CACAGAGATATATAGCAAAGAG
pESC-Backbone-Re	TATCGATGGATTACAAGGATG
FTR1-Fw	gtaagaatttttgaaaattcgaattGCCATGCCTAACAAAGTGTTTAAC
FTR1-Re	tccttgtaatccatcgataCCACCCTGTGCTAGACTTC
pESC-Backbone-Fw	ATCTCCGAACAGAAGGAAGAACG
pESC-Backbone-Re	CGGGGTTTTTTCTCCTTGACG
pESC-Backbone-Fw	TCGACATGGAACAGAAGTTGATTTC
pESC-Backbone-Re	TTCGTTCTTCCTTCTGTTCGG
Fet3 for pESC-Backbone-Fw	aaggagaaaaaaccccgATGACTAACGCTTTGCTCTC
Fwt3 for pESC-Backbone-Re	acttctgttccatgtcgatGAAGAACCGTTTGGCTTTAGTT
Mco4-cDNA with Fet3 SP for pESC-Backbone-Fw	aaggagaaaaaaccccgATGACTAACGCTTTGCTCTCTATAGCC
Mco4-cDNA with Fet3 SP for pESC-Backbone-Re	acttctgttccatgtcgatGGCCACCGAACTGCACAG
F1-pESC-Mco4 Backbone for Mco4E267A-Fw	ATCTCCGAACAGAAGGAAGAACG
F1-pESC-Mco4 for Mco4E267A-Re	CGGCCACGCTCGCCACGAAGTTGTGCAC
F2-pESC-Mco4 for Mco4E267A-Fw	CTTCGTGGCGAGCGTGGCCGAGAACATTC
F2-pESC-Mco4 Backbone for Mco4E267A-Re	TTCGTTCTTCCTTCTGTTCGG
Step1-Backbone-sequencing-Fw	ATGTTGAATACTCATACTCTTCC
Step1-Backbone-sequencing-sequencing-Re	AAGGGCATCGGTCGACTG
Fet3-sequencing-Fw	ATCGCTTAGTGAGTGGTACCAC
Fet3-sequencing-Fw	AACACGCACACTTTCATCCTAG
Mco4-sequencing-Fw	AATTCCGCTTCAAGCTGAG
Mco4-sequencing-Fw	TTCAGCATCGATAAGCACGAC
Mco4-sequencing-Fw	AACAGATCGACAAGAAGACG
Step1-sequencing-Re	TCAGCTTGAAGCGGAATTTGG
Step2-FTR1-sequencing-Fw	AACCCAATCTTGAAATAGTCTC
Step2-FTR1-sequencing-Fw	ATACCACCCTGTGCTAGACTTC
Step2-FTR1-sequencing-Fw	TCAAAGAGAGTCGGCTTTAACGTG
Step2-FTR1-sequencing-Re	TTCGTTGTGTTCAGAGAGTGCTTG
Step2-pESC Backbone-sequencing-Fw	ACCTCTATACTTTAACGTCAAGG
Step2-pESC Backbone-sequencing-Fw	ACTGAGAGTGCACCATACCACAG
Step2-pESC Backbone-sequencing-Fw	TTACGAATGCACACGGTGTG
Mco4E267A-sequencing-Fw	CAGCGAAGCGATGATTTTTG
Mco4E267A-sequencing-Fw	ATGCACCAGCGACTAACGC
Mco4E267A-sequencing-Re	CCAAAACCTTCTCAAGCAAGG
Yeast-Taq-verification-Fet3-Fw	TTCTCGATGCTCTCGCTAGCAC
Yeast-Taq-verification-Fet3-Re	GACTTCAGGGTCCACGTGC
Yeast-Taq-verification-Mco4-Fw	TGGCATTCAAGATGCCAGTGGC
Yeast-Taq-verification-Mco4-Re	CTAGGCCACCGAACTGCACAG
Yeast-Taq-verification-FTR1-Fw	TTCGTTGTGTTCAGAGAGTGCTTG
Yeast-Taq-verification-FTR1-Re	TCAAAGAGAGTCGGCTTTAACGTG
Yeast-Taq-verification-Mco4E267A-Fw	ATGCACCAGCGACTAACGC
Yeast-Taq-verification-Mco4E267A-Re	GCCCAGTTCATTGAGCGTCTTG
fire-mCherry, Fire-like-GFP knock-in lines
gRNA1 for pCFD5-Fw	ttcgattcccggccgatgcaCCTAGAATTTATATGAAACTGTTTTAGAGCTAGAAATAGC
gRNA2 for pCFD5-Re	ctatttctagctctaaaacGGTTTTCCCTAATGAGGCATTGCACCAGCCGGGAATCGAAC
pCFD5-gRNA-sequencing-Fw	GCACAATTGTCTAGAATGCATAC
pCFD5-gRNA-sequencing-Re	ACGTTTTATAACTTATGCCCCTAAG
Backbone-donor tamplate Fw	cgtaggccttTTCAGGTTCAGGGGGAGG
Fire-Fragment1-Fw	tttttaaggtAGTTTCATATAAATTCTAGGAAAAGATGCAAC
Fire-fire like-fragment 2-Fw	atatgaaactACCTTAAAAACATACAACTTTTG
Fire-fire like-fragment 2-Re	gtgattctttTCATCCTATCTAAAACTGTTG
Fire-like-fragment 1-Fw	gataggatgaAAAGAATCACTCGAATGTATGTAG
Fire-like-fragment 2-Re	tgaacctgaaAAGGCCTACGAACTGGAG
Fire-like-fragment 2-Fw	ggtcacggtcAACCCGGTTAACCAGCGG
Fire-fire like-fragment 3-Re	caaggagtagTTCCCTAATGAGGCATTG
miniWhite-Fw	cattagggaaCTACTCCTTGCGTCGGGC
miniWhite-Re	taaccgggttGACCGTGACCTACATCGTC
Donor plasmid-sequencing-Fw	CACCTGACGTCTAAGAAACC
Donor plasmid-sequencing-Fw	GGTAGTTCACATAAGGAAG
Donor plasmid-sequencing-Fw	CATATCGGTTTACGCTCC
Donor plasmid-sequencing-Fw	GGAGCGTAAACCGATATG
Donor plasmid-sequencing-Fw	ACAACCACTACCTGAGCAC
Donor plasmid-sequencing-Fw	GCGGCTTCTTCTTGAACTC
Donor plasmid-sequencing-Fw	CTCCAAGTGTCACAAACCG
Donor plasmid-sequencing-Fw	CGACTGATCATAATCAGCC
firewoodKO cloning primers
gRNA1 for pCFD5-Fw	ttcgattcccggccgatgcaAACACTGGACGCGTGCCAAGGTTTTAGAGCTAGAAATAGC
gRNA2 for pCFD5-Re	ctatttctagctctaaaacAACCCGCGAAGAATAGCTCCTGCACCAGCCGGGAATCGAAC
pCFD5-gRNA-sequencing-Fw	ACGTTTTATAACTTATGCCCCTAAG
pCFD5-gRNA-sequencing-Re	GCACAATTGTCTAGAATGCATAC
Firewood-KO-left arm-Fw	ttcgctgaagcaggtggTTCGAAAATGCAAAACCGTCG
Firewood-KO-left arm-Re	tcgcaggtgtgcatatGTCCGACCCTTGCTTATGTTTAAC
DsRed-Fw	atatgcacacctgcgatc
DsRed-Re	gccttatgcatggagatc
Firewood-KO-right arm-Fw	atctccatgcataaggcGAGAACCCGCGAAGAATAGC
Firewood-KO-right arm-Re	acggaagagcctcgagcGATAAGCCGGTTCAGAGG
Donor plasmid-sequencing-Fw	aaaggctcagtcgaaagactgg
Donor plasmid-sequencing-Fw	CAATGCAGACAGATTGTGG
Donor plasmid-sequencing-Fw	AGCTGGACATCACCTCCCACAACG
Ferric reductase assay cloning primers
pAFW-Backbone 1-Fw	GGCGACTACAAAGACCATG
pAFW-Backbone 1-Re	TCAGAGTTGATGCCATTCATG
pAFW-Backbone 2-Fw	CATGAATGGCATCAACTCTGA
pAFW-Backbone 2-Re	GAATTCCACCACACTGGAC
Fire cDNA for pAFW-Fw	gtgtggtggaattcATGAGCGATGACAAAACAAAACCAACC
Fire cDNA for pAFW-Re	tggtctttgtagtcgccACTGGCCAGGCTACCAATC
Fire-like cDNA for pAFW-Fw	gtgtggtggaattcATGTCCGAGAGTAAGCAGC
Fire-like cDNA for pAFW-Re	tggtctttgtagtcgccAAACTGTTGCGATATATTTTTGCATTTCTG
Firewood cDNA for pAFW-Fw	gtgtggtggaattcATGTCACAGTTGTACGAACTCTCG
Firewood cDNA for pAFW-Re	tggtctttgtagtcgccGCAGCAACAGAAACCGGAG
eGFP for pAFW-Fw	gtgtggtggaattcATGGTGAGCAAGGGCGAG
eGFP for pAFW-Re	tggtctttgtagtcgccCTTGTACAGCTCGTCCATGCC
Fire-like-sequencing-Fw	AAGGAGAACCCGATGGTCAC
Fire-sequencing 1-Re	TTGAATCAAACAGCCGGCCAC
Fire-like-sequencing-Re	CAAACTGTTGCGATATATTTTTGC
Fire-sequencing 2-Re	ACTGGCCAGGCTACCAATCTTC
eGFP-sequencing-Fw	TTCAAGGAGGACGGCAACATC
eGFP-sequencing-Re	ATGCCCTTCAGCTCGATGC
pAFW-sequencing-Fw	TACTCCTCCCGACACAAAGC
pAFW-sequencing-Re	AACTTGTTTATTGCAGCTTATAATG
Firewood cDNA for H63 to A-P1-Fw	ttcaagcaggcaggcgcaTCCTCCGACGCAGAAAAGG
Firewood cDNA for H63 to A-P1-Re	TGCGCGGAACCCCTATTTG
Firewood cDNA for H63 to A-P2-Fw	CAAATAGGGGTTCCGCGCAC
Firewood cDNA for H63 to A-P2-Re	GCCTGCCTGCTTGAAGGC
Firewood cDNA for H39 to A-P1-Fw	CAAATAGGGGTTCCGCGCAC
Firewood cDNA for H39 to A-P1-Re	cttcactgccgccaggtgcCTCGCCGAGGAACTTGGTTAC
Firewood cDNA for H39 to A-P2-Fw	CCTGGCGGCAGTGAAGCA
Firewood cDNA for H39 to A-P2-Re	TGTGCGCGGAACCCCTATTTG
