# Supplementary material for: New molecular components of high and low affinity iron import systems in Drosophila
Source: Nat Commun. 2025 Jul 1;16:5662. doi: 10.1038/s41467-025-60758-6 (PMC12218971; doi:10.1038/s41467-025-60758-6)
Supplement: Supplementary file 5 — Supplementary Data 2 [file 41467_2025_60758_MOESM5_ESM.xlsx]

## Sheet: Table S3
	Supplementary Data 2. List of all differentially expressed genes (DEGs) identified via ArrayStar, DESeq2, and edgeR analysis.
	In ArrayStar analysis, Geometric Means (GEOMean) of two replicates and Linear Fold Changes (Linear FC) are presented.
	In ArrayStar analysis, genes of each tissue are sorted based on the yellow-highlighted column.
	In DESeq2 and edgeR sheets, three analyses for each tissue are presented and statistically significant DEGs are found based on P value < 0.05.
	In DESeq2 and edgeR, the sustained analysis compares all time points of BPS supplementation versus all time points of FAC supplementation for each tissue.
	In DESeq2 and edgeR 4-hour (4-hr) and 16-hour (16-hr) analyses, DEGs are identified based on two replicates of 4-hr and 16-hr BPS supplementation versus two replicates of 4-hour and 16-hour FAC supplementation.
	Mco4, Fire, Fire-like and Firewood genes are shown in green.

## Sheet: Arraystar BRGC (88 genes)
FLyBase ID	Symbol	GEOMean-4hr_BPS	GEOMean-8hr_BPS	GEOMean-12hr_BPS	GEOMean-16hr_BPS	GEOMean-4hr_FAC	GEOMean-8hr_FAC	GEOMean_12hr_FAC	GEOMean_16hr_FAC	4hr_Linear FC (FAC/BPS)	8hr_Linear FC (FAC/BPS)	12hr_Linear FC (FAC/BPS)	16hr_Linear FC (FAC/BPS)
FBgn0037563	CG11672	0.357441	0.229214	0.00974679	39.4526	0.00964365	0.0944722	0.001	0.001	-37.0649	-2.42626	-9.74679	-39452.6
FBgn0036363	CG10140	0.00608276	0.001	0.032249	21.6867	0.0122882	0.0111355	0.0109545	0.001	2.02017	11.1355	-2.94392	-21686.7
FBgn0039591	CG9988	0.145739	0.0118322	0.00583095	14.7997	0.00583095	0.107373	0.00842615	0.001	-24.9941	9.07469	1.44507	-14799.7
FBgn0039453	CG6403	0.0226495	0.0278747	0.777176	9.6536	1.165	0.405448	0.001	0.001	51.436	14.5454	-777.176	-9653.6
FBgn0036361	CG10154	0.941613	0.118262	0.665026	103.54	0.38703	0.59332	0.0164621	0.0117047	-2.43292	5.01698	-40.3974	-8846.02
FBgn0036947	obst-F	0.141121	0.353365	0.120083	70.0387	0.212401	0.139104	0.189352	0.00812404	1.5051	-2.54029	1.57683	-8621.17
FBgn0053985	CG33985	0.001	0.001	0.0203224	8.19998	0.001	0.164024	0.001	0.001	1	164.024	-20.3224	-8199.98
FBgn0067782	att-ORFB	2.8782	0.0949316	7.20329	6.68911	1.00613	0.0805481	2.75502	0.001	-2.86066	-1.17857	-2.6146	-6689.11
FBgn0040958	Peritrophin-15b	0.0311127	0.001	1.41959	133.246	0.048	0.0260192	0.0159687	0.0264197	1.54278	26.0192	-88.8983	-5043.43
FBgn0264488	CG43896	0.985466	0.740744	0.120561	292.058	0.615285	0.87638	0.118372	0.0590424	-1.60164	1.18311	-1.01849	-4946.58
FBgn0036951	CG7017	2.70066	0.702282	1.082	448.667	0.614114	2.94171	0.265992	0.128016	-4.39765	4.18879	-4.06778	-3504.78
FBgn0040950	Muc26B	2.40007	0.344404	0.20939	332.867	0.355117	1.97754	0.274773	0.133079	-6.75854	5.74192	1.31226	-2501.27
FBgn0036228	obst-G	0.11241	0.0119164	0.001	14.4175	0.0184662	0.001	0.001	0.006245	-6.08734	-11.9164	1	-2308.65
FBgn0052557	Mco4	0.00583095	0.037229	0.124443	12.2855	0.0138203	0.0150997	0.0250799	0.00583095	2.37016	-2.46555	-4.96186	-2106.95
FBgn0036226	CG7252	0.219465	0.10144	0.615516	75.1371	0.267522	0.833588	0.0474342	0.0484355	1.21897	8.21758	-12.9762	-1551.28
FBgn0036227	CG17826	4.73674	1.9861	0.981656	958.881	1.14898	3.30455	0.616036	0.748649	-4.12254	1.66384	-1.5935	-1280.81
FBgn0035781	CG8560	0.0072111	0.109982	0.0104881	10.5104	0.0103441	0.203494	0.0106301	0.00932738	1.43447	1.85026	1.01354	-1126.83
FBgn0036362	CG10725	2.71869	0.7385	3.15764	481.844	1.61129	2.04588	0.693325	0.475526	-1.68728	2.77032	-4.55433	-1013.29
FBgn0085311	CG34282	0.702914	0.0192614	0.206964	151.8	0.385917	1.09845	0.356546	0.209533	-1.82141	57.0289	1.72275	-724.467
FBgn0033789	CG13324	0.482292	0.0325423	0.521893	14.6983	0.679955	0.450646	0.001	0.0207605	1.40984	13.848	-521.893	-707.993
FBgn0051439	Muc96D	7.45991	2.21973	2.24858	1340.95	1.71789	5.74249	1.55813	2.10457	-4.34248	2.58702	-1.44313	-637.158
FBgn0034197	Cda9	0.592495	0.779487	0.238671	115.091	0.130192	0.544944	0.281073	0.182631	-4.55092	-1.4304	1.17766	-630.185
FBgn0034288	CG5084	5.09436	1.61055	8.24396	335.312	3.00717	3.4321	1.11696	0.533444	-1.69407	2.13102	-7.38068	-628.579
FBgn0040959	Peritrophin-15a	5.05166	2.04166	4.88835	637.318	2.30348	3.06635	2.00292	1.23643	-2.19306	1.50189	-2.44061	-515.448
FBgn0002578	Kaz-m1	0.501278	0.238348	0.560708	138.124	0.552367	0.794528	0.321826	0.310958	1.10192	3.33347	-1.74227	-444.188
FBgn0033541	CG12934	6.31892	2.50483	7.75709	870.996	3.99157	6.25739	1.41675	1.97942	-1.58307	2.49813	-5.47528	-440.027
FBgn0035325	CG13806	0.106057	0.0153623	0.294713	32.066	0.134443	0.241876	0.169493	0.0766029	1.26766	15.7448	-1.73879	-418.6
FBgn0038643	CG14300	4.05485	1.6737	1.1465	362.288	1.16366	4.492	0.88989	0.937449	-3.48457	2.68387	-1.28836	-386.462
FBgn0032663	CG15153	0.0250998	0.0126886	0.001	18.5946	0.001	0.011619	0.0619274	0.0628729	-25.0998	-1.09206	61.9274	-295.75
FBgn0052302	CG32302	2.51425	1.49784	2.23952	84.2983	2.29347	2.18423	1.00478	0.373642	-1.09626	1.45825	-2.22887	-225.613
FBgn0039670	CG7567	6.00157	2.20668	4.3059	114.647	2.434	3.2031	1.49916	0.55545	-2.46573	1.45154	-2.8722	-206.404
FBgn0038646	CG7715	3.37964	3.56467	1.09783	373.425	2.375	3.10276	1.95998	2.02048	-1.42301	-1.14887	1.78532	-184.82
FBgn0051015	PH4alphaPV	0.512925	0.112827	0.47558	15.4899	0.292472	0.303129	0.136132	0.084303	-1.75376	2.68666	-3.49351	-183.741
FBgn0036952	CG6933	8.96971	2.08891	12.3788	414.192	7.71304	6.5833	1.98692	2.28039	-1.16293	3.15154	-6.23016	-181.632
FBgn0038431	CG10405	0.0824864	0.0802371	0.305352	13.5463	0.121227	0.01253	0.0593296	0.0858545	1.46966	-6.40362	-5.14671	-157.783
FBgn0051956	pgant4	0.266092	0.154029	0.219725	17.4344	0.160474	0.295655	0.139825	0.112996	-1.65816	1.91947	-1.57143	-154.293
FBgn0038353	CG5399	2.05473	0.814918	1.82259	36.6682	2.14096	1.55259	0.236347	0.257161	1.04197	1.90521	-7.71148	-142.588
FBgn0032024	CG14273	0.805621	0.405823	0.503486	24.6424	0.289683	0.583498	0.309645	0.181461	-2.78105	1.43782	-1.62601	-135.8
FBgn0038645	CG7714	2.31323	1.6498	3.70811	258.875	4.96797	3.10981	0.844078	2.64282	2.14763	1.88496	-4.3931	-97.954
FBgn0036940	obst-J	2.40098	1.61499	2.86581	83.0392	1.23556	1.95987	1.39387	0.960614	-1.94323	1.21355	-2.05601	-86.4438
FBgn0036766	CG5506	0.539483	0.146458	0.177471	44.9784	0.729356	0.712153	0.279483	0.557548	1.35195	4.8625	1.57481	-80.6718
FBgn0042173	CG18853	7.77085	0.001	0.0814923	0.0777367	0.0749667	0.13312	0.001	0.001	-103.657	133.12	-81.4923	-77.7367
FBgn0030984	tgy	0.0943875	0.001	0.0304959	6.30242	0.00774597	0.161214	0.001	0.0868332	-12.1854	161.214	-30.4959	-72.5808
FBgn0053983	obst-H	0.001	0.001	0.00921954	8.6032	0.00911043	0.001	0.001	0.12	9.11043	1	-9.21954	-71.6934
FBgn0260393	CG17147	0.0659924	0.077923	0.020199	12.2469	0.0118743	0.00793725	0.00591608	0.214663	-5.55756	-9.81738	-3.41426	-57.0518
FBgn0039671	CG11470	1.78042	0.888448	1.44884	19.3702	1.0848	0.483605	0.218637	0.492749	-1.64125	-1.83714	-6.6267	-39.3104
FBgn0015010	Ag5r	1.93219	1.61439	2.81593	42.7999	1.88496	1.6007	1.23036	1.25071	-1.02506	-1.00855	-2.2887	-34.2205
FBgn0051901	Mur29B	0.409688	0.178541	0.108374	5.9207	0.176929	0.301048	0.0992774	0.226462	-2.31554	1.68615	-1.09163	-26.1444
FBgn0033788	CG13323	3.6146	0.801313	1.6084	15.2629	2.25517	0.265857	0.812031	0.610311	-1.6028	-3.01407	-1.98072	-25.0084
FBgn0030073	CG10962	5.7603	1.9252	11.1692	45.6822	7.4359	4.8928	3.48155	1.91131	1.29089	2.54145	-3.2081	-23.9009
FBgn0030929	CG15043	5.91106	1.16476	3.21826	16.9691	3.47103	2.56976	1.52956	0.829358	-1.70297	2.20626	-2.10404	-20.4606
FBgn0032075	Tsp29Fb	1.72386	0.370481	1.21736	16.5137	1.77614	1.81281	0.537498	0.872483	1.03033	4.89313	-2.26486	-18.9273
FBgn0038973	Pebp1	43.3352	9.31001	28.6841	92.8905	23.3588	10.4163	12.3091	4.96583	-1.8552	1.11882	-2.33031	-18.7059
FBgn0050025	CG30025	11.696	9.11374	12.5281	96.8614	18.5812	12.91	6.10879	5.62899	1.58868	1.41654	-2.05084	-17.2076
FBgn0035665	Jon65Aiii	18.3542	4.73551	30.6657	127.255	22.0235	7.67386	9.57104	7.5815	1.19991	1.62049	-3.20401	-16.785
FBgn0020906	Jon25Bi	28.4772	7.06709	23.5153	72.8437	17.3466	9.14846	8.00684	4.72884	-1.64166	1.29452	-2.9369	-15.4042
FBgn0250815	Jon65Aiv	56.3329	20.3415	77.8109	238.187	48.618	33.0833	27.2728	18.4441	-1.15869	1.6264	-2.85306	-12.914
FBgn0085280	CG34251	2.4504	1.81348	2.54357	20.7726	2.99334	2.14193	2.24349	2.06829	1.22157	1.18111	-1.13376	-10.0434
FBgn0040060	yip7	8.93049	2.93423	14.5139	62.3735	17.4768	9.65951	5.69074	8.62535	1.95698	3.29201	-2.55045	-7.23141
FBgn0004427	LysD	106.503	36.2365	72.161	229.828	110.772	76.4417	43.1749	36.5485	1.04008	2.10952	-1.67137	-6.28832
FBgn0025686	Amnionless	3.64382	2.80784	1.74107	7.92532	3.74692	4.4585	3.51334	2.81735	1.02829	1.58788	2.01792	-2.81305
FBgn0031629	Clect27	17.7753	13.7584	12.9284	19.6216	20.2995	24.8153	9.30966	6.97973	1.142	1.80365	-1.3887	-2.81123
FBgn0034885	Eglp4	3.99357	2.15647	1.79087	7.09388	6.95482	4.60217	3.12423	3.55766	1.7415	2.13412	1.74454	-1.99398
FBgn0004360	Wnt2	3.70308	2.83915	8.21982	7.41308	3.8414	3.70078	3.94442	3.79424	1.03735	1.30348	-2.08391	-1.95377
FBgn0010358	deltaTry	12.2981	1.07484	13.1131	10.9257	19.6872	13.3271	6.29225	5.87741	1.60083	12.3991	-2.08401	-1.85892
FBgn0010359	gammaTry	12.2981	1.07484	13.1131	10.9257	19.6872	13.3271	6.29225	5.87741	1.60083	12.3991	-2.08401	-1.85892
FBgn0050031	CG30031	12.2981	1.07484	13.1131	10.9257	19.6872	13.3271	6.29225	5.87741	1.60083	12.3991	-2.08401	-1.85892
FBgn0028544	CG16884	17.553	7.91977	11.7409	16.1583	21.8048	20.7293	11.9434	8.94999	1.24223	2.61742	1.01725	-1.8054
FBgn0002534	Lcp3	26.3045	18.9858	31.9296	48.5143	29.7923	61.2058	30.4246	28.6545	1.13259	3.22378	-1.04947	-1.69308
FBgn0052603	CG32603	7.01298	5.06222	6.73799	7.1649	5.86355	10.2054	4.83673	4.69963	-1.19603	2.016	-1.39309	-1.52457
FBgn0264695	Mhc	60.7746	42.6527	47.5031	56.5058	93.4587	91.1661	66.2888	37.892	1.53779	2.13741	1.39546	-1.49123
FBgn0029588	CG14798	4.52286	3.99821	4.13696	3.96213	1.83158	3.5509	2.74968	2.82006	-2.46937	-1.12597	-1.50452	-1.40498
FBgn0003067	Pepck	9.98199	8.40335	21.4617	22.0049	11.5389	18.1729	9.11953	17.5692	1.15597	2.16257	-2.35338	-1.25247
FBgn0085475	CG34446	8.24286	5.84001	6.67037	10.7638	13.7332	13.0406	3.92849	9.44843	1.66607	2.23298	-1.69795	-1.13921
FBgn0262577	CG43117	9.40344	5.60617	8.1968	5.62184	6.04955	10.4678	4.03262	5.23945	-1.5544	1.8672	-2.03262	-1.07298
FBgn0033554	Lsm10	3.0521	3.39005	3.59496	3.03263	2.79054	1.19242	2.20494	3.15471	-1.09373	-2.84301	-1.63041	1.04025
FBgn0050051	Tmem18	6.09282	2.80177	6.64626	5.39147	3.50631	5.72605	3.26979	5.63067	-1.73767	2.04372	-2.03263	1.04437
FBgn0085217	CG34188	2.96599	6.13181	2.11067	2.55217	4.1629	2.18579	3.57076	2.85733	1.40354	-2.8053	1.69177	1.11957
FBgn0034901	CG11300	8.43933	2.50015	9.66908	4.76743	4.49715	7.6722	1.76854	6.56103	-1.8766	3.0687	-5.46726	1.37622
FBgn0042206	GstD10	3.16214	1.12991	1.00992	2.02002	2.31415	2.7838	2.39924	2.93718	-1.36644	2.46373	2.37567	1.45404
FBgn0001225	Hsp26	264.239	178.605	176.782	149.611	244.127	334.684	315.842	315.496	-1.08238	1.87388	1.78662	2.10877
FBgn0036677	CG13023	3.46827	1.66489	2.05989	0.914622	3.36988	3.55351	2.8415	2.12422	-1.0292	2.13438	1.37944	2.32251
FBgn0001223	Hsp22	57.9571	45.3438	45.2864	40.1156	70.3172	99.9442	91.3336	101.19	1.21326	2.20414	2.0168	2.52246
FBgn0013275	Hsp70Aa	121.731	110.117	100.398	78.7001	160.405	247.426	206.843	230.676	1.3177	2.24693	2.06023	2.93107
FBgn0013276	Hsp70Ab	121.731	110.117	100.398	78.7001	160.405	247.426	206.843	230.676	1.3177	2.24693	2.06023	2.93107
FBgn0013279	Hsp70Bc	197.128	182.232	134.183	109.976	258.613	397.884	322.599	335.563	1.3119	2.18339	2.40418	3.05125
FBgn0001230	Hsp68	127.818	92.7132	75.7727	60.5955	142.948	223.598	194.145	197.757	1.11837	2.41172	2.56221	3.26356
FBgn0051354	Hsp70Bbb	109.436	101.744	96.5761	60.6847	154.833	248.743	202.144	240.441	1.41482	2.44479	2.0931	3.96214

## Sheet: Arraystar gut (486 genes)
FLyBase ID	Symbol	GEOMean-4hr_BPS	GEOMean-8hr_BPS	GEOMean-12hr_BPS	GEOMean-16hr_BPS	GEOMean-4hr_FAC	GEOMean-8hr_FAC	GEOMean_12hr_FAC	GEOMean_16hr_FAC	4hr_Linear FC (FAC/BPS)	8hr_Linear FC (FAC/BPS)	12hr_Linear FC (FAC/BPS)	16hr_Linear FC (FAC/BPS)
FBgn0032809	CG13078 (Fire)	12.8287	4.98835	12.1632	27.5248	0.284199	0.699054	0.297817	0.352471	-45.14	-7.14	-40.84	-78.09
FBgn0002939	ninaD	186.97	116.985	217.919	269.117	4.54257	17.4819	137.553	341.764	-41.16	-6.69	-1.58	1.27
FBgn0032810	CG13077 (Fire-like)	44.8592	18.1002	36.6123	66.2969	1.64224	1.60692	1.89349	1.27184	-27.32	-11.26	-19.34	-52.13
FBgn0036575	CG5157 (Firewood)	172.7	39.7697	84.3097	137.78	7.80688	7.42316	10.9778	9.05464	-22.12	-5.36	-7.68	-15.22
FBgn0085345	CG34316	136.512	45.8255	70.8791	83.5226	10.4216	12.7163	117.372	82.9479	-13.1	-3.6	1.66	-1.01
FBgn0031034	CG14205	132.293	115.403	158.671	200.539	16.5134	59.0563	86.9562	141.107	-8.01	-1.95	-1.82	-1.42
FBgn0038873	CG5892	35.5133	45.9077	87.7812	121.966	4.73855	17.8138	48.7829	36.7772	-7.49	-2.58	-1.8	-3.32
FBgn0085475	CG34446	5.51988	2.55515	3.06269	4.71371	0.956368	0.328679	4.71906	2.79884	-5.77	-7.77	1.54	-1.68
FBgn0050272	MFS1	14.2047	17.1688	31.3229	34.2564	2.54445	7.83409	23.5108	20.475	-5.58	-2.19	-1.33	-1.67
FBgn0031914	CG5973	31.182	24.818	33.0858	43.9543	5.70275	8.84169	33.5799	43.222	-5.47	-2.81	1.01	-1.02
FBgn0000055	Adh	5953.58	5737.68	7796.35	10208.9	1154.38	2362.16	6570.72	7758.99	-5.16	-2.43	-1.19	-1.32
FBgn0035620	CG5150	679.194	194.421	307.237	414.422	139.739	133.728	324.54	67.7995	-4.86	-1.45	1.06	-6.11
FBgn0036996	mag	232.107	359.815	813.752	1318.49	48.1285	144.676	771.253	1531.65	-4.82	-2.49	-1.06	1.16
FBgn0011672	Mvl	105.312	38.3646	79.4688	107.89	23.3987	16.9196	37.0568	33.0696	-4.5	-2.27	-2.14	-3.26
FBgn0052407	CG32407	133.896	75.4145	119.516	106.581	29.9485	42.8459	200.609	183.847	-4.47	-1.76	1.68	1.72
FBgn0035926	CG5804	1756.2	534.108	850.705	1316.27	394.998	326.97	1484.49	1411.96	-4.45	-1.63	1.75	1.07
FBgn0085227	CG34198	13.9417	5.1156	3.03155	4.21665	3.20199	3.26082	10.3935	6.41381	-4.35	-1.57	3.43	1.52
FBgn0034438	CG9416	14.0673	12.8327	13.0015	26.3184	3.26839	6.19333	11.4643	12.6353	-4.3	-2.07	-1.13	-2.08
FBgn0026061	Mipp1	89.8946	43.6838	71.4099	79.0729	21.4117	17.2099	69.737	80.7403	-4.2	-2.54	-1.02	1.02
FBgn0016715	Reg-2	16.8997	20.5525	25.2241	31.7217	4.03199	10.603	29.2018	26.9295	-4.19	-1.94	1.16	-1.18
FBgn0265177	CG44242	55.5335	12.4932	19.9666	36.431	13.3344	6.66013	40.4307	33.0861	-4.16	-1.88	2.02	-1.1
FBgn0034428	CG18606	60.1623	26.3282	69.6427	36.9318	14.6156	16.5477	49.6322	101.781	-4.12	-1.59	-1.4	2.76
FBgn0039882	CG11576	41.8418	15.9733	32.9399	48.2076	10.4745	8.31884	18.1345	18.0952	-3.99	-1.92	-1.82	-2.66
FBgn0015570	alpha-Est2	40.6287	42.525	60.7028	81.7108	10.1832	15.2706	46.7105	61.9916	-3.99	-2.78	-1.3	-1.32
FBgn0026718	fu12	28.6129	7.86876	9.73876	6.27674	7.17061	5.11879	14.6259	12.1478	-3.99	-1.54	1.5	1.94
FBgn0039561	mfrn	93.7965	16.2324	31.0375	38.7792	23.5739	10.2792	29.2031	16.0068	-3.98	-1.58	-1.06	-2.42
FBgn0033802	CG17724	13.2116	4.36816	5.29978	7.84676	3.39223	3.14626	8.93266	5.17947	-3.89	-1.39	1.69	-1.51
FBgn0250838	roh	423.298	89.003	135.324	242.608	109.195	64.5837	276.785	173.411	-3.88	-1.38	2.05	-1.4
FBgn0038257	smp-30	280.903	154.999	260.686	191.313	72.7841	59.4986	276.023	245.843	-3.86	-2.61	1.06	1.29
FBgn0028424	JhI-26	245.833	137.441	187.068	209.291	64.0982	84.0265	202.274	181.714	-3.84	-1.64	1.08	-1.15
FBgn0035266	Gk2	63.7888	34.5025	45.2465	56.4088	18.6585	18.2147	49.5464	49.583	-3.42	-1.89	1.1	-1.14
FBgn0037386	CG1208	68.9285	25.3593	33.1043	17.4199	20.5093	14.1094	64.0999	38.9602	-3.36	-1.8	1.94	2.24
FBgn0047135	CG32276	225.795	55.4658	133.882	211.425	69.3074	38.7595	241.076	191.232	-3.26	-1.43	1.8	-1.11
FBgn0038224	ATPsynE	358.981	94.8361	141.211	245.589	111.079	76.2774	267.78	188.978	-3.23	-1.24	1.9	-1.3
FBgn0035146	CG13893	32.9233	21.1657	33.2645	39.6042	10.3415	10.5091	30.8008	35.3297	-3.18	-2.01	-1.08	-1.12
FBgn0037782	Npc2d	313.538	76.269	145.567	147.167	98.5229	50.3514	180.99	191.245	-3.18	-1.51	1.24	1.3
FBgn0038380	CG14877	9.34857	6.73351	8.82125	13.0277	2.95043	4.20549	10.0515	9.65018	-3.17	-1.6	1.14	-1.35
FBgn0032717	CG10600	14.8454	6.80451	6.18272	9.30727	4.69386	4.17194	10.3872	7.76363	-3.16	-1.63	1.68	-1.2
FBgn0260223	CG42497	154.448	33.102	48.8272	71.7766	48.8134	23.5036	89.8297	59.0363	-3.16	-1.41	1.84	-1.22
FBgn0259111	Ndae1	55.0122	39.9462	64.3845	74.2155	17.443	24.1679	62.7404	60.1496	-3.15	-1.65	-1.03	-1.23
FBgn0267828	Fatp	156.153	83.3689	117.987	93.7758	50.008	41.4179	152.571	118.536	-3.12	-2.01	1.29	1.26
FBgn0027579	mino	47.8437	16.0478	21.5706	15.3574	15.4095	7.37712	32.6885	36.6879	-3.1	-2.18	1.52	2.39
FBgn0033246	ACC	108.476	145.763	108.984	157.055	35.1622	55.3608	115.354	99.3643	-3.09	-2.63	1.06	-1.58
FBgn0030362	regucalcin	132.051	151.515	212.356	177.26	42.736	60.4015	166.955	160.139	-3.09	-2.51	-1.27	-1.11
FBgn0085257	CG34228	14.7968	4.53311	8.054	8.39202	4.83018	3.48404	13.0216	6.35376	-3.06	-1.3	1.62	-1.32
FBgn0030407	CG2543	17.0748	5.29434	9.15706	11.1831	5.57936	3.95541	8.59675	6.61274	-3.06	-1.34	-1.07	-1.69
FBgn0261930	vnd	20.9969	7.05977	10.4308	13.8566	6.93878	5.33444	22.0194	13.0005	-3.03	-1.32	2.11	-1.07
FBgn0001941	ifc	184.822	74.8685	114.625	161.317	60.916	52.9213	153.067	106.83	-3.03	-1.41	1.34	-1.51
FBgn0051183	CG31183	7.33397	5.79165	7.05751	10.0011	2.43626	3.4912	8.41477	8.62541	-3.01	-1.66	1.19	-1.16
FBgn0031182	Cyp6t1	3.29816	4.14999	7.75544	6.04189	1.09571	1.73217	5.96236	8.32032	-3.01	-2.4	-1.3	1.38
FBgn0031505	ND-B14.5B	122.575	37.9664	54.5989	77.872	40.6686	29.0552	87.0081	71.0535	-3.01	-1.31	1.59	-1.1
FBgn0035542	DOR	19.7328	28.6368	43.0201	72.5227	6.57872	12.6192	43.7788	49.6242	-3	-2.27	1.02	-1.46
FBgn0031170	CG1718	93.4325	89.1944	132.326	168.68	31.2165	38.2383	140.388	150.441	-2.99	-2.33	1.06	-1.12
FBgn0050015	CG30015	21.0994	8.72859	11.5452	12.5952	7.17944	4.99159	18.36	9.92069	-2.94	-1.75	1.59	-1.27
FBgn0030367	Cyp311a1	17.9056	26.7203	34.6344	36.4858	6.1549	9.50818	26.0192	31.881	-2.91	-2.81	-1.33	-1.14
FBgn0030600	hiw	2.64685	3.25676	3.51385	5.20428	0.928147	1.07289	4.05722	3.36155	-2.85	-3.04	1.15	-1.55
FBgn0015924	crq	101.543	60.5165	86.2085	91.5539	35.76	30.4579	112.172	88.4499	-2.84	-1.99	1.3	-1.04
FBgn0036023	CG18179	437.172	579.78	1237.69	1547.21	155.63	107.31	397.599	335.939	-2.81	-5.4	-3.11	-4.61
FBgn0283427	FASN1	607.837	762.07	568.185	655.494	216.547	337.573	660.21	544.282	-2.81	-2.26	1.16	-1.2
FBgn0027572	CG5009	96.9302	82.2972	138.604	116.659	34.6704	39.4486	132.006	151.411	-2.8	-2.09	-1.05	1.3
FBgn0035388	CG2162	18.5734	5.98706	9.56651	10.5151	6.66001	5.38075	14.5213	13.0091	-2.79	-1.11	1.52	1.24
FBgn0035619	CG10592	520.996	184.073	298.924	343.235	186.751	138.575	330.762	124.266	-2.79	-1.33	1.11	-2.76
FBgn0039543	CG12428	10.9082	7.39312	10.9606	11.6493	3.90714	4.09667	15.9668	21.437	-2.79	-1.8	1.46	1.84
FBgn0283451	br	10.9626	3.63643	4.47156	7.45633	3.96312	2.10501	9.28437	7.1241	-2.77	-1.73	2.08	-1.05
FBgn0036277	CG10418	11.8143	2.75018	5.69227	4.93507	4.2872	3.89363	8.27229	3.13028	-2.76	1.42	1.45	-1.58
FBgn0011695	EbpIII	42.7486	12.124	12.3954	12.6602	15.483	4.70653	19.5748	28.8512	-2.76	-2.58	1.58	2.28
FBgn0032727	CG10623	25.2858	13.3732	26.5587	31.7456	9.19794	8.65322	22.1615	25.0677	-2.75	-1.55	-1.2	-1.27
FBgn0036727	CG7589	23.4682	23.7935	30.6789	38.3756	8.5571	11.3018	23.7992	24.4461	-2.74	-2.11	-1.29	-1.57
FBgn0042104	CG18747	52.6549	19.8096	33.1105	42.9649	19.2129	19.3891	50.2844	31.9046	-2.74	-1.02	1.52	-1.35
FBgn0033196	CG1358	13.2604	4.75775	5.99939	7.52404	4.8636	3.04392	7.36078	5.23976	-2.73	-1.56	1.23	-1.44
FBgn0039094	CG10184	32.0106	18.6493	28.7849	21.4111	11.7208	8.63217	32.8576	27.6352	-2.73	-2.16	1.14	1.29
FBgn0053182	Kdm4B	15.9247	7.83725	7.64431	11.3167	5.89943	5.40594	11.556	7.24954	-2.7	-1.45	1.51	-1.56
FBgn0023215	Mnt	18.7487	11.0349	14.6966	21.6599	6.94516	8.16453	23.659	15.7313	-2.7	-1.35	1.61	-1.38
FBgn0033624	CG12384	81.8648	33.2303	50.3972	69.7225	30.5252	24.352	80.8683	75.163	-2.68	-1.36	1.6	1.08
FBgn0036766	CG5506	374.213	113.973	200.391	266.673	139.413	76.7372	364.092	305.484	-2.68	-1.49	1.82	1.15
FBgn0015791	Rab14	11.506	5.46568	6.05124	10.9528	4.29719	4.84301	13.209	8.54442	-2.68	-1.13	2.18	-1.28
FBgn0260632	dl	22.5499	12.7625	16.5586	25.4162	8.43478	8.38676	23.0742	16.55	-2.67	-1.52	1.39	-1.54
FBgn0039471	CG6295	298.973	187.55	287.626	442.481	113.002	70.4152	275.955	303.454	-2.65	-2.66	-1.04	-1.46
FBgn0040071	tara	12.9679	5.29978	5.9937	8.03169	4.92517	3.44997	10.0039	6.71433	-2.63	-1.54	1.67	-1.2
FBgn0259991	CG42488	6.71326	3.30469	3.73734	5.11735	2.54923	3.08944	5.76949	3.08631	-2.63	-1.07	1.54	-1.66
FBgn0035032	ATPsynF	630.258	200.997	268.684	396.543	240.442	174.124	437.845	316.977	-2.62	-1.15	1.63	-1.25
FBgn0086779	step	8.73461	5.57396	4.5371	7.81186	3.32896	3.73617	10.4686	6.21286	-2.62	-1.49	2.31	-1.26
FBgn0031897	CG13784	21.6728	13.638	18.2172	22.8682	8.28299	9.37751	23.9927	14.7769	-2.62	-1.45	1.32	-1.55
FBgn0010620	CG10939	31.6239	17.8697	27.1923	37.1351	12.1599	9.39039	38.6404	25.319	-2.6	-1.9	1.42	-1.47
FBgn0010638	Sec61beta	273.645	97.2229	139.588	218.423	105.756	76.6867	281.008	186.194	-2.59	-1.27	2.01	-1.17
FBgn0031183	CG14621	27.4835	11.557	15.2093	22.066	10.6043	8.86802	26.6397	15.4627	-2.59	-1.3	1.75	-1.43
FBgn0027339	jim	23.6872	11.685	13.0033	17.978	9.17594	7.24711	22.5967	16.0407	-2.58	-1.61	1.74	-1.12
FBgn0038966	pinta	9.09233	5.86938	8.66313	14.1144	3.53527	4.22376	13.8977	12.478	-2.57	-1.39	1.6	-1.13
FBgn0045823	vsg	103.027	30.1465	40.1795	74.7147	40.1615	25.5609	94.3073	66.9835	-2.57	-1.18	2.35	-1.12
FBgn0083967	Muted	28.9597	11.0459	17.9434	26.5326	11.2839	10.0204	29.8587	17.5804	-2.57	-1.1	1.66	-1.51
FBgn0035169	CG13890	15.1858	15.0942	22.3878	23.7609	5.9358	9.12256	33.6474	23.1834	-2.56	-1.65	1.5	-1.02
FBgn0039464	CG6330	12.562	6.4553	18.423	14.4345	4.90832	2.94163	16.3048	21.1877	-2.56	-2.19	-1.13	1.47
FBgn0036165	chrb	15.4066	6.3272	9.39539	11.6531	6.06825	4.54046	14.5203	9.19545	-2.54	-1.39	1.55	-1.27
FBgn0044823	Spec2	5.81647	3.56213	5.35437	6.22922	2.28673	1.53691	5.01862	3.74594	-2.54	-2.32	-1.07	-1.66
FBgn0040907	mRpL33	17.2842	4.14641	5.91455	14.1875	6.84446	5.88118	12.4631	8.62848	-2.53	1.42	2.11	-1.64
FBgn0051075	CG31075	31.6948	29.719	57.5151	40.7261	12.5883	18.161	77.7681	76.0152	-2.52	-1.64	1.35	1.87
FBgn0259718	CG42372	9.15034	3.2355	3.29975	3.3145	3.63093	2.72601	6.87047	3.36362	-2.52	-1.19	2.08	1.01
FBgn0035091	CG3829	11.9722	3.3132	4.37489	4.87323	4.77371	2.94881	6.70899	6.13438	-2.51	-1.12	1.53	1.26
FBgn0035252	CG7970	100.375	54.4929	92.6195	121.313	40.0087	31.3309	125.573	121.295	-2.51	-1.74	1.36	-1
FBgn0032614	CG13284	48.4693	17.047	21.1659	25.6872	19.2789	12.3409	26.5642	16.8212	-2.51	-1.38	1.26	-1.53
FBgn0032694	MESR3	7.85742	5.14444	6.21988	8.2123	3.1336	3.77451	9.62596	6.696	-2.51	-1.36	1.55	-1.23
FBgn0033297	Mal-A8	68.6724	96.1986	127.528	176.668	27.5149	30.3695	107.744	154.166	-2.5	-3.17	-1.18	-1.15
FBgn0085354	CG34325	33.1024	20.504	29.8246	46.1599	13.2423	11.4204	40.2704	27.3231	-2.5	-1.8	1.35	-1.69
FBgn0033739	Dyb	4.66109	2.98872	3.63763	4.04916	1.88146	1.70715	4.25752	3.77352	-2.48	-1.75	1.17	-1.07
FBgn0259923	sepp4	12.8824	7.07035	9.3333	13.5295	5.2018	5.5294	14.197	11.6617	-2.48	-1.28	1.52	-1.16
FBgn0264295	CG43773	31.0292	8.63188	7.38827	15.9938	12.5272	4.96191	17.0161	12.0219	-2.48	-1.74	2.3	-1.33
FBgn0266490	CG45089	108.277	44.2663	50.2774	62.4745	43.5937	44.7573	78.454	52.9744	-2.48	1.01	1.56	-1.18
FBgn0002522	lab	7.09363	2.87169	2.84651	4.87265	2.8622	2.32	6.2872	4.08087	-2.48	-1.24	2.21	-1.19
FBgn0000286	Cf2	9.70808	4.81201	4.97672	9.21632	3.91073	2.8799	10.3028	7.47511	-2.48	-1.67	2.07	-1.23
FBgn0035743	CG15829	940.671	352.908	534.128	650.144	380.212	180.608	744.782	711.932	-2.47	-1.95	1.39	1.1
FBgn0040666	CG12848	63.2398	18.3231	24.3375	27.6044	25.5722	16.1353	37.6471	18.5289	-2.47	-1.14	1.55	-1.49
FBgn0031143	CG1532	147.713	156.865	235.234	268.463	59.8801	70.1419	157.309	146.974	-2.47	-2.24	-1.5	-1.83
FBgn0033212	LRR	42.3077	30.2477	41.9211	55.6771	17.2538	19.5715	54.8855	45.4956	-2.45	-1.55	1.31	-1.22
FBgn0002579	RpL36	738.38	176.682	296.426	354.016	301.034	153.909	479.399	314.063	-2.45	-1.15	1.62	-1.13
FBgn0027547	CG1927	88.5449	47.5	74.9384	93.4929	36.0778	31.0815	93.2621	81.4788	-2.45	-1.53	1.24	-1.15
FBgn0030057	Ppt1	6.78458	3.63175	4.07902	5.2409	2.77233	2.9467	6.17778	4.25333	-2.45	-1.23	1.51	-1.23
FBgn0034744	Vps20	30.3114	15.3971	21.0201	27.6156	12.4305	12.2697	32.0191	25.1955	-2.44	-1.25	1.52	-1.1
FBgn0035588	CG10672	136.241	90.8468	123.189	137.666	55.9489	57.7724	146.738	141.525	-2.44	-1.57	1.19	1.03
FBgn0037683	CG18473	8.83882	3.20685	8.85276	9.07565	3.61817	4.24565	14.4193	15.6825	-2.44	1.32	1.63	1.73
FBgn0039519	Cyp6a18	12.4594	3.17889	9.19046	9.50905	5.11384	4.77698	20.3409	9.12219	-2.44	1.5	2.21	-1.04
FBgn0033608	CG13220	80.2324	34.6667	44.6489	57.3598	33.0255	28.7223	71.9905	43.1046	-2.43	-1.21	1.61	-1.33
FBgn0034083	lbk	13.4498	9.75038	11.3647	13.9168	5.54186	5.80923	15.7849	12.9832	-2.43	-1.68	1.39	-1.07
FBgn0052699	LPCAT	13.6202	11.9003	13.8447	18.7965	5.60578	6.21927	17.9229	13.7664	-2.43	-1.91	1.29	-1.37
FBgn0010548	Aldh-III	289.17	206.38	361.666	344.159	119.536	119.828	425.177	363.813	-2.42	-1.72	1.18	1.06
FBgn0033631	Sod3	151.081	92.8764	154.208	170.098	62.7967	45.0249	112.302	96.7887	-2.41	-2.06	-1.37	-1.76
FBgn0024273	WASp	48.161	23.6506	31.8746	49.2006	19.9764	16.6885	52.9072	41.0634	-2.41	-1.42	1.66	-1.2
FBgn0024841	Pcd	7.33938	4.3202	4.70058	5.72716	3.04615	3.36566	7.30635	7.12312	-2.41	-1.28	1.55	1.24
FBgn0034181	CG8963	24.2797	11.6421	17.6616	22.3131	10.1505	9.63242	26.4976	17.5397	-2.39	-1.21	1.5	-1.27
FBgn0035484	CG11594	36.2701	25.7453	31.4695	31.0723	15.1781	15.4164	31.0723	28.1926	-2.39	-1.67	-1.01	-1.1
FBgn0261067	LSm1	15.1632	5.02423	7.14897	9.29493	6.33615	3.79801	13.2744	7.62974	-2.39	-1.32	1.86	-1.22
FBgn0030745	CG4239	32.574	17.9604	29.2288	26.5436	13.6273	9.31252	40.9105	29.9121	-2.39	-1.93	1.4	1.13
FBgn0035189	CG9119	194.753	120.067	217.202	218.484	81.7932	77.6797	272.947	191.215	-2.38	-1.55	1.26	-1.14
FBgn0051635	CG31635	10.6729	7.15758	7.93496	11.1121	4.48429	4.39857	12.4649	8.05003	-2.38	-1.63	1.57	-1.38
FBgn0033699	RpS11	1819.06	485.46	821.276	1166.3	768.479	433.97	1275.55	917.794	-2.37	-1.12	1.55	-1.27
FBgn0035811	CG12262	109.531	67.8613	112.177	110.628	46.1894	50.6977	171.885	187.892	-2.37	-1.34	1.53	1.7
FBgn0000097	aop	8.83512	4.20369	5.90462	7.26667	3.72679	3.25651	9.832	6.36015	-2.37	-1.29	1.67	-1.14
FBgn0031813	CG9527	457.227	315.35	465.605	530.579	192.607	203.721	471.601	421.844	-2.37	-1.55	1.01	-1.26
FBgn0002772	Mlc1	321.222	124.853	139.779	173.733	136.258	76.6809	245.619	168.191	-2.36	-1.63	1.76	-1.03
FBgn0026080	Tip60	6.11667	2.16622	3.38821	4.44234	2.59498	1.87405	5.48616	3.76587	-2.36	-1.16	1.62	-1.18
FBgn0031971	Sirup	21.7523	7.06655	7.4768	7.38756	9.22493	4.12892	17.6903	4.90788	-2.36	-1.71	2.37	-1.51
FBgn0000024	Ace	7.38949	7.75595	11.1476	11.6969	3.14586	2.93193	12.6445	11.6376	-2.35	-2.65	1.13	-1.01
FBgn0027932	Akap200	46.5749	17.7346	25.0661	33.5661	19.8504	13.9889	39.9364	28.8229	-2.35	-1.27	1.59	-1.16
FBgn0000046	Act87E	173.153	108.486	104.105	158.974	73.9008	47.1039	231.001	111.139	-2.34	-2.3	2.22	-1.43
FBgn0037203	slif	22.3413	18.882	24.7385	35.2126	9.52732	11.0204	34.2743	27.2665	-2.34	-1.71	1.39	-1.29
FBgn0038826	Syp	29.4375	13.8904	20.1947	24.5849	12.6051	9.96773	31.3398	26.7636	-2.34	-1.39	1.55	1.09
FBgn0002921	Atpalpha	146.593	70.9184	85.8334	113.233	62.7474	49.4921	136.055	92.5877	-2.34	-1.43	1.59	-1.22
FBgn0035779	CG8562	450.877	305.829	565.735	594.284	193.585	183.583	642.566	687.897	-2.33	-1.67	1.14	1.16
FBgn0040336	Seipin	60.3222	47.5147	74.2623	91.1735	25.8952	27.957	84.7629	83.9597	-2.33	-1.7	1.14	-1.09
FBgn0050115	GEFmeso	26.2452	16.9756	19.0645	26.0394	11.2654	11.0413	27.0785	21.8691	-2.33	-1.54	1.42	-1.19
FBgn0262026	CG42837	94.1984	24.7121	44.6145	57.6307	40.475	25.6822	68.2468	58.5906	-2.33	1.04	1.53	1.02
FBgn0029128	tyn	5.79321	3.64744	5.22205	3.55068	2.48258	0.861117	8.29568	5.18044	-2.33	-4.24	1.59	1.46
FBgn0039207	CG5789	18.1543	7.49481	11.3699	13.6883	7.82381	5.21285	9.88464	7.51213	-2.32	-1.44	-1.15	-1.82
FBgn0003963	ush	7.69967	3.3874	3.95836	5.56716	3.32098	2.16013	5.9851	4.08152	-2.32	-1.57	1.51	-1.36
FBgn0037930	CG14715	51.5899	14.4213	23.1591	27.2014	22.3409	16.8283	35.6059	22.0038	-2.31	1.17	1.54	-1.24
FBgn0052039	CG32039	11.9543	6.22913	6.93367	9.27749	5.18048	4.10296	11.8395	10.4072	-2.31	-1.52	1.71	1.12
FBgn0052654	Sec16	33.9865	23.6916	24.7582	35.3418	14.7026	15.3153	40.6911	28.9136	-2.31	-1.55	1.64	-1.22
FBgn0031990	PAPLA1	35.086	21.585	26.9378	36.222	15.2198	13.7533	39.3432	28.4006	-2.31	-1.57	1.46	-1.28
FBgn0034999	CG3394	68.4663	26.3521	35.4112	23.7609	29.7154	19.2443	41.8624	46.8605	-2.3	-1.37	1.18	1.97
FBgn0036039	Naa60	16.3665	5.09809	7.65972	9.78	7.12221	5.55639	9.91551	5.99712	-2.3	1.09	1.29	-1.63
FBgn0039427	CG5447	19.4571	11.6047	10.3212	17.0457	8.47464	7.05811	16.686	12.2111	-2.3	-1.64	1.62	-1.4
FBgn0040507	ACXD	14.1528	9.05872	12.4123	13.757	6.15659	5.21563	13.1331	11.5846	-2.3	-1.74	1.06	-1.19
FBgn0052280	CG32280	19.397	7.96845	13.8449	23.6282	8.43428	5.01466	25.7668	17.7455	-2.3	-1.59	1.86	-1.33
FBgn0264894	CG44085	14.7432	7.0137	5.58861	8.30414	6.41934	3.65232	13.1093	6.03298	-2.3	-1.92	2.35	-1.38
FBgn0003175	px	18.7683	9.41294	10.2449	13.4118	8.16882	5.77839	16.4124	10.8958	-2.3	-1.63	1.6	-1.23
FBgn0038755	Hs6st	5.50947	2.52958	2.48064	3.54491	2.40363	1.87588	4.09648	2.81537	-2.29	-1.35	1.65	-1.26
FBgn0043575	PGRP-SC2	350.816	132.446	155.304	228.115	153.335	63.9822	366.48	279.368	-2.29	-2.07	2.36	1.22
FBgn0036767	CG16775	39.2195	10.1358	17.4707	29.3677	17.1841	5.40994	45.7361	50.4039	-2.28	-1.87	2.62	1.72
FBgn0037110	ORMDL	24.6014	9.5273	14.236	23.6226	10.8079	7.15027	28.694	20.9574	-2.28	-1.33	2.02	-1.13
FBgn0040207	kat80	6.55658	3.53071	4.27805	5.44243	2.8773	2.30689	5.83164	5.16885	-2.28	-1.53	1.36	-1.05
FBgn0263199	Galk	124.059	91.9147	116.176	152.604	54.3972	47.5236	128.011	124.836	-2.28	-1.93	1.1	-1.22
FBgn0030208	PPP4R2r	22.3535	11.2443	15.3286	16.8707	9.79116	9.53357	23.1181	16.6962	-2.28	-1.18	1.51	-1.01
FBgn0034885	Eglp4	108.466	48.1535	66.4004	70.8854	47.7911	39.3022	102.426	74.174	-2.27	-1.23	1.54	1.05
FBgn0035020	CG13585	60.8339	27.3808	54.5784	68.5705	26.7536	18.202	62.8634	67.8097	-2.27	-1.5	1.15	-1.01
FBgn0051710	CG31710	9.16064	4.61803	5.3759	8.56771	4.04329	2.78029	7.95173	7.27494	-2.27	-1.66	1.48	-1.18
FBgn0003396	shn	13.8107	8.06437	8.75672	12.2035	6.0827	5.73245	15.0784	10.0928	-2.27	-1.41	1.72	-1.21
FBgn0000173	ben	65.9524	28.2491	38.0117	69.191	29.11	23.3855	69.0673	56.2121	-2.27	-1.21	1.82	-1.23
FBgn0027552	CG10863	243.073	123.304	191.866	233.342	107.243	81.3878	214.433	183.364	-2.27	-1.52	1.12	-1.27
FBgn0029737	CG6903	16.352	14.8362	27.0904	20.8538	7.19083	4.76207	20.379	22.6647	-2.27	-3.12	-1.33	1.09
FBgn0030503	Tango2	11.92	9.23271	15.8326	18.7145	5.25744	5.09988	17.6486	21.26	-2.27	-1.81	1.11	1.14
FBgn0032293	Dpy-30L1	12.3729	3.28276	4.69496	9.12772	5.45528	3.68848	10.6165	5.62174	-2.27	1.12	2.26	-1.62
FBgn0004921	Ggamma1	79.7202	34.2473	38.541	66.8137	35.2602	23.446	72.3064	52.0101	-2.26	-1.46	1.88	-1.28
FBgn0250823	gish	71.0635	30.7065	36.3219	52.404	31.522	24.851	59.9787	41.6886	-2.25	-1.24	1.65	-1.26
FBgn0042135	CG18812	68.4977	52.9442	75.018	101.337	30.3803	29.1589	86.1751	81.6934	-2.25	-1.82	1.15	-1.24
FBgn0284235	CG46319	41.8889	20.4455	25.8212	33.6737	18.6338	15.7068	39.2534	24.3834	-2.25	-1.3	1.52	-1.38
FBgn0010424	TpnC73F	90.673	39.0668	44.0012	52.9937	40.2509	22.3784	75.3252	51.0167	-2.25	-1.75	1.71	-1.04
FBgn0032330	Samuel	11.0412	6.21956	7.05471	8.74388	4.9106	4.13091	11.7256	7.83611	-2.25	-1.51	1.66	-1.12
FBgn0032715	CG17597	331.518	221.814	322.454	363.013	147.11	135.01	384.638	425.661	-2.25	-1.64	1.19	1.17
FBgn0032949	Lamp1	202.273	81.0625	121.76	172.308	90.4782	65.9487	190.716	161.022	-2.24	-1.23	1.57	-1.07
FBgn0035497	CG14995	5.35931	4.2141	4.44029	5.22917	2.38761	2.27294	5.84171	3.56085	-2.24	-1.85	1.32	-1.47
FBgn0037624	CG8223	28.8145	10.4113	14.0732	19.248	12.8509	10.8139	22.9991	16.6703	-2.24	1.04	1.63	-1.15
FBgn0012034	AcCoAS	71.2053	158.835	159.371	248.19	31.7788	95.3678	150.552	122.897	-2.24	-1.67	-1.06	-2.02
FBgn0031732	CG11149	15.9465	15.1439	17.6013	24.3746	7.11526	9.17307	19.4304	19.87	-2.24	-1.65	1.1	-1.23
FBgn0032069	LManVI	1411.3	1428.74	2060.95	2172.85	629.397	431.949	2349.56	1952.75	-2.24	-3.31	1.14	-1.11
FBgn0000044	Act57B	1029.39	528.813	496.498	673.128	462.546	246.778	1002.98	581.792	-2.23	-2.14	2.02	-1.16
FBgn0039156	CG6178	105.731	90.3424	121.66	122.199	47.4292	51.5084	140.379	130.275	-2.23	-1.75	1.15	1.07
FBgn0053051	CG33051	12.3191	2.61537	2.88318	3.09149	5.52391	3.33723	4.74726	3.14588	-2.23	1.28	1.65	1.02
FBgn0265523	Smr	18.1012	8.5009	9.43943	12.6673	8.10603	6.14739	15.2931	10.1046	-2.23	-1.38	1.62	-1.25
FBgn0004797	mdy	14.041	8.20114	9.82669	10.9699	6.30172	5.43717	13.5624	10.147	-2.23	-1.51	1.38	-1.08
FBgn0028926	NC2beta	8.37116	2.16856	3.73879	5.34849	3.75258	2.00021	6.68131	3.74167	-2.23	-1.08	1.79	-1.43
FBgn0036449	bmm	3.35764	6.49776	7.48982	12.0496	1.51055	2.71856	9.07327	10.1006	-2.22	-2.39	1.21	-1.19
FBgn0045852	ham	20.8478	9.43517	11.9359	17.0589	9.36994	7.20567	18.0474	10.3907	-2.22	-1.31	1.51	-1.64
FBgn0086608	CG34112	25.4343	17.1375	27.5569	34.2277	11.4775	9.58592	25.903	33.5111	-2.22	-1.79	-1.06	-1.02
FBgn0260866	dnr1	27.1513	10.0636	12.517	14.5867	12.2356	6.5457	16.9169	15.9054	-2.22	-1.54	1.35	1.09
FBgn0262736	Vha16-1	2958.27	1233.2	1723.3	2397.89	1333.24	965.732	2927.8	2043.31	-2.22	-1.28	1.7	-1.17
FBgn0033981	Cyp6a21	44.3674	30.3449	59.9702	60.682	20.0757	14.7647	48.1217	63.76	-2.21	-2.06	-1.25	1.05
FBgn0036368	CG10738	3.58957	3.25442	4.78839	5.42111	1.62609	1.40459	4.75381	4.40388	-2.21	-2.32	-1.01	-1.23
FBgn0013954	FK506-bp2	278.317	101.917	151.671	207.453	125.856	94.8987	236.22	166.965	-2.21	-1.07	1.56	-1.24
FBgn0053113	Rtnl1	705.898	397.451	607.075	803.998	320.731	260.347	720.807	576.697	-2.2	-1.53	1.19	-1.39
FBgn0053965	CG33965	44.3871	22.5295	35.2024	39.1195	20.1617	14.6818	36.5199	34.8151	-2.2	-1.53	1.04	-1.12
FBgn0263108	BtbVII	14.349	7.25775	8.7917	13.9908	6.52706	5.79975	13.7518	10.731	-2.2	-1.25	1.56	-1.3
FBgn0004107	Cdk2	7.07145	2.95382	3.61185	4.74447	3.20772	3.15149	6.08547	3.03035	-2.2	1.07	1.68	-1.57
FBgn0014037	Su	42.5812	19.9167	22.6879	32.7209	19.353	14.4066	36.2547	25.7741	-2.2	-1.38	1.6	-1.27
FBgn0037592	CG11737	12.329	10.8522	15.4883	21.311	5.627	9.41411	25.0259	21.3237	-2.19	-1.15	1.62	1
FBgn0259143	CG42258	19.0338	10.3495	15.593	18.4108	8.67563	6.74759	19.3762	14.4255	-2.19	-1.53	1.24	-1.28
FBgn0259932	CG42455	33.8921	6.98767	11.5883	12.8981	15.5086	7.62978	20.6087	11.7341	-2.19	1.09	1.78	-1.1
FBgn0264305	CG43783	9.5072	6.07911	7.51175	9.29425	4.34578	3.79597	9.55225	7.28043	-2.19	-1.6	1.27	-1.28
FBgn0004369	Ptp99A	7.07137	3.19523	4.27706	5.94184	3.23199	2.58869	6.68265	4.08071	-2.19	-1.23	1.56	-1.46
FBgn0011481	Ssdp	20.3554	8.41445	11.411	13.8238	9.29634	7.9353	17.8657	11.4816	-2.19	-1.06	1.57	-1.2
FBgn0031090	Rab35	35.7205	14.4008	20.0248	22.5643	16.329	9.37047	26.3987	18.4608	-2.19	-1.54	1.32	-1.22
FBgn0028408	Drep2	6.16969	3.3593	3.72097	5.52593	2.81664	2.00091	4.08445	4.33236	-2.19	-1.68	1.1	-1.28
FBgn0053523	CG33523	52.7482	28.7676	39.8557	48.4314	24.2418	17.3056	52.3665	51.154	-2.18	-1.66	1.31	1.06
FBgn0000662	fl	17.2851	6.96506	7.47269	10.0771	7.92245	5.73894	14.2867	7.92913	-2.18	-1.21	1.91	-1.27
FBgn0032720	mRpL13	48.9825	12.3977	18.2078	17.9344	22.5606	17.4861	27.4131	14.3513	-2.17	1.41	1.51	-1.25
FBgn0036958	CG17233	8.98762	3.56636	4.28459	5.06646	4.14597	2.746	7.49782	4.74299	-2.17	-1.3	1.75	-1.07
FBgn0051632	sens-2	16.0172	6.1363	7.41192	8.92951	7.3967	4.41066	11.5918	7.25737	-2.17	-1.39	1.56	-1.23
FBgn0264489	CG43897	39.7329	23.0428	16.896	27.0907	18.2705	11.4138	42.8566	19.3008	-2.17	-2.02	2.54	-1.4
FBgn0000116	Argk	1318.95	1269.15	1978.65	2342.79	607.112	683.585	2058.22	2084.66	-2.17	-1.86	1.04	-1.12
FBgn0036024	CG18180	12687	5479.68	11355.4	13377.8	5884.76	3349.86	12558.8	12026.8	-2.16	-1.64	1.11	-1.11
FBgn0036398	upSET	13.2439	5.69786	5.5723	7.69723	6.12782	3.93216	9.71486	6.14703	-2.16	-1.45	1.74	-1.25
FBgn0040777	CG14767	28.3374	13.3622	18.3853	26.8768	13.1349	11.3138	30.6144	23.3758	-2.16	-1.18	1.67	-1.15
FBgn0023541	Cyp4d14	15.2717	10.5566	23.9774	8.83439	7.05508	3.82822	30.371	23.2551	-2.16	-2.76	1.27	2.63
FBgn0033717	CG8839	116.198	81.9347	143.658	168.034	53.9927	47.8636	141.714	156.884	-2.15	-1.71	-1.01	-1.07
FBgn0038194	Cyp6d5	85.4305	76.1253	149.112	120.186	39.8123	37.6099	113.694	137.253	-2.15	-2.02	-1.31	1.14
FBgn0041585	olf186-F	12.5633	5.8249	7.85284	10.3427	5.83528	3.83838	12.6008	10.1424	-2.15	-1.52	1.6	-1.02
FBgn0051550	CG31550	22.7337	8.85512	11.534	16.5616	10.5676	8.47917	18.1194	12.0675	-2.15	-1.04	1.57	-1.37
FBgn0262518	Rab8	33.3913	15.4988	21.1198	27.3543	15.5386	13.2657	32.1675	21.8676	-2.15	-1.17	1.52	-1.25
FBgn0262937	Rabex-5	4.06817	2.77821	3.10728	4.42805	1.8954	2.1865	5.29112	4.61296	-2.15	-1.27	1.7	1.04
FBgn0015031	cype	172.559	69.9327	81.0788	111.594	80.3541	57.8005	124.577	100.954	-2.15	-1.21	1.54	-1.11
FBgn0022382	Pka-R2	47.7203	21.6984	32.2418	37.8177	22.1866	18.7107	52.2751	36.1429	-2.15	-1.16	1.62	-1.05
FBgn0039473	CG17191	43.9827	34.0057	57.4031	72.1539	20.5651	19.0827	61.7418	61.647	-2.14	-1.78	1.08	-1.17
FBgn0045063	fdl	3.31174	2.49131	3.13903	4.38763	1.55077	2.16518	4.74361	3.16336	-2.14	-1.15	1.51	-1.39
FBgn0026077	Gasp	14.2413	4.04202	6.89219	9.28506	6.66041	2.9655	11.9088	9.58452	-2.14	-1.36	1.73	1.03
FBgn0029711	Usf	5.33707	3.11383	3.86503	5.46536	2.4989	2.36829	6.40616	4.29205	-2.14	-1.31	1.66	-1.27
FBgn0035499	Chd64	577.023	289.386	441.2	552.301	270.92	186.033	518.003	353.256	-2.13	-1.56	1.17	-1.56
FBgn0265991	Zasp52	17.2043	9.30729	9.45588	13.2684	8.08077	5.38202	19.7405	9.82826	-2.13	-1.73	2.09	-1.35
FBgn0026315	Ugt35a	68.5553	54.6819	83.476	111.755	32.13	33.1513	104.226	98.7032	-2.13	-1.65	1.25	-1.13
FBgn0033504	CAP	50.0692	27.9088	29.8212	44.5039	23.6206	18.2686	50.7379	31.1482	-2.12	-1.53	1.7	-1.43
FBgn0033782	sug	54.9059	45.4304	47.6876	86.9468	25.8791	24.9299	54.0906	39.1123	-2.12	-1.82	1.13	-2.22
FBgn0036422	CG3868	1342.76	565.071	985.559	1532.37	633.775	371.694	1124.56	1261.4	-2.12	-1.52	1.14	-1.21
FBgn0038608	WRNexo	5.84628	3.17552	3.73967	4.5752	2.76397	3.37128	7.04277	3.47332	-2.12	1.06	1.88	-1.32
FBgn0039486	caix	12.6899	10.9988	11.4495	15.9329	5.97695	5.13115	12.048	8.58698	-2.12	-2.14	1.05	-1.86
FBgn0053199	CG33199	48.4216	11.5393	14.8947	26.9101	22.8838	10.7935	33.549	28.4712	-2.12	-1.07	2.25	1.06
FBgn0085188	CG34159	9.58413	4.26352	7.27673	9.01039	4.51305	2.30251	9.06941	8.85453	-2.12	-1.85	1.25	-1.02
FBgn0262582	cic	13.805	6.94607	8.05785	11.2709	6.50389	5.4477	13.9836	9.7732	-2.12	-1.28	1.74	-1.15
FBgn0010053	Jheh1	128.493	86.9914	127.953	153.454	60.6698	55.1667	141.019	131.86	-2.12	-1.58	1.1	-1.16
FBgn0030073	CG10962	42.3384	35.2044	35.7855	53.2435	19.9761	22.7725	59.8419	51.2566	-2.12	-1.55	1.67	-1.04
FBgn0039777	Jon99Fii	2013.83	832.737	1514.29	1521.15	953.352	444.294	1005.32	1161.81	-2.11	-1.87	-1.51	-1.31
FBgn0005670	Cyp4d1	118.175	109.995	180.994	165.2	55.906	59.7016	174.68	179.767	-2.11	-1.84	-1.04	1.09
FBgn0010591	Sply	258.108	155.92	221.696	224.619	122.299	102.292	262.024	231.83	-2.11	-1.52	1.18	1.03
FBgn0021944	Coprox	55.8988	50.507	62.8998	72.4995	26.5391	33.3614	78.4694	53.084	-2.11	-1.51	1.25	-1.37
FBgn0031561	IM33	48.5597	22.997	13.2631	10.3188	22.9951	10.6766	27.4691	20.8139	-2.11	-2.15	2.07	2.02
FBgn0032077	CG9515	12.0636	2.61555	3.90139	3.53285	5.71955	3.77243	6.12294	2.51701	-2.11	1.44	1.57	-1.4
FBgn0036666	TSG101	23.9205	11.9361	15.743	25.0995	11.3953	10.1328	26.9204	21.8103	-2.1	-1.18	1.71	-1.15
FBgn0036004	Jarid2	12.7442	6.48507	7.2761	9.37152	6.06508	4.99697	11.4502	8.57726	-2.1	-1.3	1.57	-1.09
FBgn0036820	CG6852	54.8725	32.1172	36.9555	55.8949	26.0973	23.2402	57.8365	52.8204	-2.1	-1.38	1.57	-1.06
FBgn0041210	HDAC4	11.0202	6.95063	7.58595	11.2527	5.24218	4.08595	11.7624	8.58846	-2.1	-1.7	1.55	-1.31
FBgn0051005	qless	25.0776	6.87534	8.73126	9.37266	11.9563	5.85048	14.8712	8.33485	-2.1	-1.18	1.7	-1.12
FBgn0085205	CG34176	114.551	45.2941	70.6842	103.897	54.6172	37.8927	115.505	94.9937	-2.1	-1.2	1.63	-1.09
FBgn0030737	CG9914	408.433	308.462	643.819	405.154	194.765	168.53	654.37	646.249	-2.1	-1.83	1.02	1.6
FBgn0034304	CG5742	4.8665	2.25302	3.00099	4.63342	2.32297	1.95782	5.40474	3.71067	-2.09	-1.15	1.8	-1.25
FBgn0036728	UQCR-Q	298.299	105.723	163.576	249.224	142.514	96.0551	256.833	193.389	-2.09	-1.1	1.57	-1.29
FBgn0037702	CG8176	20.2345	11.363	12.5	16.2291	9.68804	8.56051	19.1581	14.7666	-2.09	-1.33	1.53	-1.1
FBgn0053002	mRpL27	38.2052	13.1972	15.4958	20.782	18.2384	11.0787	28.4164	15.296	-2.09	-1.19	1.83	-1.36
FBgn0262035	CG42846	5.49386	3.34393	3.76421	3.60355	2.6343	2.16716	9.07823	5.31918	-2.09	-1.54	2.41	1.48
FBgn0003731	Egfr	6.87311	5.25138	6.12805	7.45578	3.28413	3.39279	7.43716	5.86427	-2.09	-1.55	1.21	-1.27
FBgn0011592	fra	9.77805	5.11791	4.82578	6.82504	4.68607	2.79171	7.43018	4.64325	-2.09	-1.83	1.54	-1.47
FBgn0011725	twin	8.34665	5.15785	7.06898	8.86522	3.99388	4.68087	10.7393	7.542	-2.09	-1.1	1.52	-1.18
FBgn0031187	Usp2	20.8189	8.95923	10.2593	12.6952	9.98102	6.448	15.7971	10.0792	-2.09	-1.39	1.54	-1.26
FBgn0029712	CG15912	5.50942	3.28924	4.23708	3.95155	2.63737	2.39542	6.41695	4.00852	-2.09	-1.37	1.51	1.01
FBgn0030245	CG1637	31.1153	23.5444	30.7981	43.878	14.8645	12.3847	41.1889	37.9787	-2.09	-1.9	1.34	-1.16
FBgn0033294	Mal-A4	204.921	93.0492	116.74	88.385	98.756	48.4023	213.143	108.976	-2.08	-1.92	1.83	1.23
FBgn0036663	CG9674	66.8069	44.1493	39.5058	46.6502	32.0724	28.6964	68.9561	43.9736	-2.08	-1.54	1.75	-1.06
FBgn0035087	CG2765	53.125	55.2808	71.8851	120.315	25.5331	37.4935	89.8663	76.6649	-2.08	-1.47	1.25	-1.57
FBgn0037146	CG7470	97.7469	72.5231	106.556	131.669	47.0877	45.659	100.212	94.9095	-2.08	-1.59	-1.06	-1.39
FBgn0037468	CG1943	31.579	19.4644	29.3072	47.7777	15.1788	15.9859	50.9475	26.4415	-2.08	-1.22	1.74	-1.81
FBgn0052066	CG32066	20.6064	9.03527	13.3008	18.644	9.8938	8.42342	21.7522	14.4178	-2.08	-1.07	1.64	-1.29
FBgn0052137	CG32137	25.2686	17.3506	21.3983	29.5762	12.1399	8.80518	30.4018	25.6542	-2.08	-1.97	1.42	-1.15
FBgn0261360	CG42637	9.29774	7.98055	9.02588	11.6947	4.47277	5.12324	11.8969	10.7296	-2.08	-1.56	1.32	-1.09
FBgn0266136	Gyc76C	12.397	10.6404	12.0343	15.5929	5.96329	6.83051	15.8624	14.306	-2.08	-1.56	1.32	-1.09
FBgn0005649	Rox8	27.6895	12.848	19.1516	24.976	13.3273	10.2585	29.8545	20.5159	-2.08	-1.25	1.56	-1.22
FBgn0010280	Taf4	16.3048	5.21052	7.4348	10.2606	7.838	4.71808	13.0409	8.01228	-2.08	-1.1	1.75	-1.28
FBgn0010303	hep	19.3823	8.73134	11.2197	15.5656	9.31623	6.46191	18.2937	14.754	-2.08	-1.35	1.63	-1.06
FBgn0030746	CG9981	41.9446	32.4968	42.7914	49.8116	20.1662	14.8841	50.0492	41.206	-2.08	-2.18	1.17	-1.21
FBgn0031148	Cbs	33.0042	15.2644	20.536	20.941	15.8367	14.5707	33.0145	19.2654	-2.08	-1.05	1.61	-1.09
FBgn0003118	pnt	9.44914	5.12631	7.64327	10.6345	4.56483	4.21954	11.1843	6.05419	-2.07	-1.21	1.46	-1.76
FBgn0005695	gcl	12.2239	7.08081	9.29644	11.5868	5.89198	5.29807	14.5057	11.8972	-2.07	-1.34	1.56	1.03
FBgn0030837	CG8661	151.511	63.7716	104.68	163.441	73.1445	59.266	205.632	175.583	-2.07	-1.08	1.96	1.07
FBgn0030968	CG7322	42.2636	25.1202	39.0799	47.4227	20.4555	16.4529	55.6057	49.8199	-2.07	-1.53	1.42	1.05
FBgn0031118	RhoGAP19D	11.5946	6.16737	6.94618	9.45294	5.60875	4.11043	10.2851	7.78956	-2.07	-1.5	1.48	-1.21
FBgn0033051	Strica	15.6517	6.19045	8.66952	13.3397	7.59481	4.76426	15.5516	9.71272	-2.06	-1.3	1.79	-1.37
FBgn0243516	Vrp1	17.3235	7.002	9.95743	12.1919	8.42823	5.77525	17.1795	11.6474	-2.06	-1.21	1.73	-1.05
FBgn0002719	Men	142.885	124.602	201.367	235.052	69.3888	66.1062	205.507	220.745	-2.06	-1.88	1.02	-1.06
FBgn0050069	CG30069	35.8393	25.4577	25.1572	33.949	17.4353	14.0846	39.9326	25.1693	-2.06	-1.81	1.59	-1.35
FBgn0264556	Gr39a	15.6758	10.4538	9.00167	12.874	7.62099	8.07315	13.5103	10.5282	-2.06	-1.29	1.5	-1.22
FBgn0001197	His2Av	88.1007	31.5103	43.7223	47.1427	42.7864	38.5177	71.7013	41.2903	-2.06	1.22	1.64	-1.14
FBgn0015571	alpha-Est3	40.1028	20.9414	27.0455	52.9237	19.4911	13.3958	33.8459	35.711	-2.06	-1.56	1.25	-1.48
FBgn0031458	aph-1	7.15255	3.53285	6.55025	8.36872	3.48048	1.8111	7.94297	7.36328	-2.06	-1.95	1.21	-1.14
FBgn0027291	l	296.472	121.22	174.091	211.383	143.725	108.973	270.232	174.981	-2.06	-1.11	1.55	-1.21
FBgn0027348	bgm	282.584	209.446	298.56	335.193	137.398	132.008	383.43	287.37	-2.06	-1.59	1.28	-1.17
FBgn0029795	CG15773	18.2854	17.3395	30.5757	37.4842	8.87928	7.24337	28.5603	31.9312	-2.06	-2.39	-1.07	-1.17
FBgn0034712	CG3264	231.959	59.3559	128.915	78.7733	112.969	139.655	409.805	153.34	-2.05	2.35	3.18	1.95
FBgn0037757	CG8516	8.7207	4.09465	5.61238	8.11824	4.24649	3.11782	8.69321	6.1382	-2.05	-1.31	1.55	-1.32
FBgn0038876	CG5919	8.63887	2.13308	4.03701	5.97797	4.21462	3.28274	6.96728	5.86342	-2.05	1.54	1.73	-1.02
FBgn0038923	mRpL35	41.2349	14.2933	19.511	23.4988	20.1426	12.1828	29.9441	18.249	-2.05	-1.17	1.53	-1.29
FBgn0051126	CG31126	23.4802	10.4302	10.3532	9.35862	11.4506	15.7433	16.0384	11.4482	-2.05	1.51	1.55	1.22
FBgn0051224	CG31224	10.9671	4.76738	5.5963	6.94757	5.34568	3.18192	8.78509	6.52158	-2.05	-1.5	1.57	-1.07
FBgn0261238	Alh	6.1923	2.4292	2.87893	3.16972	3.01404	1.86385	4.83372	2.92936	-2.05	-1.3	1.68	-1.08
FBgn0010423	TpnC47D	111.72	45.2574	50.7246	57.8818	54.4681	30.023	76.1191	54.6284	-2.05	-1.51	1.5	-1.06
FBgn0029687	Vap33	97.962	56.281	81.864	114.118	47.815	42.3827	126.697	99.7125	-2.05	-1.33	1.55	-1.14
FBgn0034497	CG9090	10.4843	6.06959	6.00254	7.80038	5.14188	2.4223	10.8604	7.41185	-2.04	-2.51	1.81	-1.05
FBgn0036576	CG5151	13.5341	7.82699	9.07623	15.0216	6.63693	4.96521	15.2365	9.35085	-2.04	-1.58	1.68	-1.61
FBgn0039045	CG17119	50.7095	39.3849	62.8235	60.763	24.8451	24.5843	55.199	52.9235	-2.04	-1.6	-1.14	-1.15
FBgn0086909	CG31751	23.584	14.8409	26.0659	32.0613	11.5368	9.65789	27.2998	28.3435	-2.04	-1.54	1.05	-1.13
FBgn0263607	l	10.1184	7.72263	11.702	13.7654	4.94992	4.79266	13.2344	10.9178	-2.04	-1.61	1.13	-1.26
FBgn0264895	RapGAP1	6.37162	3.85784	4.38621	5.8133	3.12834	2.69157	7.81989	4.79987	-2.04	-1.43	1.78	-1.21
FBgn0266377	Pde8	23.4568	9.272	11.8265	13.691	11.4814	7.1883	17.8897	12.4989	-2.04	-1.29	1.51	-1.1
FBgn0028743	Dhit	9.55074	6.58362	7.00961	9.29819	4.68999	3.49098	9.63098	8.05793	-2.04	-1.89	1.37	-1.15
FBgn0030034	CG10555	6.45909	2.50306	3.44719	5.08103	3.17307	2.34742	6.47378	4.4977	-2.04	-1.07	1.88	-1.13
FBgn0032669	CG15155	44.4631	14.4879	69.56	50.4076	21.8153	19.7558	82.6839	126.317	-2.04	1.36	1.19	2.51
FBgn0033373	CG8080	32.8846	19.5553	31.2307	34.9203	16.1837	12.5997	30.9695	34.2365	-2.03	-1.55	-1.01	-1.02
FBgn0035132	mthl10	22.9905	13.7227	18.551	23.7133	11.3142	8.33795	22.8395	20.4223	-2.03	-1.65	1.23	-1.16
FBgn0040931	CG9034	62.6592	30.1008	36.9759	41.2709	30.8033	20.4874	55.5953	42.5448	-2.03	-1.47	1.5	1.03
FBgn0042132	CG18809	9.9379	4.01151	3.75042	5.76816	4.90502	4.15296	9.01331	5.32775	-2.03	1.04	2.4	-1.08
FBgn0261885	osa	19.6384	9.24113	10.7507	14.3424	9.6606	6.54916	17.8594	12.187	-2.03	-1.41	1.66	-1.18
FBgn0262512	Vha14-1	305.127	142.272	202.913	323.604	150.297	109.998	322.096	272.685	-2.03	-1.29	1.59	-1.19
FBgn0003345	sd	22.719	15.4774	18.3336	21.8454	11.1774	11.2088	27.6106	18.4917	-2.03	-1.38	1.51	-1.18
FBgn0003870	ttk	16.8389	8.68253	10.2878	15.5552	8.29207	6.72091	15.931	11.1581	-2.03	-1.29	1.55	-1.39
FBgn0016120	ATPsynD	747.473	287.547	425.442	594.206	368.662	234.775	648.563	514.667	-2.03	-1.22	1.52	-1.15
FBgn0036749	CG7460	45.9369	9.67508	16.5814	13.8303	22.7451	10.7428	33.1948	23.6543	-2.02	1.11	2	1.71
FBgn0036942	CG7328	5.89018	5.04404	6.29515	6.90217	2.91678	3.08096	9.40518	7.29755	-2.02	-1.64	1.49	1.06
FBgn0038829	CG17271	102.246	50.3198	72.3735	108.228	50.5308	33.8747	108.806	93.695	-2.02	-1.49	1.5	-1.16
FBgn0025608	Faf2	34.8479	16.8687	22.7386	28.4578	17.2767	16.3373	34.8911	26.8968	-2.02	-1.03	1.53	-1.06
FBgn0034390	CG15093	701.15	371.676	482.042	519.374	348.121	262.101	729.27	521.428	-2.01	-1.42	1.51	1
FBgn0037705	mura	6.08543	3.15724	3.42648	5.42772	3.02035	1.71491	5.97696	5.26915	-2.01	-1.84	1.74	-1.03
FBgn0038542	TyrR	5.77653	3.59811	3.97871	5.59797	2.87346	2.81089	7.43056	6.81692	-2.01	-1.28	1.87	1.22
FBgn0039290	CG13654	2.27442	2.3883	3.3959	4.0895	1.13239	0.982607	3.1683	2.75733	-2.01	-2.43	-1.07	-1.48
FBgn0266411	sima	81.6027	40.7421	47.8663	60.8849	40.5748	31.2428	78.7036	55.288	-2.01	-1.3	1.64	-1.1
FBgn0011289	TfIIA-L	23.1316	7.6661	12.4968	14.7991	11.5297	6.92579	20.2733	15.9819	-2.01	-1.11	1.62	1.08
FBgn0020930	Dgkepsilon	4.90089	3.01475	3.48063	4.32256	2.4365	1.67123	5.4631	3.77327	-2.01	-1.8	1.57	-1.15
FBgn0027538	beta4GalNAcTA	33.4851	17.2972	20.2659	27.2093	16.663	12.1991	30.9791	24.0999	-2.01	-1.42	1.53	-1.13
FBgn0030509	CG11162	52.415	58.4673	85.3775	66.6052	26.0716	37.9248	83.0149	77.1936	-2.01	-1.54	-1.03	1.16
FBgn0033166	Eaf	20.9643	7.15075	9.90749	14.2409	10.4708	6.18548	17.4084	11.3157	-2	-1.16	1.76	-1.26
FBgn0035390	scramb2	6.90201	2.79608	4.39218	5.22678	3.44452	1.6674	5.93639	4.59153	-2	-1.68	1.35	-1.14
FBgn0053056	CG33056	6.54932	6.10574	9.84146	11.6948	3.27235	4.89591	9.74601	6.95126	-2	-1.25	-1.01	-1.68
FBgn0264495	gpp	8.8664	3.70983	4.2371	5.97443	4.42919	2.649	7.0785	5.37195	-2	-1.4	1.67	-1.11
FBgn0284221	Sema5c	8.56887	6.2504	7.48147	8.7403	4.27434	4.10627	9.39951	7.37531	-2	-1.52	1.26	-1.19
FBgn0036824	CG3902	448.352	549.958	533.9	862.474	225.12	257.142	791.948	534.103	-1.99	-2.14	1.48	-1.61
FBgn0050035	Tret1-1	5.72495	6.05781	3.55491	6.98657	2.87223	2.77071	7.6293	4.35386	-1.99	-2.19	2.15	-1.6
FBgn0036402	CG6650	3.31203	2.37622	2.34569	2.60773	1.6751	1.03415	3.3647	2.79749	-1.98	-2.3	1.43	1.07
FBgn0010382	CycE	5.63558	2.31846	2.46325	3.61294	2.85241	2.23485	4.31132	1.74301	-1.98	-1.04	1.75	-2.07
FBgn0035638	Tektin-C	13.6238	6.40645	5.01108	8.03518	6.92882	5.94909	11.3801	5.89309	-1.97	-1.08	2.27	-1.36
FBgn0266446	CG45076	23.5111	12.9293	10.3989	13.9283	11.9909	5.21125	21.7774	12.5826	-1.96	-2.48	2.09	-1.11
FBgn0267033	mamo	14.4602	6.03502	5.12591	7.67446	7.37445	3.54077	10.9421	7.03037	-1.96	-1.7	2.13	-1.09
FBgn0001122	Galphao	16.7656	9.70465	7.87812	13.8051	8.61623	4.28361	16.6037	9.08771	-1.95	-2.27	2.11	-1.52
FBgn0027611	LManII	385.692	299.072	417.813	463.617	199.362	127.88	420.136	351.023	-1.93	-2.34	1.01	-1.32
FBgn0040723	CG5011	35.9557	19.322	25.0307	27.0776	18.9161	7.44548	32.5795	38.531	-1.9	-2.6	1.3	1.42
FBgn0086906	sls	6.57014	6.12672	2.20841	3.34826	3.45033	1.65234	6.08718	2.26841	-1.9	-3.71	2.76	-1.48
FBgn0005666	bt	24.1232	25.0336	7.61244	12.3271	12.7866	6.16594	23.3534	7.41894	-1.89	-4.06	3.07	-1.66
FBgn0032066	LManIII	87.6557	89.1267	86.7154	72.1315	46.4939	22.3266	139.908	77.143	-1.89	-3.99	1.61	1.07
FBgn0261479	nero	86.314	27.4172	45.315	52.7861	45.9262	21.0797	29.5024	23.8033	-1.88	-1.3	-1.54	-2.22
FBgn0263102	psq	9.94027	3.93122	5.10671	7.36983	5.29289	2.88765	10.3737	6.33915	-1.88	-1.36	2.03	-1.16
FBgn0036134	FoxK	12.5585	3.91918	4.26789	6.75094	6.73246	3.05265	8.86444	5.69369	-1.87	-1.28	2.08	-1.19
FBgn0259736	CG42390	5.36172	3.47949	2.77203	3.8029	2.87812	1.73794	5.60433	2.39365	-1.86	-2	2.02	-1.59
FBgn0036321	CG14120	132.683	58.8323	62.9496	101.067	72.7049	37.7739	90.0873	39.7651	-1.82	-1.56	1.43	-2.54
FBgn0010786	l	47.4745	15.6419	29.2344	32.3877	26.2842	14.2032	24.1693	15.9162	-1.81	-1.1	-1.21	-2.03
FBgn0051343	CG31343	851.688	589.405	809.099	1038.41	472.869	270.488	811.946	707.764	-1.8	-2.18	1	-1.47
FBgn0052311	zormin	11.1649	7.64331	5.62881	7.5306	6.19985	3.50933	11.3294	4.60555	-1.8	-2.18	2.01	-1.64
FBgn0030345	CG1847	4.36521	2.90188	3.0615	4.49338	2.42468	1.06414	3.52621	3.5513	-1.8	-2.73	1.15	-1.27
FBgn0036121	CG6310	5.9815	2.63082	3.93692	4.74505	3.33435	2.40942	7.8841	4.3423	-1.79	-1.09	2	-1.09
FBgn0262954	Rpb12	21.9965	3.47406	3.12146	6.06633	12.2708	5.44896	10.3918	4.74483	-1.79	1.57	3.33	-1.28
FBgn0030679	CG8206	77.5141	29.1724	46.3563	73.5545	43.3448	19.8001	40.9952	34.7168	-1.79	-1.47	-1.13	-2.12
FBgn0033919	CG8547	8.26593	6.05165	4.43075	6.88521	4.64848	2.38534	9.79745	4.78703	-1.78	-2.54	2.21	-1.44
FBgn0051248	CG31248	59.493	18.8961	22.8802	8.97506	33.4835	17.664	29.7546	19.1321	-1.78	-1.07	1.3	2.13
FBgn0032068	LManV	713.575	770.197	1143.57	1159.18	401.016	283.329	1151.21	998.989	-1.78	-2.72	1.01	-1.16
FBgn0035718	CG14820	92.2767	44.632	52.991	68.618	52.0196	21.9938	59.484	44.5959	-1.77	-2.03	1.12	-1.54
FBgn0036501	CG7272	151.759	76.4818	119.532	187.529	85.9023	44.906	100.833	90.8835	-1.77	-1.7	-1.19	-2.06
FBgn0035887	Jon66Cii	204.187	55.4066	76.4175	146.586	116.227	37.8478	195.529	133.024	-1.76	-1.46	2.56	-1.1
FBgn0260392	CG42518	20.7395	10.8439	11.2379	19.7916	11.9153	10.1103	23.8857	12.8096	-1.74	-1.07	2.13	-1.55
FBgn0025809	Paf-AHalpha	5.80404	2.66183	2.53034	5.01467	3.35986	1.87951	6.05907	4.03178	-1.73	-1.42	2.39	-1.24
FBgn0002354	l	9.22687	4.4765	5.47119	3.10461	5.37182	4.86778	7.40069	6.23325	-1.72	1.09	1.35	2.01
FBgn0036833	CG3819	1731.9	565.7	591.499	964.144	1010.99	500.307	1325.97	766.177	-1.71	-1.13	2.24	-1.26
FBgn0011555	thetaTry	599.055	206.163	267.036	523.25	350.17	145.271	213.198	260.802	-1.71	-1.42	-1.25	-2.01
FBgn0001285	Jon44E	888.216	215.035	331.925	392.7	530.18	231.756	688.023	377.07	-1.68	1.08	2.07	-1.04
FBgn0051211	CG31211	9.72122	4.16369	3.90634	6.13093	5.83398	3.79669	8.27009	4.40181	-1.67	-1.1	2.12	-1.39
FBgn0264695	Mhc	152.149	151.301	84.0503	114.044	90.9551	47.8079	171.332	87.2239	-1.67	-3.16	2.04	-1.31
FBgn0039897	CG1674	11.2449	7.51261	6.2615	6.75914	6.89362	2.59999	10.6203	6.82767	-1.63	-2.89	1.7	1.01
FBgn0030892	CG7206	5.97798	3.18402	2.98203	5.27966	3.72376	2.68159	6.02729	4.02742	-1.61	-1.19	2.02	-1.31
FBgn0038181	CG9297	7.94593	5.86912	3.39192	4.74093	5.02194	2.12472	8.0334	4.86056	-1.58	-2.76	2.37	1.03
FBgn0037447	Neurochondrin	10.3469	10.2406	6.4646	10.2518	6.54474	4.16538	13.5978	7.84057	-1.58	-2.46	2.1	-1.31
FBgn0037845	CG14694	14.075	16.1884	19.6053	21.1692	8.88954	7.49615	16.2581	20.7761	-1.58	-2.16	-1.21	-1.02
FBgn0086708	stv	45.866	32.7995	29.8665	38.8458	29.0873	12.5373	54.1678	26.0813	-1.58	-2.62	1.81	-1.49
FBgn0014163	fax	8.1958	6.4062	3.68577	7.30015	5.20499	3.00676	7.73728	3.32645	-1.57	-2.13	2.1	-2.19
FBgn0036836	CG11619	10.2413	3.64181	2.80508	2.83827	6.55665	3.178	6.01324	3.63702	-1.56	-1.15	2.14	1.28
FBgn0051712	CG31712	10.521	4.95048	4.61113	7.415	6.76716	4.18233	9.3539	5.54491	-1.55	-1.18	2.03	-1.34
FBgn0064117	SLIRP1	70.6416	26.0537	26.9819	27.9612	45.7451	29.9602	54.2787	29.2652	-1.54	1.15	2.01	1.05
FBgn0038784	CG4362	474.348	401.485	472.297	391.658	312.057	184.149	494.878	498.308	-1.52	-2.18	1.05	1.27
FBgn0046689	Takl1	4.98699	3.13472	3.03694	3.60059	3.27875	1.3394	3.60614	3.261	-1.52	-2.34	1.19	-1.1
FBgn0030976	CG7378	6.67637	4.73197	4.26188	6.07472	4.39184	2.32343	8.83303	3.71283	-1.52	-2.04	2.07	-1.64
FBgn0029762	NAAT1	26.4597	11.6605	11.7704	14.6695	17.3696	7.81386	15.633	7.30271	-1.52	-1.49	1.33	-2.01
FBgn0035708	CG8398	3.82158	2.74034	3.22466	3.83773	2.53034	1.21372	4.0728	3.7204	-1.51	-2.26	1.26	-1.03
FBgn0038658	CG14292	54.4328	11.3238	26.7639	46.1285	36.2687	24.149	56.7965	41.6009	-1.5	2.13	2.12	-1.11
FBgn0032050	CG13096	57.0709	5.69063	7.16939	7.12881	38.3359	13.0291	13.8867	8.56952	-1.49	2.29	1.94	1.2
FBgn0024315	Picot	260.59	55.3092	97.231	90.9764	178.292	86.4277	255.81	99.804	-1.46	1.56	2.63	1.1
FBgn0035541	CG15019	68.6696	6.95451	8.60511	10.384	47.5711	16.7547	20.0409	13.7438	-1.44	2.41	2.33	1.32
FBgn0036035	CG18178	36.1576	3.29487	4.75944	4.65146	25.4821	7.82731	10.8807	5.30416	-1.42	2.38	2.29	1.14
FBgn0033519	CG11825	8.32944	2.51566	2.75812	4.76079	5.96485	4.2798	5.18031	2.18799	-1.4	1.7	1.88	-2.18
FBgn0031040	CG14210	27.8379	2.36011	4.08922	5.18527	20.1304	4.91714	8.84625	6.25368	-1.38	2.08	2.16	1.21
FBgn0035878	CG7182	50.1215	8.0421	12.4246	10.1457	36.4777	16.5788	19.7184	11.8121	-1.37	2.06	1.59	1.16
FBgn0035063	CG3594	24.4191	2.09637	2.48459	4.06316	17.9902	4.45179	5.84981	3.53092	-1.36	2.12	2.35	-1.15
FBgn0260000	CG17570	38.8909	32.2209	34.5591	42.8642	28.707	16.0667	57.4908	44.368	-1.35	-2.01	1.66	1.04
FBgn0024995	CG2680	12.8426	4.59446	12.2168	9.91274	9.59913	10.4518	18.1359	17.5212	-1.34	2.27	1.48	1.77
FBgn0032404	RpL7-like	40.7035	7.0928	10.0567	10.1151	30.5849	14.9208	15.459	9.33626	-1.33	2.1	1.54	-1.08
FBgn0036018	CG3335	12.0531	1.3182	2.54381	2.08243	9.21471	3.85741	4.77776	2.87491	-1.31	2.93	1.88	1.38
FBgn0032051	CG13097	20.5404	1.80996	2.7415	2.54979	15.637	4.19893	5.9503	3.71213	-1.31	2.32	2.17	1.46
FBgn0033485	RpLP0-like	71.9218	7.91259	12.0485	10.9414	55.533	19.2293	23.5827	14.4255	-1.3	2.43	1.96	1.32
FBgn0085285	CG34256	9.2664	2.98606	3.25273	2.23637	7.11956	4.0594	7.0025	4.5007	-1.3	1.36	2.15	2.01
FBgn0032805	CG10337	30.9725	13.3072	23.5222	30.4589	24.4106	7.41299	17.2028	14.293	-1.27	-1.8	-1.37	-2.13
FBgn0266581	pit	34.2315	4.14791	5.7392	3.88007	27.3292	9.88041	9.11624	6.46672	-1.25	2.38	1.59	1.67
FBgn0263106	DnaJ-1	81.1522	60.0004	34.2758	60.4005	65.6472	22.405	75.2019	42.297	-1.24	-2.68	2.19	-1.43
FBgn0010770	ppan	18.7138	1.45339	2.3225	1.79866	15.3263	3.14368	4.30359	3.30527	-1.22	2.16	1.85	1.84
FBgn0037137	Nopp140	84.7573	9.13645	12.4991	11.171	69.9947	18.4036	22.3562	14.6064	-1.21	2.01	1.79	1.31
FBgn0030720	CG8939	39.5391	3.56798	5.40669	4.49014	32.9457	8.35765	10.7443	5.58455	-1.2	2.34	1.99	1.24
FBgn0033741	CG8545	51.7223	4.60878	6.00989	5.00189	43.7893	9.71531	10.3319	6.3038	-1.18	2.11	1.72	1.26
FBgn0002780	mod	255.223	40.6173	46.3485	40.3732	218.931	89.5844	74.2047	49.9366	-1.17	2.21	1.6	1.24
FBgn0031851	Aatf	17.9802	2.27856	2.8	3.69526	15.3028	4.32069	6.18563	4.03592	-1.17	1.9	2.21	1.09
FBgn0032919	CG9253	81.992	6.74736	8.8558	7.31187	70.4607	14.541	17.0042	10.0732	-1.16	2.16	1.92	1.38
FBgn0001341	l	25.0007	2.19922	3.62483	2.28431	21.642	4.83892	6.67998	3.67644	-1.16	2.2	1.84	1.61
FBgn0038473	Ns1	46.7796	8.03384	12.029	9.89356	41.1161	16.3687	19.6223	11.4528	-1.14	2.04	1.63	1.16
FBgn0023542	Nmd3	43.2737	6.69529	10.894	9.21008	38.3973	13.4884	17.5444	10.6755	-1.13	2.01	1.61	1.16
FBgn0035495	CG14989	43.9484	28.9031	32.4407	47.9126	39.2136	44.1868	92.2055	64.7371	-1.12	1.53	2.84	1.35
FBgn0011824	CG4038	83.5627	9.2955	12.5461	8.36734	75.7272	24.7835	20.5636	11.2768	-1.1	2.67	1.64	1.35
FBgn0036460	CG5114	37.35	5.586	7.55197	6.57788	35.3716	12.4	11.483	6.8413	-1.06	2.22	1.52	1.04
FBgn0015925	csul	8.86913	1.78593	3.96754	2.89101	8.43304	3.64179	6.12794	4.28775	-1.05	2.04	1.54	1.48
FBgn0025709	CG8083	80.5115	11.055	20.9875	13.6916	77.1653	19.3886	47.1349	32.2168	-1.04	1.75	2.25	2.35
FBgn0034422	CG7137	11.6095	2.05864	3.33253	2.52634	11.3538	5.41522	5.79214	3.37816	-1.02	2.63	1.74	1.34
FBgn0036187	RIOK1	16.1917	1.22639	2.823	1.96174	15.8696	4.00226	5.60267	2.55516	-1.02	3.26	1.98	1.3
FBgn0038964	Nop56	93.4418	10.5658	15.7607	9.10967	91.6633	25.2958	22.2158	16.6219	-1.02	2.39	1.41	1.82
FBgn0003062	Fib	122.569	9.11361	12.4734	7.84252	119.742	24.8818	18.975	13.5756	-1.02	2.73	1.52	1.73
FBgn0036886	CG9300	13.6357	1.86207	2.96349	2.83773	13.5164	3.74411	5.58299	2.91364	-1.01	2.01	1.88	1.03
FBgn0039419	CG12290	3.70657	4.1226	3.53506	5.21894	3.85809	1.42319	5.43104	2.8112	1.04	-2.9	1.54	-1.86
FBgn0026196	nop5	110.589	8.42374	14.4858	8.81208	115.274	21.7917	22.4358	14.2958	1.04	2.59	1.55	1.62
FBgn0284246	l	21.8599	3.20868	4.54938	3.36806	23.9453	6.47457	6.48936	5.23439	1.1	2.02	1.43	1.55
FBgn0029148	NHP2	63.8597	7.33716	13.8812	7.87372	71.623	18.7271	15.1604	12.6496	1.12	2.55	1.09	1.61
FBgn0037248	srl	29.178	3.30405	4.79791	5.10013	32.9526	5.62249	9.82588	5.96455	1.13	1.7	2.05	1.17
FBgn0259937	Nop60B	184.394	12.794	24.9214	15.0685	208.505	38.7226	35.5682	23.1746	1.13	3.03	1.43	1.54
FBgn0032587	CG5953	3.31545	3.46102	2.73817	6.18208	3.74184	1.2632	4.39168	2.33973	1.13	-2.74	1.6	-2.64
FBgn0033153	Gadd45	6.99398	4.34726	2.60803	3.5197	8.06415	1.12759	5.49205	3.71739	1.15	-3.86	2.11	1.06
FBgn0033296	Mal-A7	14.8666	9.77659	14.8481	24.795	17.0737	9.52205	8.05703	10.7744	1.15	-1.03	-1.84	-2.3
FBgn0262656	Myc	38.7742	7.31695	6.18324	9.78671	45.2817	12.1178	14.5086	9.12418	1.17	1.66	2.35	-1.07
FBgn0015393	hoip	69.337	10.2582	11.3385	5.74609	82.9177	30.0356	16.8847	10.4201	1.2	2.93	1.49	1.81
FBgn0036381	CG8745	50.9452	8.42881	16.5784	14.1706	64.0791	29.6971	46.1197	15.4432	1.26	3.52	2.78	1.09
FBgn0033665	Zip48C	30.4489	8.36507	11.921	12.9867	40.2858	13.0497	27.9482	26.863	1.32	1.56	2.34	2.07
FBgn0062412	Ctr1B	98.2063	109.488	122.37	142.647	196.277	212.931	816.031	483	2	1.94	6.67	3.39
FBgn0051288	CG31288	121.2	52.4876	67.6413	73.1865	244.852	84.4931	97.0718	84.8227	2.02	1.61	1.44	1.16
FBgn0030351	CG1840	2.02491	2.3331	5.13698	3.58424	4.49777	2.56604	5.33337	2.23093	2.22	1.1	1.04	-1.61
FBgn0010039	GstD3	15.9016	13.2881	6.43261	16.6833	35.9812	8.03801	11.8761	10.7089	2.26	-1.65	1.85	-1.56
FBgn0020388	Gcn5	11.1151	6.99311	7.84449	12.4616	25.1616	7.45761	12.3854	10.5158	2.26	1.07	1.58	-1.19
FBgn0034527	CG9945	5.49436	3.7977	3.83676	5.78325	12.5841	3.5947	5.86263	4.58823	2.29	-1.06	1.53	-1.26
FBgn0038412	Zip89B	49.433	15.3558	19.7142	15.9698	117.261	21.9027	73.5412	50.9048	2.37	1.43	3.73	3.19
FBgn0036950	CG6996	26.0979	22.4399	23.8351	40.9168	62.6744	23.7133	35.354	26.1852	2.4	1.06	1.48	-1.56
FBgn0015221	Fer2LCH	1558.94	727.791	852.641	1119.41	3785.85	2579.48	7568.74	4518.95	2.43	3.54	8.88	4.04
FBgn0029932	CG4607	19.6188	15.23	18.828	32.9988	51.6315	13.612	28.6609	23.2415	2.63	-1.12	1.52	-1.42
FBgn0039644	CG11897	10.0862	4.19744	4.30753	6.51709	26.7262	4.78174	7.58532	7.5135	2.65	1.14	1.76	1.15
FBgn0002641	mal	21.928	14.2473	14.8122	21.3572	59.9441	11.4092	24.2444	17.5316	2.73	-1.25	1.64	-1.22
FBgn0038652	CG7720	21.8796	26.9139	36.8957	60.8704	61.0087	60.2849	113.197	67.5646	2.79	2.24	3.07	1.11
FBgn0010038	GstD2	84.8289	25.3709	30.8675	55.423	256.016	109.393	66.2367	56.8748	3.02	4.31	2.15	1.03
FBgn0015222	Fer1HCH	1976.16	1174.76	1362.1	1395.69	6078.46	4749.2	10158	6286.98	3.08	4.04	7.46	4.5
FBgn0053301	CG33301	10.8605	14.8141	18.6679	28.8822	37.3232	14.4099	29.1156	25.0444	3.44	-1.03	1.56	-1.15
FBgn0034756	Cyp6d2	2.3447	2.44585	4.46607	8.26249	8.62046	7.00448	11.046	10.4544	3.68	2.86	2.47	1.27
FBgn0039714	Zip99C	91.9793	46.2137	48.9534	63.932	405.157	115.128	175.017	120.582	4.4	2.49	3.58	1.89
FBgn0015872	Drip	65.9716	37.4978	36.4947	47.5241	328.702	85.3205	177.719	83.1849	4.98	2.28	4.87	1.75
FBgn0034543	galla-1	15.5663	13.2912	9.01269	10.1956	118.336	58.4922	43.1913	25.5521	7.6	4.4	4.79	2.51
FBgn0010040	GstD4	36.0702	41.6931	46.2629	95.6005	289.747	118.349	58.6266	63.8259	8.03	2.84	1.27	-1.5
FBgn0040503	CG7763	1.53484	1.87339	1.48002	1.11336	17.1558	3.88941	7.76156	3.93406	11.18	2.08	5.24	3.53
FBgn0034612	CG10505	15.0652	15.1538	12.1308	16.4285	195.867	23.9797	74.4232	40.8996	13	1.58	6.14	2.49
FBgn0002869	MtnB	8.67509	17.6982	6.9769	12.1673	117.738	63.7709	74.7513	35.9597	13.57	3.6	10.71	2.96

## Sheet: Arraystar WB (176 genes) 
FLyBase ID	Symbol	GEOMean-4hr_BPS	GEOMean-8hr_BPS	GEOMean-12hr_BPS	GEOMean-16hr_BPS	GEOMean-4hr_FAC	GEOMean-8hr_FAC	GEOMean_12hr_FAC	GEOMean_16hr_FAC	4hr_Linear FC (FAC/BPS)	8hr_Linear FC (FAC/BPS)	12hr_Linear FC (FAC/BPS)	16hr_Linear FC (FAC/BPS)
FBgn0032809	CG13078 (Fire)	4.338	1.693	5.629	4.783	0.002	0.298	0.484	0.023	-2168.89	-5.68246	-11.6494	-208.936
FBgn0053807	His1,CG33807	23.413	0.349	26.246	1.528	0.368	43.7	43.669	29.129	-63.7762	125.438	1.66383	19.0684
FBgn0002565	Lsp2	5.845	9.005	22.466	32.861	0.108	0.061	38.478	974.483	-54.3553	-149.079	1.71274	29.6556
FBgn0002564	Lsp1gamma	2.164	4.208	8.026	21.171	0.049	0.144	2.002	261.669	-44.3438	-29.4132	-4.00892	12.36
FBgn0053801	His1,CG33801	59.864	78.173	98.974	88.104	1.736	70.843	98.722	81.76	-34.4918	-1.10347	-1.00256	-1.07759
FBgn0039685	Obp99b	22.324	41.319	26.468	52.668	0.739	0.941	22.825	403.536	-30.21	-43.9441	-1.15962	7.662
FBgn0002939	ninaD	32.887	35.089	38.6	46.876	1.52	6.291	34.383	66.671	-21.6426	-5.5776	-1.12265	1.4223
FBgn0034837	RpL22-like	7.384	7.935	11.944	6.907	0.381	3.846	14.629	11.244	-19.382	-2.0635	1.22479	1.62788
FBgn0036575	CG5157 (Firewood)	27.767	16.103	27.541	26.747	1.922	2.47	4.141	4.306	-14.4477	-6.5206	-6.6506	-6.21158
FBgn0031034	CG14205	48.233	46.871	25.172	27.37	4.222	14.959	22.061	16.283	-11.424	-3.13347	-1.14102	-1.68084
FBgn0053246	Ste,CG33246	0.684	10.253	1.823	3.323	0.064	0.025	17.367	3.331	-10.7329	-415.117	9.52824	1.00242
FBgn0038873	CG5892	5.836	13.629	13.327	18.021	0.79	5.053	7.89	10.415	-7.39376	-2.69724	-1.68916	-1.73028
FBgn0036996	mag	86.534	106.846	150.544	198.879	12.795	52.942	183.415	371.708	-6.76356	-2.01817	1.21835	1.86902
FBgn0038484	CG5246	6.939	14.996	6.554	10.579	1.042	5.253	5.715	9.46	-6.66268	-2.85504	-1.14681	-1.11831
FBgn0032810	CG13077 (Fire-like)	9.872	8.332	12.808	12.133	1.621	3.117	2.807	2.253	-6.09124	-2.67308	-4.56273	-5.38721
FBgn0038719	CG16727	21.112	12.613	12.619	9.04	3.624	6.607	10.86	14.62	-5.82632	-1.90914	-1.16201	1.61731
FBgn0002563	Lsp1beta	1298.39	4342.09	3942.6	3616.57	338.81	1898.79	4950.27	7383.01	-3.8322	-2.28676	1.25558	2.04144
FBgn0039325	CG10560	2.505	8.177	11.504	8.894	0.665	5.402	13.879	10.081	-3.76797	-1.51381	1.20643	1.1334
FBgn0266488	CG45087	13.758	11.715	14.865	7.063	3.883	14.167	18.196	30.449	-3.54367	1.20933	1.22406	4.31122
FBgn0033297	Mal-A8	20.524	23.66	26.164	19.394	6.073	9.23	25.985	31.145	-3.37988	-2.56349	-1.0069	1.60594
FBgn0262574	CG43114	7.175	5.308	3.318	4.388	2.219	2.959	3.823	5.866	-3.23353	-1.79431	1.15222	1.33684
FBgn0039313	CG11892	68.776	79.902	55.803	42.681	21.988	46.508	46.995	62.244	-3.12793	-1.71803	-1.18741	1.45837
FBgn0038257	smp-30	100.704	77.49	65.831	49.605	32.237	35.307	91.444	88.721	-3.12384	-2.1948	1.38907	1.78855
FBgn0036023	CG18179	112.543	196.343	265.276	290.443	37.558	36.316	89.329	128.201	-2.99652	-5.40657	-2.96965	-2.26553
FBgn0037684	CG8129	21.916	23.824	20.208	15.976	7.402	13.468	25.876	21.612	-2.96093	-1.76894	1.28052	1.35276
FBgn0038717	CG17751	14.89	22.265	10.51	9.616	5.217	9.143	11.793	15.421	-2.85413	-2.43524	1.1221	1.60365
FBgn0037386	CG1208	14.706	5.515	6.742	3.399	5.427	3.251	9.89	8.22	-2.71008	-1.69653	1.467	2.41825
FBgn0000055	Adh	2808.74	3603.2	3343.66	2370.07	1092.74	2187.92	3655.12	3600.67	-2.57036	-1.64686	1.09315	1.51923
FBgn0041194	Prat2	4.914	13.073	5.722	4.637	1.93	3.664	5.753	9.622	-2.54658	-3.5688	1.00536	2.07498
FBgn0034356	CG10924	11.898	9.538	8.221	8.027	4.738	4.308	8.447	10.135	-2.51109	-2.21414	1.02759	1.26261
FBgn0085195	CG34166	44.733	34.235	15.044	8.23	17.826	14.642	9.425	86.985	-2.50947	-2.33824	-1.59616	10.5697
FBgn0030594	CG9509	17.702	35.33	24.743	20.735	7.064	15.639	25.414	30.424	-2.5059	-2.2591	1.02709	1.46727
FBgn0001325	Kr	10.715	5.134	8.871	5.158	4.331	5.34	9.679	11.906	-2.47422	1.03997	1.09117	2.30818
FBgn0035146	CG13893	12.965	13.623	11.558	9.006	5.249	7.42	11.174	12.714	-2.47016	-1.83611	-1.0343	1.41173
FBgn0032684	CG10178	8.176	6.542	7.772	4.55	3.349	5.227	8.403	8.726	-2.44134	-1.25145	1.08125	1.91774
FBgn0030737	CG9914	207.169	170.798	206.51	150.426	84.93	112.338	242.276	231.073	-2.4393	-1.52039	1.1732	1.53612
FBgn0001230	Hsp68	37.132	23.339	32.087	30.341	15.238	14.442	42.962	51.675	-2.43684	-1.61605	1.33893	1.70318
FBgn0031732	CG11149	3.216	4.36	3.283	2.566	1.325	2.741	4.006	5.274	-2.42825	-1.59116	1.2202	2.05592
FBgn0034647	pirk	9.087	4.64	8.233	4.693	3.759	5.125	8.579	11.363	-2.41765	1.10465	1.04208	2.42132
FBgn0033234	MFS12	3.85	6.573	4.387	4.523	1.607	2.642	5.261	8.608	-2.39598	-2.48769	1.19943	1.9033
FBgn0047135	CG32276	121.407	142.866	162.389	87.582	50.749	145.899	188.933	220.018	-2.39231	1.02123	1.16347	2.51214
FBgn0029524	CG3176	3.033	4.099	4.736	4.559	1.277	3.359	7.186	5.74	-2.37546	-1.22011	1.51742	1.25889
FBgn0011672	Mvl	30.458	25.245	35.745	19.865	12.94	15.251	21.334	18.146	-2.35384	-1.65531	-1.67548	-1.0947
FBgn0035926	CG5804	302.12	330.092	297.879	253.045	128.559	226.31	335.323	493.632	-2.35006	-1.45858	1.1257	1.95077
FBgn0031558	CG16704	49.543	32.243	21.84	18.864	21.787	24.777	24.438	47.18	-2.27399	-1.30135	1.11894	2.50106
FBgn0052404	Cpr65Aw	5.127	4.125	4.06	6.797	2.259	3.571	6.827	14.411	-2.26961	-1.15528	1.68157	2.12045
FBgn0260764	CG42562	9.289	8.098	9.552	7.555	4.106	6.107	12.046	12.931	-2.2626	-1.32608	1.26115	1.71161
FBgn0039882	CG11576	15.998	10.7	12.654	8.749	7.128	6.209	8.544	9.228	-2.24433	-1.72329	-1.48115	1.05471
FBgn0030073	CG10962	183.81	319.774	75.641	36.956	83.925	100.503	56.899	79.098	-2.19016	-3.18176	-1.32939	2.14034
FBgn0036766	CG5506	90.619	54.387	73.167	44.956	41.46	49.717	94.676	91.529	-2.18571	-1.09394	1.29397	2.03601
FBgn0035619	CG10592	72.28	54.086	52.862	50.495	33.553	36.619	73.882	17.492	-2.15423	-1.47699	1.39764	-2.8868
FBgn0031968	CG7231	3.712	9.635	2.381	3.285	1.725	2.816	3.021	3.149	-2.15215	-3.42204	1.2684	-1.04305
FBgn0015520	nonA-l	5.606	7.18	7.855	4.327	2.642	4.92	8.425	6.794	-2.12259	-1.45954	1.07257	1.57018
FBgn0039801	Npc2h	27.469	32.776	37.184	27.248	13.018	27.721	41.477	42.155	-2.11015	-1.18239	1.11547	1.54712
FBgn0033093	CG3270	21.225	21.77	22.913	13.712	10.121	15.662	20.826	22.462	-2.09712	-1.39	-1.10022	1.63808
FBgn0032726	CG10621	142.341	30.158	80.22	43.059	68.072	30.292	64.353	111.718	-2.09105	1.00444	-1.24656	2.59457
FBgn0032202	REPTOR-BP	3.548	4.631	4.658	4.51	1.707	2.956	2.995	3.991	-2.07889	-1.56665	-1.5553	-1.13009
FBgn0069923	CG41128	34.852	30.577	33.411	23.06	16.796	34.266	34.954	39.037	-2.07508	1.12062	1.04617	1.69287
FBgn0035300	CG1139	3.372	4.675	4.949	3.993	1.645	2.711	5.931	6.835	-2.05042	-1.72452	1.1985	1.71203
FBgn0053099	CG33099	8.795	9.054	8.79	7.147	4.29	6.542	11.003	10.733	-2.05035	-1.38402	1.25177	1.50175
FBgn0031170	CG1718	20.135	27.99	24.806	23.228	9.824	14.276	27.852	27.925	-2.04965	-1.96061	1.12281	1.20224
FBgn0263081	CG43349	19.646	24.847	27.125	40.306	9.606	11.453	19.492	44.109	-2.04521	-2.16965	-1.39161	1.09435
FBgn0085475	CG34446	11.742	10.631	12.455	5.409	5.763	10.877	13.326	13.881	-2.03764	1.02318	1.06987	2.56638
FBgn0034428	CG18606	10.569	10.142	13.348	13.639	5.206	4.963	14.43	21.125	-2.03026	-2.04372	1.0811	1.54887
FBgn0085244	CG34215	54.101	53.455	47.878	27.323	26.655	42.841	50.132	59.339	-2.02969	-1.24774	1.04707	2.17181
FBgn0028940	Cyp28a5	68.813	103.719	40.595	19.297	34.062	47.351	33.739	45.278	-2.02025	-2.19044	-1.20322	2.34639
FBgn0032293	Dpy-30L1	9.18	8.056	9.998	5.265	4.546	8.042	9.414	8.026	-2.01955	-1.00176	-1.06211	1.52439
FBgn0031702	fusl	12.547	10.253	8.273	7.987	6.239	5.064	8.349	10.125	-2.01127	-2.02485	1.00919	1.26772
FBgn0263199	Galk	68.981	92.408	73.951	64.089	34.368	43.637	86.436	103.139	-2.00717	-2.11768	1.16883	1.6093
FBgn0028537	CG31775	441.157	687.524	360.854	444.662	222.296	260.086	227.176	532.018	-1.98455	-2.64345	-1.58844	1.19645
FBgn0260954	CG42586	441.157	687.524	360.854	444.662	222.296	260.086	227.176	532.018	-1.98455	-2.64345	-1.58844	1.19645
FBgn0261989	CG42807	39.381	26.697	23.191	17.81	19.885	17.858	21.449	51.254	-1.98051	-1.49494	-1.08118	2.87781
FBgn0032105	borr	3.445	5.524	4.251	3.014	1.743	3.786	6.179	7.225	-1.97669	-1.45897	1.45355	2.39745
FBgn0029828	CG6067	5.13	9.152	6.849	5.378	2.609	4.286	6.755	9.854	-1.96677	-2.13538	-1.01389	1.83227
FBgn0023541	Cyp4d14	5.266	5.147	7.005	3.331	2.683	3.113	9.164	8.848	-1.96293	-1.65367	1.30829	2.65679
FBgn0035546	CG11345	43.866	18.387	12.128	4.726	22.546	23.09	11.894	12.346	-1.94565	1.25576	-1.0197	2.61255
FBgn0037167	CG11425	36.451	16.243	18.515	12.662	19.16	33.075	37.3	18.212	-1.90247	2.03626	2.01458	1.43827
FBgn0039521	CG5402	13.685	5.347	5.022	2.567	7.245	6.819	4.294	6.152	-1.8889	1.27539	-1.16958	2.39687
FBgn0035252	CG7970	31.504	34.395	33.093	20.847	16.691	31.951	41.698	45.821	-1.88753	-1.0765	1.26001	2.19797
FBgn0038739	CG4686	9.875	15.583	15.019	7.654	5.346	10.52	17.517	17.844	-1.84734	-1.48133	1.16634	2.33145
FBgn0004427	LysD	6226.15	4352.66	4377.75	2696.64	3434.06	4671.94	6004.81	6028.19	-1.81306	1.07335	1.37167	2.23545
FBgn0004428	LysE	105.536	93.053	96.037	56.22	58.537	113.256	134.846	170.389	-1.8029	1.21712	1.40411	3.03077
FBgn0061356	CG18003	31.596	17.237	24.854	13.648	17.544	18.266	29.622	34.398	-1.80097	1.0597	1.19183	2.52048
FBgn0035781	CG8560	79.533	104.892	77.32	74.691	44.26	51.998	114.841	122.297	-1.79698	-2.01723	1.48528	1.63738
FBgn0051901	Mur29B	50.238	39.074	40.126	19.389	28.04	35.398	44.939	38.794	-1.79165	-1.10384	1.11992	2.00089
FBgn0015039	Cyp9b2	119.535	126.789	83.048	54.814	67.306	75.749	89.921	111.372	-1.776	-1.6738	1.08276	2.03182
FBgn0028955	CG8788	12.257	12.733	14.032	7.071	7.013	10.443	13.458	16.489	-1.7477	-1.21931	-1.04271	2.3319
FBgn0039107	CG10300	8.168	4.946	4.944	2.867	4.686	4.842	7.638	6.388	-1.74328	-1.02146	1.54481	2.22845
FBgn0086683	Spf45	8.897	7.941	10.63	5.151	5.139	7.349	10.891	11.18	-1.73134	-1.08055	1.02454	2.17043
FBgn0032066	LManIII	14.701	20.172	21.607	11.658	8.494	3.792	15.771	19.968	-1.73067	-5.31984	-1.37008	1.71284
FBgn0029737	CG6903	6.526	8.187	8.431	6.239	3.812	3.656	7.591	8.212	-1.71193	-2.23941	-1.11063	1.31629
FBgn0034663	CG4363	8.968	4.426	4.864	5.204	5.245	4.853	11.596	10.553	-1.70975	1.09657	2.38434	2.02809
FBgn0000406	Cyt-b5-r	128.16	42.605	103.811	43.226	75.473	85.826	123.999	132.896	-1.6981	2.01445	1.19447	3.07445
FBgn0030270	CG15199	12.547	5.482	6.732	4.824	7.446	6.663	10.876	11.32	-1.68525	1.21546	1.61562	2.34693
FBgn0033521	CG12896	16.621	16.311	5.727	4.06	9.895	15.179	8.757	9.857	-1.67974	-1.07458	1.52909	2.42811
FBgn0034741	CG4269	2.99	18.185	5.425	8.481	1.789	6.715	4.864	4.323	-1.67124	-2.70833	-1.11553	-1.9618
FBgn0037069	Cpr78Cc	133.846	105.532	84.463	61.221	80.244	78.08	89.387	128.664	-1.66799	-1.35159	1.0583	2.10163
FBgn0052248	CG32248	231.927	163.028	122.407	32.406	139.107	179.047	123.44	68.201	-1.66726	1.09826	1.00845	2.10459
FBgn0040717	Nplp4	270.772	362.725	443.389	240.263	162.861	498.844	501.468	499.018	-1.6626	1.37527	1.13099	2.07697
FBgn0040507	ACXD	4.101	4.178	3.643	2.506	2.481	2.048	3.416	3.548	-1.65321	-2.04016	-1.06663	1.41557
FBgn0038114	CG11670	3.997	3.883	5.267	2.638	2.426	2.691	4.585	5.283	-1.64793	-1.4432	-1.14893	2.00317
FBgn0050457	CG30457	331.399	206.964	133.793	61.962	202.576	192.496	145.424	134.089	-1.63593	-1.07516	1.08694	2.16404
FBgn0029648	CG3603	24.207	33.666	24.245	17.327	14.958	23.986	30.763	34.683	-1.61831	-1.4036	1.26886	2.00177
FBgn0033826	CG4734	73.775	74.357	109.064	70.896	45.59	61.301	113.356	159.7	-1.61822	-1.21299	1.03935	2.25261
FBgn0037996	CG4830	80.816	83.11	82.977	34.431	50.08	73.998	97.161	89.997	-1.61372	-1.12313	1.17093	2.61382
FBgn0035520	CG11586	5.684	4.737	5.198	2.811	3.528	5.226	7.929	6.251	-1.61121	1.10326	1.52547	2.22357
FBgn0034140	Lst	25.163	15.935	20.715	13.032	15.638	17.287	20.404	29.647	-1.60915	1.08487	-1.01523	2.27488
FBgn0033486	dmpd	6.441	6.381	7.456	3.575	4.004	5.195	9.037	7.655	-1.60882	-1.22835	1.21211	2.1415
FBgn0037781	Fancl	4.272	7.055	5.586	5.239	2.667	3.322	5.268	5.807	-1.60209	-2.12372	-1.06032	1.10846
FBgn0034999	CG3394	16.201	9.348	9.968	5.232	10.119	6.942	11.637	11.645	-1.601	-1.34657	1.16739	2.2259
FBgn0036787	CG4306	7.36	14.324	12.457	13.992	4.628	8.589	17.472	30.715	-1.59044	-1.66777	1.40261	2.19518
FBgn0033551	CG7222	7.752	7.421	9.868	5.061	4.92	8.109	11.736	10.535	-1.57552	1.09271	1.18924	2.08191
FBgn0011828	Pxn	53.914	44.174	43.97	20.765	34.253	48.769	44.656	45.428	-1.57398	1.10403	1.0156	2.18772
FBgn0038207	CG14356	3.002	3.877	5.097	2.932	1.91	5.534	7.287	6.75	-1.5717	1.42731	1.42975	2.30254
FBgn0054026	CG34026	31.893	15.112	19.545	19.629	20.306	21.603	39.278	34.259	-1.57062	1.42951	2.00965	1.74534
FBgn0038381	CG3303	5.267	6.259	6.128	3.362	3.367	5.35	6.433	8.22	-1.56418	-1.16989	1.04965	2.44497
FBgn0032287	CG6415	50.997	60.034	67.879	38.54	32.653	47.326	70.378	77.46	-1.56181	-1.26852	1.03681	2.00989
FBgn0036717	CG13731	597.185	513.741	378.974	213.199	384.539	397.38	406.991	438.861	-1.55299	-1.29282	1.07393	2.05846
FBgn0052603	CG32603	796.251	1018.56	1007.76	515.084	514.835	872.654	1074.71	1241.38	-1.54661	-1.1672	1.06644	2.41006
FBgn0283451	br	13.816	13.961	16.594	8.863	8.944	11.573	17.593	20.719	-1.54466	-1.20635	1.06016	2.33775
FBgn0033294	Mal-A4	35.59	27.926	32.524	15.426	23.126	13.774	31.378	35.621	-1.53899	-2.02744	-1.0365	2.30913
FBgn0043900	pygo	5.05	4.982	4.773	1.981	3.298	4.847	6.21	4.474	-1.53136	-1.02796	1.30119	2.25878
FBgn0030228	BTBD9	5.433	5.023	4.99	2.242	3.562	4.249	6.607	5.24	-1.52551	-1.18225	1.32412	2.33754
FBgn0034931	CG2812	3.424	2.551	3.168	1.857	2.259	2.964	3.271	4.112	-1.51621	1.1618	1.03246	2.215
FBgn0039543	CG12428	4.137	4.805	5.594	3.317	2.733	3.802	6.565	8.171	-1.51385	-1.26385	1.17364	2.46369
FBgn0053138	AGBE	54.163	112.626	64.563	53.026	35.842	51.094	76.783	80.467	-1.51116	-2.20428	1.18927	1.51749
FBgn0036208	CG10361	10.617	10.036	9.38	5.505	7.034	8.779	12.692	12.608	-1.50949	-1.14322	1.35315	2.29041
FBgn0003074	Pgi	306.671	516.294	294.179	216.373	207.928	222.438	327.83	349.594	-1.47489	-2.32107	1.11439	1.61571
FBgn0041711	yellow-e	5.693	11.145	14.509	11.047	3.877	7.33	15.342	23.372	-1.46846	-1.52062	1.0574	2.11568
FBgn0035542	DOR	30.183	57.1	37.497	27.839	20.614	33.358	39.714	57.243	-1.4642	-1.71174	1.05913	2.05625
FBgn0031689	Cyp28d1	8.003	4.128	4.781	2.676	5.522	3.946	2.934	5.523	-1.44933	-1.04627	-1.62967	2.0641
FBgn0035679	CG10467	25.643	34.992	31.368	25.624	17.822	22.383	36.927	51.919	-1.43884	-1.56337	1.17723	2.02623
FBgn0028920	CG8997	312.239	242.372	284.376	162.504	217.45	219.416	475	402.283	-1.43591	-1.10462	1.67032	2.47553
FBgn0036428	Gbs-70E	51.469	87.027	38.095	26.98	37.233	35.752	45.117	41.756	-1.38235	-2.43423	1.18433	1.54767
FBgn0028533	CG7953	208.583	153.143	182.013	103.053	153.117	144.154	307.548	262.705	-1.36225	-1.06236	1.6897	2.54923
FBgn0050359	Mal-A5	9.402	11.126	10.037	8.318	7.004	7.14	11.883	16.994	-1.34244	-1.55834	1.18386	2.04296
FBgn0003460	so	3.001	3.828	3.774	1.736	2.346	2.524	2.934	3.599	-1.27953	-1.51692	-1.28658	2.07413
FBgn0050035	Tret1-1	36.244	55.865	31.014	19.4	29.336	27.01	36.131	32.164	-1.23552	-2.06835	1.16498	1.65799
FBgn0266579	tau	4.838	6.131	4.692	2.414	3.935	3.044	3.846	4.623	-1.22956	-2.01448	-1.21989	1.91533
FBgn0002570	Mal-A1	27.603	19.343	21.607	14.075	22.467	33.308	52.055	37.794	-1.22862	1.722	2.40928	2.6853
FBgn0015399	kek1	4.527	12.091	6.503	4.6	3.826	5.526	6.701	7.448	-1.18334	-2.18824	1.03039	1.61898
FBgn0020907	Scp2	31.827	28.062	27.845	15.291	26.97	24.425	42.638	35.596	-1.18012	-1.14889	1.53129	2.32786
FBgn0259937	Nop60B	230.217	51.344	90.363	31.406	204.187	125.713	100.536	49.562	-1.12748	2.44845	1.11257	1.57814
FBgn0261788	Ank2	11.145	12.034	9.728	3.441	10.338	5.327	11.967	8.05	-1.07816	-2.25914	1.23026	2.33948
FBgn0034901	CG11300	177.84	297.188	410.898	312.961	166.207	498.444	596.161	641.085	-1.07	1.6772	1.45088	2.04845
FBgn0034582	Cht9	31.501	34.644	31.048	28.838	29.854	19.59	37.861	58.839	-1.05517	-1.7685	1.21942	2.04032
FBgn0039966	Rab21	3.109	5.184	3.885	3.738	3.065	2.368	6.035	4.711	-1.01437	-2.18979	1.55365	1.26032
FBgn0061361	CG33786	11.715	4.431	6.436	2.264	11.939	6.901	6.008	6.337	1.01909	1.55762	-1.07128	2.79887
FBgn0052071	CG32071	7.106	7.897	7.147	24.614	7.306	1.737	10.51	0.8	1.0281	-4.54824	1.47054	-30.7812
FBgn0001330	kz	9.926	2.486	4.502	1.855	10.999	4.976	4.55	2.93	1.10816	2.00141	1.01059	1.57946
FBgn0033741	CG8545	52.925	13.9	22.59	8.606	58.728	28.236	25.484	13.008	1.10963	2.03147	1.12811	1.51158
FBgn0085194	CG34165	5.215	4.785	3.55	3.651	5.846	5.011	7.687	8.562	1.12091	1.04729	2.16531	2.34512
FBgn0038746	Surf6	22.42	7.547	12.087	5.881	25.409	15.653	12.722	9.116	1.13331	2.07408	1.05247	1.55016
FBgn0023527	CG3071	28.074	9.014	14.375	4.376	32.196	17.92	15.583	8.896	1.14683	1.98803	1.08402	2.03286
FBgn0025709	CG8083	13.364	2.343	4.96	3.146	18.004	5.626	7.233	6.777	1.34721	2.40204	1.45818	2.15421
FBgn0036381	CG8745	23.289	18.191	15.241	11.819	36.215	25.054	38.037	33.195	1.55504	1.37726	2.49582	2.80868
FBgn0042206	GstD10	36.313	33.732	49.19	29.521	58.994	46.603	53.094	71.564	1.62463	1.38155	1.07939	2.42422
FBgn0034160	CG5550	22.125	12.593	17.134	11.916	37.102	31.227	14.71	15.275	1.6769	2.47979	-1.16475	1.28189
FBgn0038943	CG5391	1.732	4.597	3.665	3.411	2.943	3.482	8.29	6.036	1.69956	-1.32036	2.26188	1.76956
FBgn0038652	CG7720	9.797	8.809	8.136	6.955	16.836	22.033	26.411	15.902	1.71861	2.50135	3.24636	2.28653
FBgn0040503	CG7763	3.322	1.81	4.814	3.326	6.43	2.986	6.207	10.026	1.93549	1.64955	1.28924	3.01441
FBgn0038412	Zip89B	18.855	10.624	11.499	6.392	36.66	12.577	20.304	19.858	1.94433	1.18379	1.76573	3.10675
FBgn0051288	CG31288	27.983	19.447	23.28	11.826	62.484	37.895	27.345	17.987	2.23297	1.94864	1.17462	1.52102
FBgn0036950	CG6996	7.785	8.897	7.342	4.772	18.587	14.216	9.183	6.316	2.38746	1.59794	1.2507	1.32342
FBgn0002868	MtnA	341.615	533.454	351.535	554.265	820.851	713.627	776.411	783.463	2.40286	1.33775	2.20863	1.41352
FBgn0015221	Fer2LCH	398.663	338.857	326.497	206.421	1121.29	1620.72	1678.9	1633.79	2.81263	4.7829	5.14216	7.91485
FBgn0015872	Drip	31.907	22.692	22.355	10.741	93.31	42.268	45.037	31.714	2.9245	1.8627	2.01468	2.95282
FBgn0062412	Ctr1B	16.686	42.11	27.339	27.651	52.888	101.586	177.806	122.555	3.16957	2.41241	6.50394	4.43232
FBgn0015222	Fer1HCH	543.073	449.842	420.78	329.917	1845.41	2206.06	2396.12	2287.38	3.39808	4.90408	5.69447	6.9332
FBgn0034543	galla-1	9.629	12.089	9.227	7.428	38.486	22.177	20.128	19.914	3.99685	1.83456	2.18145	2.68121
FBgn0010038	GstD2	17.174	15.451	19.257	15.092	73.617	39.556	19.489	18.935	4.28653	2.56023	1.01207	1.2546
FBgn0039714	Zip99C	26.918	18.454	19.113	15.26	122.29	45.361	45.622	38.302	4.54321	2.45816	2.38699	2.51006
FBgn0053192	MtnD	11.285	13.708	5.608	10.342	70.818	24.032	11.662	21.323	6.27574	1.75319	2.07945	2.06178
FBgn0033204	CG2065	2.023	3.277	3.62	1.712	12.843	4.92	4.026	2.824	6.35046	1.50126	1.11206	1.64945
FBgn0262146	MtnE	22.636	13.822	9.031	19.342	166.874	28.815	22.716	29.721	7.37232	2.0847	2.5155	1.5366
FBgn0034612	CG10505	3.899	2.958	3.153	1.896	52.24	7.981	10.589	13.028	13.3993	2.69802	3.35919	6.87273

## Sheet: Deseq2 _BRGC
Sustained anlysis (all timepoints, 13 genes)							4-hr analysis (43 genes)							16-hr analysis (377 genes)
Flybase ID	Symbol	log2FC	FC	pvalue	threshold		Flybase ID	Symbol	log2FC	FC	pvalue	threshold		Flybase ID	Symbol	log2FC	FC	pvalue	threshold
FBgn0010497	dmGlut	-0.363499	-1.28654	2.55e-07	TRUE		FBgn0262358	CG43056	-0.980619	-1.97331	8.49e-06	TRUE		FBgn0067782	att-ORFB	-2.02771	-4.07756	6.29e-35	TRUE
FBgn0036552	CG17028	-0.328595	-1.25579	5.11e-05	TRUE		FBgn0010294	ng2	-0.894815	-1.85937	0.000140531	TRUE		FBgn0031629		-1.26819	-2.40858	1.94e-19	TRUE
FBgn0063494	GstE6	-0.277925	-1.21245	3.57e-05	TRUE		FBgn0051439	Muc96D	-0.802731	-1.7444	0.0023756	TRUE		FBgn0050031	CG30031	-1.20165	-2.30002	1.09e-21	TRUE
FBgn0040251	Ugt86Di	-0.26855	-1.2046	1.59e-07	TRUE		FBgn0013685	mt:ND6	-0.756603	-1.68951	0.00428817	TRUE		FBgn0010359	gammaTry	-1.20165	-2.30002	1.09e-21	TRUE
FBgn0028686	Rpt3	0.147646	1.10776	4.15e-05	TRUE		FBgn0029588	CR14798	-0.691024	-1.61443	0.0176593	TRUE		FBgn0010358	deltaTry	-1.20165	-2.30002	1.09e-21	TRUE
FBgn0013277	Hsp70Ba	0.335315	1.26165	1.24e-05	TRUE		FBgn0261560	Thor	-0.638787	-1.55702	0.00663568	TRUE		FBgn0052249	CG32249	-0.942741	-1.92218	2.78e-07	TRUE
FBgn0001230	Hsp68	0.430286	1.3475	2.41e-07	TRUE		FBgn0032914	CG14397	-0.625677	-1.54293	0.00822351	TRUE		FBgn0261560	Thor	-0.81935	-1.76461	4.31e-07	TRUE
FBgn0039471	CG6295	0.431268	1.34842	1.38e-09	TRUE		FBgn0040950	Muc26B	-0.621031	-1.53797	0.0158427	TRUE		FBgn0051337	CG31337	-0.776345	-1.71279	5.69e-05	TRUE
FBgn0013279	Hsp70Bc	0.49431	1.40865	5.11e-09	TRUE		FBgn0013278	Hsp70Bb	-0.573591	-1.48822	0.00512308	TRUE		FBgn0003060	CG9757	-0.775163	-1.71138	0.000152867	TRUE
FBgn0001223	Hsp22	0.508087	1.42216	1.49e-09	TRUE		FBgn0029766	CG15784	-0.533229	-1.44716	0.00852139	TRUE		FBgn0032282	CG7299	-0.711711	-1.63774	0.000546545	TRUE
FBgn0013275	Hsp70Aa	0.572139	1.48673	9.18e-12	TRUE		FBgn0040719	CG15357	-0.512952	-1.42697	0.0137001	TRUE		FBgn0040649	CG15461	-0.71132	-1.6373	0.000718286	TRUE
FBgn0013276	Hsp70Ab	0.572139	1.48673	9.18e-12	TRUE		FBgn0037042	CG12984	-0.484148	-1.39876	0.0202503	TRUE		FBgn0035755	CG14830	-0.702074	-1.62684	0.000267098	TRUE
FBgn0051354	Hsp70Bbb	0.573233	1.48785	1.3e-11	TRUE		FBgn0266491	SclA	0.490844	1.40527	0.0184288	TRUE		FBgn0063495	GstE5	-0.685935	-1.60874	0.00139677	TRUE
							FBgn0265177	CG44242	0.575796	1.4905	0.0154224	TRUE		FBgn0005626	ple	-0.657528	-1.57738	0.00259236	TRUE
							FBgn0031460	CG15399	0.590389	1.50565	0.0227178	TRUE		FBgn0030544	CG13403	-0.650659	-1.56989	0.000437489	TRUE
							FBgn0036949	CG7290	0.606174	1.52222	0.00440965	TRUE		FBgn0038465	Irc	-0.644821	-1.56355	3.52e-10	TRUE
							FBgn0040717	Nplp4	0.616831	1.5335	0.00107503	TRUE		FBgn0040906	CG15579	-0.644011	-1.56267	0.00196302	TRUE
							FBgn0036605	CG13041	0.617598	1.53432	0.0128522	TRUE		FBgn0004629	Cys	-0.635798	-1.5538	0.000180222	TRUE
							FBgn0033297	Mal-A8	0.623084	1.54016	0.0152809	TRUE		FBgn0039486	CAH9	-0.627195	-1.54456	0.000887567	TRUE
							FBgn0085475	CG34446	0.637443	1.55557	0.00715363	TRUE		FBgn0004360	Wnt2	-0.624228	-1.54139	0.005005	TRUE
							FBgn0261584	CG42694	0.642516	1.56105	0.0473927	TRUE		FBgn0053189	CG33189	-0.624225	-1.54138	0.00524665	TRUE
							FBgn0036996	mag	0.650276	1.56947	0.0110524	TRUE		FBgn0032774	CG17549	-0.622028	-1.53904	0.000437489	TRUE
							FBgn0031579	CG15422	0.655932	1.57563	0.00113516	TRUE		FBgn0011476	l(3)neo43	-0.619947	-1.53682	0.00112514	TRUE
							FBgn0034902	CG5532	0.657593	1.57745	0.00512308	TRUE		FBgn0036552	CG17028	-0.613269	-1.52972	0.00180288	TRUE
							FBgn0040813	Nplp2	0.662784	1.58313	0.00434653	TRUE		FBgn0043550	Tsp68C	-0.609638	-1.52588	0.00696112	TRUE
							FBgn0064227	Rdh	0.666602	1.58733	0.0318478	TRUE		FBgn0027600	obst-B	-0.605452	-1.52146	0.00277354	TRUE
							FBgn0053465	CG33465	0.666844	1.5876	0.0318478	TRUE		FBgn0039580	Gfat2	-0.602869	-1.51873	3.8e-10	TRUE
							FBgn0034296	CG10912	0.670018	1.59109	0.0196261	TRUE		FBgn0024244	drm	-0.598002	-1.51362	0.00852742	TRUE
							FBgn0029167	Hml	0.675006	1.5966	0.0202503	TRUE		FBgn0053196	dpy	-0.597248	-1.51283	0.00926013	TRUE
							FBgn0052237	CG32237	0.693876	1.61762	0.0169233	TRUE		FBgn0004197	Ser	-0.592014	-1.50735	0.00672454	TRUE
							FBgn0053302	Cpr31A	0.696727	1.62082	0.0127663	TRUE		FBgn0015040	Cyp9c1	-0.587768	-1.50292	0.000444067	TRUE
							FBgn0031389	CG4259	0.734753	1.66411	0.00942719	TRUE		FBgn0033968	hui	-0.583319	-1.49829	0.00901696	TRUE
							FBgn0031942	CG7203	0.758229	1.69141	0.00626427	TRUE		FBgn0034031	CG12963	-0.575233	-1.48992	0.00652106	TRUE
							FBgn0034828	CG13545	0.764709	1.69903	0.00512308	TRUE		FBgn0052523	CG32523	-0.568852	-1.48334	0.0144598	TRUE
							FBgn0034294	Muc55B	0.787043	1.72553	0.00428817	TRUE		FBgn0040393	CG14265	-0.564716	-1.4791	0.0159065	TRUE
							FBgn0037204	CG11131	0.805166	1.74735	0.00281474	TRUE		FBgn0020521	pio	-0.563329	-1.47768	0.0169086	TRUE
							FBgn0053460	CG33460	0.899409	1.8653	0.000156627	TRUE		FBgn0027341		-0.559961	-1.47423	0.0175895	TRUE
							FBgn0035789	mthl6	0.909678	1.87863	0.000140531	TRUE		FBgn0039068	Pex11c	-0.551637	-1.46575	0.010778	TRUE
							FBgn0028430	He	0.918791	1.89053	0.000140531	TRUE		FBgn0053099	CG33099	-0.551443	-1.46555	0.0162327	TRUE
							FBgn0041180	Tep4	0.986333	1.98114	3.46e-07	TRUE		FBgn0053978	CG33978	-0.549302	-1.46338	0.0137066	TRUE
							FBgn0030334	Karl	1.02471	2.03456	8.49e-06	TRUE		FBgn0032285	CG17108	-0.546016	-1.46005	0.00852742	TRUE
							FBgn0031055	et	1.04637	2.06533	5.14e-06	TRUE		FBgn0038804	CG10877	-0.544071	-1.45808	0.00942149	TRUE
							FBgn0004430	LysS	1.25801	2.39165	5.92e-10	TRUE		FBgn0027836	Gtpbp1	-0.540901	-1.45488	7.27e-07	TRUE
														FBgn0031757	Ucp4C	-0.538779	-1.45274	0.0244025	TRUE
														FBgn0004644	hh	-0.538494	-1.45246	0.0184775	TRUE
														FBgn0030484	GstT4	-0.537556	-1.45151	0.0133268	TRUE
														FBgn0030594	fiz	-0.534198	-1.44814	0.0257947	TRUE
														FBgn0063492	GstE8	-0.533303	-1.44724	0.00876884	TRUE
														FBgn0261501	CG42649	-0.530041	-1.44397	0.00696112	TRUE
														FBgn0032400	CG6770	-0.527297	-1.44123	7.75e-08	TRUE
														FBgn0002535	Lcp4	-0.518859	-1.43282	0.0103664	TRUE
														FBgn0262563	CG43103	-0.513139	-1.42715	0.0366425	TRUE
														FBgn0263035	CG43330	-0.510075	-1.42412	0.010778	TRUE
														FBgn0050440	CG30440	-0.508276	-1.42235	0.0421363	TRUE
														FBgn0030763	CG9782	-0.508214	-1.42229	0.0336856	TRUE
														FBgn0261704	CG42740	-0.50328	-1.41743	0.0125896	TRUE
														FBgn0030160	CG9691	-0.501973	-1.41615	0.00372335	TRUE
														FBgn0051313	CG31313	-0.499126	-1.41336	0.0143855	TRUE
														FBgn0260452	CG13984	-0.49821	-1.41246	0.0488501	TRUE
														FBgn0032140	CG13117	-0.49796	-1.41222	0.0457778	TRUE
														FBgn0051437	CG31437	-0.497744	-1.412	0.0488622	TRUE
														FBgn0026593	CG5707	-0.493423	-1.40778	0.0402274	TRUE
														FBgn0001208	Hn	-0.490832	-1.40526	0.00360918	TRUE
														FBgn0045842	yuri	-0.4889	-1.40337	0.0402274	TRUE
														FBgn0038660	Sgsh	-0.487769	-1.40227	0.0298754	TRUE
														FBgn0025692	Lfg	-0.486923	-1.40145	0.0391472	TRUE
														FBgn0011293	a10	-0.479865	-1.39461	0.0361836	TRUE
														FBgn0035103	Vdup1	-0.479136	-1.39391	0.0219537	TRUE
														FBgn0047095	CG33939	-0.474735	-1.38966	0.00157304	TRUE
														FBgn0026562	SPARC	-0.474093	-1.38904	0.0336622	TRUE
														FBgn0263621	CG43630	-0.472361	-1.38738	0.0392131	TRUE
														FBgn0031692	TpnC25D	-0.471623	-1.38667	0.0484257	TRUE
														FBgn0002534	Lcp3	-0.464606	-1.37994	0.0488501	TRUE
														FBgn0025643	CG3588	-0.458509	-1.37412	0.0482737	TRUE
														FBgn0014863	Mlp84B	-0.457202	-1.37288	0.012552	TRUE
														FBgn0037433	CG17919	-0.450475	-1.36649	0.0316242	TRUE
														FBgn0000256	capu	-0.447034	-1.36323	0.0168174	TRUE
														FBgn0027930	MP1	-0.443627	-1.36002	0.0129256	TRUE
														FBgn0041630	Hexo1	-0.441306	-1.35783	0.0485365	TRUE
														FBgn0027585		-0.439577	-1.35621	0.0404452	TRUE
														FBgn0034324	CG18538	-0.438452	-1.35515	0.0482737	TRUE
														FBgn0040259	Ugt302C1	-0.434117	-1.35108	0.00952337	TRUE
														FBgn0051547	NKCC	-0.433839	-1.35082	0.0285049	TRUE
														FBgn0035782	CG14835	-0.433432	-1.35044	0.0422106	TRUE
														FBgn0031263	Tspo	-0.424101	-1.34174	0.000204777	TRUE
														FBgn0039109	CG10365	-0.423825	-1.34148	0.028411	TRUE
														FBgn0085219	CG34190	-0.423187	-1.34089	0.0215517	TRUE
														FBgn0030777	CG9672	-0.421512	-1.33933	0.0246591	TRUE
														FBgn0052368	lncRNA:CR32368	-0.419655	-1.33761	0.0280637	TRUE
														FBgn0002773	Mlc2	-0.416327	-1.33453	0.0311021	TRUE
														FBgn0284236	CG46320	-0.414816	-1.33313	0.0186056	TRUE
														FBgn0039323	CG10559	-0.409483	-1.32821	0.0214451	TRUE
														FBgn0034229	CtsK2	-0.4001	-1.3196	0.0465958	TRUE
														FBgn0011581	Ms	-0.400099	-1.3196	0.00292776	TRUE
														FBgn0085320	CG34291	-0.392574	-1.31273	0.00842672	TRUE
														FBgn0011746	ana	-0.383007	-1.30406	0.00777104	TRUE
														FBgn0040370	CG13375	-0.377811	-1.29937	0.00884136	TRUE
														FBgn0015714	Cyp6a17	-0.374687	-1.29656	0.0498001	TRUE
														FBgn0030629	CG9123	-0.367664	-1.29026	0.0339586	TRUE
														FBgn0031678	Nepl3	-0.363608	-1.28664	0.0389375	TRUE
														FBgn0054028	CG34028	-0.363284	-1.28635	0.0137211	TRUE
														FBgn0035099	CG6845	-0.363207	-1.28628	0.037373	TRUE
														FBgn0025640	CG13369	-0.360768	-1.28411	0.0405585	TRUE
														FBgn0036007	path	-0.359848	-1.28329	3.87e-09	TRUE
														FBgn0000636	Fas3	-0.355344	-1.27929	0.0204693	TRUE
														FBgn0264303	wrm2	-0.349287	-1.27393	0.0214451	TRUE
														FBgn0033589	CG13227	-0.348756	-1.27346	0.041096	TRUE
														FBgn0037562	Nazo	-0.339546	-1.26536	0.020526	TRUE
														FBgn0030641	CG6299	-0.338053	-1.26405	0.0279584	TRUE
														FBgn0034398	CG15098	-0.335636	-1.26193	0.000394642	TRUE
														FBgn0010497	dmGlut	-0.334747	-1.26116	0.0304734	TRUE
														FBgn0263776	CG43693	-0.331444	-1.25827	0.03151	TRUE
														FBgn0034354	GstE11	-0.327923	-1.2552	0.0478494	TRUE
														FBgn0037536	CG2698	-0.32705	-1.25445	0.00582645	TRUE
														FBgn0036589	CG13067	-0.32578	-1.25334	0.0143855	TRUE
														FBgn0034670	CG13488	-0.30584	-1.23614	0.0362222	TRUE
														FBgn0029002	miple2	-0.30325	-1.23392	0.0332406	TRUE
														FBgn0032680	Ntf-2r	-0.298901	-1.23021	0.0402274	TRUE
														FBgn0028855	CG15282	-0.298325	-1.22972	0.0404452	TRUE
														FBgn0028990	Spn27A	-0.285338	-1.2187	0.012552	TRUE
														FBgn0085297	CG34268	-0.284274	-1.2178	0.0494423	TRUE
														FBgn0265178	Lipt1	-0.273142	-1.20844	0.0246591	TRUE
														FBgn0028473	Non1	-0.266257	-1.20268	0.00386577	TRUE
														FBgn0030520	Pdcd4	-0.226763	-1.17021	0.00614412	TRUE
														FBgn0017581	Lk6	-0.220755	-1.16534	0.0137066	TRUE
														FBgn0036046	Ilp2	-0.211888	-1.1582	0.0491805	TRUE
														FBgn0029810	CG12239	-0.201603	-1.14998	0.0459796	TRUE
														FBgn0000547	ed	-0.199898	-1.14862	0.0465958	TRUE
														FBgn0000370	crc	-0.174674	-1.12871	0.00898441	TRUE
														FBgn0028737	eEF1beta	0.147487	1.10764	0.0340131	TRUE
														FBgn0003943	Ubi-p63E	0.167458	1.12308	0.0424976	TRUE
														FBgn0004432	Cyp1	0.168607	1.12397	0.0485365	TRUE
														FBgn0086904	Nacalpha	0.170259	1.12526	0.0173074	TRUE
														FBgn0004363	porin	0.171843	1.1265	0.0173074	TRUE
														FBgn0035162	Sf3b3	0.174686	1.12872	0.0483029	TRUE
														FBgn0013726	pnut	0.175428	1.1293	0.0283157	TRUE
														FBgn0035423	eIF1	0.176814	1.13038	0.0385106	TRUE
														FBgn0036030	Prps	0.177771	1.13113	0.0314919	TRUE
														FBgn0263396	sqd	0.179627	1.13259	0.0127637	TRUE
														FBgn0031307	MFS3	0.181935	1.1344	0.0495819	TRUE
														FBgn0001197	His2Av	0.183425	1.13558	0.0347955	TRUE
														FBgn0011571		0.188143	1.1393	0.0127059	TRUE
														FBgn0022893	Df31	0.188466	1.13955	0.0313511	TRUE
														FBgn0004587	B52	0.188699	1.13974	0.017938	TRUE
														FBgn0261014		0.188753	1.13978	0.0030754	TRUE
														FBgn0004103	Pp1-87B	0.189153	1.14009	0.0340131	TRUE
														FBgn0036974	eRF1	0.190752	1.14136	0.0229393	TRUE
														FBgn0034802	CNBP	0.190761	1.14137	0.00138932	TRUE
														FBgn0023143	Uba1	0.194489	1.14432	0.0235876	TRUE
														FBgn0004926	eIF2beta	0.196093	1.14559	0.0219876	TRUE
														FBgn0002638	Rcc1	0.198415	1.14744	0.0313511	TRUE
														FBgn0261789	SmD2	0.199603	1.14838	0.0172686	TRUE
														FBgn0010774	Ref1	0.200063	1.14875	0.00742252	TRUE
														FBgn0263231	bel	0.201288	1.14972	0.0169367	TRUE
														FBgn0001215	Hrb98DE	0.20143	1.14984	0.0163225	TRUE
														FBgn0022343	CG3760	0.201668	1.15003	0.029397	TRUE
														FBgn0035121	Tudor-SN	0.208681	1.15563	0.0491805	TRUE
														FBgn0005655	PCNA	0.209568	1.15634	0.0145811	TRUE
														FBgn0020369	Rpt6	0.210205	1.15685	0.0336186	TRUE
														FBgn0000181	bic	0.212211	1.15846	0.0213731	TRUE
														FBgn0015268	Nap1	0.212798	1.15893	0.0152199	TRUE
														FBgn0011638	La	0.217071	1.16237	0.0391472	TRUE
														FBgn0015245	Hsp60A	0.219178	1.16407	0.000611933	TRUE
														FBgn0003449	snf	0.22136	1.16583	0.0404452	TRUE
														FBgn0004066	Prosalpha4	0.222406	1.16668	0.0306929	TRUE
														FBgn0016978	snRNP-U1-70K	0.222632	1.16686	0.0347955	TRUE
														FBgn0042138	Apt1	0.22366	1.16769	0.0214451	TRUE
														FBgn0038799	MFS9	0.224557	1.16842	7.77e-05	TRUE
														FBgn0250837	dUTPase	0.226068	1.16964	0.00131969	TRUE
														FBgn0040007	RpL38	0.227879	1.17111	0.0216779	TRUE
														FBgn0037051	CG10565	0.227898	1.17113	0.0367399	TRUE
														FBgn0044510		0.2298	1.17267	0.0306929	TRUE
														FBgn0015282	Rpt2	0.22987	1.17273	0.0214451	TRUE
														FBgn0284243	betaTub56D	0.230185	1.17299	0.000214173	TRUE
														FBgn0266599	Hsc70-4	0.233432	1.17563	0.000254961	TRUE
														FBgn0031020	Naa15-16	0.235538	1.17735	0.00530249	TRUE
														FBgn0024332		0.236016	1.17774	0.0443338	TRUE
														FBgn0000150	awd	0.238211	1.17953	7.94e-06	TRUE
														FBgn0039678	Obp99a	0.238757	1.17998	0.019859	TRUE
														FBgn0033886	Rpn13	0.239788	1.18082	0.00802174	TRUE
														FBgn0267790	rump	0.242738	1.18324	0.00143544	TRUE
														FBgn0003462	Sod1	0.243506	1.18387	0.000989185	TRUE
														FBgn0001090	bnb	0.243814	1.18412	0.000335368	TRUE
														FBgn0032292	EMC3	0.246077	1.18598	0.0424434	TRUE
														FBgn0031037	CG14207	0.247829	1.18742	0.0304734	TRUE
														FBgn0028689	Rpn6	0.250121	1.18931	0.0108227	TRUE
														FBgn0016685	Nlp	0.251597	1.19052	0.00122515	TRUE
														FBgn0037834	Art1	0.252025	1.19088	0.00144011	TRUE
														FBgn0002719	Men	0.252148	1.19098	0.0353916	TRUE
														FBgn0283477	SF2	0.253405	1.19202	8.22e-05	TRUE
														FBgn0267727		0.254108	1.1926	0.00960998	TRUE
														FBgn0030672	CG9281	0.254546	1.19296	0.0014655	TRUE
														FBgn0259937	Nop60B	0.255199	1.1935	0.000536085	TRUE
														FBgn0011824	Gar1	0.256115	1.19426	0.0023237	TRUE
														FBgn0029134	Prosbeta5	0.256897	1.19491	0.0128926	TRUE
														FBgn0028687	Rpt1	0.256963	1.19496	0.000872329	TRUE
														FBgn0023174	Prosbeta2	0.257861	1.1957	0.00076438	TRUE
														FBgn0030468	CG1622	0.258189	1.19598	0.0310362	TRUE
														FBgn0011217	eff	0.258323	1.19609	0.000204777	TRUE
														FBgn0033264	Nup50	0.259952	1.19744	0.0188448	TRUE
														FBgn0030692	mRpS30	0.261075	1.19837	0.0324367	TRUE
														FBgn0020513	Paics	0.263617	1.20048	0.0188568	TRUE
														FBgn0264294	Cyt-b5	0.264113	1.2009	0.0362222	TRUE
														FBgn0250753	kra	0.264467	1.20119	6.7e-05	TRUE
														FBgn0038145	Droj2	0.265511	1.20206	4.84e-05	TRUE
														FBgn0030943	Nup35	0.266784	1.20312	0.0455562	TRUE
														FBgn0046214	vig2	0.26866	1.20469	0.00076438	TRUE
														FBgn0013746	alien	0.268954	1.20493	0.0145811	TRUE
														FBgn0030853	ND-24	0.26987	1.2057	0.0491805	TRUE
														FBgn0032216	Usp14	0.270103	1.20589	0.0340131	TRUE
														FBgn0026380	Prosbeta3	0.271056	1.20669	0.000780312	TRUE
														FBgn0019938	Polr1A	0.271754	1.20728	0.0494423	TRUE
														FBgn0053853	His2A:CG33853	0.273326	1.20859	0.0306929	TRUE
														FBgn0053859	His2A:CG33859	0.273326	1.20859	0.0306929	TRUE
														FBgn0053856	His2A:CG33856	0.273326	1.20859	0.0306929	TRUE
														FBgn0032961	CG1416	0.27431	1.20942	0.00194788	TRUE
														FBgn0003884	alphaTub84B	0.274721	1.20976	1.13e-07	TRUE
														FBgn0037330	mRpL44	0.274754	1.20979	0.0295784	TRUE
														FBgn0032884	Pomp	0.276428	1.21119	0.0033945	TRUE
														FBgn0010590	Prosbeta1	0.282992	1.21672	0.0465958	TRUE
														FBgn0038321	Nagk	0.282994	1.21672	6.43e-05	TRUE
														FBgn0037728	cPges	0.283715	1.21733	0.000394831	TRUE
														FBgn0031992	Acbp1	0.286016	1.21927	0.0336856	TRUE
														FBgn0040963	CG18662	0.286959	1.22007	0.0485365	TRUE
														FBgn0284248	Cyt-c-p	0.287645	1.22065	0.00031486	TRUE
														FBgn0032444	CCT4	0.28918	1.22195	0.000372708	TRUE
														FBgn0038989	CG6937	0.289976	1.22262	0.0275627	TRUE
														FBgn0035603	Pfdn4	0.291815	1.22418	0.00522679	TRUE
														FBgn0014455	Ahcy	0.291949	1.22429	8.21e-05	TRUE
														FBgn0013269	Fkbp39	0.292646	1.22488	0.000271012	TRUE
														FBgn0020255	Ran	0.293223	1.22537	3.51e-09	TRUE
														FBgn0035630	CG10576	0.295515	1.22732	5.57e-05	TRUE
														FBgn0029174	Fkbp59	0.298822	1.23014	0.000313446	TRUE
														FBgn0036462	mRpL39	0.299029	1.23032	0.0280637	TRUE
														FBgn0260456	CG4806	0.299383	1.23062	0.0448255	TRUE
														FBgn0015527	peng	0.299549	1.23076	0.0143855	TRUE
														FBgn0032050	CG13096	0.300184	1.2313	0.00071036	TRUE
														FBgn0250843	Prosalpha6	0.300746	1.23178	0.020484	TRUE
														FBgn0024291	Sirt1	0.301421	1.23236	0.00259789	TRUE
														FBgn0035473	mge	0.302505	1.23328	0.00696112	TRUE
														FBgn0030086	CCT2	0.303981	1.23455	2.74e-07	TRUE
														FBgn0038964	Nop56	0.30421	1.23474	0.00538101	TRUE
														FBgn0027329	CCT6	0.304757	1.23521	2.78e-07	TRUE
														FBgn0015019	CCT3	0.305088	1.23549	7.77e-05	TRUE
														FBgn0000565	MsrA	0.306221	1.23646	0.0389375	TRUE
														FBgn0028837	CSN6	0.306438	1.23665	0.00543336	TRUE
														FBgn0037723	SpdS	0.307584	1.23763	0.0142713	TRUE
														FBgn0036935	CG14186	0.307717	1.23775	0.0298754	TRUE
														FBgn0032919	pths	0.309749	1.23949	0.00212428	TRUE
														FBgn0037073	Tsr1	0.310355	1.24001	0.00888714	TRUE
														FBgn0039241	CG11089	0.310648	1.24027	0.00821819	TRUE
														FBgn0004106	Cdk1	0.312204	1.2416	0.00139677	TRUE
														FBgn0037439	CG10286	0.312981	1.24227	0.00801208	TRUE
														FBgn0032925	Noc2	0.313042	1.24232	0.00372061	TRUE
														FBgn0010621	CCT5	0.313529	1.24274	0.000120642	TRUE
														FBgn0037248	srl	0.313638	1.24284	0.0105079	TRUE
														FBgn0086134	Prosalpha2	0.314923	1.24395	2.75e-06	TRUE
														FBgn0037632	CCT7	0.314945	1.24396	2.39e-06	TRUE
														FBgn0022069	Nnp-1	0.315393	1.24435	0.00485664	TRUE
														FBgn0261270	Sps1	0.315695	1.24461	0.000256248	TRUE
														FBgn0038307	mRpS10	0.316259	1.2451	0.0105079	TRUE
														FBgn0034579	mRpL54	0.316273	1.24511	0.0389375	TRUE
														FBgn0264694	mgr	0.319327	1.24775	0.00449333	TRUE
														FBgn0022344	CG10340	0.319757	1.24812	0.00472825	TRUE
														FBgn0259704	Nsun5	0.320939	1.24914	0.0429052	TRUE
														FBgn0038577	CG12321	0.323616	1.25146	0.0438797	TRUE
														FBgn0000426	SmF	0.323716	1.25155	0.000694375	TRUE
														FBgn0033485	RpLP0-like	0.327534	1.25487	0.00898441	TRUE
														FBgn0036237	viaf	0.330431	1.25739	0.0120967	TRUE
														FBgn0023129	aay	0.331449	1.25828	0.0316242	TRUE
														FBgn0029079	icln	0.332383	1.25909	0.0098745	TRUE
														FBgn0023527	CG3071	0.332595	1.25928	0.0109034	TRUE
														FBgn0267976	Tim23	0.334662	1.26108	0.00157012	TRUE
														FBgn0002780	mod	0.335282	1.26162	0.000340159	TRUE
														FBgn0023519	mRpL16	0.335313	1.26165	0.00503425	TRUE
														FBgn0003676	CCT1	0.336961	1.26309	4.13e-09	TRUE
														FBgn0027330	l(1)G0020	0.337025	1.26315	0.0246591	TRUE
														FBgn0052243	CG32243	0.338838	1.26474	0.0138979	TRUE
														FBgn0034576	ND-B14.7	0.342154	1.26765	0.000287661	TRUE
														FBgn0037652	CG11980	0.342323	1.2678	0.0126034	TRUE
														FBgn0032069	LManVI	0.343678	1.26899	0.0421363	TRUE
														FBgn0037061	Trmt112	0.344085	1.26935	0.0231698	TRUE
														FBgn0010770	ppan	0.344602	1.2698	0.0368229	TRUE
														FBgn0012037	Ance	0.344942	1.2701	0.0180658	TRUE
														FBgn0029148	NHP2	0.347464	1.27232	0.0429897	TRUE
														FBgn0031601	Dim1	0.348446	1.27319	0.0214451	TRUE
														FBgn0033342		0.350015	1.27457	4.13e-09	TRUE
														FBgn0039828	CG1542	0.353036	1.27725	0.0407633	TRUE
														FBgn0266581	pit	0.353117	1.27732	0.000746158	TRUE
														FBgn0033715	CG8490	0.355352	1.2793	0.00788235	TRUE
														FBgn0026418	Hsp110	0.355394	1.27933	2.28e-08	TRUE
														FBgn0058439	CG40439	0.355865	1.27975	0.00372371	TRUE
														FBgn0032051	CG13097	0.35956	1.28303	0.020526	TRUE
														FBgn0030686	mRpL3	0.359753	1.28321	0.0424434	TRUE
														FBgn0036916	Mtr3	0.35989	1.28333	0.0366425	TRUE
														FBgn0028744	CG5033	0.36325	1.28632	0.00206409	TRUE
														FBgn0038976	Pfdn5	0.365271	1.28812	0.000943587	TRUE
														FBgn0038313	CG4338	0.36556	1.28838	0.0173411	TRUE
														FBgn0034422	CG7137	0.366226	1.28898	0.0491805	TRUE
														FBgn0001226	Hsp27	0.367548	1.29016	0.001333	TRUE
														FBgn0036772	CG5290	0.370553	1.29285	0.0247959	TRUE
														FBgn0050349	CG30349	0.370674	1.29296	0.00431808	TRUE
														FBgn0035878	CG7182	0.378143	1.29967	0.000444067	TRUE
														FBgn0284246	l(2)k09848	0.378648	1.30012	0.0217738	TRUE
														FBgn0024352	Stip1	0.378962	1.30041	3.52e-10	TRUE
														FBgn0033741	CG8545	0.383174	1.30421	0.000536085	TRUE
														FBgn0030720	CG8939	0.383202	1.30423	0.00338411	TRUE
														FBgn0015393	CCT4	0.384998	1.30586	0.00888714	TRUE
														FBgn0038473	Ns1	0.385785	1.30657	0.000154133	TRUE
														FBgn0086917	spok	0.390492	1.31084	0.0117716	TRUE
														FBgn0026196	nop5	0.391673	1.31191	5.01e-08	TRUE
														FBgn0038196	CG9922	0.393831	1.31388	0.000122995	TRUE
														FBgn0036035	CG18178	0.396962	1.31673	0.0491805	TRUE
														FBgn0010926	l(3)07882	0.396994	1.31676	0.0112508	TRUE
														FBgn0036301	CG4069	0.399389	1.31895	0.0134982	TRUE
														FBgn0036306	CG10973	0.39978	1.31931	0.0156728	TRUE
														FBgn0003714	tko	0.400985	1.32041	0.00085091	TRUE
														FBgn0036208	Gcat	0.402891	1.32215	0.000599696	TRUE
														FBgn0052409	CG32409	0.404669	1.32379	0.00402761	TRUE
														FBgn0038601	Polr1E	0.406203	1.32519	0.00934069	TRUE
														FBgn0259932	CG42455	0.411535	1.3301	0.0134982	TRUE
														FBgn0037913	fabp	0.411611	1.33017	1.83e-16	TRUE
														FBgn0040715	CG15386	0.41207	1.33059	0.0224765	TRUE
														FBgn0265101	Sgt1	0.413118	1.33156	0.00315398	TRUE
														FBgn0001224	Hsp23	0.416056	1.33428	3.78e-07	TRUE
														FBgn0053801	His1:CG33801	0.418394	1.33644	2.78e-07	TRUE
														FBgn0035813	CG8492	0.419732	1.33768	0.0208022	TRUE
														FBgn0036335	mRpL20	0.424308	1.34193	0.0085793	TRUE
														FBgn0086708	stv	0.425121	1.34269	0.0368229	TRUE
														FBgn0031321	Tgt	0.430208	1.34743	0.00984191	TRUE
														FBgn0030000	CG2260	0.434124	1.35109	0.0133268	TRUE
														FBgn0001229	Hsp67Bc	0.43525	1.35214	0.0134982	TRUE
														FBgn0033760	CG8785	0.442439	1.3589	0.0137211	TRUE
														FBgn0037137	Nopp140	0.443138	1.35956	1.72e-11	TRUE
														FBgn0034232	CG4866	0.45141	1.36738	0.00167999	TRUE
														FBgn0030177	CG2972	0.452432	1.36834	8.38e-05	TRUE
														FBgn0014032	Sptr	0.4545	1.37031	0.00852742	TRUE
														FBgn0032053	mRpL51	0.457602	1.37326	0.000359004	TRUE
														FBgn0032198	eEF1delta	0.463424	1.37881	2.55e-16	TRUE
														FBgn0262858	MtnF	0.465698	1.38099	0.0169367	TRUE
														FBgn0021768	nudC	0.479909	1.39466	4.13e-09	TRUE
														FBgn0003720	tll	0.480697	1.39542	0.0071967	TRUE
														FBgn0051198	CG31198	0.48325	1.39789	0.0188568	TRUE
														FBgn0038371	Pbp45	0.490659	1.40509	0.0195666	TRUE
														FBgn0039407	Trmt61	0.495791	1.41009	0.00447847	TRUE
														FBgn0033507	CG12909	0.498351	1.4126	0.00227982	TRUE
														FBgn0003257	r-l	0.499099	1.41333	1.06e-05	TRUE
														FBgn0030572	mRpS25	0.503247	1.4174	0.000354321	TRUE
														FBgn0036109	Cpr67Fa2	0.504379	1.41851	0.0275627	TRUE
														FBgn0250836	Acbp3	0.5112	1.42523	0.000718286	TRUE
														FBgn0033208	mRpL52	0.512261	1.42628	0.000611933	TRUE
														FBgn0036121	CG6310	0.522753	1.43669	9.03e-08	TRUE
														FBgn0000449	dib	0.523768	1.43771	0.00720682	TRUE
														FBgn0003312	sad	0.532669	1.4466	0.000534727	TRUE
														FBgn0010222	Nmdmc	0.546094	1.46013	3.84e-05	TRUE
														FBgn0038235	CG8461	0.54975	1.46383	0.0108238	TRUE
														FBgn0037290	Jhbp1	0.558325	1.47256	0.00194788	TRUE
														FBgn0040907	mRpL33	0.561249	1.47555	0.00054474	TRUE
														FBgn0051354	Hsp70Bbb	0.56578	1.48019	0.0085793	TRUE
														FBgn0001233	Hsp83	0.580313	1.49517	1.16e-26	TRUE
														FBgn0259916	CG42445	0.595236	1.51072	0.00543336	TRUE
														FBgn0259998	CG17571	0.599067	1.51474	0.00312145	TRUE
														FBgn0036996	mag	0.604019	1.51994	0.00456724	TRUE
														FBgn0036997	Tdh	0.605883	1.52191	1.65e-11	TRUE
														FBgn0013277	Hsp70Ba	0.612104	1.52849	0.00681248	TRUE
														FBgn0263106	DnaJ-1	0.624878	1.54208	2.49e-22	TRUE
														FBgn0001228	CG4456	0.641606	1.56006	0.00273152	TRUE
														FBgn0046763	peg	0.643567	1.56219	2.73e-18	TRUE
														FBgn0039438	TwdlO	0.78861	1.72741	4.79e-05	TRUE
														FBgn0003886	alphaTub85E	0.79535	1.7355	7.2e-05	TRUE
														FBgn0013279	Hsp70Bc	0.804081	1.74603	6.43e-05	TRUE
														FBgn0083968	CG34132	0.851633	1.80454	3.39e-13	TRUE
														FBgn0001225	Hsp26	0.919219	1.89109	4.94e-15	TRUE
														FBgn0013275	Hsp70Aa	1.1152	2.16625	1.9e-14	TRUE
														FBgn0013276	Hsp70Ab	1.1152	2.16625	1.9e-14	TRUE
														FBgn0001223	Hsp22	1.2725	2.4158	1.24e-34	TRUE
														FBgn0001230	Hsp68	1.31588	2.48955	1.71e-21	TRUE

## Sheet: Deseq2_gut
Sustained anlysis (all timepoints, 26 genes)							4-hr analysis (1447 genes)							16-hr analysis
Flybase ID	Symbol	log2FC	FC	pvalue	threshold		Flybase ID	Symbol	log2FC	FC	pvalue	threshold		Flybase ID	Symbol	log2FC	FC	pvalue	threshold
FBgn0032810	CG13077(Fire-like)	-2.74409	-6.69967	5.07e-38	TRUE		FBgn0032809	CG13078 (Fire)	-4.55786	-23.5533	7.97e-82	TRUE		FBgn0032810	CG13077 (Fire-like)	-5.16911	-35.9797	2.03e-296	TRUE
FBgn0036575	CG5157 (Firewood)	-2.26219	-4.7972	1.32e-27	TRUE		FBgn0002939	ninaD	-3.93628	-15.3087	6.51e-38	TRUE		FBgn0032809	CG13078 (Fire)	-4.31639	-19.9234	2.58e-76	TRUE
FBgn0032809	CG13078 (Fire)	-1.41575	-2.66798	4.59e-11	TRUE		FBgn0032810	CG13077 (Fire-like)	-3.73195	-13.287	1.22e-37	TRUE		FBgn0036575	CG5157 (Firewood)	-3.67835	-12.8025	8.55e-271	TRUE
FBgn0011672	Mvl	-1.14674	-2.21413	2.74e-10	TRUE		FBgn0036575	CG5157 (Firewood)	-3.64991	-12.5526	7.72e-51	TRUE		FBgn0042173	CG18853	-3.10669	-8.61404	1.07e-30	TRUE
FBgn0053474	CG33474	-1.07664	-2.10912	1.11e-06	TRUE		FBgn0051089	CG31089	-3.15938	-8.93448	2.22e-24	TRUE		FBgn0001223	Hsp22	-2.60996	-6.10485	7.76e-30	TRUE
FBgn0037832	Desi	-1.05104	-2.07202	1.53e-07	TRUE		FBgn0261538	CG42662	-2.80024	-6.96556	5.29e-11	TRUE		FBgn0035620	Alp9	-2.36823	-5.16308	4.19e-76	TRUE
FBgn0036504	yellow-k	-1.02498	-2.03493	3.7e-06	TRUE		FBgn0085345	CG34316	-2.79863	-6.95779	3.18e-25	TRUE		FBgn0051354	Hsp70Bbb	-2.3452	-5.08131	3.38e-17	TRUE
FBgn0036503	CG13454	-0.992304	-1.98936	2.7e-06	TRUE		FBgn0040257	Ugt302E1	-2.72744	-6.62281	1.01e-33	TRUE		FBgn0036023	CG18179	-1.99263	-3.97961	3.95e-59	TRUE
FBgn0036023	CG18179	-0.990223	-1.98649	7.77e-06	TRUE		FBgn0034441	CG10081	-2.554	-5.87261	3.24e-09	TRUE		FBgn0038873	CG5892	-1.59156	-3.01376	9.11e-69	TRUE
FBgn0040257	Ugt86Dc	-0.972056	-1.96163	8.65e-06	TRUE		FBgn0030277	CG1394	-2.41783	-5.34365	2.52e-08	TRUE		FBgn0011672	Mvl	-1.55428	-2.93688	1.76e-49	TRUE
FBgn0040360	CG14626	-0.950092	-1.932	1.6e-05	TRUE		FBgn0031034	CG14205	-2.31605	-4.97968	2.22e-24	TRUE		FBgn0264696	CG43965	-1.471	-2.77214	2.36e-07	TRUE
FBgn0039882	CG11576	-0.900927	-1.86727	3.86e-06	TRUE		FBgn0040942	CG12643	-2.25794	-4.7831	1.78e-20	TRUE		FBgn0040257	Ugt302E1	-1.41513	-2.66683	4.32e-06	TRUE
FBgn0053061	CG33061	-0.875975	-1.83525	3.73e-06	TRUE		FBgn0033554	Lsm10	-2.25548	-4.77494	2.64e-07	TRUE		FBgn0035619	Alp10	-1.30462	-2.47019	1.24e-25	TRUE
FBgn0264343	CG43799	-0.785676	-1.7239	7.84e-07	TRUE		FBgn0038719	CG16727	-2.16707	-4.49109	1.82e-20	TRUE		FBgn0040694	CG14974	-1.28039	-2.42905	8.04e-06	TRUE
FBgn0033631	Sod3	-0.659795	-1.57986	4.68e-05	TRUE		FBgn0038873	CG5892	-2.13288	-4.38592	1.28e-11	TRUE		FBgn0037114	Cpr78E	-1.26967	-2.41107	9.73e-06	TRUE
FBgn0002868	MtnA	0.805999	1.74836	5.71e-05	TRUE		FBgn0030183	Ypel	-2.0901	-4.25777	2.13e-06	TRUE		FBgn0039882	Rift	-1.22949	-2.34485	2.25e-16	TRUE
FBgn0038277	RpS5b	0.938548	1.9166	1.02e-05	TRUE		FBgn0017448	CG2187	-2.05699	-4.16116	6.81e-24	TRUE		FBgn0034741	CG4269	-1.21632	-2.32354	8.34e-07	TRUE
FBgn0053270	CG33270	0.961831	1.94778	7.1e-07	TRUE		FBgn0032726	CG10621	-2.04928	-4.139	8.38e-11	TRUE		FBgn0036321	CG14120	-1.21218	-2.31688	4.62e-32	TRUE
FBgn0039714	Zip99C	1.03771	2.05297	2.34e-06	TRUE		FBgn0022774	Oat	-2.03418	-4.0959	1e-26	TRUE		FBgn0266488	CG45087	-1.14376	-2.20956	8.43e-11	TRUE
FBgn0015872	Drip	1.07361	2.10469	1.1e-06	TRUE		FBgn0035300	acs	-2.00009	-4.00026	2.29e-11	TRUE		FBgn0034931	CG2812	-1.14256	-2.20773	0.000379477	TRUE
FBgn0040503	CG7763	1.10587	2.15229	5.91e-07	TRUE		FBgn0039325	CG10560	-1.98203	-3.9505	3.32e-09	TRUE		FBgn0039561	mfrn	-1.06547	-2.09286	4.34e-10	TRUE
FBgn0062412	Ctr1B	1.10689	2.1538	2.61e-07	TRUE		FBgn0266488	CG45087	-1.95073	-3.8657	1.27e-07	TRUE		FBgn0284225	CG46309	-1.04131	-2.0581	1.2e-07	TRUE
FBgn0034543	galla-1	1.12791	2.18541	3.38e-07	TRUE		FBgn0037133	CG7370	-1.91801	-3.77902	1.75e-05	TRUE		FBgn0262567	CG43107	-1.04044	-2.05686	0.000475581	TRUE
FBgn0002869	MtnB	1.20919	2.31208	4.6e-08	TRUE		FBgn0031914	CG5973	-1.91237	-3.76427	7.8e-28	TRUE		FBgn0026439	Eaat1	-1.03954	-2.05557	7.15e-06	TRUE
FBgn0015221	Fer2LCH	1.86589	3.64494	2.43e-32	TRUE		FBgn0033234	MFS12	-1.89246	-3.71268	1.61e-12	TRUE		FBgn0032587	CG5953	-1.0361	-2.05067	0.000107718	TRUE
FBgn0015222	Fer1HCH	2.0945	4.27078	4.3e-65	TRUE		FBgn0000055	Adh	-1.85743	-3.62362	2.1e-33	TRUE		FBgn0033782	sug	-1.03316	-2.0465	4.2e-29	TRUE
							FBgn0053181	CG33181	-1.81796	-3.52582	1.21e-15	TRUE		FBgn0261479	nero	-1.00487	-2.00677	7.28e-16	TRUE
							FBgn0050272	MFS1	-1.80611	-3.49697	5.52e-11	TRUE		FBgn0039476	CG6271	-1.00399	-2.00554	0.000866182	TRUE
							FBgn0035434	Drsl5	-1.7963	-3.47328	4.05e-06	TRUE		FBgn0031804	CG9500	-0.990587	-1.98699	0.00500008	TRUE
							FBgn0036996	mag	-1.78335	-3.44225	2.45e-41	TRUE		FBgn0033296	Mal-A7	-0.931128	-1.90677	0.000150163	TRUE
							FBgn0053247	Ste:CG33247	-1.76607	-3.40126	0.000126426	TRUE		FBgn0036022	CG8329	-0.92081	-1.89318	0.0077581	TRUE
							FBgn0035620	Alp9	-1.73537	-3.32964	2.12e-18	TRUE		FBgn0034438	CG9416	-0.908636	-1.87727	1.1e-10	TRUE
							FBgn0024250	brk	-1.69857	-3.24579	2.41e-09	TRUE		FBgn0030679	CG8206	-0.905017	-1.87257	4.44e-08	TRUE
							FBgn0052407	CG32407	-1.68089	-3.20625	7.1e-39	TRUE		FBgn0085190	CG34161	-0.89815	-1.86367	0.00220522	TRUE
							FBgn0035926	Acbp5	-1.66148	-3.16341	9.89e-29	TRUE		FBgn0012034	AcCoAS	-0.890678	-1.85405	8.62e-16	TRUE
							FBgn0011672	Mvl	-1.65629	-3.15204	1.94e-19	TRUE		FBgn0036501	CG7272	-0.890085	-1.85328	1.08e-08	TRUE
							FBgn0000406	Cyt-b5-r	-1.65569	-3.15073	1.36e-11	TRUE		FBgn0011555	thetaTry	-0.881381	-1.84214	8.84e-15	TRUE
							FBgn0031688	Cyp28d2	-1.64247	-3.122	5.96e-14	TRUE		FBgn0032805	CG10337	-0.873986	-1.83272	1.13e-05	TRUE
							FBgn0265349	Sfp33A4	-1.63252	-3.10054	0.000303475	TRUE		FBgn0053801	His1:CG33801	-0.869829	-1.82745	4.74e-07	TRUE
							FBgn0264785	Hph	-1.6217	-3.07738	3.09e-21	TRUE		FBgn0040251	Ugt302K1	-0.863161	-1.81902	0.00703581	TRUE
							FBgn0050161	CG30161	-1.62004	-3.07384	0.000335259	TRUE		FBgn0004865	Eip78C	-0.855413	-1.80928	0.0246771	TRUE
							FBgn0040600	CG13631	-1.59776	-3.02674	0.000247485	TRUE		FBgn0027903	PolD2	-0.844001	-1.79502	0.0156302	TRUE
							FBgn0266491	SclA	-1.57829	-2.98616	0.000492955	TRUE		FBgn0039487	gb	-0.839789	-1.78979	1.15e-08	TRUE
							FBgn0265177	CG44242	-1.56519	-2.95917	3.62e-24	TRUE		FBgn0037007	BNIP3	-0.831877	-1.78	1.44e-07	TRUE
							FBgn0026061	Mipp1	-1.55445	-2.93723	1.9e-15	TRUE		FBgn0010786	Hmbs	-0.830267	-1.77801	0.000171064	TRUE
							FBgn0034438	CG9416	-1.55261	-2.93347	2.06e-13	TRUE		FBgn0033519	CG11825	-0.824988	-1.77152	0.00372754	TRUE
							FBgn0038100	Paip2	-1.54548	-2.919	2.6e-05	TRUE		FBgn0037181	CG11370	-0.821519	-1.76727	4.49e-06	TRUE
							FBgn0039109	CG10365	-1.54263	-2.91325	1.68e-09	TRUE		FBgn0029762	NAAT1	-0.81877	-1.7639	2.1e-05	TRUE
							FBgn0016715	Reg-2	-1.52062	-2.86915	9.66e-12	TRUE		FBgn0264845	Tep5Psi	-0.805625	-1.7479	0.00669716	TRUE
							FBgn0085227	CG34198	-1.50823	-2.8446	1.19e-08	TRUE		FBgn0011704	RnrS	-0.801827	-1.74331	4.4e-07	TRUE
							FBgn0037310	Tim17b1	-1.50046	-2.82933	4.86e-05	TRUE		FBgn0003507	srp	-0.800934	-1.74223	0.0394841	TRUE
							FBgn0003961	Uro	-1.49876	-2.82601	1.45e-08	TRUE		FBgn0004644	hh	-0.792519	-1.7321	0.00994992	TRUE
							FBgn0030484	GstT4	-1.49421	-2.81709	3.01e-07	TRUE		FBgn0035511	Cpr64Ab	-0.789331	-1.72827	0.00763153	TRUE
							FBgn0039882	Rift	-1.49131	-2.81143	4.1e-16	TRUE		FBgn0039380	CG5890	-0.772676	-1.70844	0.0194494	TRUE
							FBgn0053238	Ste:CG33238	-1.48958	-2.80807	0.00172186	TRUE		FBgn0034326	CG18540	-0.772354	-1.70805	0.0298365	TRUE
							FBgn0026718	Agpat2	-1.47942	-2.78837	1.57e-16	TRUE		FBgn0010382	CycE	-0.766705	-1.70138	0.0085889	TRUE
							FBgn0039313	CG11892	-1.46641	-2.76334	2.67e-12	TRUE		FBgn0262976	lawc	-0.766157	-1.70073	0.0455222	TRUE
							FBgn0034428	AANATL6	-1.46617	-2.76288	1.16e-08	TRUE		FBgn0283434	SdicC	-0.763647	-1.69778	0.0102797	TRUE
							FBgn0044817	Ste12DOR	-1.4643	-2.75929	0.00235849	TRUE		FBgn0015376	cutlet	-0.761655	-1.69543	0.0389865	TRUE
							FBgn0015570	alpha-Est2	-1.45983	-2.75075	2.14e-10	TRUE		FBgn0034638	CG10433	-0.760327	-1.69387	5.01e-06	TRUE
							FBgn0028424	JhI-26	-1.45833	-2.7479	1.03e-24	TRUE		FBgn0033659	Damm	-0.758397	-1.69161	0.000303556	TRUE
							FBgn0035931	CG13312	-1.45579	-2.74306	0.00152083	TRUE		FBgn0034605	Ugt49C1	-0.754895	-1.68751	0.00717519	TRUE
							FBgn0031031	CG14218	-1.44844	-2.72914	0.00272649	TRUE		FBgn0053542	upd3	-0.753109	-1.68542	0.0373347	TRUE
							FBgn0039561	mfrn	-1.44415	-2.72103	4.07e-08	TRUE		FBgn0039091	CG10182	-0.752349	-1.68453	4.4e-07	TRUE
							FBgn0052266	CG32266	-1.44205	-2.71708	1.83e-08	TRUE		FBgn0039747	AdoR	-0.751083	-1.68306	0.00509389	TRUE
							FBgn0250838	roh	-1.44092	-2.71494	9.56e-13	TRUE		FBgn0003137	Ppn	-0.751003	-1.68296	0.000751566	TRUE
							FBgn0035412	CG14957	-1.43558	-2.70491	5.33e-14	TRUE		FBgn0031143	CG1532	-0.743671	-1.67443	1.48e-09	TRUE
							FBgn0033802	CG17724	-1.43096	-2.69627	4.42e-12	TRUE		FBgn0034783	CG9825	-0.739943	-1.67011	2.51e-09	TRUE
							FBgn0263773	fok	-1.42615	-2.68729	3.5e-08	TRUE		FBgn0039486	CAH9	-0.739048	-1.66907	2.28e-05	TRUE
							FBgn0038257	smp-30	-1.41715	-2.67057	3.95e-10	TRUE		FBgn0038484	CG5246	-0.739015	-1.66904	0.00386162	TRUE
							FBgn0025373	Fpps	-1.41415	-2.66503	3.38e-11	TRUE		FBgn0263256	CG43394	-0.737972	-1.66783	0.00195785	TRUE
							FBgn0034443	cer	-1.40101	-2.64087	0.000284241	TRUE		FBgn0037468	CG1943	-0.735559	-1.66504	1.1e-10	TRUE
							FBgn0036877	CG9452	-1.39556	-2.63091	5.72e-05	TRUE		FBgn0040719	CG15357	-0.730257	-1.65893	0.0141161	TRUE
							FBgn0260026	CG42494	-1.39055	-2.62178	3.37e-07	TRUE		FBgn0014163	fax	-0.730129	-1.65879	0.034254	TRUE
							FBgn0250824	CG33655	-1.38768	-2.61658	0.00226302	TRUE		FBgn0037713	CG16790	-0.724342	-1.65215	0.0147658	TRUE
							FBgn0033521	CG12896	-1.38538	-2.61242	1.62e-06	TRUE		FBgn0053474	CG33474	-0.715367	-1.6419	0.039711	TRUE
							FBgn0032350	CG6287	-1.3847	-2.61117	3.48e-33	TRUE		FBgn0039207	Cftr	-0.714719	-1.64116	4.58e-05	TRUE
							FBgn0036787	CG4306	-1.3833	-2.60865	0.00455811	TRUE		FBgn0005427	ewg	-0.709406	-1.63513	0.0085889	TRUE
							FBgn0032139	CG13116	-1.37553	-2.59462	0.00255163	TRUE		FBgn0039403	Sld5	-0.702654	-1.6275	0.022668	TRUE
							FBgn0039161	CG13606	-1.37517	-2.59398	0.00253923	TRUE		FBgn0033020	COX4L	-0.702487	-1.62731	0.0185062	TRUE
							FBgn0037819	Phyhd1	-1.37169	-2.58773	3.02e-06	TRUE		FBgn0033631	Sod3	-0.69435	-1.61815	4.98e-08	TRUE
							FBgn0038589	CG18598	-1.35941	-2.5658	0.00285672	TRUE		FBgn0002985	odd	-0.690293	-1.61361	0.04108	TRUE
							FBgn0266456	CG45081	-1.35896	-2.565	0.00583913	TRUE		FBgn0000473		-0.689631	-1.61287	1.15e-12	TRUE
							FBgn0028936	NimB5	-1.34874	-2.54689	0.00304317	TRUE		FBgn0036341	Syx13	-0.682635	-1.60507	1.15e-08	TRUE
							FBgn0043806	CG32032	-1.34202	-2.53505	0.00490844	TRUE		FBgn0010501	Dcp-1	-0.676923	-1.59873	3.2e-05	TRUE
							FBgn0035246	CG13928	-1.3415	-2.53415	0.00651466	TRUE		FBgn0003118	pnt	-0.661878	-1.58214	0.000379477	TRUE
							FBgn0004428	LysE	-1.33714	-2.5265	7.44e-07	TRUE		FBgn0014135	bnl	-0.66003	-1.58012	0.04108	TRUE
							FBgn0039475	CG6277	-1.33331	-2.5198	8.32e-17	TRUE		FBgn0003209	raw	-0.656048	-1.57576	0.00040604	TRUE
							FBgn0030643	CG15641	-1.30872	-2.47722	0.00419357	TRUE		FBgn0010909	msn	-0.655801	-1.57549	4.77e-05	TRUE
							FBgn0036826	arx	-1.30857	-2.47696	0.00821273	TRUE		FBgn0031337	CG14346	-0.6531	-1.57254	0.029663	TRUE
							FBgn0037195	CG11226	-1.30777	-2.47559	0.00745509	TRUE		FBgn0035608	blanks	-0.646296	-1.56514	0.031398	TRUE
							FBgn0015372	RabX1	-1.30435	-2.46972	0.000411366	TRUE		FBgn0036007	path	-0.644894	-1.56362	0.0185062	TRUE
							FBgn0052405	Cpr65Av	-1.30017	-2.46257	3.67e-07	TRUE		FBgn0039645	CG11898	-0.642604	-1.56114	0.00110177	TRUE
							FBgn0033518	Prx6c	-1.29298	-2.45034	1.58e-05	TRUE		FBgn0085446	CG34417	-0.642603	-1.56114	1.8e-05	TRUE
							FBgn0026439	Eaat1	-1.29117	-2.44727	9.97e-05	TRUE		FBgn0036467	CG12310	-0.639254	-1.55752	0.0327573	TRUE
							FBgn0039941	CG17167	-1.28952	-2.44447	2.69e-14	TRUE		FBgn0033382	Hydr1	-0.636028	-1.55404	4.84e-05	TRUE
							FBgn0037612	CG8112	-1.28753	-2.4411	6.51e-16	TRUE		FBgn0036629	GluRS-m	-0.632568	-1.55032	0.0320204	TRUE
							FBgn0030519	CG11151	-1.2852	-2.43715	9.88e-10	TRUE		FBgn0264776	CG44014	-0.623431	-1.54053	0.04108	TRUE
							FBgn0032731	Swip-1	-1.28061	-2.42941	1.02e-09	TRUE		FBgn0266450	Kr-h1	-0.622993	-1.54007	0.00582076	TRUE
							FBgn0035266	Gk2	-1.28004	-2.42846	3.16e-13	TRUE		FBgn0050272	MFS1	-0.620412	-1.53731	7.33e-06	TRUE
							FBgn0032839	AANATL3	-1.27545	-2.42073	3.37e-05	TRUE		FBgn0050043	CG30043	-0.610635	-1.52693	3.16e-08	TRUE
							FBgn0264002	MsR2	-1.27267	-2.41609	0.00688474	TRUE		FBgn0085354	CG34325	-0.61037	-1.52665	0.00703581	TRUE
							FBgn0031307	MFS3	-1.26998	-2.41159	1.48e-10	TRUE		FBgn0066101	LpR1	-0.608086	-1.52424	1.57e-06	TRUE
							FBgn0262567	CG43107	-1.26821	-2.40863	0.00178503	TRUE		FBgn0023197	Jon74E	-0.595184	-1.51066	0.000104984	TRUE
							FBgn0013347	TfIIA-S	-1.26675	-2.40619	4.06e-10	TRUE		FBgn0053056	Targ2	-0.5938	-1.50922	0.00894241	TRUE
							FBgn0030574	sbm	-1.25756	-2.39092	5.07e-13	TRUE		FBgn0030407	Fpgs1	-0.592637	-1.508	0.0174195	TRUE
							FBgn0051053	nenya	-1.25536	-2.38726	0.00253075	TRUE		FBgn0050423	CG30423	-0.587721	-1.50287	0.00468495	TRUE
							FBgn0037386	CG1208	-1.2479	-2.37496	6.91e-13	TRUE		FBgn0041180	Tep4	-0.58339	-1.49837	3.29e-05	TRUE
							FBgn0033792	CG13325	-1.24709	-2.37362	0.00799704	TRUE		FBgn0036824	CG3902	-0.579226	-1.49405	3.31e-06	TRUE
							FBgn0047135	CG32276	-1.24275	-2.36649	6.53e-28	TRUE		FBgn0030796	CG4829	-0.576478	-1.4912	0.0298133	TRUE
							FBgn0034321	CG14502	-1.24119	-2.36394	0.0133359	TRUE		FBgn0036948	CG7298	-0.574653	-1.48932	0.00124708	TRUE
							FBgn0040827	CG13315	-1.23526	-2.35424	3.02e-07	TRUE		FBgn0040907	mRpL33	-0.570713	-1.48526	0.00826876	TRUE
							FBgn0005672	spi	-1.23027	-2.3461	6.15e-07	TRUE		FBgn0035770	pst	-0.570141	-1.48467	1.15e-08	TRUE
							FBgn0011227	ox	-1.22737	-2.3414	8.37e-06	TRUE		FBgn0024986	CG3719	-0.566063	-1.48048	0.000761967	TRUE
							FBgn0036599	CG13044	-1.22727	-2.34124	0.0141122	TRUE		FBgn0265313	CG44286	-0.563624	-1.47798	0.0116861	TRUE
							FBgn0263081	CG43349	-1.2242	-2.33625	1.11e-05	TRUE		FBgn0053181	CG33181	-0.556979	-1.47119	0.000953579	TRUE
							FBgn0025820	JTBR	-1.22351	-2.33514	8.52e-07	TRUE		FBgn0028550	Atf3	-0.554834	-1.469	0.0495302	TRUE
							FBgn0035977	PGRP-LF	-1.22114	-2.3313	0.00875371	TRUE		FBgn0003231	ref(2)P	-0.554159	-1.46831	4.01e-06	TRUE
							FBgn0037684	Srr	-1.21306	-2.31828	3.92e-09	TRUE		FBgn0038756	CG4783	-0.553354	-1.46749	0.00717519	TRUE
							FBgn0038224	ATPsynE	-1.21157	-2.3159	4.61e-12	TRUE		FBgn0036576	CG5151	-0.553353	-1.46749	0.0015407	TRUE
							FBgn0033093	CG3270	-1.21008	-2.31351	2.4e-11	TRUE		FBgn0034709	Swim	-0.548058	-1.46212	0.000912392	TRUE
							FBgn0264696	CG43965	-1.20957	-2.31269	0.0173942	TRUE		FBgn0261573	CoRest	-0.547141	-1.46119	0.00113933	TRUE
							FBgn0266525	CG45092	-1.20929	-2.31223	6.28e-13	TRUE		FBgn0035780	CG18417	-0.545719	-1.45975	0.0261506	TRUE
							FBgn0004842	RYa-R	-1.19912	-2.296	0.00878983	TRUE		FBgn0020764	Alas	-0.545536	-1.45956	0.041424	TRUE
							FBgn0263080	CG43348	-1.19764	-2.29364	0.00915129	TRUE		FBgn0036039	Naa60	-0.543473	-1.45748	0.0360111	TRUE
							FBgn0035806	PGRP-SD	-1.19679	-2.29229	0.00593925	TRUE		FBgn0035087	CG2765	-0.543423	-1.45743	2.28e-06	TRUE
							FBgn0260223	CG42497	-1.19398	-2.28783	1.84e-18	TRUE		FBgn0033672	rho-7	-0.542937	-1.45694	6.19e-05	TRUE
							FBgn0035146	CG13893	-1.19269	-2.28579	4.66e-15	TRUE		FBgn0020278	loco	-0.542723	-1.45672	0.0455222	TRUE
							FBgn0027790	GV1	-1.19185	-2.28445	0.0187195	TRUE		FBgn0032048	Dh31	-0.542661	-1.45666	0.00257448	TRUE
							FBgn0036461	Zip71B	-1.18808	-2.27849	1.03e-08	TRUE		FBgn0051324	Cipc	-0.540146	-1.45412	0.0138632	TRUE
							FBgn0037782	Npc2d	-1.18743	-2.27747	7.86e-13	TRUE		FBgn0036727	SecCl	-0.53887	-1.45283	3.27e-05	TRUE
							FBgn0039789	CG9717	-1.17878	-2.26386	1.28e-06	TRUE		FBgn0035499	Chd64	-0.538762	-1.45273	3.52e-06	TRUE
							FBgn0015229	glec	-1.17547	-2.25867	0.000387555	TRUE		FBgn0053116	CG33116	-0.53565	-1.44959	0.00148026	TRUE
							FBgn0085482	CG34453	-1.17255	-2.25409	0.0103575	TRUE		FBgn0033246	ACC	-0.530538	-1.44447	0.0281967	TRUE
							FBgn0052843	Dh31-R	-1.17215	-2.25347	1.79e-05	TRUE		FBgn0031929	CG18585	-0.530469	-1.4444	0.00370295	TRUE
							FBgn0259111	Ndae1	-1.16396	-2.24071	8.21e-09	TRUE		FBgn0259726	CG42380	-0.530211	-1.44414	0.0261506	TRUE
							FBgn0032717	CG10600	-1.16263	-2.23864	1.43e-09	TRUE		FBgn0067102	GlcT	-0.527858	-1.44179	0.00688071	TRUE
							FBgn0267828	Fatp1	-1.1624	-2.23829	3.91e-11	TRUE		FBgn0259725	CG42379	-0.521645	-1.43559	0.0155114	TRUE
							FBgn0030362	regucalcin	-1.16156	-2.23699	5.23e-20	TRUE		FBgn0032224	Sps2	-0.519787	-1.43374	0.000849875	TRUE
							FBgn0033246	ACC	-1.16132	-2.23662	5.38e-20	TRUE		FBgn0001297	kay	-0.519703	-1.43366	0.0320204	TRUE
							FBgn0030331	CG15221	-1.15426	-2.2257	0.000944953	TRUE		FBgn0263346	smash	-0.518738	-1.4327	0.0246003	TRUE
							FBgn0085475	CG34446	-1.15419	-2.22559	0.0194507	TRUE		FBgn0267339	p38c	-0.518119	-1.43209	0.0035524	TRUE
							FBgn0027579	mino	-1.15083	-2.22042	1.36e-11	TRUE		FBgn0053995	CG33995	-0.515741	-1.42973	0.0213537	TRUE
							FBgn0031033	CG14219	-1.14486	-2.21125	0.0212647	TRUE		FBgn0029848	Btnd	-0.514801	-1.4288	0.017904	TRUE
							FBgn0284222	CG46306	-1.14244	-2.20754	5.36e-06	TRUE		FBgn0035718	CG14820	-0.51416	-1.42816	9.73e-06	TRUE
							FBgn0001941	ifc	-1.14212	-2.20705	1.49e-23	TRUE		FBgn0260392	CG42518	-0.511259	-1.42529	0.000687478	TRUE
							FBgn0033773	Mos	-1.14205	-2.20694	0.0273272	TRUE		FBgn0028494	CG6424	-0.510737	-1.42478	0.000163492	TRUE
							FBgn0053919	CG33919	-1.14066	-2.20482	0.0236104	TRUE		FBgn0016926	Pino	-0.510359	-1.4244	7.65e-05	TRUE
							FBgn0032387	CG16965	-1.13588	-2.19752	0.00210854	TRUE		FBgn0022338	dnk	-0.507056	-1.42115	0.041929	TRUE
							FBgn0034647	pirk	-1.13322	-2.19348	0.00134432	TRUE		FBgn0040297	Nhe2	-0.506916	-1.42101	0.00938395	TRUE
							FBgn0005638	slbo	-1.13219	-2.19192	0.0290419	TRUE		FBgn0085424	nub	-0.505716	-1.41983	0.018282	TRUE
							FBgn0036504	yellow-k	-1.13147	-2.19082	0.0286171	TRUE		FBgn0040305	MTF-1	-0.5015	-1.41568	0.0022094	TRUE
							FBgn0031791	AANATL2	-1.12841	-2.18618	4.77e-05	TRUE		FBgn0031897	CG13784	-0.498701	-1.41294	0.0110044	TRUE
							FBgn0035929	CG13311	-1.12736	-2.18459	0.00576609	TRUE		FBgn0032614	CG13284	-0.497512	-1.41178	0.000619343	TRUE
							FBgn0031515	CG9664	-1.12464	-2.18048	6.95e-08	TRUE		FBgn0260632	dl	-0.495466	-1.40978	0.0111171	TRUE
							FBgn0284225	CG46309	-1.12213	-2.17668	0.0210341	TRUE		FBgn0050344	CG30344	-0.495013	-1.40933	0.0316211	TRUE
							FBgn0031289	CG13950	-1.12072	-2.17455	0.00180866	TRUE		FBgn0030574	sbm	-0.492553	-1.40693	4.36e-05	TRUE
							FBgn0003716	tkv	-1.11947	-2.17267	3.36e-09	TRUE		FBgn0028978	trbl	-0.492364	-1.40675	0.00671618	TRUE
							FBgn0038380	CG14877	-1.11938	-2.17254	2.33e-05	TRUE		FBgn0010651	MFS14	-0.491655	-1.40606	0.000236862	TRUE
							FBgn0025835	CG17707	-1.11924	-2.17232	0.000795245	TRUE		FBgn0031668	CG31917	-0.490457	-1.40489	0.00526057	TRUE
							FBgn0031505	ND-B14.5B	-1.11863	-2.17141	5.92e-15	TRUE		FBgn0040942	CG12643	-0.489444	-1.4039	0.00250232	TRUE
							FBgn0085359	CG34330	-1.11472	-2.16553	2.86e-22	TRUE		FBgn0001941	ifc	-0.489085	-1.40355	1.74e-05	TRUE
							FBgn0030407	Fpgs1	-1.11181	-2.16117	9.56e-08	TRUE		FBgn0051323	CG31323	-0.487929	-1.40243	0.0397876	TRUE
							FBgn0001967	NimC3	-1.11026	-2.15885	0.0149595	TRUE		FBgn0029091	Chs2	-0.485251	-1.39983	0.0191108	TRUE
							FBgn0033520	Prx6b	-1.10954	-2.15777	0.0034539	TRUE		FBgn0260748	CG5004	-0.48384	-1.39846	0.0150163	TRUE
							FBgn0037125	CG14573	-1.10923	-2.15731	0.0337051	TRUE		FBgn0036978	Toll-9	-0.478728	-1.39351	0.0326891	TRUE
							FBgn0031170	Abca3	-1.1086	-2.15636	6.43e-12	TRUE		FBgn0039737	CG7920	-0.478561	-1.39335	1.26e-07	TRUE
							FBgn0036592	CG13049	-1.10395	-2.14943	0.0158513	TRUE		FBgn0083967	Muted	-0.474762	-1.38969	0.0108521	TRUE
							FBgn0030310	PGRP-SA	-1.10309	-2.14814	0.0160795	TRUE		FBgn0001291	Jra	-0.473168	-1.38815	0.0455222	TRUE
							FBgn0035542	TP53INP	-1.1001	-2.1437	1.88e-10	TRUE		FBgn0032945	CG8665	-0.469446	-1.38458	0.0402754	TRUE
							FBgn0030594	fiz	-1.09407	-2.13476	3.46e-09	TRUE		FBgn0033292	Cyp4ad1	-0.467969	-1.38316	3.54e-06	TRUE
							FBgn0031010	CG8028	-1.09163	-2.13114	0.00282478	TRUE		FBgn0000244	by	-0.467877	-1.38307	0.00479338	TRUE
							FBgn0034117	CG7997	-1.08582	-2.12258	0.0317101	TRUE		FBgn0029504	CHES-1-like	-0.462263	-1.3777	0.030725	TRUE
							FBgn0037846	CG6574	-1.08379	-2.11959	1.95e-10	TRUE		FBgn0001142	Gs1	-0.461147	-1.37664	0.00186541	TRUE
							FBgn0039452	CG14245	-1.08245	-2.11764	0.025647	TRUE		FBgn0037383	Sec20	-0.460345	-1.37587	0.0290108	TRUE
							FBgn0261817	CG42759	-1.08151	-2.11626	0.0183059	TRUE		FBgn0032731	Swip-1	-0.459923	-1.37547	0.0381984	TRUE
							FBgn0030520	Pdcd4	-1.0813	-2.11594	0.013836	TRUE		FBgn0051343	CG31343	-0.455743	-1.37149	1.39e-07	TRUE
							FBgn0036659	CG9701	-1.07971	-2.11362	0.0335734	TRUE		FBgn0015571	alpha-Est3	-0.454744	-1.37054	0.00189613	TRUE
							FBgn0034530	Rcd6	-1.07691	-2.10952	0.0346824	TRUE		FBgn0034247	CG6484	-0.453212	-1.36909	0.0298072	TRUE
							FBgn0261930	vnd	-1.07464	-2.10619	7.27e-05	TRUE		FBgn0034723	CG13506	-0.451908	-1.36785	0.0136494	TRUE
							FBgn0261989	CG42807	-1.07415	-2.10548	0.000827766	TRUE		FBgn0027885		-0.449748	-1.3658	0.0159643	TRUE
							FBgn0033095	chk	-1.07176	-2.10199	1.7e-08	TRUE		FBgn0040666	CG12848	-0.449327	-1.3654	0.0264904	TRUE
							FBgn0051183	CG31183	-1.06508	-2.09228	1.08e-05	TRUE		FBgn0029801	CG15771	-0.446169	-1.36242	0.0187315	TRUE
							FBgn0023540	CG3630	-1.06463	-2.09163	0.0288421	TRUE		FBgn0020621	Pkn	-0.444953	-1.36127	0.0317543	TRUE
							FBgn0039873	Smvt	-1.06138	-2.08693	0.00174546	TRUE		FBgn0036367	CG10116	-0.441153	-1.35769	0.0421238	TRUE
							FBgn0264750	CG44008	-1.06065	-2.08587	1.68e-09	TRUE		FBgn0023129	aay	-0.436073	-1.35292	0.00264676	TRUE
							FBgn0038516	P5cr-2	-1.06062	-2.08582	7.82e-08	TRUE		FBgn0264785	Hph	-0.435456	-1.35234	0.00209679	TRUE
							FBgn0031702	fusl	-1.05925	-2.08384	4.32e-05	TRUE		FBgn0035542	TP53INP	-0.432928	-1.34997	0.00575734	TRUE
							FBgn0034440	CG10073	-1.05773	-2.08166	0.00150222	TRUE		FBgn0261565	Lmpt	-0.432919	-1.34996	0.00813059	TRUE
							FBgn0085257	CG34228	-1.05578	-2.07884	0.000531475	TRUE		FBgn0259176	bun	-0.431925	-1.34903	0.00761936	TRUE
							FBgn0030898	Andorra	-1.0555	-2.07843	0.0212153	TRUE		FBgn0011204	cue	-0.431841	-1.34895	0.000907889	TRUE
							FBgn0037781	Fancl	-1.05494	-2.07763	1.01e-06	TRUE		FBgn0028950	CG15255	-0.431255	-1.34841	0.00569984	TRUE
							FBgn0003300	run	-1.05478	-2.0774	0.0424814	TRUE		FBgn0039471	CG6295	-0.43065	-1.34784	0.0298072	TRUE
							FBgn0029836	CG5928	-1.05326	-2.07521	0.0212769	TRUE		FBgn0031635	tank	-0.427547	-1.34494	0.034254	TRUE
							FBgn0042110	CG18765	-1.04966	-2.07004	0.000965135	TRUE		FBgn0003357	Jon99Ciii	-0.426323	-1.3438	0.0113359	TRUE
							FBgn0086782	amn	-1.04933	-2.06957	0.0289465	TRUE		FBgn0003356	Jon99Cii	-0.425573	-1.34311	0.00785349	TRUE
							FBgn0262001	CG42819	-1.04913	-2.06929	1.08e-06	TRUE		FBgn0010620	CG10939	-0.422559	-1.3403	0.0498726	TRUE
							FBgn0001083	fw	-1.04804	-2.06771	0.0488136	TRUE		FBgn0031930	CG7025	-0.421663	-1.33947	0.00189154	TRUE
							FBgn0050015	CG30015	-1.04343	-2.06112	5.28e-05	TRUE		FBgn0052485	CG32485	-0.421066	-1.33892	0.00459535	TRUE
							FBgn0032940	Mondo	-1.03877	-2.05447	1.42e-11	TRUE		FBgn0034674	CG9304	-0.419316	-1.33729	0.00990675	TRUE
							FBgn0037130	Syn1	-1.03659	-2.05137	0.014106	TRUE		FBgn0035665	Jon65Aiii	-0.41759	-1.33569	0.00178768	TRUE
							FBgn0036279	Ncc69	-1.03618	-2.05079	1.97e-08	TRUE		FBgn0030349	CG10353	-0.41732	-1.33544	0.0184953	TRUE
							FBgn0037124	CG14568	-1.03557	-2.04993	4.43e-07	TRUE		FBgn0014028	SdhB	-0.415403	-1.33367	0.00911014	TRUE
							FBgn0040211	Hgo	-1.03434	-2.04818	0.0410908	TRUE		FBgn0010435	emp	-0.415296	-1.33357	0.0360016	TRUE
							FBgn0030367	Cyp311a1	-1.03412	-2.04786	7.9e-07	TRUE		FBgn0014857	His3.3A	-0.414616	-1.33294	0.00925183	TRUE
							FBgn0033367	PPO2	-1.03081	-2.04317	0.0485861	TRUE		FBgn0261274	Ero1L	-0.414221	-1.33258	0.0103623	TRUE
							FBgn0035856	CG13679	-1.03021	-2.04233	0.0488136	TRUE		FBgn0031688	Cyp28d2	-0.413687	-1.33209	0.00445221	TRUE
							FBgn0015924	crq	-1.03012	-2.04219	3.66e-09	TRUE		FBgn0086687	Desat1	-0.413015	-1.33147	0.000107718	TRUE
							FBgn0020236	Acly	-1.02926	-2.04098	7.8e-05	TRUE		FBgn0033079	Fmo-2	-0.410916	-1.32953	0.0315114	TRUE
							FBgn0260238	CG42512	-1.0257	-2.03595	0.0251568	TRUE		FBgn0038740	Mrp5	-0.410572	-1.32921	0.00670212	TRUE
							FBgn0051741	CG31741	-1.02246	-2.03138	0.0257137	TRUE		FBgn0038682	CG5835	-0.407199	-1.32611	0.00179231	TRUE
							FBgn0262508	CG43078	-1.02113	-2.02951	3.06e-05	TRUE		FBgn0033504	CAP	-0.406423	-1.3254	0.017904	TRUE
							FBgn0261599	RpS29	-1.02093	-2.02923	0.00132273	TRUE		FBgn0034356	Pepck2	-0.405815	-1.32484	0.0383622	TRUE
							FBgn0036023	CG18179	-1.01927	-2.02689	5.52e-11	TRUE		FBgn0026084	cib	-0.405159	-1.32424	0.0157259	TRUE
							FBgn0052107	CG32107	-1.01505	-2.02098	0.0240631	TRUE		FBgn0259101	CG42249	-0.402736	-1.32201	0.014016	TRUE
							FBgn0035397	PAN3	-1.01406	-2.01959	8.88e-10	TRUE		FBgn0037749	CG9471	-0.400429	-1.3199	0.00360126	TRUE
							FBgn0035619	Alp10	-1.0139	-2.01936	8.3e-13	TRUE		FBgn0037755	CG12945	-0.399308	-1.31887	0.0360016	TRUE
							FBgn0266417	ringer	-1.0123	-2.01713	7.31e-08	TRUE		FBgn0035083	Tina-1	-0.39656	-1.31637	2.28e-05	TRUE
							FBgn0267824	PRAS40	-1.01058	-2.01471	8.94e-06	TRUE		FBgn0261397	didum	-0.395792	-1.31566	0.0208598	TRUE
							FBgn0032945	CG8665	-1.00339	-2.00471	0.00109963	TRUE		FBgn0261445	sgl	-0.390534	-1.31088	0.00119902	TRUE
							FBgn0283427	FASN1	-1.00314	-2.00436	3.3e-09	TRUE		FBgn0265185	CG44250	-0.389244	-1.30971	0.00108138	TRUE
							FBgn0038886	Ugt49B2	-0.997036	-1.9959	0.0169087	TRUE		FBgn0025628		-0.388079	-1.30865	0.016669	TRUE
							FBgn0035388	CG2162	-0.996179	-1.99471	9.56e-08	TRUE		FBgn0038535	alt	-0.387404	-1.30804	0.0101639	TRUE
							FBgn0031703	Acsf2	-0.994894	-1.99293	2.65e-05	TRUE		FBgn0010397	LamC	-0.386282	-1.30702	0.0388144	TRUE
							FBgn0000079	Amy-p	-0.99431	-1.99213	2.12e-05	TRUE		FBgn0003256	rl	-0.385584	-1.30639	0.0360016	TRUE
							FBgn0027572	Acox1	-0.992915	-1.9902	4.93e-05	TRUE		FBgn0015000	betaggt-I	-0.384474	-1.30538	0.0163331	TRUE
							FBgn0011695	EbpIII	-0.992193	-1.98921	2.27e-10	TRUE		FBgn0029849	Efr	-0.383946	-1.30491	0.00139472	TRUE
							FBgn0036289	CG10657	-0.986496	-1.98137	0.0137075	TRUE		FBgn0001308	Khc	-0.380978	-1.30222	0.00181376	TRUE
							FBgn0039543	CROT	-0.977907	-1.96961	1.92e-05	TRUE		FBgn0053113	Rtnl1	-0.379584	-1.30097	0.00079743	TRUE
							FBgn0031182	Cyp6t1	-0.975482	-1.9663	0.00806259	TRUE		FBgn0038516	P5cr-2	-0.379304	-1.30071	0.00395642	TRUE
							FBgn0015033	Cyp4d8	-0.97351	-1.96361	0.00075397	TRUE		FBgn0037551	Arl8	-0.378994	-1.30043	0.0295643	TRUE
							FBgn0042104	CG18747	-0.973381	-1.96344	5.68e-07	TRUE		FBgn0037146	P5CS	-0.372862	-1.29492	0.00363926	TRUE
							FBgn0036727	SecCl	-0.96978	-1.95854	5.08e-07	TRUE		FBgn0015575	alpha-Est7	-0.372816	-1.29488	0.000620642	TRUE
							FBgn0015831	Rtnl2	-0.967656	-1.95566	0.0342734	TRUE		FBgn0032779	Alp12	-0.372759	-1.29483	0.0136599	TRUE
							FBgn0037724	Fst	-0.963942	-1.95063	1.77e-18	TRUE		FBgn0011661	Moe	-0.369421	-1.29183	0.0195685	TRUE
							FBgn0034782	CG12490	-0.962967	-1.94932	0.0368644	TRUE		FBgn0014411	Vps26	-0.369321	-1.29174	0.0122879	TRUE
							FBgn0039094	CG10184	-0.961134	-1.94684	1.03e-06	TRUE		FBgn0050502	Fa2h	-0.369228	-1.29166	0.0112277	TRUE
							FBgn0032727	Bhmt	-0.959862	-1.94512	2.08e-06	TRUE		FBgn0264750	CG44008	-0.36651	-1.28923	0.0127991	TRUE
							FBgn0039487	gb	-0.957174	-1.9415	0.00129124	TRUE		FBgn0031514	OtopLb	-0.365797	-1.28859	0.0156106	TRUE
							FBgn0015584	Acp53Ea	-0.955833	-1.9397	0.0361608	TRUE		FBgn0264743	CG44001	-0.365695	-1.2885	0.00260852	TRUE
							FBgn0033079	Fmo-2	-0.954315	-1.93766	4.45e-09	TRUE		FBgn0029685	CG2938	-0.363716	-1.28674	0.0169425	TRUE
							FBgn0005612	Sox14	-0.954175	-1.93747	0.0312455	TRUE		FBgn0015797	Rab6	-0.363093	-1.28618	0.0357196	TRUE
							FBgn0033624	CG12384	-0.951861	-1.93437	5.15e-10	TRUE		FBgn0038331	Ccm3	-0.36196	-1.28517	0.00723584	TRUE
							FBgn0053182	Kdm4B	-0.950997	-1.93321	2.13e-07	TRUE		FBgn0002031	Phb1	-0.359202	-1.28272	0.00674077	TRUE
							FBgn0033196	HisT	-0.948646	-1.93006	1.73e-05	TRUE		FBgn0015286	Rala	-0.358055	-1.2817	0.000951703	TRUE
							FBgn0043576	PGRP-SC1a	-0.948143	-1.92939	6.71e-06	TRUE		FBgn0011570	cpb	-0.357776	-1.28145	0.00336975	TRUE
							FBgn0023215	Mnt	-0.947177	-1.9281	3.61e-06	TRUE		FBgn0035906	GstO2	-0.354473	-1.27852	0.00126904	TRUE
							FBgn0053169	CG33169	-0.94647	-1.92715	3.34e-07	TRUE		FBgn0027108	Inx2	-0.353471	-1.27763	0.00490845	TRUE
							FBgn0034883	Eglp2	-0.945906	-1.9264	5.08e-07	TRUE		FBgn0036271	Pbgs	-0.350134	-1.27468	0.00961863	TRUE
							FBgn0021979	l(2)k09913	-0.944667	-1.92474	1.16e-15	TRUE		FBgn0283469	Vps4	-0.346473	-1.27145	0.0271401	TRUE
							FBgn0262870	axo	-0.939745	-1.91819	2.06e-05	TRUE		FBgn0038321	Nagk	-0.344866	-1.27003	0.0460728	TRUE
							FBgn0040799	CG13051	-0.939077	-1.9173	0.0288377	TRUE		FBgn0002069	AspRS	-0.344193	-1.26944	0.0390047	TRUE
							FBgn0260632	dl	-0.938422	-1.91643	1.25e-07	TRUE		FBgn0021944	Coprox	-0.34311	-1.26849	0.048152	TRUE
							FBgn0031016	kek5	-0.933464	-1.90986	0.000985804	TRUE		FBgn0031174	CG1486	-0.342583	-1.26803	0.0366094	TRUE
							FBgn0036766	CG5506	-0.933239	-1.90956	0.000129694	TRUE		FBgn0030529	Clic	-0.340592	-1.26628	0.002095	TRUE
							FBgn0015791	Rab14	-0.9319	-1.90779	4.09e-06	TRUE		FBgn0030747	CG4301	-0.337872	-1.26389	0.0245431	TRUE
							FBgn0039872	salt	-0.931565	-1.90734	0.00163534	TRUE		FBgn0031004	CG7992	-0.334686	-1.2611	0.00954897	TRUE
							FBgn0032803	CG13082	-0.930001	-1.90528	0.0458743	TRUE		FBgn0022153	l(2)k05819	-0.333574	-1.26013	0.034254	TRUE
							FBgn0052296	Mrtf	-0.929144	-1.90415	0.00165978	TRUE		FBgn0042104	CG18747	-0.329669	-1.25673	0.0181712	TRUE
							FBgn0039471	CG6295	-0.926845	-1.90111	3.74e-08	TRUE		FBgn0261794	kcc	-0.32872	-1.2559	0.0311974	TRUE
							FBgn0265605	Ric	-0.921236	-1.89374	0.0096789	TRUE		FBgn0284243	betaTub56D	-0.327505	-1.25484	0.00295484	TRUE
							FBgn0029801	CG15771	-0.92037	-1.8926	0.000295608	TRUE		FBgn0266696	Svil	-0.326367	-1.25385	0.0085889	TRUE
							FBgn0085456	CG34427	-0.920107	-1.89226	0.0146194	TRUE		FBgn0031285	CG3662	-0.32371	-1.25154	0.00628272	TRUE
							FBgn0036277	CG10418	-0.919782	-1.89183	0.00264307	TRUE		FBgn0035001	Slik	-0.323332	-1.25122	0.04108	TRUE
							FBgn0035032	ATPsynF	-0.915731	-1.88653	4.88e-07	TRUE		FBgn0032923	Pld3	-0.322926	-1.25087	0.027732	TRUE
							FBgn0032775	CG17544	-0.913513	-1.88363	0.00163534	TRUE		FBgn0039941	CG17167	-0.318723	-1.24723	0.0065611	TRUE
							FBgn0036428	Gbs-70E	-0.911722	-1.88129	1.13e-10	TRUE		FBgn0002121	l(2)gl	-0.318489	-1.24702	0.0159643	TRUE
							FBgn0284249	Adf1	-0.911551	-1.88107	3.02e-05	TRUE		FBgn0035909	ergic53	-0.314792	-1.24383	0.0497277	TRUE
							FBgn0010638	Sec61beta	-0.91143	-1.88091	3.81e-11	TRUE		FBgn0033608	CG13220	-0.31092	-1.2405	0.0440642	TRUE
							FBgn0031897	CG13784	-0.910292	-1.87943	1.2e-06	TRUE		FBgn0027611	LManII	-0.306715	-1.23689	0.00446291	TRUE
							FBgn0036967	SCCRO4	-0.909152	-1.87794	0.00156836	TRUE		FBgn0011760	ctp	-0.302351	-1.23315	0.0238253	TRUE
							FBgn0028550	Atf3	-0.906143	-1.87403	0.00120638	TRUE		FBgn0000055	Adh	-0.301436	-1.23237	0.00386737	TRUE
							FBgn0031005	Hs3st-B	-0.903678	-1.87083	0.0478381	TRUE		FBgn0020238	14-3-3epsilon	-0.301331	-1.23228	0.0362894	TRUE
							FBgn0030600	hiw	-0.903674	-1.87082	0.0151303	TRUE		FBgn0015570	alpha-Est2	-0.300775	-1.23181	0.0248201	TRUE
							FBgn0030653	CG7860	-0.902484	-1.86928	0.00052165	TRUE		FBgn0011227	ox	-0.300243	-1.23135	0.0450809	TRUE
							FBgn0031603	CG15432	-0.902123	-1.86881	0.0460279	TRUE		FBgn0027580	Pcb	-0.297197	-1.22875	0.034686	TRUE
							FBgn0283451	br	-0.900688	-1.86696	0.0182318	TRUE		FBgn0260049	flr	-0.295719	-1.2275	0.0307181	TRUE
							FBgn0010620	CG10939	-0.899381	-1.86527	2.28e-05	TRUE		FBgn0028689	Rpn6	-0.293253	-1.2254	0.034254	TRUE
							FBgn0031183	CG14621	-0.899223	-1.86506	1.59e-07	TRUE		FBgn0025637	SkpA	-0.291451	-1.22387	0.0423269	TRUE
							FBgn0028991	seq	-0.897647	-1.86303	0.0448548	TRUE		FBgn0004179	Csp	-0.289236	-1.22199	0.0393442	TRUE
							FBgn0052813	CG32813	-0.896141	-1.86108	5.7e-07	TRUE		FBgn0036551	CG17029	-0.288106	-1.22104	0.020931	TRUE
							FBgn0031288	CG13949	-0.89611	-1.86104	0.0495362	TRUE		FBgn0261439	SdhA	-0.284144	-1.21769	0.022668	TRUE
							FBgn0036257	RhoGAP68F	-0.893278	-1.85739	8.82e-05	TRUE		FBgn0001248	Idh	-0.283218	-1.21691	0.0137625	TRUE
							FBgn0045823	vsg	-0.891877	-1.85559	3.28e-07	TRUE		FBgn0016693	Past1	-0.277969	-1.21249	0.0118277	TRUE
							FBgn0025393	CG14795	-0.886704	-1.84895	0.01777	TRUE		FBgn0259175	ome	-0.269902	-1.20573	0.0466565	TRUE
							FBgn0027339	jim	-0.88451	-1.84614	7.03e-05	TRUE		FBgn0003328		-0.258793	-1.19648	0.0361946	TRUE
							FBgn0001128	Gpdh1	-0.882045	-1.84299	1.14e-09	TRUE		FBgn0031813	Acox3	-0.238135	-1.17947	0.0398844	TRUE
							FBgn0015903	apt	-0.879908	-1.84026	0.0262577	TRUE		FBgn0040827	CG13315	0.289797	1.22247	0.0499378	TRUE
							FBgn0083967	Muted	-0.877859	-1.83765	3.96e-06	TRUE		FBgn0052250	PMP34	0.307453	1.23752	0.0159643	TRUE
							FBgn0040239	bc10	-0.87776	-1.83752	0.00019721	TRUE		FBgn0015808	ScpX	0.308128	1.2381	0.0319269	TRUE
							FBgn0001145	Gs2	-0.875055	-1.83408	1.16e-05	TRUE		FBgn0032715	CG17597	0.308899	1.23876	0.0117301	TRUE
							FBgn0265623	Su(z)2	-0.873687	-1.83234	0.00898923	TRUE		FBgn0016685	Nlp	0.317147	1.24586	0.0204257	TRUE
							FBgn0040071	tara	-0.871505	-1.82957	0.00416041	TRUE		FBgn0036213	RpL10Ab	0.329835	1.25687	0.0185062	TRUE
							FBgn0031741	CG11034	-0.870243	-1.82797	0.00642855	TRUE		FBgn0086450	su(r)	0.355378	1.27932	0.0326891	TRUE
							FBgn0033302	Cyp6a14	-0.869517	-1.82705	0.00135708	TRUE		FBgn0034290	CG5773	0.362799	1.28592	0.00189613	TRUE
							FBgn0262737	mub	-0.869116	-1.82654	0.00124875	TRUE		FBgn0028563	sut1	0.362811	1.28593	0.0416167	TRUE
							FBgn0032614	CG13284	-0.868431	-1.82568	4.18e-09	TRUE		FBgn0031248	CG11912	0.368399	1.29092	0.0314429	TRUE
							FBgn0034741	CG4269	-0.866385	-1.82309	0.0392724	TRUE		FBgn0034142	CG8306	0.377764	1.29933	0.0271401	TRUE
							FBgn0261564	ReepA	-0.86608	-1.8227	0.000625319	TRUE		FBgn0039537	Hsdl2	0.380311	1.30162	0.0131719	TRUE
							FBgn0039464	CG6330	-0.86475	-1.82102	4.63e-05	TRUE		FBgn0027590	GstE12	0.380578	1.30186	0.000171064	TRUE
							FBgn0038966	pinta	-0.864472	-1.82067	0.000228297	TRUE		FBgn0053192	MtnD	0.380596	1.30188	0.0131615	TRUE
							FBgn0035169	Dci	-0.864403	-1.82059	4.44e-05	TRUE		FBgn0015569	alpha-Est10	0.384567	1.30547	0.0085889	TRUE
							FBgn0053144	CG33144	-0.862479	-1.81816	4.78e-05	TRUE		FBgn0040729	CG15126	0.386944	1.30762	0.0270375	TRUE
							FBgn0261862	whd	-0.862297	-1.81793	0.00656228	TRUE		FBgn0263916	Ent2	0.38935	1.3098	0.00398778	TRUE
							FBgn0026755	Ugt37B1	-0.860361	-1.81549	3.01e-09	TRUE		FBgn0034582	Cht9	0.403467	1.32268	0.0248506	TRUE
							FBgn0283467	PolD3	-0.859886	-1.8149	0.015247	TRUE		FBgn0031824	CG9547	0.412602	1.33108	0.0044065	TRUE
							FBgn0033297	Mal-A8	-0.858491	-1.81314	1.54e-09	TRUE		FBgn0041630	Hexo1	0.412828	1.33129	0.0389865	TRUE
							FBgn0036317	CG10948	-0.85635	-1.81045	0.00916069	TRUE		FBgn0034289	CG10910	0.413092	1.33154	1.73e-05	TRUE
							FBgn0260941	app	-0.855746	-1.80969	0.00324933	TRUE		FBgn0250836	Acbp3	0.41337	1.33179	0.000599517	TRUE
							FBgn0040765	luna	-0.855292	-1.80912	0.00926039	TRUE		FBgn0002939	ninaD	0.416253	1.33446	0.000601349	TRUE
							FBgn0036165	chrb	-0.854535	-1.80818	0.000323589	TRUE		FBgn0021979	l(2)k09913	0.422091	1.33987	0.000691356	TRUE
							FBgn0051075	CG31075	-0.854475	-1.8081	1.38e-05	TRUE		FBgn0030433	mRpL49	0.424354	1.34197	0.022668	TRUE
							FBgn0266084	Fhos	-0.853517	-1.8069	0.000188264	TRUE		FBgn0038257	smp-30	0.431878	1.34899	0.000619343	TRUE
							FBgn0040259	Ugt302C1	-0.851999	-1.805	3.97e-07	TRUE		FBgn0027572	Acox1	0.43304	1.35008	0.0103507	TRUE
							FBgn0038731	Acsx1R	-0.851284	-1.80411	0.00237674	TRUE		FBgn0262952	mt:ND4	0.437141	1.35392	0.0360111	TRUE
							FBgn0035252	CG7970	-0.850469	-1.80309	2.26e-06	TRUE		FBgn0085359	CG34330	0.438894	1.35556	0.000560894	TRUE
							FBgn0025631	moody	-0.84838	-1.80048	0.00118663	TRUE		FBgn0031717	Oscillin	0.44221	1.35868	0.0206163	TRUE
							FBgn0086779	step	-0.847349	-1.79919	0.00411857	TRUE		FBgn0037782	Npc2d	0.443795	1.36018	0.00162364	TRUE
							FBgn0085354	CG34325	-0.845906	-1.79739	8.95e-05	TRUE		FBgn0037678	CG16749	0.444266	1.36062	0.00132077	TRUE
							FBgn0036563	CG13075	-0.844327	-1.79543	1.83e-08	TRUE		FBgn0033485	RpLP0-like	0.446636	1.36286	0.0388144	TRUE
							FBgn0040907	mRpL33	-0.843344	-1.7942	0.00142042	TRUE		FBgn0038115	CG7966	0.447635	1.3638	0.0065611	TRUE
							FBgn0033873	CG6337	-0.842025	-1.79257	0.000110093	TRUE		FBgn0039107	CG10300	0.449192	1.36528	0.0157259	TRUE
							FBgn0039830	ATPsynC	-0.841867	-1.79237	9.73e-11	TRUE		FBgn0035541	CG15019	0.453234	1.36911	0.034254	TRUE
							FBgn0266490	CG45089	-0.841529	-1.79195	1.41e-05	TRUE		FBgn0030097	CG12115	0.454851	1.37064	0.000253184	TRUE
							FBgn0085271	CG34242	-0.840507	-1.79068	0.023741	TRUE		FBgn0035603	Pfdn4	0.467703	1.38291	0.0298365	TRUE
							FBgn0035091	CG3829	-0.839962	-1.79	0.000116859	TRUE		FBgn0037186	CG11241	0.482237	1.39691	0.019021	TRUE
							FBgn0031143	CG1532	-0.838026	-1.7876	1.75e-08	TRUE		FBgn0037090	Est-Q	0.483277	1.39792	0.0390047	TRUE
							FBgn0053265	Muc68E	-0.837287	-1.78669	0.015247	TRUE		FBgn0033128	Tsp42Eg	0.487728	1.40223	0.00112086	TRUE
							FBgn0040666	CG12848	-0.835542	-1.78453	4.87e-07	TRUE		FBgn0032684	Ugt301D1	0.499596	1.41382	0.0321131	TRUE
							FBgn0011656	Mef2	-0.834051	-1.78268	0.00028435	TRUE		FBgn0034429	AANATL4	0.500711	1.41491	0.000475581	TRUE
							FBgn0025641	DAAM	-0.833884	-1.78248	0.0476118	TRUE		FBgn0035495	CG14989	0.505708	1.41982	1.4e-06	TRUE
							FBgn0035343	CG16762	-0.833481	-1.78198	0.0331828	TRUE		FBgn0037906	PGRP-LB	0.506852	1.42095	0.0308024	TRUE
							FBgn0260857	Bet1	-0.832176	-1.78037	0.0115581	TRUE		FBgn0034488	Hacl	0.513431	1.42744	0.00040604	TRUE
							FBgn0035588	Dhrs4	-0.830583	-1.7784	6.2e-12	TRUE		FBgn0025885	Inos	0.520634	1.43459	1.03e-05	TRUE
							FBgn0027547	CG1927	-0.830373	-1.77815	9.02e-08	TRUE		FBgn0002570	Mal-A1	0.529554	1.44348	0.0014873	TRUE
							FBgn0035702	CG10147	-0.829031	-1.77649	0.0437565	TRUE		FBgn0036752	Adgf-A	0.533673	1.44761	0.00175098	TRUE
							FBgn0033212	LRR	-0.82889	-1.77632	7.63e-07	TRUE		FBgn0040723	CG5011	0.538835	1.4528	0.0298365	TRUE
							FBgn0036789	AstC-R2	-0.827687	-1.77484	0.0210653	TRUE		FBgn0030653	CG7860	0.541337	1.45532	3.38e-05	TRUE
							FBgn0031258	CG4297	-0.827674	-1.77482	0.0182317	TRUE		FBgn0032002	CG8353	0.550661	1.46476	0.0405751	TRUE
							FBgn0040153	l(1)G0469	-0.827435	-1.77453	0.0232919	TRUE		FBgn0013683	mt:ND4L	0.55848	1.47272	0.0153833	TRUE
							FBgn0033240	CG2906	-0.821177	-1.76685	0.0273272	TRUE		FBgn0032603	CG17928	0.560139	1.47441	0.00937171	TRUE
							FBgn0002579	RpL36	-0.821165	-1.76683	0.000952261	TRUE		FBgn0040959	Peritrophin-15a	0.567851	1.48231	2.92e-07	TRUE
							FBgn0020912	Ptx1	-0.819813	-1.76518	0.0141095	TRUE		FBgn0031865	Nha1	0.568451	1.48293	1.03e-05	TRUE
							FBgn0031562	CG3604	-0.819312	-1.76456	0.00745509	TRUE		FBgn0051041	CG31041	0.582177	1.49711	0.0173864	TRUE
							FBgn0000286	Cf2	-0.819218	-1.76445	0.000314807	TRUE		FBgn0028534	CG7916	0.590141	1.50539	0.011446	TRUE
							FBgn0259991	CG42488	-0.818959	-1.76413	0.017528	TRUE		FBgn0038407	CG6126	0.590408	1.50567	6.03e-07	TRUE
							FBgn0034744	Vps20	-0.81859	-1.76368	4.77e-07	TRUE		FBgn0013673	mt:ATPase8	0.593825	1.50924	0.00717519	TRUE
							FBgn0031950	Herp	-0.817922	-1.76286	4.4e-05	TRUE		FBgn0284246	l(2)k09848	0.601598	1.5174	0.0363219	TRUE
							FBgn0032694	MESR3	-0.817529	-1.76239	0.00349582	TRUE		FBgn0051148	Gba1a	0.603778	1.51969	0.0408506	TRUE
							FBgn0010357	betaTry	-0.816789	-1.76148	0.0182134	TRUE		FBgn0031117	GstT3	0.604946	1.52092	0.039711	TRUE
							FBgn0011476	l(3)neo43	-0.815468	-1.75987	0.0250713	TRUE		FBgn0039464	CG6330	0.607291	1.5234	1.22e-05	TRUE
							FBgn0010548	Aldh-III	-0.813889	-1.75794	2.59e-06	TRUE		FBgn0002922	nau	0.609011	1.52521	0.0454951	TRUE
							FBgn0027843	CAH2	-0.813758	-1.75778	0.00019381	TRUE		FBgn0036756	Cln3	0.609431	1.52566	4.98e-08	TRUE
							FBgn0259923	Septin4	-0.81287	-1.7567	0.0014976	TRUE		FBgn0050288	CG30288	0.612569	1.52898	0.04108	TRUE
							FBgn0015591	AstA	-0.811382	-1.75489	0.00141358	TRUE		FBgn0037183	CG14451	0.618245	1.53501	0.0393314	TRUE
							FBgn0038564	CG7785	-0.811104	-1.75455	0.0161343	TRUE		FBgn0027358	Tim9b	0.619852	1.53672	0.0445614	TRUE
							FBgn0085405	CG34376	-0.810473	-1.75379	0.00044874	TRUE		FBgn0000442	Pkg21D	0.633444	1.55126	0.041424	TRUE
							FBgn0040252	Ugt303A1	-0.809726	-1.75288	4.64e-07	TRUE		FBgn0036550	CG17026	0.656817	1.5766	0.0440995	TRUE
							FBgn0040899	CG17776	-0.809591	-1.75271	0.00010207	TRUE		FBgn0039309	CG11891	0.658675	1.57863	0.0299968	TRUE
							FBgn0031652	jet	-0.809155	-1.75218	0.00197384	TRUE		FBgn0259738	CG42392	0.661734	1.58198	0.0271401	TRUE
							FBgn0038718	CG17752	-0.80757	-1.75026	0.000217731	TRUE		FBgn0040958	Peritrophin-15b	0.663932	1.58439	0.00971226	TRUE
							FBgn0264075	tgo	-0.806012	-1.74837	0.0099548	TRUE		FBgn0030926	psh	0.669119	1.5901	0.0251568	TRUE
							FBgn0032025	CG7778	-0.803568	-1.74541	0.00274865	TRUE		FBgn0047000	CG33946	0.670318	1.59142	0.0248201	TRUE
							FBgn0024273	WASp	-0.803519	-1.74535	1.22e-05	TRUE		FBgn0266581	pit	0.68237	1.60477	0.0189044	TRUE
							FBgn0034083	lbk	-0.803265	-1.74505	3.38e-05	TRUE		FBgn0030737		0.684321	1.60695	0.000117354	TRUE
							FBgn0034733	CG4752	-0.802348	-1.74394	0.00503415	TRUE		FBgn0034196	CG15605	0.684617	1.60728	0.0216279	TRUE
							FBgn0036732	Oatp74D	-0.801341	-1.74272	0.0173942	TRUE		FBgn0034299	CG5757	0.689529	1.61276	0.0159996	TRUE
							FBgn0030528	CG11095	-0.801206	-1.74256	0.0348209	TRUE		FBgn0013772	Cyp6a8	0.705242	1.63042	0.0340181	TRUE
							FBgn0039778	Jon99Fi	-0.800632	-1.74186	0.00233575	TRUE		FBgn0014427	CG11899	0.705269	1.63045	3.22e-05	TRUE
							FBgn0033631	Sod3	-0.800191	-1.74133	1.52e-05	TRUE		FBgn0037683	CG18473	0.705618	1.63084	0.0136494	TRUE
							FBgn0026570	CG5704	-0.800166	-1.7413	0.000354341	TRUE		FBgn0003888		0.707291	1.63274	0.00865694	TRUE
							FBgn0000536	eas	-0.798339	-1.7391	6.89e-06	TRUE		FBgn0033548	Nop10	0.708398	1.63399	0.0189048	TRUE
							FBgn0039827	Oadh	-0.796501	-1.73688	3.59e-06	TRUE		FBgn0028920	CG8997	0.71049	1.63636	4.75e-05	TRUE
							FBgn0031813	Acox3	-0.794022	-1.7339	2.78e-10	TRUE		FBgn0004832	Xpac	0.713662	1.63996	0.0369415	TRUE
							FBgn0052699	LPCAT	-0.792571	-1.73216	0.000324738	TRUE		FBgn0024995	CG2680	0.717519	1.64435	0.0226734	TRUE
							FBgn0033699	RpS11	-0.791985	-1.73145	9.66e-12	TRUE		FBgn0036749	CG7460	0.729015	1.65751	0.00233566	TRUE
							FBgn0037683	CG18473	-0.791661	-1.73107	0.0011203	TRUE		FBgn0038964	Nop56	0.734475	1.66379	0.0159643	TRUE
							FBgn0025525	bab2	-0.790268	-1.7294	0.000238734	TRUE		FBgn0052407	CG32407	0.734683	1.66403	0.00117852	TRUE
							FBgn0030745	CG4239	-0.790229	-1.72935	3.11e-06	TRUE		FBgn0031062	CG14230	0.73648	1.66611	0.0159643	TRUE
							FBgn0030262	Vago	-0.788767	-1.7276	0.0203494	TRUE		FBgn0034663	CG4363	0.742591	1.67318	2.74e-08	TRUE
							FBgn0030941	wgn	-0.788114	-1.72682	0.0317566	TRUE		FBgn0063499	GstE10	0.7446	1.67551	0.00114561	TRUE
							FBgn0029003	mab-21	-0.784719	-1.72276	0.00112166	TRUE		FBgn0261673	nemy	0.746803	1.67807	0.0194932	TRUE
							FBgn0037185	CG11367	-0.782711	-1.72036	0.017528	TRUE		FBgn0261975	CG42806	0.747235	1.67857	2.75e-08	TRUE
							FBgn0034429	AANATL4	-0.782605	-1.72023	2.12e-08	TRUE		FBgn0039543	CROT	0.763767	1.69792	0.00670212	TRUE
							FBgn0034181	Paip1	-0.780088	-1.71724	0.000275763	TRUE		FBgn0036787	CG4306	0.766228	1.70082	0.0437045	TRUE
							FBgn0035811	Mcad	-0.780075	-1.71722	3.77e-05	TRUE		FBgn0050289	CG30289	0.767282	1.70206	0.00712601	TRUE
							FBgn0039519	Cyp6a18	-0.779641	-1.7167	0.0182911	TRUE		FBgn0033754	Ak6	0.778539	1.71539	0.0217621	TRUE
							FBgn0002772	Mlc1	-0.779519	-1.71656	1.17e-08	TRUE		FBgn0039031	Gbp3	0.780528	1.71776	0.00840326	TRUE
							FBgn0035743	Acbp6	-0.77763	-1.71431	0.00495793	TRUE		FBgn0039800	Npc2g	0.780904	1.71821	0.0488078	TRUE
							FBgn0033608	CG13220	-0.776515	-1.71299	0.00120013	TRUE		FBgn0042137	CG18814	0.781403	1.7188	0.0111417	TRUE
							FBgn0000078	Amy-d	-0.776343	-1.71278	0.000275763	TRUE		FBgn0085285	CG34256	0.782071	1.7196	0.0195685	TRUE
							FBgn0035484	CG11594	-0.775472	-1.71175	0.00145528	TRUE		FBgn0031010	CG8028	0.786774	1.72521	0.0261506	TRUE
							FBgn0034629	Acox57D-d	-0.774305	-1.71037	5.22e-05	TRUE		FBgn0032839	AANATL3	0.789226	1.72815	0.0194375	TRUE
							FBgn0040250	Ugt304A1	-0.773662	-1.7096	0.0232919	TRUE		FBgn0262685	CG43155	0.7963	1.73664	0.0367331	TRUE
							FBgn0036594	CG13047	-0.772814	-1.7086	0.0167522	TRUE		FBgn0002868	MtnA	0.802811	1.7445	4.06e-13	TRUE
							FBgn0261067	LSm1	-0.772389	-1.7081	0.00163023	TRUE		FBgn0033093	CG3270	0.805337	1.74755	0.000221247	TRUE
							FBgn0086691	UK114	-0.77164	-1.70721	3.03e-10	TRUE		FBgn0035811	Mcad	0.810803	1.75419	5.12e-12	TRUE
							FBgn0034570	CG10543	-0.771602	-1.70716	0.0278577	TRUE		FBgn0039114	Lsd-1	0.813265	1.75718	2.28e-05	TRUE
							FBgn0044823	Spec2	-0.771051	-1.70651	0.0368928	TRUE		FBgn0030824	CG5070	0.813975	1.75805	0.0369415	TRUE
							FBgn0032850	Kua	-0.76859	-1.7036	0.00479919	TRUE		FBgn0037677	CG12951	0.81582	1.7603	0.0199502	TRUE
							FBgn0000046	Act87E	-0.768295	-1.70326	1.38e-07	TRUE		FBgn0002354	l(3)87Df	0.821768	1.76757	0.00813059	TRUE
							FBgn0027932	Akap200	-0.768197	-1.70314	5.33e-06	TRUE		FBgn0040837	CG8620	0.824368	1.77076	0.00826876	TRUE
							FBgn0051635	CG31635	-0.764927	-1.69928	0.000653586	TRUE		FBgn0037783	Npc2c	0.829196	1.7767	0.000431461	TRUE
							FBgn0035189	CG9119	-0.764635	-1.69894	0.000404815	TRUE		FBgn0040349	CG3699	0.834563	1.78332	1.54e-11	TRUE
							FBgn0035779	CG8562	-0.762532	-1.69647	6.39e-07	TRUE		FBgn0052667	ssp7	0.835474	1.78444	0.0273038	TRUE
							FBgn0037203	slif	-0.761736	-1.69553	2.1e-05	TRUE		FBgn0029990	CG2233	0.847463	1.79933	0.0268017	TRUE
							FBgn0002921	Atpalpha	-0.761163	-1.69486	4.3e-05	TRUE		FBgn0028533	CG7953	0.849838	1.8023	1.89e-10	TRUE
							FBgn0002522	lab	-0.760673	-1.69428	0.0331828	TRUE		FBgn0015393		0.853322	1.80666	3.55e-06	TRUE
							FBgn0034763	RYBP	-0.760541	-1.69413	0.0102879	TRUE		FBgn0033968	hui	0.855156	1.80895	0.0190834	TRUE
							FBgn0029648	CG3603	-0.75967	-1.6931	2.17e-08	TRUE		FBgn0015872	Drip	0.855458	1.80933	4.98e-13	TRUE
							FBgn0034269	Hyccin	-0.759438	-1.69283	0.0091844	TRUE		FBgn0037140	SLC22A	0.858118	1.81267	6.02e-05	TRUE
							FBgn0063485	Lasp	-0.759216	-1.69257	0.00200085	TRUE		FBgn0040503	CG7763	0.868532	1.8258	0.0211738	TRUE
							FBgn0262026	CG42837	-0.758515	-1.69175	8.03e-06	TRUE		FBgn0038957	CG7059	0.868668	1.82598	0.00315431	TRUE
							FBgn0050115	GEFmeso	-0.756098	-1.68892	7.88e-06	TRUE		FBgn0035409	CG14963	0.869364	1.82686	0.0116861	TRUE
							FBgn0028494	CG6424	-0.753895	-1.68634	7.61e-05	TRUE		FBgn0034394	CG15096	0.870271	1.82801	2.75e-08	TRUE
							FBgn0036621	roq	-0.752339	-1.68452	0.000192014	TRUE		FBgn0033234	MFS12	0.874782	1.83373	0.0025573	TRUE
							FBgn0029155	Men-b	-0.75211	-1.68425	0.00183701	TRUE		FBgn0037176	CG14456	0.896444	1.86147	0.0147658	TRUE
							FBgn0053099	CG33099	-0.751369	-1.68339	0.00364753	TRUE		FBgn0030836	CG8664	0.907192	1.87539	0.000534682	TRUE
							FBgn0264295	CG43773	-0.750513	-1.68239	0.0208753	TRUE		FBgn0029751	CG17764	0.911995	1.88165	0.00185499	TRUE
							FBgn0052654	Sec16	-0.750512	-1.68239	3.78e-07	TRUE		FBgn0085455	CG34426	0.912621	1.88246	0.00740908	TRUE
							FBgn0000097	aop	-0.749913	-1.68169	0.00290279	TRUE		FBgn0051075	CG31075	0.915645	1.88641	1.34e-09	TRUE
							FBgn0038826	Syp	-0.749903	-1.68168	0.00182373	TRUE		FBgn0284222	CG46306	0.926968	1.90128	0.00265165	TRUE
							FBgn0033999	CG8093	-0.749895	-1.68167	0.0444059	TRUE		FBgn0033587	CG13218	0.928306	1.90304	0.00571066	TRUE
							FBgn0027594	drpr	-0.749282	-1.68096	0.000583422	TRUE		FBgn0031764	CG9107	0.931575	1.90736	0.000834869	TRUE
							FBgn0039207	Cftr	-0.746353	-1.67755	5.17e-05	TRUE		FBgn0039714	Zip99C	0.933592	1.91003	5.36e-09	TRUE
							FBgn0051145	CG31145	-0.74493	-1.67589	0.0156066	TRUE		FBgn0034712	Alp8	0.934159	1.91078	8.45e-08	TRUE
							FBgn0035083	Tina-1	-0.74436	-1.67523	3.3e-10	TRUE		FBgn0039681	CG7582	0.939976	1.9185	1.52e-06	TRUE
							FBgn0039151	CG13607	-0.744063	-1.67489	0.00449169	TRUE		FBgn0038337	CG6125	0.944565	1.92461	0.0085889	TRUE
							FBgn0053558	mim	-0.743873	-1.67467	0.0473275	TRUE		FBgn0030041	CG12116	0.952554	1.9353	0.00785349	TRUE
							FBgn0051547	NKCC	-0.743072	-1.67374	0.0436186	TRUE		FBgn0040350	CG3690	0.958874	1.94379	0.00181439	TRUE
							FBgn0040253	Ugt35E1	-0.742984	-1.67363	9.72e-05	TRUE		FBgn0039798	CG11313	0.962151	1.94821	0.00731118	TRUE
							FBgn0037930	CG14715	-0.741443	-1.67185	0.000332802	TRUE		FBgn0038846	CG5697	0.962415	1.94857	0.000285379	TRUE
							FBgn0031990	PAPLA1	-0.741413	-1.67181	8.92e-06	TRUE		FBgn0034999	Fatp3	0.97759	1.96917	7.14e-10	TRUE
							FBgn0036697	rogdi	-0.740387	-1.67062	0.00106225	TRUE		FBgn0035343	CG16762	0.981864	1.97502	0.000251294	TRUE
							FBgn0263199	Galk	-0.737954	-1.66781	1.33e-09	TRUE		FBgn0262541	CG43095	1.01561	2.02176	0.00363926	TRUE
							FBgn0040336	Seipin	-0.736759	-1.66643	0.00614221	TRUE		FBgn0011695	EbpIII	1.01796	2.02506	2.29e-05	TRUE
							FBgn0029924	CG4586	-0.736382	-1.66599	0.0347445	TRUE		FBgn0038530	AttD	1.02804	2.03925	0.00247653	TRUE
							FBgn0033639	CG9003	-0.735443	-1.66491	0.0201359	TRUE		FBgn0051248	CG31248	1.04693	2.06613	1.23e-08	TRUE
							FBgn0014028	SdhB	-0.734617	-1.66396	0.000332802	TRUE		FBgn0032322	CG16743	1.04967	2.07005	0.0011248	TRUE
							FBgn0052280	CG32280	-0.734436	-1.66375	4.28e-05	TRUE		FBgn0033665	Zip48C	1.05093	2.07187	7.87e-12	TRUE
							FBgn0039159	mRpS24	-0.734261	-1.66355	0.0198305	TRUE		FBgn0032285	CG17108	1.05415	2.0765	0.00213048	TRUE
							FBgn0037016	CG13252	-0.733126	-1.66224	1.58e-05	TRUE		FBgn0010287	Trf	1.05739	2.08116	0.000430248	TRUE
							FBgn0004227	nonA	-0.732618	-1.66165	0.000503343	TRUE		FBgn0261989	CG42807	1.06054	2.08572	0.0015407	TRUE
							FBgn0000024	Ace	-0.732438	-1.66144	0.00952297	TRUE		FBgn0267648	pre-mod(mdg4)-G	1.06765	2.09602	0.000233245	TRUE
							FBgn0043575	PGRP-SC2	-0.73208	-1.66103	0.000164223	TRUE		FBgn0262563	CG43103	1.07288	2.10363	0.00162364	TRUE
							FBgn0039427	CG5447	-0.731706	-1.6606	0.000101072	TRUE		FBgn0027793	CG14787	1.08586	2.12265	3.55e-06	TRUE
							FBgn0004914	Hnf4	-0.730411	-1.65911	0.000610058	TRUE		FBgn0037386	CG1208	1.12878	2.18674	6.85e-11	TRUE
							FBgn0034885	Eglp4	-0.73039	-1.65909	4.7e-09	TRUE		FBgn0039872	salt	1.13384	2.19443	3.24e-06	TRUE
							FBgn0037440	CRAT	-0.730252	-1.65893	8.82e-05	TRUE		FBgn0027579	mino	1.14364	2.20938	5.15e-07	TRUE
							FBgn0267698	Pak	-0.73022	-1.65889	2.55e-05	TRUE		FBgn0031562	CG3604	1.15514	2.22706	7.68e-05	TRUE
							FBgn0040507	ACXD	-0.730009	-1.65865	0.000166271	TRUE		FBgn0025709	CNT2	1.16412	2.24097	4.27e-10	TRUE
							FBgn0038809	CG16953	-0.729281	-1.65781	0.00167655	TRUE		FBgn0034710	Alp7	1.16796	2.24694	1.41e-07	TRUE
							FBgn0034999	Fatp3	-0.728926	-1.6574	9.25e-05	TRUE		FBgn0020506	Amyrel	1.17857	2.26352	3.08e-05	TRUE
							FBgn0052564	CG32564	-0.727573	-1.65585	0.0336956	TRUE		FBgn0036262	Miox	1.20271	2.30171	8.77e-05	TRUE
							FBgn0024330	MED6	-0.726509	-1.65463	0.00875855	TRUE		FBgn0050016	CG30016	1.24019	2.36229	0.00011329	TRUE
							FBgn0033543	Daao1	-0.724997	-1.6529	7.97e-08	TRUE		FBgn0002869	MtnB	1.24042	2.36267	9.78e-07	TRUE
							FBgn0261239	Hr39	-0.724494	-1.65232	0.00534675	TRUE		FBgn0034262	swi2	1.2411	2.36379	8.91e-08	TRUE
							FBgn0031971	Sirup	-0.724212	-1.652	0.0165941	TRUE		FBgn0034612	CG10505	1.26823	2.40865	3.55e-13	TRUE
							FBgn0027552	Akr2E3	-0.723123	-1.65075	4.66e-07	TRUE		FBgn0034543	galla-1	1.30452	2.47001	1.91e-19	TRUE
							FBgn0264491	how	-0.722313	-1.64983	0.0346824	TRUE		FBgn0028537	CG31775	1.40144	2.64166	1.06e-07	TRUE
							FBgn0032603	CG17928	-0.722246	-1.64975	0.00158157	TRUE		FBgn0260954	CG42586	1.40144	2.64166	1.06e-07	TRUE
							FBgn0031682	CG5828	-0.721532	-1.64893	0.00621889	TRUE		FBgn0034428	AANATL6	1.43372	2.70143	3.68e-22	TRUE
							FBgn0030029	CG15343	-0.721125	-1.64847	0.0369418	TRUE		FBgn0002562	Lsp1alpha	1.55826	2.94498	1.39e-07	TRUE
							FBgn0000173	ben	-0.72105	-1.64838	1.89e-05	TRUE		FBgn0062412	Ctr1B	1.56546	2.95972	1.21e-15	TRUE
							FBgn0004921	Ggamma1	-0.720771	-1.64806	3.67e-07	TRUE		FBgn0040759	CG13177	1.57484	2.97902	1.39e-07	TRUE
							FBgn0001233	Hsp83	-0.720695	-1.64798	1.84e-06	TRUE		FBgn0262146	MtnE	1.60564	3.04331	8.69e-12	TRUE
							FBgn0003175	px	-0.720445	-1.64769	0.000577833	TRUE		FBgn0038412	Zip89B	1.60779	3.04785	1.23e-24	TRUE
							FBgn0032033	CG13392	-0.720348	-1.64758	0.00482947	TRUE		FBgn0015221	Fer2LCH	2.00819	4.02277	8.62e-78	TRUE
							FBgn0036039	Naa60	-0.718826	-1.64584	0.00667863	TRUE		FBgn0015222	Fer1HCH	2.11041	4.31814	1.85e-59	TRUE
							FBgn0000479	dnc	-0.718394	-1.64535	0.00153291	TRUE		FBgn0002565	Lsp2	2.88902	7.40766	4.56e-27	TRUE
							FBgn0010424	TpnC73F	-0.718338	-1.64529	3.37e-08	TRUE
							FBgn0000721	for	-0.717903	-1.64479	0.000456329	TRUE
							FBgn0037696	GstZ1	-0.717451	-1.64427	0.00436882	TRUE
							FBgn0036106	CG6409	-0.715849	-1.64245	8.8e-05	TRUE
							FBgn0250823	gish	-0.715494	-1.64205	8.28e-07	TRUE
							FBgn0032715	CG17597	-0.71546	-1.64201	0.000116096	TRUE
							FBgn0042135	Gdap2	-0.715259	-1.64178	3.59e-06	TRUE
							FBgn0264574	Glut1	-0.715126	-1.64163	0.00256102	TRUE
							FBgn0029128		-0.714894	-1.64136	0.0179506	TRUE
							FBgn0085446	CG34417	-0.714642	-1.64108	0.0265414	TRUE
							FBgn0038682	CG5835	-0.710911	-1.63684	1.89e-05	TRUE
							FBgn0035020	CG13585	-0.710206	-1.63604	0.00100917	TRUE
							FBgn0003396	shn	-0.707233	-1.63267	0.00106573	TRUE
							FBgn0032949	Lamp1	-0.706703	-1.63207	4.06e-06	TRUE
							FBgn0028532	CG7968	-0.706529	-1.63187	0.000294358	TRUE
							FBgn0265180	CG44245	-0.706386	-1.63171	0.00269853	TRUE
							FBgn0030208	PPP4R2r	-0.705232	-1.63041	0.00152083	TRUE
							FBgn0039156	CG6178	-0.704931	-1.63007	2.41e-08	TRUE
							FBgn0011739	wts	-0.704515	-1.6296	0.018019	TRUE
							FBgn0031184	CG14615	-0.703251	-1.62817	0.00977816	TRUE
							FBgn0034628	Acox57D-p	-0.703021	-1.62791	0.00893552	TRUE
							FBgn0264894	CG44085	-0.702715	-1.62756	0.00442415	TRUE
							FBgn0284235	CG46319	-0.702633	-1.62747	0.00160286	TRUE
							FBgn0014903	CG14630	-0.702609	-1.62745	0.0011203	TRUE
							FBgn0037624	Nasp	-0.701351	-1.62603	0.000163549	TRUE
							FBgn0010825	Gug	-0.701115	-1.62576	0.00664129	TRUE
							FBgn0036623	Agpat3	-0.700986	-1.62562	0.000205211	TRUE
							FBgn0026080	Tip60	-0.700499	-1.62507	0.0330291	TRUE
							FBgn0046763	peg	-0.699695	-1.62416	0.0306314	TRUE
							FBgn0259721	CG42375	-0.698146	-1.62242	0.00995708	TRUE
							FBgn0038546	CG7379	-0.697902	-1.62214	0.0035716	TRUE
							FBgn0003963	ush	-0.697892	-1.62213	0.0212505	TRUE
							FBgn0015776	nrv1	-0.697591	-1.62179	6.11e-05	TRUE
							FBgn0032069	LManVI	-0.697409	-1.62159	2.92e-05	TRUE
							FBgn0263278	Fic	-0.697404	-1.62158	0.0133359	TRUE
							FBgn0016698	Ptpa	-0.697257	-1.62142	0.0461363	TRUE
							FBgn0051710	CG31710	-0.697059	-1.6212	0.002939	TRUE
							FBgn0039626	Slu7	-0.695712	-1.61968	0.00557015	TRUE
							FBgn0031732	CG11149	-0.694604	-1.61844	0.000556183	TRUE
							FBgn0029737	Hgsnat	-0.694431	-1.61825	0.00379863	TRUE
							FBgn0013954	Fkbp12	-0.694343	-1.61815	4.6e-08	TRUE
							FBgn0262736	Vha16-1	-0.693578	-1.61729	0.000553985	TRUE
							FBgn0038662	Mpc1	-0.691043	-1.61445	3.67e-07	TRUE
							FBgn0020385	pug	-0.691025	-1.61443	9.76e-08	TRUE
							FBgn0040207	kat80	-0.690865	-1.61425	0.0144484	TRUE
							FBgn0038717	CG17751	-0.690842	-1.61423	0.00145966	TRUE
							FBgn0030797	CG13004	-0.690383	-1.61371	0.0209453	TRUE
							FBgn0035359	CG1143	-0.689828	-1.61309	0.0165901	TRUE
							FBgn0039474	CG6283	-0.688977	-1.61214	1.38e-05	TRUE
							FBgn0012034	AcCoAS	-0.688346	-1.61143	0.00490767	TRUE
							FBgn0020762	Atet	-0.687502	-1.61049	0.0122607	TRUE
							FBgn0040319	Gclc	-0.686979	-1.60991	0.000261024	TRUE
							FBgn0028327	l(1)G0320	-0.686689	-1.60958	8.78e-06	TRUE
							FBgn0086687	Desat1	-0.686554	-1.60943	0.000110093	TRUE
							FBgn0250851	CG33981	-0.686393	-1.60925	0.00875371	TRUE
							FBgn0035309	CG15879	-0.685015	-1.60772	0.00457409	TRUE
							FBgn0265523	Smr	-0.684959	-1.60766	0.00645825	TRUE
							FBgn0053051	Polr3G	-0.684755	-1.60743	0.00111196	TRUE
							FBgn0037298	CG2604	-0.684604	-1.60726	0.019641	TRUE
							FBgn0053113	Rtnl1	-0.68408	-1.60668	9.52e-06	TRUE
							FBgn0038755	Hs6st	-0.683297	-1.60581	0.025728	TRUE
							FBgn0001105	Gbeta13F	-0.682875	-1.60534	0.00107909	TRUE
							FBgn0032330	Samuel	-0.682774	-1.60522	0.0042856	TRUE
							FBgn0260866	dnr1	-0.682113	-1.60449	0.00184227	TRUE
							FBgn0045852	ham	-0.682063	-1.60443	0.0015145	TRUE
							FBgn0003567	su(Hw)	-0.680698	-1.60292	0.0071718	TRUE
							FBgn0086347	Myo31DF	-0.679467	-1.60155	1.87e-08	TRUE
							FBgn0261552	ps	-0.679022	-1.60105	0.000354341	TRUE
							FBgn0036294	CG10654	-0.678934	-1.60096	0.00936854	TRUE
							FBgn0004507	Glyp	-0.678604	-1.60059	4.93e-07	TRUE
							FBgn0014037	Su(Tpl)	-0.678197	-1.60014	0.000219216	TRUE
							FBgn0032703	CG10343	-0.677373	-1.59922	0.00893552	TRUE
							FBgn0004797	mdy	-0.676723	-1.5985	0.00447476	TRUE
							FBgn0031319	CG4896	-0.675232	-1.59685	0.025352	TRUE
							FBgn0085223	CG34194	-0.674053	-1.59555	0.00233089	TRUE
							FBgn0034292	CG5767	-0.673051	-1.59444	0.00471087	TRUE
							FBgn0038916	dnd	-0.671308	-1.59252	0.0429082	TRUE
							FBgn0053965	CG33965	-0.670076	-1.59116	0.000226646	TRUE
							FBgn0000044	Act57B	-0.669896	-1.59096	0.00197261	TRUE
							FBgn0010417	Taf6	-0.669234	-1.59023	0.0122138	TRUE
							FBgn0028926	NC2beta	-0.668141	-1.58902	0.0173284	TRUE
							FBgn0052250	PMP34	-0.668125	-1.58901	0.000137713	TRUE
							FBgn0263108	BtbVII	-0.668033	-1.58891	0.00105653	TRUE
							FBgn0032293	Dpy-30L1	-0.667952	-1.58882	0.0193373	TRUE
							FBgn0264493	rdx	-0.666947	-1.58771	0.000157184	TRUE
							FBgn0030503	Tango2	-0.665276	-1.58587	0.0341777	TRUE
							FBgn0053523	CG33523	-0.665091	-1.58567	2.91e-05	TRUE
							FBgn0085313	CG34284	-0.665008	-1.58558	0.0491261	TRUE
							FBgn0265512	mlt	-0.664843	-1.5854	0.036399	TRUE
							FBgn0000116	Argk1	-0.664818	-1.58537	0.00109681	TRUE
							FBgn0030850	stas	-0.664765	-1.58531	0.00206906	TRUE
							FBgn0031090	Rab35	-0.664691	-1.58523	0.00576447	TRUE
							FBgn0033981		-0.663162	-1.58355	0.00207281	TRUE
							FBgn0025394	inc	-0.662865	-1.58322	0.00664129	TRUE
							FBgn0032720	mRpL13	-0.662391	-1.5827	1.17e-05	TRUE
							FBgn0003475	spir	-0.661679	-1.58192	0.025862	TRUE
							FBgn0259932	CG42455	-0.661277	-1.58148	0.00273559	TRUE
							FBgn0267390	dop	-0.661044	-1.58123	0.0247039	TRUE
							FBgn0032615	CG6012	-0.661036	-1.58122	0.00928761	TRUE
							FBgn0035917	Zasp66	-0.660982	-1.58116	0.0099548	TRUE
							FBgn0259143	CG42258	-0.659868	-1.57994	0.015247	TRUE
							FBgn0011481	Ssdp	-0.659132	-1.57913	0.00809229	TRUE
							FBgn0043002	Chrac-14	-0.657942	-1.57783	0.0289974	TRUE
							FBgn0003371	sgg	-0.655185	-1.57482	0.00122269	TRUE
							FBgn0266064	Glys	-0.654431	-1.574	0.000211667	TRUE
							FBgn0036024	CG18180	-0.654259	-1.57381	0.00239717	TRUE
							FBgn0032455	Pih1D1	-0.652897	-1.57232	0.000441642	TRUE
							FBgn0017581	Lk6	-0.652238	-1.5716	5.21e-05	TRUE
							FBgn0266756	btsz	-0.65203	-1.57138	0.00406194	TRUE
							FBgn0030662	Chsy	-0.651639	-1.57095	0.00164284	TRUE
							FBgn0035383	CPT2	-0.649552	-1.56868	0.00191775	TRUE
							FBgn0000662	fl(2)d	-0.649535	-1.56866	0.0027863	TRUE
							FBgn0022382	Pka-R2	-0.649271	-1.56838	8.79e-05	TRUE
							FBgn0040777	CG14767	-0.649008	-1.56809	0.000134713	TRUE
							FBgn0085474	CG34445	-0.648441	-1.56747	0.0277283	TRUE
							FBgn0039026	CG7029	-0.648369	-1.5674	0.00266362	TRUE
							FBgn0034308	Naus	-0.647662	-1.56663	0.0387046	TRUE
							FBgn0038515	CG5823	-0.647549	-1.56651	9.21e-05	TRUE
							FBgn0086686	l(3)L1231	-0.647378	-1.56632	0.0150603	TRUE
							FBgn0264305	CG43783	-0.64703	-1.56594	0.00813239	TRUE
							FBgn0262518	Rab8	-0.646829	-1.56572	8.71e-05	TRUE
							FBgn0038194	Cyp6d5	-0.646495	-1.56536	5.86e-05	TRUE
							FBgn0027610	Dic1	-0.646381	-1.56524	0.000315733	TRUE
							FBgn0263120	Acsl	-0.646081	-1.56491	1.8e-05	TRUE
							FBgn0052264	CG32264	-0.646022	-1.56485	0.000474313	TRUE
							FBgn0033717	CG8839	-0.645562	-1.56435	0.000200473	TRUE
							FBgn0004425	LysB	-0.64495	-1.56369	0.000680047	TRUE
							FBgn0036398	upSET	-0.644209	-1.56288	0.00153814	TRUE
							FBgn0001089	Gal	-0.643584	-1.5622	0.0340893	TRUE
							FBgn0031011	CG8034	-0.642421	-1.56095	0.0471566	TRUE
							FBgn0026315	Ugt35A1	-0.642047	-1.56054	1.74e-06	TRUE
							FBgn0033104	CG15237	-0.641877	-1.56036	0.0289464	TRUE
							FBgn0051632	sens-2	-0.641538	-1.55999	0.0146596	TRUE
							FBgn0005536	Mbs	-0.63779	-1.55594	0.00657576	TRUE
							FBgn0020647	KrT95D	-0.637469	-1.5556	0.00379863	TRUE
							FBgn0039473	CG17191	-0.637135	-1.55524	0.000218552	TRUE
							FBgn0034709	Swim	-0.635425	-1.55339	0.0204725	TRUE
							FBgn0037262	MED31	-0.635091	-1.55304	0.00813117	TRUE
							FBgn0028408	Drep2	-0.635052	-1.55299	0.0347445	TRUE
							FBgn0034876	wmd	-0.634679	-1.55259	0.00263362	TRUE
							FBgn0051866	Ada1-2	-0.634654	-1.55257	0.0342436	TRUE
							FBgn0036958	CG17233	-0.634621	-1.55253	0.0110076	TRUE
							FBgn0036422	CG3868	-0.633786	-1.55163	2.6e-07	TRUE
							FBgn0036090	Cnep1r2	-0.633672	-1.55151	0.000231438	TRUE
							FBgn0035499	Chd64	-0.633065	-1.55086	0.000241271	TRUE
							FBgn0051550	CG31550	-0.632546	-1.5503	0.0272657	TRUE
							FBgn0015031	cype	-0.632339	-1.55008	0.000873881	TRUE
							FBgn0014135	bnl	-0.632313	-1.55005	0.0479617	TRUE
							FBgn0034405	Jheh2	-0.632169	-1.54989	0.00485595	TRUE
							FBgn0024945	NitFhit	-0.632118	-1.54984	0.00394834	TRUE
							FBgn0284252	Letm1	-0.630658	-1.54827	2.67e-05	TRUE
							FBgn0031830	COX5B	-0.630657	-1.54827	3.33e-06	TRUE
							FBgn0026077	Gasp	-0.630425	-1.54802	0.00168924	TRUE
							FBgn0030073	CG10962	-0.627985	-1.5454	0.00010152	TRUE
							FBgn0052638	CG32638	-0.627949	-1.54537	0.00183701	TRUE
							FBgn0030329	prtp	-0.627715	-1.54512	0.000175074	TRUE
							FBgn0005670	Cyp4d1	-0.627605	-1.545	3.88e-06	TRUE
							FBgn0261283	SREBP	-0.627553	-1.54494	0.0117047	TRUE
							FBgn0040397	CG3655	-0.626443	-1.54375	0.00977816	TRUE
							FBgn0010053	Jheh1	-0.626256	-1.54355	0.000823729	TRUE
							FBgn0023129	aay	-0.62603	-1.54331	0.00364753	TRUE
							FBgn0001142	Gs1	-0.625746	-1.54301	0.0312582	TRUE
							FBgn0034488	Hacl	-0.62552	-1.54277	4.03e-05	TRUE
							FBgn0264489	CG43897	-0.625396	-1.54263	0.0113801	TRUE
							FBgn0265991	Zasp52	-0.625305	-1.54254	0.00163023	TRUE
							FBgn0010591	Sply	-0.624209	-1.54137	0.00191775	TRUE
							FBgn0034172	CG6665	-0.623403	-1.5405	0.00986702	TRUE
							FBgn0033504	CAP	-0.623089	-1.54017	0.00135461	TRUE
							FBgn0035298	Scot	-0.621615	-1.5386	0.00168924	TRUE
							FBgn0034946	CG3065	-0.621212	-1.53817	0.0060448	TRUE
							FBgn0035272	mRpL46	-0.619412	-1.53625	8.82e-05	TRUE
							FBgn0001098	Gdh	-0.619154	-1.53597	0.00210254	TRUE
							FBgn0021944	Coprox	-0.619008	-1.53582	0.000335091	TRUE
							FBgn0037720	CG8312	-0.617789	-1.53452	0.031808	TRUE
							FBgn0037592	CG11737	-0.617417	-1.53413	0.0440019	TRUE
							FBgn0263993	CG43736	-0.616599	-1.53326	0.0385158	TRUE
							FBgn0014380	RhoL	-0.6164	-1.53304	1.1e-05	TRUE
							FBgn0262007	Srg2	-0.615502	-1.53209	0.00530488	TRUE
							FBgn0003575	su(sable)	-0.615389	-1.53197	0.00664129	TRUE
							FBgn0033879	Echs1	-0.614039	-1.53054	1.92e-05	TRUE
							FBgn0052685	ZAP3	-0.613837	-1.53032	0.00240479	TRUE
							FBgn0053199	CG33199	-0.613357	-1.52981	0.0122138	TRUE
							FBgn0026428	HDAC6	-0.613221	-1.52967	0.0146194	TRUE
							FBgn0034784	CG9826	-0.61232	-1.52872	0.0328306	TRUE
							FBgn0001139	gro	-0.612195	-1.52858	0.0177253	TRUE
							FBgn0262582	cic	-0.612184	-1.52857	0.0256962	TRUE
							FBgn0020257	Ppa	-0.611235	-1.52757	0.0226858	TRUE
							FBgn0262081	Csk	-0.610957	-1.52727	0.0053566	TRUE
							FBgn0024887	kin17	-0.610431	-1.52672	0.0322182	TRUE
							FBgn0039486	CAH9	-0.610349	-1.52663	0.0252227	TRUE
							FBgn0030890	CG7536	-0.609744	-1.52599	0.0030944	TRUE
							FBgn0053002	mRpL27	-0.609708	-1.52595	0.000330822	TRUE
							FBgn0020412	JIL-1	-0.609478	-1.52571	0.0173942	TRUE
							FBgn0036728	UQCR-Q	-0.609437	-1.52566	4.46e-05	TRUE
							FBgn0036820	Grx1	-0.608805	-1.525	0.00646675	TRUE
							FBgn0032218	CG5381	-0.608659	-1.52484	0.000406274	TRUE
							FBgn0003714	tko	-0.608454	-1.52462	0.0136286	TRUE
							FBgn0033402	Myd88	-0.608343	-1.52451	0.00152422	TRUE
							FBgn0023541	Cyp4d14	-0.606475	-1.52253	0.0450764	TRUE
							FBgn0030245	CG1637	-0.606468	-1.52253	0.00151177	TRUE
							FBgn0025640	CG13369	-0.606144	-1.52219	0.00220554	TRUE
							FBgn0283658	Dlat	-0.60507	-1.52105	2.67e-05	TRUE
							FBgn0003748	Treh	-0.604985	-1.52096	0.00176013	TRUE
							FBgn0036663	CG9674	-0.604323	-1.52027	0.0002776	TRUE
							FBgn0013764	Chi	-0.604095	-1.52002	0.00654387	TRUE
							FBgn0038261	CG14856	-0.603267	-1.51915	0.0268313	TRUE
							FBgn0030737		-0.603125	-1.519	0.00934813	TRUE
							FBgn0035087	CG2765	-0.602903	-1.51877	0.000193975	TRUE
							FBgn0261647	Axud1	-0.602634	-1.51849	0.0494256	TRUE
							FBgn0051005	qless	-0.602454	-1.5183	0.00835289	TRUE
							FBgn0013718	nuf	-0.601951	-1.51777	0.0233434	TRUE
							FBgn0036666	TSG101	-0.601371	-1.51716	0.00289575	TRUE
							FBgn0033294	Mal-A4	-0.601252	-1.51703	0.00093896	TRUE
							FBgn0038115	CG7966	-0.600672	-1.51642	2.32e-05	TRUE
							FBgn0030746	CG9981	-0.59963	-1.51533	0.00264074	TRUE
							FBgn0039697	Etfb	-0.599393	-1.51508	2.69e-05	TRUE
							FBgn0033062	Ars2	-0.599209	-1.51489	0.00503992	TRUE
							FBgn0037702	CG8176	-0.598923	-1.51459	0.0032347	TRUE
							FBgn0037144	CG7458	-0.598462	-1.5141	0.00041831	TRUE
							FBgn0005649	Rox8	-0.59794	-1.51355	0.000378695	TRUE
							FBgn0037146	P5CS	-0.597761	-1.51337	0.00509712	TRUE
							FBgn0024222	IKKbeta	-0.597422	-1.51301	0.0191758	TRUE
							FBgn0041210	HDAC4	-0.596192	-1.51172	0.0296172	TRUE
							FBgn0031148	Cbs	-0.59616	-1.51169	0.00423425	TRUE
							FBgn0031187	Usp2	-0.595862	-1.51138	0.0102983	TRUE
							FBgn0032077	CG9515	-0.594566	-1.51002	0.0212551	TRUE
							FBgn0037760	FBXO11	-0.594368	-1.50981	0.0342436	TRUE
							FBgn0052137	BicDR	-0.594322	-1.50976	0.00183793	TRUE
							FBgn0036004	Jarid2	-0.59371	-1.50912	0.0126807	TRUE
							FBgn0262114	RanBPM	-0.59358	-1.50899	0.0148391	TRUE
							FBgn0039107	CG10300	-0.593434	-1.50883	0.0273534	TRUE
							FBgn0037468	CG1943	-0.593423	-1.50882	0.0427653	TRUE
							FBgn0027291	Idh3a	-0.592669	-1.50803	0.00656228	TRUE
							FBgn0015623	Cpr	-0.592656	-1.50802	0.00138265	TRUE
							FBgn0039509	bigmax	-0.592417	-1.50777	0.0392724	TRUE
							FBgn0261373	CG33228	-0.591954	-1.50729	0.00571026	TRUE
							FBgn0031738	CG9171	-0.591478	-1.50679	0.0229616	TRUE
							FBgn0051522	CG31522	-0.59064	-1.50591	0.0254724	TRUE
							FBgn0011592	fra	-0.58989	-1.50513	0.010657	TRUE
							FBgn0010303	hep	-0.589826	-1.50507	0.00374908	TRUE
							FBgn0024734	PRL-1	-0.589814	-1.50505	4.72e-05	TRUE
							FBgn0031561	IM33	-0.589358	-1.50458	0.0146194	TRUE
							FBgn0047038	ND-13B	-0.588771	-1.50396	8.43e-06	TRUE
							FBgn0032901	sky	-0.588759	-1.50395	0.0208753	TRUE
							FBgn0027348	bgm	-0.588578	-1.50376	0.00156579	TRUE
							FBgn0013771	Cyp6a9	-0.58824	-1.50341	0.00609699	TRUE
							FBgn0030837	CG8661	-0.588086	-1.50325	0.00183793	TRUE
							FBgn0010423	TpnC47D	-0.587848	-1.503	4.16e-06	TRUE
							FBgn0010280	Taf4	-0.587161	-1.50229	0.0234408	TRUE
							FBgn0001197	His2Av	-0.587116	-1.50224	0.000354341	TRUE
							FBgn0002719	Men	-0.586916	-1.50203	0.00136491	TRUE
							FBgn0039777	Jon99Fii	-0.586669	-1.50177	0.0115905	TRUE
							FBgn0033570	ND-B14	-0.58632	-1.50141	7.13e-06	TRUE
							FBgn0266136	Gyc76C	-0.585571	-1.50063	0.00860653	TRUE
							FBgn0031247	CG11562	-0.58526	-1.50031	0.0125656	TRUE
							FBgn0030968	CG7322	-0.584443	-1.49946	0.00125944	TRUE
							FBgn0029687	Vap33	-0.584279	-1.49929	0.00013797	TRUE
							FBgn0005695	gcl	-0.583777	-1.49877	0.00903682	TRUE
							FBgn0015571	alpha-Est3	-0.58312	-1.49809	0.00109963	TRUE
							FBgn0085205	CG34176	-0.582921	-1.49788	0.0104364	TRUE
							FBgn0050069	Sdb	-0.581452	-1.49635	0.000881478	TRUE
							FBgn0261360	CG42637	-0.579442	-1.49427	0.0193373	TRUE
							FBgn0033051	Strica	-0.579363	-1.49419	0.0078335	TRUE
							FBgn0035866	Arl5	-0.578795	-1.4936	0.019327	TRUE
							FBgn0036911	Fibp	-0.578642	-1.49344	0.0427421	TRUE
							FBgn0039045	Ctns	-0.577926	-1.4927	6.26e-05	TRUE
							FBgn0261995	CG42813	-0.577755	-1.49253	0.000209436	TRUE
							FBgn0029795	CG15773	-0.577443	-1.4922	0.0169436	TRUE
							FBgn0011725	twin	-0.576413	-1.49114	0.0368928	TRUE
							FBgn0032669	CG15155	-0.575016	-1.48969	0.000245662	TRUE
							FBgn0262512	Vha14-1	-0.574768	-1.48944	1.56e-06	TRUE
							FBgn0011837	Tis11	-0.574525	-1.48919	0.0449344	TRUE
							FBgn0042693	wrd	-0.573805	-1.48844	0.000725942	TRUE
							FBgn0243516	Vrp1	-0.573642	-1.48828	0.0288293	TRUE
							FBgn0031118	RhoGAP19D	-0.573626	-1.48826	0.0202521	TRUE
							FBgn0038745	ClpX	-0.573427	-1.48805	0.00152083	TRUE
							FBgn0016120	ATPsynD	-0.571828	-1.48641	3.41e-06	TRUE
							FBgn0013576	mtd	-0.571305	-1.48587	1.23e-05	TRUE
							FBgn0028360	Cdc7	-0.570863	-1.48541	0.0155375	TRUE
							FBgn0029994	Ldsdh1	-0.569655	-1.48417	0.00238267	TRUE
							FBgn0011760	ctp	-0.569653	-1.48417	1.12e-05	TRUE
							FBgn0086909	CG31751	-0.569643	-1.48416	0.0288293	TRUE
							FBgn0025800	Smox	-0.569559	-1.48407	0.00185776	TRUE
							FBgn0010265	RpS13	-0.569414	-1.48392	3.84e-05	TRUE
							FBgn0266377	Pde8	-0.569329	-1.48383	0.00664129	TRUE
							FBgn0264605	CG43954	-0.56899	-1.48348	0.0414067	TRUE
							FBgn0010379	Akt	-0.56859	-1.48307	0.002468	TRUE
							FBgn0264556	Gr39a	-0.568575	-1.48306	0.0236104	TRUE
							FBgn0266053	Patr-1	-0.568571	-1.48305	0.0342436	TRUE
							FBgn0033373	Nadk2	-0.568507	-1.48299	0.000614314	TRUE
							FBgn0000317	ck	-0.568313	-1.48279	0.00788597	TRUE
							FBgn0035632	Ppat-Dpck	-0.568099	-1.48257	0.0260185	TRUE
							FBgn0053995	CG33995	-0.568004	-1.48247	0.0099173	TRUE
							FBgn0034755	CG3746	-0.567888	-1.48235	0.0288293	TRUE
							FBgn0026479	Drp1	-0.567734	-1.48219	0.0219559	TRUE
							FBgn0031194	CG17598	-0.567137	-1.48158	0.00379863	TRUE
							FBgn0037445	CG9727	-0.566601	-1.48103	0.0115315	TRUE
							FBgn0003345	sd	-0.566426	-1.48085	0.00135461	TRUE
							FBgn0260742	CG12213	-0.565641	-1.48005	0.0489618	TRUE
							FBgn0038829	CG17271	-0.56459	-1.47897	0.0193373	TRUE
							FBgn0051224	CG31224	-0.563623	-1.47798	0.0494256	TRUE
							FBgn0034390	CG15093	-0.562578	-1.47691	4.6e-06	TRUE
							FBgn0036211	CG5946	-0.56165	-1.47596	0.00018085	TRUE
							FBgn0039844	CG1607	-0.561478	-1.47578	0.0485861	TRUE
							FBgn0036749	CG7460	-0.561132	-1.47543	0.000503651	TRUE
							FBgn0031458	aph-1	-0.561065	-1.47536	0.0357173	TRUE
							FBgn0052066	CG32066	-0.560955	-1.47525	0.045394	TRUE
							FBgn0035132	mthl10	-0.560256	-1.47453	0.0128339	TRUE
							FBgn0040931	NdufA3	-0.559952	-1.47422	0.00664129	TRUE
							FBgn0038876	Idi	-0.559655	-1.47392	0.0296373	TRUE
							FBgn0260237	BBIP1	-0.559348	-1.4736	0.036399	TRUE
							FBgn0034093	CG15706	-0.559328	-1.47358	0.00437645	TRUE
							FBgn0261885	osa	-0.55857	-1.47281	0.0330076	TRUE
							FBgn0069923	Mic10b	-0.558452	-1.47269	0.0059721	TRUE
							FBgn0034497	Mpcp1	-0.558226	-1.47246	0.0168208	TRUE
							FBgn0030685	Graf	-0.557956	-1.47218	0.00097757	TRUE
							FBgn0036576	CG5151	-0.557703	-1.47192	0.030399	TRUE
							FBgn0035692	Sf3b6	-0.557682	-1.4719	0.00949927	TRUE
							FBgn0039266	CG11791	-0.557536	-1.47175	0.00293794	TRUE
							FBgn0028743	Dhit	-0.556757	-1.47096	0.018176	TRUE
							FBgn0037757	CG8516	-0.556237	-1.47043	0.0393795	TRUE
							FBgn0037913	fabp	-0.555989	-1.47018	0.000145114	TRUE
							FBgn0032261	CG6094	-0.555867	-1.47005	0.0030661	TRUE
							FBgn0027538	beta4GalNAcTA	-0.553958	-1.46811	0.000490247	TRUE
							FBgn0033113	Spn42Dc	-0.553931	-1.46808	0.0276	TRUE
							FBgn0031952	Cdc14	-0.553519	-1.46766	0.0361608	TRUE
							FBgn0031069	Abcd3	-0.55344	-1.46758	0.0449344	TRUE
							FBgn0031987	CG12375	-0.553393	-1.46753	0.0282964	TRUE
							FBgn0082582	tmod	-0.553244	-1.46738	0.0280764	TRUE
							FBgn0050011	gem	-0.551434	-1.46554	0.00148824	TRUE
							FBgn0037566	mRpL1	-0.551279	-1.46538	0.000332802	TRUE
							FBgn0039769	CG15534	-0.551048	-1.46515	4.85e-05	TRUE
							FBgn0266411	sima	-0.550435	-1.46453	0.0059112	TRUE
							FBgn0025608	Faf2	-0.549068	-1.46314	0.00494977	TRUE
							FBgn0003462	Sod1	-0.548439	-1.4625	1.4e-05	TRUE
							FBgn0023516	Pex5	-0.548152	-1.46221	0.0292639	TRUE
							FBgn0028534	CG7916	-0.548119	-1.46218	0.00842184	TRUE
							FBgn0039049	CG6726	-0.548088	-1.46215	0.0262816	TRUE
							FBgn0036919	Grasp65	-0.547847	-1.4619	0.000238734	TRUE
							FBgn0036824	CG3902	-0.547812	-1.46187	5.58e-06	TRUE
							FBgn0038294	Mf	-0.547038	-1.46108	0.000111992	TRUE
							FBgn0053170	CG33170	-0.544498	-1.45851	0.00114476	TRUE
							FBgn0036857	Aldh7A1	-0.544305	-1.45832	0.0118824	TRUE
							FBgn0023537	CG17896	-0.544239	-1.45825	0.000105603	TRUE
							FBgn0038391	GATAe	-0.544113	-1.45812	0.00261869	TRUE
							FBgn0017579	RpL14	-0.543314	-1.45732	0.000109239	TRUE
							FBgn0038482	CG4053	-0.542314	-1.45631	0.017528	TRUE
							FBgn0030509	CG11162	-0.542196	-1.45619	0.00544463	TRUE
							FBgn0005632	faf	-0.542066	-1.45606	0.00044874	TRUE
							FBgn0037912	sea	-0.541922	-1.45591	0.00080515	TRUE
							FBgn0011708	Syx5	-0.541778	-1.45577	0.0146194	TRUE
							FBgn0011289	TfIIA-L	-0.541691	-1.45568	0.00658143	TRUE
							FBgn0035001	Slik	-0.541305	-1.45529	0.0010295	TRUE
							FBgn0033166	Eaf	-0.540613	-1.45459	0.0286084	TRUE
							FBgn0032449	CG17036	-0.540236	-1.45421	0.00445339	TRUE
							FBgn0050479	CG30479	-0.539685	-1.45366	0.0301126	TRUE
							FBgn0020304	drongo	-0.539448	-1.45342	0.0427037	TRUE
							FBgn0011361	ND-ACP	-0.538998	-1.45296	0.000607559	TRUE
							FBgn0004363	porin	-0.538541	-1.4525	3.84e-05	TRUE
							FBgn0261873	sdt	-0.537323	-1.45128	0.0396693	TRUE
							FBgn0266186	Vamp7	-0.536773	-1.45072	0.00753785	TRUE
							FBgn0040773	COX7C	-0.535054	-1.449	0.00771841	TRUE
							FBgn0031030	Tao	-0.534763	-1.4487	0.0016825	TRUE
							FBgn0038414	CG6901	-0.534574	-1.44851	0.0229197	TRUE
							FBgn0017558	Pdk	-0.534485	-1.44843	0.0152715	TRUE
							FBgn0039213	atl	-0.534436	-1.44838	0.000724037	TRUE
							FBgn0053096	CG33096	-0.533706	-1.44764	0.0315701	TRUE
							FBgn0261258	rgn	-0.533158	-1.44709	0.00229602	TRUE
							FBgn0022893	Df31	-0.532936	-1.44687	0.00212485	TRUE
							FBgn0030616	RpL37-1	-0.532753	-1.44669	0.00476671	TRUE
							FBgn0037715	CG9399	-0.532665	-1.4466	0.00143103	TRUE
							FBgn0015808	ScpX	-0.532282	-1.44622	0.00154638	TRUE
							FBgn0038675	CG6013	-0.531751	-1.44568	0.027216	TRUE
							FBgn0013343	Syx1A	-0.531614	-1.44555	0.00306818	TRUE
							FBgn0032946	nrv3	-0.529891	-1.44382	0.0444059	TRUE
							FBgn0027580	Pcb	-0.529607	-1.44354	0.00607312	TRUE
							FBgn0028955	CG8788	-0.528795	-1.44272	0.0212647	TRUE
							FBgn0000273	Pka-C1	-0.528775	-1.4427	0.0280594	TRUE
							FBgn0035318	CG9018	-0.528645	-1.44257	0.0317101	TRUE
							FBgn0040793	COX7B	-0.528417	-1.44235	0.020524	TRUE
							FBgn0037239	Sfxn1-3	-0.528202	-1.44213	0.00361983	TRUE
							FBgn0003357	Jon99Ciii	-0.527855	-1.44178	0.00789959	TRUE
							FBgn0034958	CG3907	-0.52775	-1.44168	0.000377091	TRUE
							FBgn0023508	Ocrl	-0.527129	-1.44106	0.0288421	TRUE
							FBgn0004049	yrt	-0.525965	-1.4399	0.0288293	TRUE
							FBgn0035593	Yod1	-0.52595	-1.43988	0.019975	TRUE
							FBgn0036734	CG7564	-0.525656	-1.43959	0.0387142	TRUE
							FBgn0263911	COX8	-0.525459	-1.43939	0.000219216	TRUE
							FBgn0033460	Sec24AB	-0.525022	-1.43896	0.00395153	TRUE
							FBgn0004648	svr	-0.52476	-1.43869	0.00583913	TRUE
							FBgn0050463	Pgant9	-0.524139	-1.43808	0.00136491	TRUE
							FBgn0043010	Fsn	-0.523091	-1.43703	0.0229687	TRUE
							FBgn0261955	Cs1	-0.522897	-1.43684	0.00159866	TRUE
							FBgn0030584	Grx5	-0.522766	-1.43671	0.00124368	TRUE
							FBgn0021795	Tapdelta	-0.522612	-1.43655	0.000898079	TRUE
							FBgn0086358	Tab2	-0.522128	-1.43607	0.0204268	TRUE
							FBgn0034194	CG15611	-0.52167	-1.43562	0.00878983	TRUE
							FBgn0023388	Dap160	-0.521286	-1.43523	0.021082	TRUE
							FBgn0086758	chinmo	-0.520913	-1.43486	0.00964735	TRUE
							FBgn0032668	CG17681	-0.520611	-1.43456	0.0383211	TRUE
							FBgn0027873	Cpsf100	-0.520063	-1.43402	0.0396824	TRUE
							FBgn0263200	Galt	-0.520004	-1.43396	0.00204915	TRUE
							FBgn0022097	Vha36-1	-0.519585	-1.43354	0.000124946	TRUE
							FBgn0037917	wkd	-0.519538	-1.4335	0.0168208	TRUE
							FBgn0030791	CG9132	-0.51812	-1.43209	0.0151234	TRUE
							FBgn0039308	CG11889	-0.517983	-1.43195	0.0498977	TRUE
							FBgn0041094	scyl	-0.517699	-1.43167	0.00200419	TRUE
							FBgn0025687		-0.517566	-1.43154	0.0124206	TRUE
							FBgn0015320	Ubc2	-0.516864	-1.43084	0.00750714	TRUE
							FBgn0263929	jvl	-0.516651	-1.43063	0.00698233	TRUE
							FBgn0029608	CG3091	-0.515992	-1.42998	0.0204423	TRUE
							FBgn0004427	LysD	-0.515878	-1.42986	0.0133829	TRUE
							FBgn0028325	Pdha	-0.515804	-1.42979	0.00803261	TRUE
							FBgn0086676	spin	-0.51516	-1.42915	0.045394	TRUE
							FBgn0033476	oys	-0.513174	-1.42719	0.000829096	TRUE
							FBgn0011787	mRpL12	-0.512617	-1.42664	0.0102879	TRUE
							FBgn0028662	VhaPPA1-1	-0.511377	-1.42541	0.004583	TRUE
							FBgn0283438	CG46280	-0.509823	-1.42388	0.0272418	TRUE
							FBgn0052369	CG32369	-0.509698	-1.42375	0.0331828	TRUE
							FBgn0015781	P5cr	-0.509601	-1.42366	0.0100852	TRUE
							FBgn0010333	Rac1	-0.50921	-1.42327	0.0463969	TRUE
							FBgn0030447	CG2200	-0.507425	-1.42151	0.000998591	TRUE
							FBgn0038947	Sar1	-0.507327	-1.42141	0.0004641	TRUE
							FBgn0052425	CG32425	-0.50574	-1.41985	0.0148851	TRUE
							FBgn0262872	milt	-0.505451	-1.41957	0.0228525	TRUE
							FBgn0266446	CG45076	-0.505161	-1.41928	0.0265216	TRUE
							FBgn0034783	CG9825	-0.505089	-1.41921	0.0240631	TRUE
							FBgn0015737	Hmu	-0.50435	-1.41848	0.0204725	TRUE
							FBgn0031285	CG3662	-0.502888	-1.41705	0.00109127	TRUE
							FBgn0001122	Galphao	-0.502567	-1.41673	0.0113455	TRUE
							FBgn0010772	Xe7	-0.502387	-1.41656	0.00995708	TRUE
							FBgn0014411	Vps26	-0.501496	-1.41568	0.00765742	TRUE
							FBgn0033101	CG9436	-0.50109	-1.41528	0.00236668	TRUE
							FBgn0037102	CRIF	-0.500426	-1.41463	0.00117455	TRUE
							FBgn0037218	aux	-0.499445	-1.41367	0.0424814	TRUE
							FBgn0036927	Gabat	-0.499295	-1.41352	0.00291768	TRUE
							FBgn0052278	CG32278	-0.498049	-1.4123	0.0141122	TRUE
							FBgn0038535	alt	-0.497886	-1.41214	0.00267793	TRUE
							FBgn0003654	sw	-0.497777	-1.41204	0.00626361	TRUE
							FBgn0003356	Jon99Cii	-0.496983	-1.41126	0.0112603	TRUE
							FBgn0265082	Cdep	-0.496459	-1.41075	0.0392157	TRUE
							FBgn0032144	CG17633	-0.496243	-1.41054	0.00633052	TRUE
							FBgn0040340	TRAM	-0.496157	-1.41045	0.0193632	TRUE
							FBgn0037655	Kcmf1	-0.494492	-1.40882	0.00556733	TRUE
							FBgn0034504	CG8929	-0.494307	-1.40864	0.0330291	TRUE
							FBgn0045862	btz	-0.493946	-1.40829	0.0355585	TRUE
							FBgn0011296	l(2)efl	-0.493928	-1.40827	0.017528	TRUE
							FBgn0044826	Pak3	-0.493812	-1.40816	0.00319774	TRUE
							FBgn0027492	wdb	-0.493755	-1.40811	0.00349051	TRUE
							FBgn0021906	RFeSP	-0.493743	-1.40809	0.000103554	TRUE
							FBgn0033453	Sting	-0.493331	-1.40769	0.0347902	TRUE
							FBgn0000562	egl	-0.493178	-1.40754	0.0224478	TRUE
							FBgn0036043	Ae2	-0.492348	-1.40673	0.0435274	TRUE
							FBgn0031904	CG5149	-0.491287	-1.4057	0.0100791	TRUE
							FBgn0034758	CG13510	-0.491285	-1.4057	0.0208367	TRUE
							FBgn0039252	CG11771	-0.491065	-1.40548	0.00272322	TRUE
							FBgn0261285	Ppcs	-0.489251	-1.40372	0.043583	TRUE
							FBgn0262734	eIF4H1	-0.488627	-1.40311	0.0425007	TRUE
							FBgn0027611	LManII	-0.488243	-1.40274	0.0111163	TRUE
							FBgn0016977	spen	-0.487799	-1.4023	0.0104087	TRUE
							FBgn0034282	Mapmodulin	-0.486652	-1.40119	0.00184227	TRUE
							FBgn0261565	Lmpt	-0.486008	-1.40056	0.0262582	TRUE
							FBgn0028648	mRpL50	-0.485667	-1.40023	0.0470035	TRUE
							FBgn0265487	mbl	-0.485384	-1.39996	0.042658	TRUE
							FBgn0034051	Mlf	-0.485109	-1.39969	0.0190587	TRUE
							FBgn0053094	Synd	-0.483087	-1.39773	0.00957959	TRUE
							FBgn0034727	mRpS29	-0.482339	-1.39701	0.0093247	TRUE
							FBgn0031654	Jon25Bii	-0.481863	-1.39655	0.0272418	TRUE
							FBgn0034245	UQCR-6.4	-0.481527	-1.39622	0.002468	TRUE
							FBgn0033357	Tom7	-0.481044	-1.39575	0.00232203	TRUE
							FBgn0086355	Tpi	-0.480774	-1.39549	0.00272649	TRUE
							FBgn0034418	CG15118	-0.480139	-1.39488	0.0402076	TRUE
							FBgn0263197	Patronin	-0.479945	-1.39469	0.0358346	TRUE
							FBgn0262515	VhaAC45	-0.479275	-1.39404	0.0135229	TRUE
							FBgn0085442	NKAIN	-0.478921	-1.3937	0.0383157	TRUE
							FBgn0036556	hzg	-0.478486	-1.39328	0.00411857	TRUE
							FBgn0028331	l(1)G0289	-0.478403	-1.3932	0.00576447	TRUE
							FBgn0036801	MYPT-75D	-0.478221	-1.39303	0.0361516	TRUE
							FBgn0283535	Vha26	-0.477294	-1.39213	0.00149865	TRUE
							FBgn0035088	CG3776	-0.477139	-1.39198	0.040657	TRUE
							FBgn0028646	Aralar	-0.476634	-1.39149	0.000857269	TRUE
							FBgn0050160	CG30160	-0.476468	-1.39133	0.00934813	TRUE
							FBgn0042086	Tsp42Eb	-0.476468	-1.39133	0.00934813	TRUE
							FBgn0259979		-0.476356	-1.39123	0.00154638	TRUE
							FBgn0266451	fau	-0.476339	-1.39121	0.00534877	TRUE
							FBgn0037749	CG9471	-0.476326	-1.3912	0.00202025	TRUE
							FBgn0020381	Dredd	-0.476099	-1.39098	0.0350112	TRUE
							FBgn0035370	Non2	-0.475735	-1.39063	0.0104151	TRUE
							FBgn0002571	Mal-A3	-0.475641	-1.39054	0.0123361	TRUE
							FBgn0263351	AP-2mu	-0.475481	-1.39038	0.0171007	TRUE
							FBgn0034035	Gmppa	-0.475294	-1.3902	0.029934	TRUE
							FBgn0050502	Fa2h	-0.475011	-1.38993	0.00392068	TRUE
							FBgn0259735	mtgo	-0.474899	-1.38982	0.0383211	TRUE
							FBgn0030724	Nipsnap	-0.474763	-1.38969	0.00135594	TRUE
							FBgn0034291	CG5770	-0.473319	-1.3883	0.00413243	TRUE
							FBgn0023212	EloB	-0.473275	-1.38826	0.00591946	TRUE
							FBgn0030056	CAH3	-0.472941	-1.38794	0.00996603	TRUE
							FBgn0037906	PGRP-LB	-0.471125	-1.38619	0.0258021	TRUE
							FBgn0033812	Pex13	-0.470613	-1.3857	0.0104163	TRUE
							FBgn0030777	CG9672	-0.470202	-1.3853	0.04082	TRUE
							FBgn0035853	UbcE2M	-0.469492	-1.38462	0.0214412	TRUE
							FBgn0036990	mRpL15	-0.469376	-1.38451	0.0096255	TRUE
							FBgn0005671	Vha55	-0.469202	-1.38434	0.00727698	TRUE
							FBgn0259481	Mob2	-0.469095	-1.38424	0.0355585	TRUE
							FBgn0037788	CAH7	-0.468552	-1.38372	0.0290419	TRUE
							FBgn0033544	CG7220	-0.467513	-1.38272	0.00143341	TRUE
							FBgn0000308	chic	-0.467279	-1.3825	0.000683995	TRUE
							FBgn0035679	Galm2	-0.466903	-1.38214	0.00762748	TRUE
							FBgn0051716	Cnot4	-0.466716	-1.38196	0.0289844	TRUE
							FBgn0039674	CG1907	-0.466389	-1.38165	0.00110588	TRUE
							FBgn0086707	ncm	-0.466272	-1.38153	0.0300571	TRUE
							FBgn0052675	Tango5	-0.465559	-1.38085	0.0231971	TRUE
							FBgn0038533	CG7523	-0.464866	-1.38019	0.0091844	TRUE
							FBgn0019968	Khc-73	-0.464859	-1.38018	0.0395038	TRUE
							FBgn0030505	NFAT	-0.464656	-1.37999	0.0375053	TRUE
							FBgn0030136	RpS28b	-0.464209	-1.37956	0.00676053	TRUE
							FBgn0027360	Tim10	-0.463495	-1.37888	0.00870115	TRUE
							FBgn0015795	Rab7	-0.462686	-1.37811	0.0351528	TRUE
							FBgn0035906	GstO2	-0.462566	-1.37799	0.00745509	TRUE
							FBgn0031453	Bacc	-0.462365	-1.3778	0.00245744	TRUE
							FBgn0015772	Nak	-0.462339	-1.37777	0.0122718	TRUE
							FBgn0026316	Ubc10	-0.461661	-1.37713	0.0201359	TRUE
							FBgn0033448	hebe	-0.461589	-1.37706	0.000267252	TRUE
							FBgn0051901	Mur29B	-0.461438	-1.37691	0.00134177	TRUE
							FBgn0037750	Whamy	-0.460039	-1.37558	0.00964735	TRUE
							FBgn0031639	mRpS2	-0.459893	-1.37544	0.0232919	TRUE
							FBgn0034988	cN-IIIB	-0.459617	-1.37518	0.0203494	TRUE
							FBgn0013334	Sap47	-0.459443	-1.37501	0.0307615	TRUE
							FBgn0034877	levy	-0.459398	-1.37497	0.00541255	TRUE
							FBgn0031836	CG11050	-0.459246	-1.37482	0.0375115	TRUE
							FBgn0027657	glob1	-0.458915	-1.37451	0.036399	TRUE
							FBgn0020440	Fak	-0.458121	-1.37375	0.025862	TRUE
							FBgn0038307	mRpS10	-0.457888	-1.37353	0.0165064	TRUE
							FBgn0003139	PpV	-0.457688	-1.37334	0.0108935	TRUE
							FBgn0031637	mxt	-0.456826	-1.37252	0.00908217	TRUE
							FBgn0267790	rump	-0.456148	-1.37187	0.0207573	TRUE
							FBgn0015037	Cyp4p1	-0.455993	-1.37173	0.0195475	TRUE
							FBgn0031948	CG7149	-0.455843	-1.37158	0.0194507	TRUE
							FBgn0004179	Csp	-0.455772	-1.37152	0.0119563	TRUE
							FBgn0004436	Ubc6	-0.455589	-1.37134	0.023078	TRUE
							FBgn0035101	p130CAS	-0.454852	-1.37064	0.0215195	TRUE
							FBgn0039831	CG12054	-0.453461	-1.36932	0.0280036	TRUE
							FBgn0002638	Rcc1	-0.453038	-1.36892	0.0280764	TRUE
							FBgn0264357	SNF4Agamma	-0.451763	-1.36771	0.00518326	TRUE
							FBgn0027055	CSN3	-0.451713	-1.36766	0.0288293	TRUE
							FBgn0039118	CG10208	-0.451093	-1.36708	0.0304565	TRUE
							FBgn0039130	CG5854	-0.450477	-1.36649	0.0365068	TRUE
							FBgn0025693	ZnT41F	-0.450151	-1.36618	0.0243077	TRUE
							FBgn0035181	CG9205	-0.450053	-1.36609	0.00435972	TRUE
							FBgn0036816	Indy	-0.449603	-1.36566	0.019796	TRUE
							FBgn0024997	CG2681	-0.44783	-1.36399	0.00766454	TRUE
							FBgn0028394	CG17834	-0.446942	-1.36315	0.0442248	TRUE
							FBgn0021750	SerRS-m	-0.446924	-1.36313	0.0440019	TRUE
							FBgn0037470	Tailor	-0.446389	-1.36263	0.0374736	TRUE
							FBgn0085339	CG34310	-0.445828	-1.3621	0.0152741	TRUE
							FBgn0026576	Pisd	-0.445273	-1.36157	0.0218617	TRUE
							FBgn0015379	dod	-0.445158	-1.36146	0.0201359	TRUE
							FBgn0050360	Mal-A6	-0.444979	-1.36129	0.00320947	TRUE
							FBgn0029161	slmo	-0.444565	-1.3609	0.0406103	TRUE
							FBgn0032881	Amacr	-0.444285	-1.36064	0.0471374	TRUE
							FBgn0032433	Oatp33Ea	-0.443962	-1.36033	0.00794923	TRUE
							FBgn0085330	CG34301	-0.443508	-1.35991	0.0326729	TRUE
							FBgn0262559	Mdh2	-0.442656	-1.3591	0.00236668	TRUE
							FBgn0039358	Idh3g	-0.44097	-1.35752	0.0122138	TRUE
							FBgn0004876	cdi	-0.440767	-1.35733	0.0330291	TRUE
							FBgn0002789	Mp20	-0.439803	-1.35642	0.00143477	TRUE
							FBgn0040660	CG13551	-0.439737	-1.35636	0.00200629	TRUE
							FBgn0264855	AP-2alpha	-0.439603	-1.35623	0.0307096	TRUE
							FBgn0004167	kst	-0.439295	-1.35594	0.00163023	TRUE
							FBgn0036111	Aps	-0.438446	-1.35514	0.00255163	TRUE
							FBgn0267378	sau	-0.438006	-1.35473	0.0256962	TRUE
							FBgn0015572	alpha-Est4	-0.437162	-1.35394	0.00541255	TRUE
							FBgn0033241	CG2915	-0.436782	-1.35358	0.0114457	TRUE
							FBgn0083167	Neb-cGP	-0.435495	-1.35237	0.0095884	TRUE
							FBgn0039681	CG7582	-0.435369	-1.35226	0.0121036	TRUE
							FBgn0039790	CG2246	-0.434148	-1.35111	0.0117902	TRUE
							FBgn0040384	CG32795	-0.433687	-1.35068	0.0342734	TRUE
							FBgn0039970	CG17508	-0.433558	-1.35056	0.0469319	TRUE
							FBgn0038734	Acsx4	-0.433162	-1.35019	0.0195901	TRUE
							FBgn0035421	nSMase	-0.432719	-1.34977	0.0308989	TRUE
							FBgn0260934	par-1	-0.431474	-1.34861	0.010932	TRUE
							FBgn0034406	Jheh3	-0.429888	-1.34713	0.00151903	TRUE
							FBgn0004169	up	-0.429465	-1.34673	0.0358171	TRUE
							FBgn0026565	Ass	-0.427955	-1.34533	0.00469566	TRUE
							FBgn0033339	Sec31	-0.427019	-1.34445	0.0260094	TRUE
							FBgn0284243	betaTub56D	-0.426926	-1.34437	0.00291786	TRUE
							FBgn0015218	eIF4E1	-0.426565	-1.34403	0.00874738	TRUE
							FBgn0019624	COX5A	-0.425698	-1.34322	0.00457172	TRUE
							FBgn0000115	Arl1	-0.425355	-1.3429	0.0141599	TRUE
							FBgn0031516	CG9663	-0.425095	-1.34266	0.0445492	TRUE
							FBgn0034417	CG15117	-0.424892	-1.34247	0.0439688	TRUE
							FBgn0085436	Not1	-0.423969	-1.34161	0.00355138	TRUE
							FBgn0031653	Jon25Biii	-0.423832	-1.34149	0.0492781	TRUE
							FBgn0011016	SsRbeta	-0.423827	-1.34148	0.00413243	TRUE
							FBgn0029006	Smurf	-0.423428	-1.34111	0.0365891	TRUE
							FBgn0028665		-0.423299	-1.34099	0.000983465	TRUE
							FBgn0031021	ND-18	-0.422947	-1.34066	0.00295984	TRUE
							FBgn0265178	Lipt1	-0.422546	-1.34029	0.018409	TRUE
							FBgn0036321	CG14120	-0.422184	-1.33995	0.00449169	TRUE
							FBgn0263598	Vha68-2	-0.420115	-1.33803	0.0223382	TRUE
							FBgn0010470	Fkbp14	-0.419969	-1.3379	0.00187555	TRUE
							FBgn0011766	E2f1	-0.419607	-1.33756	0.0232297	TRUE
							FBgn0267376	SelR	-0.419394	-1.33737	0.00493817	TRUE
							FBgn0031117	GstT3	-0.41822	-1.33628	0.00662409	TRUE
							FBgn0013733	shot	-0.418136	-1.3362	0.034943	TRUE
							FBgn0266449	Kr-h2	-0.417935	-1.33601	0.00608719	TRUE
							FBgn0267849	Syx7	-0.41749	-1.3356	0.0425613	TRUE
							FBgn0051086	CG31086	-0.417153	-1.33529	0.00773758	TRUE
							FBgn0020255	Ran	-0.417091	-1.33523	0.00664129	TRUE
							FBgn0039737	CG7920	-0.416515	-1.3347	0.00394834	TRUE
							FBgn0032160	CG4598	-0.416285	-1.33449	0.00719157	TRUE
							FBgn0014010	Rab5	-0.415832	-1.33407	0.00631878	TRUE
							FBgn0283521	lola	-0.415677	-1.33392	0.0322855	TRUE
							FBgn0027835	Dp1	-0.413349	-1.33177	0.0262816	TRUE
							FBgn0035375	Pgant6	-0.412254	-1.33076	0.0328397	TRUE
							FBgn0000064	Ald1	-0.411906	-1.33044	0.00917303	TRUE
							FBgn0062442	Cisd	-0.411346	-1.32993	0.0131215	TRUE
							FBgn0039112	SdhD	-0.410912	-1.32953	0.00254288	TRUE
							FBgn0015568	alpha-Est1	-0.410512	-1.32916	0.00685258	TRUE
							FBgn0263391	hts	-0.408901	-1.32767	0.0355623	TRUE
							FBgn0259700	CG42354	-0.40842	-1.32723	0.0238902	TRUE
							FBgn0040394	CG16903	-0.407456	-1.32635	0.0398002	TRUE
							FBgn0030731	Mfe2	-0.407164	-1.32608	0.0215518	TRUE
							FBgn0030605	ND-B18	-0.406906	-1.32584	0.0250713	TRUE
							FBgn0011211	blw	-0.406784	-1.32573	0.0103848	TRUE
							FBgn0026179	siz	-0.406337	-1.32532	0.0424155	TRUE
							FBgn0025839	ND-B14.5A	-0.405746	-1.32477	0.0383211	TRUE
							FBgn0262511		-0.405675	-1.32471	0.0101393	TRUE
							FBgn0051343	CG31343	-0.404769	-1.32388	0.0226676	TRUE
							FBgn0003660	Syb	-0.404635	-1.32375	0.00978619	TRUE
							FBgn0085484	Pdxk	-0.404054	-1.32322	0.0293361	TRUE
							FBgn0002773	Mlc2	-0.402865	-1.32213	0.0299545	TRUE
							FBgn0012036	Aldh	-0.401316	-1.32071	0.0133669	TRUE
							FBgn0261279	lqfR	-0.400945	-1.32037	0.00928761	TRUE
							FBgn0038830	CG17272	-0.400555	-1.32002	0.0195454	TRUE
							FBgn0014869	Pglym78	-0.399921	-1.31944	0.0109446	TRUE
							FBgn0031670	SelT	-0.399522	-1.31907	0.0115315	TRUE
							FBgn0040529	COX7A	-0.397987	-1.31767	0.00843321	TRUE
							FBgn0030478	Alat	-0.395626	-1.31551	0.00810695	TRUE
							FBgn0031228	ND-15	-0.394518	-1.3145	0.0108935	TRUE
							FBgn0004636	Rap1	-0.394491	-1.31448	0.0494256	TRUE
							FBgn0010551	Phb2	-0.394118	-1.31414	0.0301126	TRUE
							FBgn0028737	eEF1beta	-0.394043	-1.31407	0.0131644	TRUE
							FBgn0032170	CG4658	-0.393789	-1.31384	0.0183031	TRUE
							FBgn0036975	CG5618	-0.393745	-1.3138	0.0325935	TRUE
							FBgn0030679	CG8206	-0.393384	-1.31347	0.00745509	TRUE
							FBgn0023213	eIF4G1	-0.39314	-1.31325	0.00530488	TRUE
							FBgn0020764	Alas	-0.393131	-1.31324	0.0142209	TRUE
							FBgn0010215	alpha-Cat	-0.393056	-1.31317	0.049795	TRUE
							FBgn0262954	Polr2K	-0.392128	-1.31233	0.0449344	TRUE
							FBgn0037607	CG8036	-0.391791	-1.31202	0.0492819	TRUE
							FBgn0032198	eEF1delta	-0.390793	-1.31111	0.0123338	TRUE
							FBgn0028671	Vha100-1	-0.390667	-1.311	0.0275583	TRUE
							FBgn0037529	mRpS9	-0.390094	-1.31048	0.0273061	TRUE
							FBgn0025836	RhoGAP1A	-0.389821	-1.31023	0.0321314	TRUE
							FBgn0003358	Jon99Ci	-0.389572	-1.31001	0.00269853	TRUE
							FBgn0263198	Acn	-0.389102	-1.30958	0.045394	TRUE
							FBgn0030748	Traf-like	-0.388743	-1.30925	0.0427653	TRUE
							FBgn0025637	SkpA	-0.388585	-1.30911	0.0258242	TRUE
							FBgn0002121	l(2)gl	-0.387852	-1.30844	0.0255523	TRUE
							FBgn0037643	ScsbetaA	-0.387806	-1.3084	0.0175017	TRUE
							FBgn0250814	UQCR-C2	-0.387365	-1.308	0.0349821	TRUE
							FBgn0024986	CG3719	-0.386445	-1.30717	0.0494256	TRUE
							FBgn0033735	Dera	-0.383696	-1.30468	0.0476118	TRUE
							FBgn0008635	betaCOP	-0.381377	-1.30258	0.0330291	TRUE
							FBgn0051248	CG31248	-0.38137	-1.30258	0.0317253	TRUE
							FBgn0086904	Nacalpha	-0.381262	-1.30248	0.00470323	TRUE
							FBgn0028336		-0.380725	-1.302	0.0103515	TRUE
							FBgn0260635	Diap1	-0.379588	-1.30097	0.01227	TRUE
							FBgn0036551	CG17029	-0.379286	-1.3007	0.0259552	TRUE
							FBgn0042102	CG18745	-0.378926	-1.30037	0.0317101	TRUE
							FBgn0038804	CG10877	-0.378347	-1.29985	0.0256772	TRUE
							FBgn0010100	mAcon1	-0.377874	-1.29943	0.0215518	TRUE
							FBgn0010516	wal	-0.377031	-1.29867	0.0071865	TRUE
							FBgn0050481	mRpL53	-0.376702	-1.29837	0.0178748	TRUE
							FBgn0000181	bic	-0.375816	-1.29757	0.00587353	TRUE
							FBgn0002787	Rpn8	-0.3757	-1.29747	0.036399	TRUE
							FBgn0036501	CG7272	-0.37482	-1.29668	0.0378703	TRUE
							FBgn0259174	Nedd4	-0.37481	-1.29667	0.0288293	TRUE
							FBgn0017566	ND-75	-0.373703	-1.29567	0.0387865	TRUE
							FBgn0036334	CG11267	-0.373026	-1.29507	0.00448332	TRUE
							FBgn0000454	Dip-B	-0.372247	-1.29437	0.0208367	TRUE
							FBgn0020660	eIF4B	-0.372033	-1.29418	0.0122138	TRUE
							FBgn0035422	RpL28	-0.371716	-1.29389	0.0211786	TRUE
							FBgn0003941	RpL40	-0.369963	-1.29232	0.0115315	TRUE
							FBgn0035887	Jon66Cii	-0.369569	-1.29197	0.0183059	TRUE
							FBgn0032643	GCS2beta	-0.367674	-1.29027	0.0383211	TRUE
							FBgn0024814	Clc	-0.364834	-1.28773	0.0201229	TRUE
							FBgn0029823	Shmt	-0.363826	-1.28683	0.0489005	TRUE
							FBgn0051673	CG31673	-0.363714	-1.28673	0.0252227	TRUE
							FBgn0031459	HINT1	-0.363256	-1.28633	0.0289974	TRUE
							FBgn0010348	Arf1	-0.361738	-1.28497	0.00977633	TRUE
							FBgn0038195	CG3061	-0.360004	-1.28343	0.0485663	TRUE
							FBgn0041789	Pax	-0.359784	-1.28323	0.0398366	TRUE
							FBgn0082598	akirin	-0.359744	-1.2832	0.0461686	TRUE
							FBgn0037728	cPges	-0.357548	-1.28125	0.0157987	TRUE
							FBgn0038135	CG8773	-0.356687	-1.28048	0.00844497	TRUE
							FBgn0040285	Scamp	-0.35596	-1.27984	0.0332157	TRUE
							FBgn0264560	garz	-0.355666	-1.27958	0.0478253	TRUE
							FBgn0000253	Cam	-0.35503	-1.27901	0.0424814	TRUE
							FBgn0037108	Alg11	-0.354401	-1.27845	0.048645	TRUE
							FBgn0011556	zetaTry	-0.352292	-1.27659	0.0216373	TRUE
							FBgn0037671	ATP6AP2	-0.351947	-1.27628	0.0097632	TRUE
							FBgn0000579	Eno	-0.351176	-1.2756	0.0203423	TRUE
							FBgn0261822	Bsg	-0.350334	-1.27486	0.0493822	TRUE
							FBgn0037024	tzn	-0.348417	-1.27316	0.0178748	TRUE
							FBgn0036825	RpL26	-0.347997	-1.27279	0.0182612	TRUE
							FBgn0263740	eIF2gamma	-0.347811	-1.27263	0.0288421	TRUE
							FBgn0004907	14-3-3zeta	-0.347351	-1.27222	0.0112957	TRUE
							FBgn0039635	Pdhb	-0.345633	-1.27071	0.0188383	TRUE
							FBgn0030040	CG15347	-0.345244	-1.27037	0.0383157	TRUE
							FBgn0004103	Pp1-87B	-0.34189	-1.26742	0.0294784	TRUE
							FBgn0029975	spidey	-0.340196	-1.26593	0.0192459	TRUE
							FBgn0038319	mRpL9	-0.340126	-1.26587	0.0440019	TRUE
							FBgn0000455	Dip-C	-0.338686	-1.2646	0.0236844	TRUE
							FBgn0035473	mge	-0.338678	-1.2646	0.0187178	TRUE
							FBgn0031000	Muc18B	-0.338607	-1.26454	0.0144484	TRUE
							FBgn0003721	Tm1	-0.334512	-1.26095	0.0298152	TRUE
							FBgn0260747	Chchd2	-0.333052	-1.25968	0.0171007	TRUE
							FBgn0036833	CG3819	-0.33006	-1.25707	0.040372	TRUE
							FBgn0028342	ATPsyndelta	-0.326481	-1.25395	0.0449717	TRUE
							FBgn0035600	Cyt-c1	-0.326452	-1.25393	0.0215666	TRUE
							FBgn0039929	Polr1G	-0.325223	-1.25286	0.025862	TRUE
							FBgn0032721	CG10602	-0.324657	-1.25237	0.036399	TRUE
							FBgn0038466	CG8907	-0.324641	-1.25235	0.0304734	TRUE
							FBgn0019830	colt	-0.32095	-1.24915	0.0297178	TRUE
							FBgn0015790	Rab11	-0.313286	-1.24253	0.0322282	TRUE
							FBgn0003890	betaTub97EF	-0.307608	-1.23765	0.0479617	TRUE
							FBgn0029176	eEF1gamma	-0.283025	-1.21674	0.0422195	TRUE
							FBgn0262732	mbf1	0.320696	1.24893	0.0445492	TRUE
							FBgn0030593	CG9512	0.35775	1.28143	0.0146194	TRUE
							FBgn0035162	Sf3b3	0.371174	1.2934	0.0349821	TRUE
							FBgn0035707		0.371328	1.29354	0.0445995	TRUE
							FBgn0250753	kra	0.383168	1.3042	0.00897058	TRUE
							FBgn0038146	CG9799	0.383391	1.3044	0.0304565	TRUE
							FBgn0040260	Ugt37D1	0.387729	1.30833	0.0091844	TRUE
							FBgn0003062	Fib	0.391133	1.31142	0.0115702	TRUE
							FBgn0261975	CG42806	0.400156	1.31965	0.00878983	TRUE
							FBgn0038964	Nop56	0.400168	1.31966	0.00336619	TRUE
							FBgn0034639	CG15673	0.400939	1.32037	0.048073	TRUE
							FBgn0032298	CG6724	0.410714	1.32934	0.0236014	TRUE
							FBgn0010926	l(3)07882	0.414051	1.33242	0.0353089	TRUE
							FBgn0030928	CG15044	0.41834	1.33639	0.00873398	TRUE
							FBgn0001986	Mtr4	0.426468	1.34394	0.0330287	TRUE
							FBgn0061362	Polr3K	0.428945	1.34625	0.0455529	TRUE
							FBgn0028950	CG15255	0.430279	1.34749	0.0495187	TRUE
							FBgn0003943	Ubi-p63E	0.430663	1.34785	0.00808087	TRUE
							FBgn0030246	CG1582	0.431636	1.34876	0.0302984	TRUE
							FBgn0034289	CG10910	0.433558	1.35056	0.00773758	TRUE
							FBgn0038968	CG12499	0.435385	1.35227	0.0250051	TRUE
							FBgn0036910	Cyp305a1	0.435499	1.35238	0.0314964	TRUE
							FBgn0035213	indra	0.436398	1.35322	0.0469437	TRUE
							FBgn0026872	CG14777	0.440197	1.35679	0.0310176	TRUE
							FBgn0025692	Lfg	0.440865	1.35742	0.0220289	TRUE
							FBgn0063494	GstE6	0.442475	1.35893	0.0137075	TRUE
							FBgn0037926	Elp1	0.447834	1.36399	0.0266742	TRUE
							FBgn0034528	CG11180	0.451169	1.36715	0.0137075	TRUE
							FBgn0036514	CG12301	0.455833	1.37157	0.0177366	TRUE
							FBgn0039233	CG7006	0.45738	1.37305	0.0120095	TRUE
							FBgn0086254	Akr1B	0.461983	1.37743	0.00336619	TRUE
							FBgn0035265	PIG-Wb	0.468728	1.38389	0.0110997	TRUE
							FBgn0024329	Mekk1	0.469089	1.38424	0.0111943	TRUE
							FBgn0032026	CG7627	0.475994	1.39088	0.0336956	TRUE
							FBgn0001330	kz	0.476261	1.39113	0.0408484	TRUE
							FBgn0004901	Prat	0.479567	1.39432	0.0392157	TRUE
							FBgn0086451	Heatr1	0.484761	1.39935	0.010949	TRUE
							FBgn0026196	nop5	0.485388	1.39996	0.000261024	TRUE
							FBgn0040070	Trx2	0.485444	1.40002	0.000898079	TRUE
							FBgn0033000	CG14464	0.488234	1.40273	0.0302607	TRUE
							FBgn0020653	Trxr1	0.488436	1.40292	0.00260931	TRUE
							FBgn0032085	CG9555	0.492967	1.40734	0.00576609	TRUE
							FBgn0038585	Non3	0.49392	1.40827	0.0301126	TRUE
							FBgn0033926	Arc1	0.497504	1.41177	0.00207563	TRUE
							FBgn0023167	SmD3	0.498956	1.41319	0.0330692	TRUE
							FBgn0033548	Nop10	0.50554	1.41965	0.0427653	TRUE
							FBgn0038597	CG8064	0.507019	1.42111	0.0402076	TRUE
							FBgn0053505	U3-55K	0.512171	1.42619	0.0216373	TRUE
							FBgn0051956	Pgant4	0.520468	1.43442	0.0386613	TRUE
							FBgn0051259	CG31259	0.526488	1.44042	0.00858127	TRUE
							FBgn0033454	CG1671	0.52826	1.44219	0.0046295	TRUE
							FBgn0051108	TTLL5	0.533884	1.44782	0.0368928	TRUE
							FBgn0040309	Prx2	0.534031	1.44797	9.63e-05	TRUE
							FBgn0030855	CG5800	0.538425	1.45239	0.0229616	TRUE
							FBgn0001978	stc	0.539534	1.4535	0.00619998	TRUE
							FBgn0033169	CG11123	0.540132	1.45411	0.0327327	TRUE
							FBgn0284246	l(2)k09848	0.545242	1.45927	0.0112603	TRUE
							FBgn0053158	CG33158	0.54626	1.4603	0.0269294	TRUE
							FBgn0033437	CG12926	0.550046	1.46413	0.00844552	TRUE
							FBgn0033821	CG10799	0.5507	1.4648	0.00170437	TRUE
							FBgn0038183	CG9286	0.552716	1.46684	0.00858127	TRUE
							FBgn0053217	CG33217	0.553955	1.4681	0.00304317	TRUE
							FBgn0061361	Tcs1	0.5567	1.4709	0.00755709	TRUE
							FBgn0261286	Mat89Ba	0.556979	1.47119	0.00232435	TRUE
							FBgn0029148	NHP2	0.558072	1.4723	0.0115819	TRUE
							FBgn0030704	CG15916	0.559982	1.47425	0.0254494	TRUE
							FBgn0003278	Polr1B	0.562292	1.47661	0.00261889	TRUE
							FBgn0038082	Ugt37A2	0.562971	1.47731	0.039196	TRUE
							FBgn0020909	Rtc1	0.565631	1.48004	0.00217132	TRUE
							FBgn0013686	mt:lrRNA	0.571853	1.48643	0.0201185	TRUE
							FBgn0033296	Mal-A7	0.572425	1.48702	0.0358346	TRUE
							FBgn0264488	CG43896	0.573732	1.48837	0.0334748	TRUE
							FBgn0037723	SpdS	0.574221	1.48887	0.0298152	TRUE
							FBgn0038035		0.57746	1.49222	0.00124368	TRUE
							FBgn0003479	spn-A	0.579141	1.49396	0.0476118	TRUE
							FBgn0037248	srl	0.58065	1.49552	0.00263167	TRUE
							FBgn0039091	CG10182	0.583712	1.4987	0.0046041	TRUE
							FBgn0035476	CG12766	0.593533	1.50894	0.010732	TRUE
							FBgn0039182	Rrp5	0.593829	1.50925	0.000303475	TRUE
							FBgn0259937	Nop60B	0.59501	1.51048	0.000114241	TRUE
							FBgn0000043	Act42A	0.60017	1.5159	2.1e-06	TRUE
							FBgn0030834	CG8675	0.604954	1.52093	0.0143691	TRUE
							FBgn0031115	CG11710	0.609271	1.52549	0.0235332	TRUE
							FBgn0034915	eIF6	0.615703	1.5323	8.65e-05	TRUE
							FBgn0035432	ZnT63C	0.621198	1.53815	0.00978278	TRUE
							FBgn0063497	GstE3	0.624099	1.54125	9.7e-05	TRUE
							FBgn0039311	CG10513	0.626621	1.54394	0.0182318	TRUE
							FBgn0034312	CG10916	0.626682	1.54401	0.0163179	TRUE
							FBgn0029672	CG2875	0.629843	1.5474	0.00158364	TRUE
							FBgn0010043	GstD7	0.630279	1.54786	4.61e-06	TRUE
							FBgn0052756	CG32756	0.633036	1.55083	0.0147382	TRUE
							FBgn0013672	mt:ATPase6	0.634835	1.55276	0.00745509	TRUE
							FBgn0263605	l(3)72Dn	0.637505	1.55564	0.000730994	TRUE
							FBgn0030350	SelG	0.637976	1.55614	0.0115702	TRUE
							FBgn0040256	Ugt35C1	0.639775	1.55809	0.0461176	TRUE
							FBgn0010278	Ssrp	0.641708	1.56017	9.22e-05	TRUE
							FBgn0036838	Trmt2a	0.641864	1.56034	0.000955325	TRUE
							FBgn0262656	Myc	0.642191	1.5607	4.6e-05	TRUE
							FBgn0038577	CG12321	0.643648	1.56227	0.0392157	TRUE
							FBgn0021874	Nle	0.646452	1.56531	0.0143583	TRUE
							FBgn0030081	CG7246	0.648708	1.56776	0.00651466	TRUE
							FBgn0027499	wde	0.659457	1.57949	0.010825	TRUE
							FBgn0029999	CG1575	0.668523	1.58945	0.000629039	TRUE
							FBgn0032819	Dus3	0.672748	1.59411	0.00158157	TRUE
							FBgn0015393		0.673592	1.59504	0.000125691	TRUE
							FBgn0038953	CG18596	0.676313	1.59805	0.0037704	TRUE
							FBgn0034933	CG3735	0.678512	1.60049	0.0150603	TRUE
							FBgn0036581	MED10	0.6893	1.6125	0.00237617	TRUE
							FBgn0260229	Mocs2A	0.693397	1.61709	0.000434737	TRUE
							FBgn0033635	Prip	0.699164	1.62356	0.000134713	TRUE
							FBgn0033853	Nadk1a	0.70172	1.62644	0.0349821	TRUE
							FBgn0003464	sol	0.706815	1.6322	0.00827311	TRUE
							FBgn0051549	CG31549	0.710438	1.6363	0.019975	TRUE
							FBgn0031913	CG5958	0.71224	1.63835	0.00188693	TRUE
							FBgn0051116	ClC-a	0.717695	1.64455	2.33e-05	TRUE
							FBgn0013681	mt:ND3	0.726143	1.65421	0.00335809	TRUE
							FBgn0001977	CIAPIN1	0.732205	1.66118	0.00061199	TRUE
							FBgn0020272	mst	0.735602	1.66509	0.0289946	TRUE
							FBgn0262601	SmB	0.744222	1.67507	3.8e-05	TRUE
							FBgn0033226	puml	0.746282	1.67746	0.000268696	TRUE
							FBgn0033665	Zip48C	0.74834	1.67986	0.00437645	TRUE
							FBgn0034394	CG15096	0.759076	1.69241	0.00672536	TRUE
							FBgn0034605	Ugt49C1	0.76133	1.69505	0.00419919	TRUE
							FBgn0039627	CG11837	0.766555	1.7012	0.000825576	TRUE
							FBgn0029825	CG12728	0.768415	1.7034	0.00664129	TRUE
							FBgn0027073	Ugt49B1	0.779418	1.71644	3.24e-09	TRUE
							FBgn0051464	CG31464	0.781026	1.71835	0.00061199	TRUE
							FBgn0033659	Damm	0.789008	1.72789	0.00148083	TRUE
							FBgn0028940	Cyp28a5	0.790247	1.72937	0.00209489	TRUE
							FBgn0024732	Drep1	0.791255	1.73058	0.0355822	TRUE
							FBgn0030611	CG15027	0.792603	1.7322	0.00620058	TRUE
							FBgn0013685	mt:ND6	0.808146	1.75096	0.00105332	TRUE
							FBgn0030878	CG6769	0.819952	1.76535	2.45e-08	TRUE
							FBgn0030465	CG15743	0.82086	1.76646	0.0454532	TRUE
							FBgn0004512	Mdr49	0.832043	1.7802	2.56e-06	TRUE
							FBgn0262952	mt:ND4	0.834153	1.78281	0.0020814	TRUE
							FBgn0051974	CG31974	0.834228	1.7829	2.41e-09	TRUE
							FBgn0034909	pippin	0.838927	1.78872	0.00044874	TRUE
							FBgn0010173	RPA1	0.846099	1.79763	7.08e-07	TRUE
							FBgn0010226	GstS1	0.847996	1.8	3.46e-09	TRUE
							FBgn0052512	CG32512	0.848085	1.80011	6.26e-05	TRUE
							FBgn0030522	amrt	0.863945	1.82001	0.00190022	TRUE
							FBgn0013688	mt:srRNA	0.874394	1.83324	0.00621889	TRUE
							FBgn0033063	CG14589	0.894752	1.85929	0.0494664	TRUE
							FBgn0259219	CG42319	0.906874	1.87498	0.000382071	TRUE
							FBgn0039319	CG13659	0.909899	1.87891	0.015247	TRUE
							FBgn0038455	CG14907	0.919095	1.89093	4.23e-05	TRUE
							FBgn0037368	Amus	0.923836	1.89715	0.00135044	TRUE
							FBgn0261245	sing	0.934673	1.91146	0.0398366	TRUE
							FBgn0031277	CG13947	0.934809	1.91164	0.0394932	TRUE
							FBgn0037354	CG12171	0.935251	1.91222	5.64e-10	TRUE
							FBgn0013673	mt:ATPase8	0.940808	1.9196	0.000303475	TRUE
							FBgn0260390	CG42516	0.941469	1.92048	0.00893552	TRUE
							FBgn0041627	Ku80	0.943398	1.92305	4.28e-05	TRUE
							FBgn0031942	CG7203	0.943521	1.92322	0.0383211	TRUE
							FBgn0013675	mt:CoII	0.949197	1.9308	0.000649768	TRUE
							FBgn0001230	Hsp68	0.979621	1.97195	0.00303161	TRUE
							FBgn0032452	CG15484	0.980809	1.97357	0.0312582	TRUE
							FBgn0039850	CG11333	0.982273	1.97558	0.0308843	TRUE
							FBgn0013467	igl	0.988543	1.98418	0.0299449	TRUE
							FBgn0035280	Cpr62Bb	1.00236	2.00327	0.0281992	TRUE
							FBgn0262524	ver	1.00563	2.00782	0.00471087	TRUE
							FBgn0031643	CG3008	1.02643	2.03698	2.24e-09	TRUE
							FBgn0030641	CG6299	1.03111	2.0436	8.94e-06	TRUE
							FBgn0000640	Fbp2	1.038	2.05338	0.023078	TRUE
							FBgn0263206	CG43376	1.04912	2.06926	0.0212505	TRUE
							FBgn0002732	E(spl)malpha-BFM	1.05825	2.0824	0.0204839	TRUE
							FBgn0262816	CG43187	1.06446	2.09139	0.0328581	TRUE
							FBgn0029660	CG10801	1.07154	2.10167	0.0293361	TRUE
							FBgn0038240	CG14851	1.07239	2.10291	0.0398366	TRUE
							FBgn0013683	mt:ND4L	1.07641	2.10879	2.64e-05	TRUE
							FBgn0262540	CG43094	1.0772	2.10993	0.0371131	TRUE
							FBgn0053192	MtnD	1.08069	2.11505	0.039748	TRUE
							FBgn0013680	mt:ND2	1.08646	2.12352	1.29e-08	TRUE
							FBgn0036290	CG10638	1.08798	2.12576	3.78e-12	TRUE
							FBgn0038277	RpS5b	1.08915	2.12749	0.0361608	TRUE
							FBgn0037921	Zaf1	1.0964	2.1382	0.0203423	TRUE
							FBgn0010294	ng2	1.09697	2.13904	0.0356976	TRUE
							FBgn0042206	GstD10	1.09862	2.1415	1.01e-06	TRUE
							FBgn0011774	Irbp	1.10946	2.15765	1.36e-08	TRUE
							FBgn0010241	Mdr50	1.12919	2.18736	2.93e-09	TRUE
							FBgn0261845	pre-mod(mdg4)-U	1.1349	2.19604	0.0127301	TRUE
							FBgn0029669	CG13021	1.13941	2.20292	0.0123361	TRUE
							FBgn0036680	Cpr73D	1.14184	2.20663	0.0266583	TRUE
							FBgn0004644	hh	1.14582	2.21272	0.00781028	TRUE
							FBgn0038218	CG14841	1.14884	2.21735	0.0117444	TRUE
							FBgn0052364	tut	1.1683	2.24747	6.26e-05	TRUE
							FBgn0267408	AOX1	1.17941	2.26484	1.46e-21	TRUE
							FBgn0013275	Hsp70Aa	1.18079	2.267	2.74e-05	TRUE
							FBgn0013276	Hsp70Ab	1.18079	2.267	2.74e-05	TRUE
							FBgn0016078	wun	1.1938	2.28755	3.8e-11	TRUE
							FBgn0037613	Cks85A	1.20194	2.30048	0.00676693	TRUE
							FBgn0263241	Mocs1	1.20445	2.30449	1.53e-12	TRUE
							FBgn0033928	Arc2	1.20655	2.30785	0.000444674	TRUE
							FBgn0032456	MRP	1.21637	2.32362	1.37e-13	TRUE
							FBgn0002868	MtnA	1.23003	2.34572	3.47e-06	TRUE
							FBgn0036471	CG13460	1.23175	2.34852	0.014347	TRUE
							FBgn0034326	CG18540	1.24986	2.37819	0.0134439	TRUE
							FBgn0001149	GstD1	1.26164	2.39769	1.46e-09	TRUE
							FBgn0029658	CG14269	1.26795	2.40819	0.00547848	TRUE
							FBgn0010044	GstD8	1.27837	2.42565	1.46e-14	TRUE
							FBgn0259834	out	1.30075	2.46357	2.06e-15	TRUE
							FBgn0050148	CG30148	1.30445	2.4699	0.00414179	TRUE
							FBgn0011282	Obp84a	1.3111	2.4813	0.00158126	TRUE
							FBgn0036240	CG6928	1.31183	2.48256	4.55e-06	TRUE
							FBgn0040959	Peritrophin-15a	1.31266	2.48398	4.32e-09	TRUE
							FBgn0063493	GstE7	1.3264	2.50776	2.95e-11	TRUE
							FBgn0264991	CG44142	1.36863	2.58225	0.00291504	TRUE
							FBgn0062412	Ctr1B	1.38209	2.60645	1.6e-19	TRUE
							FBgn0030351	CG1840	1.38869	2.61841	3.16e-06	TRUE
							FBgn0051694	Ifrd1	1.39599	2.63169	1.05e-08	TRUE
							FBgn0015351	Mettl4	1.41031	2.65795	2.6e-07	TRUE
							FBgn0051288	CG31288	1.41142	2.65999	8.71e-26	TRUE
							FBgn0033097	Zip42C.2	1.43636	2.70636	0.00285783	TRUE
							FBgn0051525	CG31525	1.45148	2.73488	2.56e-07	TRUE
							FBgn0054054	CG34054	1.47376	2.77745	0.0021373	TRUE
							FBgn0034335	GstE1	1.49213	2.81304	4.98e-11	TRUE
							FBgn0010039	GstD3	1.5075	2.84318	1.28e-13	TRUE
							FBgn0038412	Zip89B	1.51694	2.86184	4.64e-11	TRUE
							FBgn0034527	CG9945	1.51961	2.86714	2.48e-12	TRUE
							FBgn0030189	CG2909	1.52208	2.87204	0.000184606	TRUE
							FBgn0033205	Rdh1	1.53156	2.89098	1.56e-11	TRUE
							FBgn0020388	Gcn5	1.54922	2.92659	8.97e-22	TRUE
							FBgn0010042	GstD6	1.57446	2.97825	2.91e-09	TRUE
							FBgn0038652	CG7720	1.59694	3.02501	5.72e-08	TRUE
							FBgn0036950	CG6996	1.63908	3.11467	3.92e-27	TRUE
							FBgn0051216	Naam	1.66465	3.17038	4.36e-05	TRUE
							FBgn0015221	Fer2LCH	1.68418	3.21358	4.77e-55	TRUE
							FBgn0029932	CG4607	1.73647	3.33218	1.26e-20	TRUE
							FBgn0039644	rdog	1.77522	3.4229	2.41e-31	TRUE
							FBgn0002641	mal	1.82211	3.53599	2.73e-33	TRUE
							FBgn0051546	CG31546	1.88656	3.69754	3.22e-08	TRUE
							FBgn0034756	Cyp6d2	1.9299	3.81029	4.48e-10	TRUE
							FBgn0011761	dhd	1.97828	3.94023	8.37e-06	TRUE
							FBgn0015222	Fer1HCH	2.00372	4.01032	4.04e-55	TRUE
							FBgn0261992	CG42810	2.02493	4.06971	4.77e-06	TRUE
							FBgn0037974	CG12224	2.02921	4.08182	4.1e-08	TRUE
							FBgn0053301	CG33301	2.15426	4.45141	2.81e-59	TRUE
							FBgn0039714	Zip99C	2.45861	5.49686	6.31e-52	TRUE
							FBgn0034480	CG16898	2.59974	6.06179	7.35e-25	TRUE
							FBgn0040503	CG7763	2.60534	6.08537	9.96e-12	TRUE
							FBgn0015872	Drip	2.63174	6.19773	2.1e-62	TRUE
							FBgn0033204	CG2065	2.70109	6.50294	1.57e-29	TRUE
							FBgn0034543	galla-1	3.09809	8.56287	2.6e-48	TRUE
							FBgn0262146	MtnE	3.26681	9.62515	1.55e-32	TRUE
							FBgn0010040	GstD4	3.27234	9.6621	1.29e-74	TRUE
							FBgn0002869	MtnB	3.92926	15.2344	1.33e-86	TRUE
							FBgn0034612	CG10505	4.04695	16.5292	4.55e-278	TRUE

## Sheet: Deseq2_WB
Sustained anlysis (all timepoints, 15 genes)							4-hr analysis (531 genes)							16-hr analysis (501 genes)
Flybase ID	Symbol	log2FC	FC	pvalue	threshold		Flybase ID	Symbol	log2FC	FC	pvalue	threshold		Flybase ID	Symbol	log2FC	FC	pvalue	threshold
FBgn0036575	CG5157 (Firewood)	-1.3221	-2.50029	3.99e-22	TRUE		FBgn0032809	CG13078 (Fire)	-4.14668	-17.7123	1.84e-66	TRUE		FBgn0036575	CG5157 (Firewood)	-2.76713	-6.80755	1.19e-74	TRUE
FBgn0032810	CG13077 (Fire-like)	-1.11922	-2.1723	3.38e-16	TRUE		FBgn0002939	ninaD	-3.00198	-8.01098	3.18e-40	TRUE		FBgn0032810	CG13077 (fire-like)	-2.27938	-4.85471	6.87e-30	TRUE
FBgn0011672	Mvl	-0.648437	-1.56747	6.71e-10	TRUE		FBgn0031034	CG14205	-2.71475	-6.5648	3.11e-47	TRUE		FBgn0050065	CG30065	-1.84138	-3.58353	5.92e-13	TRUE
FBgn0033631	Sod3	-0.42038	-1.33828	4.85e-05	TRUE		FBgn0036575	CG5157 (Firewood)	-2.60765	-6.0951	1.89e-31	TRUE		FBgn0035619	Alp10	-1.52625	-2.88036	2.2e-12	TRUE
FBgn0032390	dgt2	0.393647	1.31371	5.84e-05	TRUE		FBgn0038719	CG16727	-2.05598	-4.15825	2.63e-35	TRUE		FBgn0036023	CG18179	-1.51812	-2.86417	3.45e-24	TRUE
FBgn0034750	CG3732	0.394848	1.3148	1.75e-06	TRUE		FBgn0085345	CG34316	-1.9604	-3.89169	5.45e-21	TRUE		FBgn0003057	CG10598	-1.46133	-2.75362	6.22e-08	TRUE
FBgn0028418	Lk	0.440414	1.35699	2.64e-05	TRUE		FBgn0032810	CG13077 (Fire-like)	-1.95479	-3.87659	2.56e-22	TRUE		FBgn0035620	Alp9	-1.35204	-2.55272	9.66e-07	TRUE
FBgn0036381	CG8745	0.568127	1.4826	1.72e-05	TRUE		FBgn0038873	CG5892	-1.71955	-3.29333	1.43e-11	TRUE		FBgn0040729	CG15126	-1.25455	-2.38593	5.13e-09	TRUE
FBgn0034543	galla-1	0.610099	1.52636	7.78e-06	TRUE		FBgn0266488	CG45087	-1.43119	-2.6967	2.53e-17	TRUE		FBgn0031034	CG14205	-1.17829	-2.26309	4.78e-24	TRUE
FBgn0035495	CG14989	0.67618	1.5979	3.26e-14	TRUE		FBgn0039313	CG11892	-1.39366	-2.62744	1.45e-47	TRUE		FBgn0038873	CG5892	-1.17669	-2.26058	1.12e-15	TRUE
FBgn0062412	Ctr1B	0.71896	1.64599	8.82e-08	TRUE		FBgn0035931	CG13312	-1.38564	-2.61288	4.73e-08	TRUE		FBgn0037997	CG14742	-1.12232	-2.17696	1.06e-05	TRUE
FBgn0038652	CG7720	0.872229	1.83049	4.29e-13	TRUE		FBgn0038484	CG5246	-1.35809	-2.56345	1.93e-06	TRUE		FBgn0033588	CG13228	-1.05712	-2.08078	0.000373396	TRUE
FBgn0002869	MtnB	0.954869	1.9384	2.03e-12	TRUE		FBgn0038257	smp-30	-1.32732	-2.50936	1.06e-19	TRUE		FBgn0034741	CG4269	-1.05112	-2.07213	8.92e-05	TRUE
FBgn0015221	Fer2LCH	1.71659	3.28659	3.25e-52	TRUE		FBgn0259989	CG42486	-1.31843	-2.49394	3.08e-06	TRUE		FBgn0030215	CG15296	-1.04084	-2.05743	0.000315154	TRUE
FBgn0015222	Fer1HCH	1.8767	3.67234	4.48e-75	TRUE		FBgn0039128	CG13599	-1.2822	-2.4321	1.27e-06	TRUE		FBgn0029752	TrxT	-1.00044	-2.00062	3.08e-08	TRUE
							FBgn0266487	CG45086	-1.27066	-2.41271	1.55e-06	TRUE		FBgn0020639	Lcp65Af	-0.955705	-1.93953	6.72e-06	TRUE
							FBgn0262001	CG42819	-1.24424	-2.36894	5.74e-06	TRUE		FBgn0033792	CG13325	-0.950763	-1.93289	2.79e-06	TRUE
							FBgn0029710	CG3568	-1.22273	-2.33388	3.65e-05	TRUE		FBgn0261358	CG42635	-0.946676	-1.92743	0.000204791	TRUE
							FBgn0036023	CG18179	-1.18849	-2.27914	6.81e-09	TRUE		FBgn0259991	CG42488	-0.946662	-1.92741	0.00049097	TRUE
							FBgn0037684	Srr	-1.18799	-2.27835	2.41e-10	TRUE		FBgn0040076	primo-2	-0.930818	-1.90636	0.00300346	TRUE
							FBgn0002564	Lsp1gamma	-1.17497	-2.25788	1.83e-05	TRUE		FBgn0052457	CG32457	-0.926645	-1.90085	0.000278606	TRUE
							FBgn0035620	Alp9	-1.17317	-2.25507	1.41e-08	TRUE		FBgn0051050	CG31050	-0.926645	-1.90085	0.000278606	TRUE
							FBgn0031033	CG14219	-1.16546	-2.24304	0.000105059	TRUE		FBgn0038437	Sdhaf3	-0.924477	-1.898	6.84e-06	TRUE
							FBgn0051089	CG31089	-1.1509	-2.22052	3.73e-05	TRUE		FBgn0050033	CG30033	-0.922515	-1.89542	0.00276496	TRUE
							FBgn0263403	CG43449	-1.11991	-2.17333	2.57e-05	TRUE		FBgn0263647	CG43638	-0.89272	-1.85667	0.00514974	TRUE
							FBgn0052407	CG32407	-1.11961	-2.17288	1.78e-06	TRUE		FBgn0283461	Drs	-0.87705	-1.83662	0.00359738	TRUE
							FBgn0039325	CG10560	-1.1154	-2.16654	9.57e-05	TRUE		FBgn0085521	CG40813	-0.865411	-1.82186	0.00621303	TRUE
							FBgn0051230	CG31230	-1.09276	-2.13281	3.9e-05	TRUE		FBgn0051477	ATPsynepsilonL	-0.862132	-1.81772	0.000551654	TRUE
							FBgn0085359	CG34330	-1.0873	-2.12475	2.18e-11	TRUE		FBgn0036321	CG14120	-0.839723	-1.78971	0.000782543	TRUE
							FBgn0000055	Adh	-1.08055	-2.11484	2.68e-16	TRUE		FBgn0052284	CG32284	-0.81729	-1.76209	0.000150259	TRUE
							FBgn0038717	CG17751	-1.07198	-2.10231	3.12e-06	TRUE		FBgn0053669	CG33669	-0.816639	-1.7613	0.00825533	TRUE
							FBgn0034440	CG10073	-1.06164	-2.0873	1.17e-05	TRUE		FBgn0031295	CG4375	-0.81384	-1.75788	0.0123848	TRUE
							FBgn0039129	RpS19b	-1.05369	-2.07583	0.000581378	TRUE		FBgn0036532	CG13445	-0.81224	-1.75594	0.00183751	TRUE
							FBgn0032150	CG13123	-1.05174	-2.07304	0.000612402	TRUE		FBgn0053552	CG33552	-0.807322	-1.74996	0.0152814	TRUE
							FBgn0033297	Mal-A8	-1.03328	-2.04668	0.000678766	TRUE		FBgn0029771	CG12730	-0.801806	-1.74328	0.000490405	TRUE
							FBgn0030737		-1.01716	-2.02394	1.82e-13	TRUE		FBgn0040959	Peritrophin-15a	-0.799334	-1.7403	1.58e-24	TRUE
							FBgn0047135	CG32276	-1.01531	-2.02134	8.33e-22	TRUE		FBgn0262683	CG43153	-0.798526	-1.73932	0.0154174	TRUE
							FBgn0038619	CG7685	-1.01298	-2.01807	0.00102401	TRUE		FBgn0053499	Sdic4	-0.798095	-1.7388	0.00189605	TRUE
							FBgn0034356	Pepck2	-0.994808	-1.99281	6.47e-08	TRUE		FBgn0086611	Lcp65Ag3	-0.7975	-1.73809	0.0188361	TRUE
							FBgn0262574	CG43114	-0.994805	-1.99281	0.000567728	TRUE		FBgn0032652	CG6870	-0.791788	-1.73122	0.0146139	TRUE
							FBgn0026755	Ugt37B1	-0.991843	-1.98872	1.78e-07	TRUE		FBgn0031613	HP6	-0.786067	-1.72437	0.0105438	TRUE
							FBgn0085195	CG34166	-0.971771	-1.96125	5.74e-06	TRUE		FBgn0031677	CG14036	-0.783729	-1.72157	0.018247	TRUE
							FBgn0052751	CG32751	-0.971129	-1.96037	0.000133341	TRUE		FBgn0050447	CG30447	-0.763658	-1.69779	0.0261918	TRUE
							FBgn0262846	CG43210	-0.966331	-1.95386	0.000297772	TRUE		FBgn0013681	mt:ND3	-0.759849	-1.69331	1.12e-15	TRUE
							FBgn0040827	CG13315	-0.966102	-1.95356	0.00178568	TRUE		FBgn0039371	CG4960	-0.759478	-1.69288	0.00297088	TRUE
							FBgn0030367	Cyp311a1	-0.961067	-1.94675	0.00277279	TRUE		FBgn0031365	CG17650	-0.754755	-1.68734	0.0297629	TRUE
							FBgn0265177	CG44242	-0.956531	-1.94064	3.92e-06	TRUE		FBgn0260867	CG42577	-0.752661	-1.6849	0.00317633	TRUE
							FBgn0001230	Hsp68	-0.954187	-1.93749	8.71e-08	TRUE		FBgn0052832	CG32832	-0.750504	-1.68238	0.0297629	TRUE
							FBgn0037386	CG1208	-0.942479	-1.92183	0.000228838	TRUE		FBgn0039428	CG14237	-0.72404	-1.6518	0.0334984	TRUE
							FBgn0011672	Mvl	-0.939439	-1.91778	2.63e-08	TRUE		FBgn0030813	CG4949	-0.721975	-1.64944	0.0391094	TRUE
							FBgn0035146	CG13893	-0.929229	-1.90426	2.98e-05	TRUE		FBgn0033280	CG12126	-0.721249	-1.64861	0.0254303	TRUE
							FBgn0016715	Reg-2	-0.928963	-1.90391	4.04e-05	TRUE		FBgn0264776	CG44014	-0.721168	-1.64852	0.0139082	TRUE
							FBgn0035926	Acbp5	-0.928526	-1.90333	6.75e-09	TRUE		FBgn0035922	Pex7	-0.717481	-1.64431	0.045307	TRUE
							FBgn0001325	Kr	-0.926896	-1.90118	3.47e-05	TRUE		FBgn0034001	mRpL41	-0.716651	-1.64336	0.0132288	TRUE
							FBgn0030484	GstT4	-0.924118	-1.89752	2.05e-05	TRUE		FBgn0030984	tgy	-0.714068	-1.64042	0.0124674	TRUE
							FBgn0039941	CG17167	-0.922967	-1.89601	7.72e-07	TRUE		FBgn0020638	Lcp65Ag1	-0.713736	-1.64005	1.02e-22	TRUE
							FBgn0034647	pirk	-0.914525	-1.88495	1.76e-05	TRUE		FBgn0015299	Ssb-c31a	-0.710391	-1.63625	0.00159286	TRUE
							FBgn0036799	CG13380	-0.908709	-1.87737	0.000675697	TRUE		FBgn0036598	CG4982	-0.709954	-1.63575	0.0492599	TRUE
							FBgn0028532	CG7968	-0.907895	-1.87631	2.14e-05	TRUE		FBgn0051639	CG31639	-0.706331	-1.63165	0.032082	TRUE
							FBgn0017551	Rca1	-0.901281	-1.86772	0.00626836	TRUE		FBgn0038526	CG14327	-0.702699	-1.62755	0.00623288	TRUE
							FBgn0031623	Taf12L	-0.898307	-1.86388	0.00367975	TRUE		FBgn0030787	CG9609	-0.698665	-1.623	0.0286645	TRUE
							FBgn0015570	alpha-Est2	-0.897393	-1.8627	0.00128019	TRUE		FBgn0032472	CG9928	-0.696447	-1.62051	0.0383756	TRUE
							FBgn0037846	CG6574	-0.888662	-1.85146	3.02e-07	TRUE		FBgn0034461	CG15124	-0.692041	-1.61557	0.0391094	TRUE
							FBgn0030594	fiz	-0.884946	-1.8467	0.00119677	TRUE		FBgn0261479	nero	-0.690796	-1.61417	3.53e-06	TRUE
							FBgn0004047	Yp3	-0.884686	-1.84636	0.00843264	TRUE		FBgn0013307	Odc1	-0.687218	-1.61018	0.0442508	TRUE
							FBgn0040296	Ocho	-0.880907	-1.84153	0.00100342	TRUE		FBgn0032595	CG17996	-0.676264	-1.598	0.00776264	TRUE
							FBgn0038380	CG14877	-0.877745	-1.8375	0.00795829	TRUE		FBgn0262882	CG43237	-0.675001	-1.5966	0.00849583	TRUE
							FBgn0039882	Rift	-0.877137	-1.83673	9.03e-08	TRUE		FBgn0040755	CG17580	-0.673658	-1.59511	0.00850452	TRUE
							FBgn0052073	CG32073	-0.875026	-1.83404	0.000424289	TRUE		FBgn0035356	CG16986	-0.667575	-1.5884	0.0143834	TRUE
							FBgn0028396	TotA	-0.859852	-1.81485	0.012476	TRUE		FBgn0031049	Sec61gamma	-0.666423	-1.58713	2.6e-05	TRUE
							FBgn0032684	Ugt301D1	-0.851529	-1.80441	0.000937912	TRUE		FBgn0029694	CG15375	-0.658152	-1.57806	0.0257755	TRUE
							FBgn0032839	AANATL3	-0.844594	-1.79576	0.0130166	TRUE		FBgn0260870	CG42580	-0.654231	-1.57378	0.0391094	TRUE
							FBgn0036406	CG13484	-0.836913	-1.78622	0.0125165	TRUE		FBgn0053898	His2B:CG33898	-0.653432	-1.57291	2.53e-05	TRUE
							FBgn0038797	Dic2	-0.835547	-1.78453	0.00184349	TRUE		FBgn0085327	CG34298	-0.651988	-1.57133	0.0111965	TRUE
							FBgn0031558	CG16704	-0.830427	-1.77821	0.000886246	TRUE		FBgn0036335	mRpL20	-0.650909	-1.57016	0.0141591	TRUE
							FBgn0030653	CG7860	-0.830095	-1.7778	0.00129881	TRUE		FBgn0039369	CG17195	-0.649748	-1.56889	0.0113446	TRUE
							FBgn0260764	CG42562	-0.824114	-1.77045	0.000339579	TRUE		FBgn0034819	CG9877	-0.639842	-1.55816	0.00011304	TRUE
							FBgn0032669	CG15155	-0.820238	-1.7657	0.0010843	TRUE		FBgn0031822	Phf5a	-0.639218	-1.55748	0.0154174	TRUE
							FBgn0039798	CG11313	-0.81744	-1.76228	0.0141769	TRUE		FBgn0085320	CG34291	-0.633334	-1.55115	7.29e-08	TRUE
							FBgn0003060	CG9757	-0.816492	-1.76112	0.00133514	TRUE		FBgn0035603	Pfdn4	-0.63241	-1.55015	0.00116757	TRUE
							FBgn0069923	Mic10b	-0.812888	-1.75672	1.33e-11	TRUE		FBgn0013673	mt:ATPase8	-0.628902	-1.54639	4.15e-08	TRUE
							FBgn0030278	CG15200	-0.806548	-1.74902	0.00261504	TRUE		FBgn0042112	mRpL36	-0.620219	-1.53711	0.000246751	TRUE
							FBgn0032726	CG10621	-0.805983	-1.74834	1.99e-08	TRUE		FBgn0036589	CG13067	-0.616338	-1.53298	1.56e-08	TRUE
							FBgn0030073	CG10962	-0.803952	-1.74588	6.79e-05	TRUE		FBgn0035186	CG13912	-0.602846	-1.51871	0.0020269	TRUE
							FBgn0031515	CG9664	-0.798236	-1.73897	0.0105043	TRUE		FBgn0020640	Lcp65Ae	-0.600918	-1.51668	8.29e-12	TRUE
							FBgn0261538	CG42662	-0.793164	-1.73287	0.0274092	TRUE		FBgn0052073	CG32073	-0.599656	-1.51536	0.00212763	TRUE
							FBgn0039873	Smvt	-0.792022	-1.7315	0.00324794	TRUE		FBgn0014391	sun	-0.594836	-1.5103	2.69e-07	TRUE
							FBgn0033093	CG3270	-0.790305	-1.72944	5.54e-06	TRUE		FBgn0028573	prc	-0.589741	-1.50498	5.13e-06	TRUE
							FBgn0032387	CG16965	-0.789563	-1.72855	0.0285792	TRUE		FBgn0011672	Mvl	-0.584971	-1.50001	0.000123793	TRUE
							FBgn0036996	mag	-0.786973	-1.72545	0.0148053	TRUE		FBgn0038196	CG9922	-0.580504	-1.49537	0.00101712	TRUE
							FBgn0262794	CG43175	-0.784253	-1.7222	0.0289809	TRUE		FBgn0013683	mt:ND4L	-0.579831	-1.49467	1.07e-09	TRUE
							FBgn0036766	CG5506	-0.783855	-1.72173	0.000200901	TRUE		FBgn0004403	RpS14a	-0.578081	-1.49286	3.69e-11	TRUE
							FBgn0085244	CG34215	-0.782927	-1.72062	3.71e-11	TRUE		FBgn0038484	CG5246	-0.577973	-1.49275	0.0109844	TRUE
							FBgn0030338	CG15741	-0.782478	-1.72008	0.00267334	TRUE		FBgn0039438	TwdlO	-0.577124	-1.49187	3.32e-08	TRUE
							FBgn0040256	Ugt35C1	-0.78169	-1.71914	0.000185318	TRUE		FBgn0083953	CG34117	-0.575464	-1.49016	0.022509	TRUE
							FBgn0032281	CG17107	-0.779048	-1.716	0.0314088	TRUE		FBgn0031929	CG18585	-0.574332	-1.48899	0.0220004	TRUE
							FBgn0054039	CG34039	-0.777681	-1.71437	0.0121597	TRUE		FBgn0026718	Agpat2	-0.572397	-1.48699	0.0016253	TRUE
							FBgn0051075	CG31075	-0.773708	-1.70966	0.0158735	TRUE		FBgn0004052	Z600	-0.571827	-1.4864	0.026897	TRUE
							FBgn0039629	CG11842	-0.771894	-1.70751	0.0268607	TRUE		FBgn0030433	mRpL49	-0.571158	-1.48572	0.0275629	TRUE
							FBgn0260954	CG42586	-0.771027	-1.70648	1.9e-19	TRUE		FBgn0035355	CG16985	-0.570519	-1.48506	0.00226041	TRUE
							FBgn0028537	CG31775	-0.771027	-1.70648	1.9e-19	TRUE		FBgn0053845	His3:CG33845	-0.570331	-1.48486	0.00233261	TRUE
							FBgn0028940	Cyp28a5	-0.767608	-1.70244	6.95e-09	TRUE		FBgn0030981	CG14191	-0.569386	-1.48389	0.0405567	TRUE
							FBgn0050360	Mal-A6	-0.76578	-1.70029	0.020591	TRUE		FBgn0261791	SNRPG	-0.568872	-1.48336	0.0365151	TRUE
							FBgn0035571	CG12493	-0.765301	-1.69972	0.0367375	TRUE		FBgn0261606		-0.567059	-1.4815	7.67e-13	TRUE
							FBgn0027052	STUB1	-0.76378	-1.69793	0.00691248	TRUE		FBgn0013680	mt:ND2	-0.56661	-1.48104	6.68e-09	TRUE
							FBgn0033742	Nepl10	-0.763497	-1.6976	0.00205378	TRUE		FBgn0085198	CG34169	-0.559026	-1.47327	0.0311711	TRUE
							FBgn0025454	Cyp6g1	-0.759622	-1.69305	0.0377292	TRUE		FBgn0033808	CG4627	-0.55609	-1.47028	0.00922438	TRUE
							FBgn0032472	CG9928	-0.757941	-1.69108	0.034061	TRUE		FBgn0262116	RNASEK	-0.555228	-1.4694	2.22e-08	TRUE
							FBgn0040257	Ugt302E1	-0.752922	-1.6852	0.0234614	TRUE		FBgn0266491	SclA	-0.550624	-1.46472	0.0433098	TRUE
							FBgn0051008	CG31008	-0.749268	-1.68094	0.00530087	TRUE		FBgn0265089	eIF4E3	-0.5467	-1.46074	0.00468546	TRUE
							FBgn0032913	CG9259	-0.745373	-1.67641	0.00277279	TRUE		FBgn0037890	CG17734	-0.540249	-1.45422	0.000150259	TRUE
							FBgn0031786	CG13989	-0.738613	-1.66857	0.00628299	TRUE		FBgn0039091	CG10182	-0.538618	-1.45258	0.042939	TRUE
							FBgn0031520	CG8837	-0.73511	-1.66452	0.0212562	TRUE		FBgn0033631	Sod3	-0.538414	-1.45238	0.00149267	TRUE
							FBgn0039800	Npc2g	-0.732421	-1.66142	9.95e-15	TRUE		FBgn0010409	RpL18A	-0.538351	-1.45231	2.6e-11	TRUE
							FBgn0263199	Galk	-0.7285	-1.65692	0.000209987	TRUE		FBgn0028950	CG15255	-0.538096	-1.45205	3.33e-06	TRUE
							FBgn0052404	Cpr65Aw	-0.728171	-1.65654	0.0198093	TRUE		FBgn0036610	CG13058	-0.537701	-1.45166	0.0383756	TRUE
							FBgn0042104	CG18747	-0.72647	-1.65459	0.00609616	TRUE		FBgn0029552	CG14631	-0.531599	-1.44553	0.0395753	TRUE
							FBgn0053267	CG33267	-0.722589	-1.65014	0.002908	TRUE		FBgn0013675	mt:CoII	-0.527279	-1.44121	1.07e-10	TRUE
							FBgn0035619	Alp10	-0.719779	-1.64693	0.00376651	TRUE		FBgn0260944	Rbp1	-0.526826	-1.44076	0.000925866	TRUE
							FBgn0017448	CG2187	-0.718892	-1.64592	0.0260245	TRUE		FBgn0039828	CG1542	-0.524607	-1.43854	0.018247	TRUE
							FBgn0053099	CG33099	-0.713622	-1.63992	0.00214823	TRUE		FBgn0036607	CG13059	-0.518887	-1.43285	0.0226075	TRUE
							FBgn0031688	Cyp28d2	-0.713362	-1.63962	0.0015803	TRUE		FBgn0037340	CG14671	-0.517802	-1.43177	0.00904173	TRUE
							FBgn0037819	Phyhd1	-0.712342	-1.63846	2.89e-07	TRUE		FBgn0013685	mt:ND6	-0.513168	-1.42718	0.00138835	TRUE
							FBgn0040259	Ugt302C1	-0.708203	-1.63377	3.85e-09	TRUE		FBgn0020637	Lcp65Ag2	-0.508839	-1.4229	0.0391094	TRUE
							FBgn0034291	CG5770	-0.706191	-1.63149	0.0010738	TRUE		FBgn0019982	Gs1l	-0.503845	-1.41799	0.0357999	TRUE
							FBgn0031170	Abca3	-0.7053	-1.63048	0.00194817	TRUE		FBgn0063491	GstE9	-0.503745	-1.41789	0.0405567	TRUE
							FBgn0035856	CG13679	-0.703767	-1.62875	0.0370727	TRUE		FBgn0013686	mt:lrRNA	-0.498536	-1.41278	4.74e-07	TRUE
							FBgn0040732	CG16926	-0.698753	-1.6231	2.8e-06	TRUE		FBgn0260856	Membrin	-0.498173	-1.41242	0.0261278	TRUE
							FBgn0030519	CG11151	-0.698409	-1.62271	2.39e-11	TRUE		FBgn0019936	RpS20	-0.496626	-1.41091	7.02e-10	TRUE
							FBgn0025373	Fpps	-0.696197	-1.62023	0.000424289	TRUE		FBgn0040992	CG10570	-0.492598	-1.40698	0.00989533	TRUE
							FBgn0259794	sinah	-0.692662	-1.61626	0.0106768	TRUE		FBgn0035534	mRpS6	-0.489898	-1.40435	0.0260604	TRUE
							FBgn0040069	vanin-like	-0.691367	-1.61481	0.000678766	TRUE		FBgn0033945	CG12868	-0.489268	-1.40373	0.024799	TRUE
							FBgn0030836	CG8664	-0.690597	-1.61395	0.00237151	TRUE		FBgn0033781	CG13319	-0.488332	-1.40282	0.0358842	TRUE
							FBgn0039801	Npc2h	-0.690422	-1.61376	0.00910939	TRUE		FBgn0035944	CG5021	-0.48602	-1.40058	0.0216185	TRUE
							FBgn0035266	Gk2	-0.684217	-1.60683	1.05e-06	TRUE		FBgn0053827	His3:CG33827	-0.482392	-1.39706	0.00836717	TRUE
							FBgn0005670	Cyp4d1	-0.679113	-1.60115	0.0156455	TRUE		FBgn0040623	Spase12	-0.47445	-1.38939	8.42e-05	TRUE
							FBgn0034443	cer	-0.678012	-1.59993	0.0323842	TRUE		FBgn0039561	mfrn	-0.473256	-1.38824	0.0155998	TRUE
							FBgn0261501	CG42649	-0.676703	-1.59848	0.048122	TRUE		FBgn0013688	mt:srRNA	-0.469264	-1.3844	2.25e-07	TRUE
							FBgn0053704	CG33704	-0.676377	-1.59812	0.0129795	TRUE		FBgn0030743	CG9921	-0.468624	-1.38379	0.0243938	TRUE
							FBgn0032293	Dpy-30L1	-0.673873	-1.59535	0.00758101	TRUE		FBgn0261975	CG42806	-0.466791	-1.38203	0.00997051	TRUE
							FBgn0037167	CG11425	-0.673371	-1.5948	5.94e-05	TRUE		FBgn0015521	RpS21	-0.464939	-1.38026	0.000359516	TRUE
							FBgn0035412	CG14957	-0.673313	-1.59473	0.00988199	TRUE		FBgn0030350	SelG	-0.464581	-1.37992	0.00121865	TRUE
							FBgn0039769	CG15534	-0.67321	-1.59462	9.03e-08	TRUE		FBgn0262952	mt:ND4	-0.449839	-1.36589	9.21e-07	TRUE
							FBgn0039789	CG9717	-0.672977	-1.59436	0.00241854	TRUE		FBgn0040007	RpL38	-0.448738	-1.36485	0.00616334	TRUE
							FBgn0034204	CG10953	-0.67042	-1.59154	0.00175946	TRUE		FBgn0004404	RpS14b	-0.446222	-1.36247	7.24e-07	TRUE
							FBgn0034093	CG15706	-0.663723	-1.58416	0.000611665	TRUE		FBgn0038845	Alp5	-0.445977	-1.36224	0.0453825	TRUE
							FBgn0039651	Cyt-c1L	-0.663266	-1.58366	0.0375918	TRUE		FBgn0037290	Jhbp1	-0.439678	-1.3563	0.0257022	TRUE
							FBgn0085475	CG34446	-0.65841	-1.57834	0.0179559	TRUE		FBgn0031143	CG1532	-0.434484	-1.35143	0.023992	TRUE
							FBgn0031702	fusl	-0.657599	-1.57746	0.0117964	TRUE		FBgn0053889	His4:CG33889	-0.430508	-1.34771	0.00753035	TRUE
							FBgn0033981		-0.655556	-1.57522	0.0151447	TRUE		FBgn0036538	CG15715	-0.427113	-1.34454	0.0351656	TRUE
							FBgn0034429	AANATL4	-0.652924	-1.57235	3.65e-05	TRUE		FBgn0036918	Pfdn6	-0.425507	-1.34304	0.0148844	TRUE
							FBgn0250836	Acbp3	-0.652629	-1.57203	3.31e-07	TRUE		FBgn0085346	Rpp14a	-0.420167	-1.33808	0.0124674	TRUE
							FBgn0032803	CG13082	-0.650944	-1.5702	0.0214564	TRUE		FBgn0000592	Est-6	-0.41764	-1.33574	0.0391094	TRUE
							FBgn0263081	CG43349	-0.649825	-1.56898	0.0204651	TRUE		FBgn0025366	Ip259	-0.417535	-1.33564	0.0129094	TRUE
							FBgn0037724	Fst	-0.646383	-1.56524	3.03e-09	TRUE		FBgn0030733	UQCR-14	-0.411188	-1.32978	0.000817764	TRUE
							FBgn0036727	SecCl	-0.64571	-1.56451	0.0405492	TRUE		FBgn0030588	CG9521	-0.40811	-1.32695	0.0110832	TRUE
							FBgn0035252	CG7970	-0.645697	-1.56449	0.000618753	TRUE		FBgn0032282	CG7299	-0.40635	-1.32533	0.0204649	TRUE
							FBgn0037782	Npc2d	-0.644548	-1.56325	0.0016668	TRUE		FBgn0034259	P32	-0.40458	-1.3237	0.00391805	TRUE
							FBgn0032945	CG8665	-0.644207	-1.56288	0.020187	TRUE		FBgn0051086	CG31086	-0.402304	-1.32162	0.0119156	TRUE
							FBgn0260860	Bet5	-0.643346	-1.56195	0.0454838	TRUE		FBgn0030098	CG12057	-0.401667	-1.32103	0.0296378	TRUE
							FBgn0030746	CG9981	-0.642123	-1.56062	0.0131751	TRUE		FBgn0039835	mRpL32	-0.399241	-1.31881	0.03851	TRUE
							FBgn0030051	spirit	-0.636523	-1.55458	0.00203189	TRUE		FBgn0011704	RnrS	-0.399018	-1.31861	0.0326831	TRUE
							FBgn0039094	CG10184	-0.636389	-1.55443	0.0138234	TRUE		FBgn0085359	CG34330	-0.3976	-1.31732	0.0102366	TRUE
							FBgn0261989	CG42807	-0.63474	-1.55266	0.0365647	TRUE		FBgn0038421	CG17931	-0.397557	-1.31728	0.0147753	TRUE
							FBgn0039259	EMC6	-0.634725	-1.55264	0.0116563	TRUE		FBgn0053893	His4:CG33893	-0.396725	-1.31652	0.0316128	TRUE
							FBgn0020641	Lcp65Ad	-0.63342	-1.55124	0.0203881	TRUE		FBgn0264922	Sumo	-0.393107	-1.31322	0.00569545	TRUE
							FBgn0004427	LysD	-0.633032	-1.55082	1.31e-07	TRUE		FBgn0026879	CG13364	-0.391312	-1.31159	0.000440118	TRUE
							FBgn0032693	Cyp310a1	-0.629935	-1.5475	0.00106967	TRUE		FBgn0263863	mRpL45	-0.386937	-1.30761	0.0252389	TRUE
							FBgn0035965	Use1	-0.629386	-1.54691	0.0101791	TRUE		FBgn0031980	RpL36A	-0.379599	-1.30098	2.53e-05	TRUE
							FBgn0040252	Ugt303A1	-0.629286	-1.5468	0.0020473	TRUE		FBgn0039359	RpL27	-0.374772	-1.29663	1.31e-05	TRUE
							FBgn0039872	salt	-0.627902	-1.54532	0.0179226	TRUE		FBgn0030853	ND-24	-0.367048	-1.28971	0.00966553	TRUE
							FBgn0085307	CG34278	-0.624615	-1.5418	1.93e-05	TRUE		FBgn0037358	elm	-0.364786	-1.28769	0.00989764	TRUE
							FBgn0261832	CG42764	-0.624192	-1.54135	0.0219656	TRUE		FBgn0010612	ATPsynG	-0.358264	-1.28188	0.00354692	TRUE
							FBgn0032350	CG6287	-0.624094	-1.54124	0.000643359	TRUE		FBgn0038834	RpS30	-0.351014	-1.27546	0.000225354	TRUE
							FBgn0036417	CG7906	-0.622277	-1.5393	0.0229481	TRUE		FBgn0036928	Tom20	-0.349796	-1.27438	0.0118965	TRUE
							FBgn0042179	Ugt305A1	-0.621616	-1.5386	0.0461273	TRUE		FBgn0037420	CG15597	-0.349736	-1.27433	0.000147719	TRUE
							FBgn0022774	Oat	-0.620668	-1.53759	0.00344482	TRUE		FBgn0004629	Cys	-0.347557	-1.2724	0.00452615	TRUE
							FBgn0001941	ifc	-0.619492	-1.53633	1.09e-06	TRUE		FBgn0036467	CG12310	-0.34725	-1.27213	0.000893474	TRUE
							FBgn0039471	CG6295	-0.619402	-1.53624	0.000209603	TRUE		FBgn0010411	RpS18	-0.342958	-1.26835	0.000578543	TRUE
							FBgn0085455	CG34426	-0.617253	-1.53395	0.0102062	TRUE		FBgn0024733	RpL10	-0.338453	-1.2644	9.7e-05	TRUE
							FBgn0004428	LysE	-0.616368	-1.53301	2.81e-05	TRUE		FBgn0044030	mRpS14	-0.334883	-1.26128	0.0421729	TRUE
							FBgn0052283	Drsl3	-0.613712	-1.53019	0.0252352	TRUE		FBgn0053835	His2A:CG33835	-0.332766	-1.25943	0.0391094	TRUE
							FBgn0002534	Lcp3	-0.613099	-1.52954	0.000175366	TRUE		FBgn0034967		-0.328404	-1.25562	0.000252015	TRUE
							FBgn0033792	CG13325	-0.609659	-1.5259	0.03255	TRUE		FBgn0015288	RpL22	-0.32364	-1.25148	0.00170098	TRUE
							FBgn0028424	JhI-26	-0.608749	-1.52494	5.32e-06	TRUE		FBgn0086472	RpS25	-0.318986	-1.24745	0.0082827	TRUE
							FBgn0262035	CG42846	-0.608507	-1.52468	0.000163488	TRUE		FBgn0030605	ND-B18	-0.312657	-1.24199	0.0219357	TRUE
							FBgn0025814	Mgstl	-0.608438	-1.52461	4.13e-10	TRUE		FBgn0035770	pst	-0.308794	-1.23867	0.0114784	TRUE
							FBgn0039156	CG6178	-0.608425	-1.52459	5.87e-05	TRUE		FBgn0058002	ND-AGGG	-0.302813	-1.23355	0.0455843	TRUE
							FBgn0061356	Hao	-0.607977	-1.52412	8.13e-05	TRUE		FBgn0016726	RpL29	-0.302083	-1.23292	0.0056327	TRUE
							FBgn0037714	CG9396	-0.607146	-1.52324	0.00676081	TRUE		FBgn0029785	RpL35	-0.301747	-1.23264	0.00133771	TRUE
							FBgn0259111	Ndae1	-0.606252	-1.5223	1.94e-05	TRUE		FBgn0025286		-0.301208	-1.23218	0.00149534	TRUE
							FBgn0027579	mino	-0.605975	-1.52201	2.05e-05	TRUE		FBgn0036213	RpL10Ab	-0.298565	-1.22992	0.0233075	TRUE
							FBgn0262870	axo	-0.605302	-1.5213	0.012497	TRUE		FBgn0052633	CG32633	-0.293623	-1.22571	0.0336611	TRUE
							FBgn0037913	fabp	-0.602126	-1.51795	0.000953468	TRUE		FBgn0040941	CG15308	-0.280981	-1.21502	0.0111328	TRUE
							FBgn0051901	Mur29B	-0.601682	-1.51748	4.63e-05	TRUE		FBgn0002607		-0.279896	-1.21411	0.00361126	TRUE
							FBgn0035779	CG8562	-0.601678	-1.51748	0.00983772	TRUE		FBgn0013325	RpL11	-0.273122	-1.20842	0.0196013	TRUE
							FBgn0039561	mfrn	-0.601065	-1.51684	2.99e-05	TRUE		FBgn0003942	RpS27A	-0.262582	-1.19962	0.0143834	TRUE
							FBgn0040063	yip3	-0.60068	-1.51643	0.0275339	TRUE		FBgn0261597	RpS26	-0.25101	-1.19004	0.0138752	TRUE
							FBgn0032144	CG17633	-0.596683	-1.51224	0.000720262	TRUE		FBgn0266446	CG45076	0.234156	1.17622	0.0380172	TRUE
							FBgn0053965	CG33965	-0.593819	-1.50924	0.0310708	TRUE		FBgn0260653	serp	0.240732	1.18159	0.039358	TRUE
							FBgn0004173	Mst84Db	-0.593061	-1.50844	0.0303877	TRUE		FBgn0023537	CG17896	0.248712	1.18815	0.0489708	TRUE
							FBgn0031791	AANATL2	-0.592079	-1.50742	0.0394766	TRUE		FBgn0041789	Pax	0.252552	1.19131	0.0343675	TRUE
							FBgn0040705	ND-B8	-0.59134	-1.50665	0.0312068	TRUE		FBgn0036227	CG17826	0.255902	1.19408	0.0266952	TRUE
							FBgn0030503	Tango2	-0.590421	-1.50569	0.0301377	TRUE		FBgn0001091	Gapdh1	0.259215	1.19683	0.0243938	TRUE
							FBgn0015039	Cyp9b2	-0.589149	-1.50436	5.84e-05	TRUE		FBgn0027588	GCS2alpha	0.261418	1.19866	0.0457519	TRUE
							FBgn0026058	OdsH	-0.588234	-1.50341	0.0321732	TRUE		FBgn0029990	CG2233	0.269684	1.20554	0.0410797	TRUE
							FBgn0038739	CG4686	-0.585672	-1.50074	0.0179226	TRUE		FBgn0001092	Gapdh2	0.270587	1.2063	0.0207599	TRUE
							FBgn0000565	MsrA	-0.583446	-1.49842	0.00043948	TRUE		FBgn0086134	Prosalpha2	0.27116	1.20678	0.0380172	TRUE
							FBgn0035743	Acbp6	-0.579381	-1.49421	0.000373249	TRUE		FBgn0017566	ND-75	0.272645	1.20802	0.0261458	TRUE
							FBgn0031514	OtopLb	-0.579195	-1.49402	0.0115123	TRUE		FBgn0033879	Echs1	0.277417	1.21202	0.0193644	TRUE
							FBgn0038189	Art6	-0.579077	-1.49389	0.0346894	TRUE		FBgn0003943	Ubi-p63E	0.279639	1.21389	0.022924	TRUE
							FBgn0031813	Acox3	-0.577495	-1.49226	0.000581378	TRUE		FBgn0034229	CtsK2	0.280386	1.21452	0.0220733	TRUE
							FBgn0020643	Lcp65Ab2	-0.576624	-1.49136	7.04e-05	TRUE		FBgn0039897	CG1674	0.280891	1.21494	0.0138752	TRUE
							FBgn0020644	Lcp65Ab1	-0.576624	-1.49136	7.04e-05	TRUE		FBgn0034295	CG10911	0.284624	1.21809	0.048275	TRUE
							FBgn0032297	CG17124	-0.576156	-1.49087	0.0453621	TRUE		FBgn0004507	Glyp	0.284904	1.21833	0.00493203	TRUE
							FBgn0004797	mdy	-0.571538	-1.48611	0.00528791	TRUE		FBgn0015737	Hmu	0.287423	1.22046	0.0278714	TRUE
							FBgn0039827	Oadh	-0.570909	-1.48546	0.00400323	TRUE		FBgn0020279	lig	0.287785	1.22076	0.036822	TRUE
							FBgn0038808	Srp14	-0.570908	-1.48546	0.000961012	TRUE		FBgn0039800	Npc2g	0.288525	1.22139	0.00599825	TRUE
							FBgn0085214	CG34185	-0.570271	-1.4848	0.0384294	TRUE		FBgn0264489	CG43897	0.291463	1.22388	0.00293893	TRUE
							FBgn0038718	CG17752	-0.569634	-1.48415	0.000301792	TRUE		FBgn0000116	Argk1	0.29232	1.22461	0.00776264	TRUE
							FBgn0031505	ND-B14.5B	-0.568998	-1.48349	0.00325269	TRUE		FBgn0014028	SdhB	0.292509	1.22477	0.0342707	TRUE
							FBgn0030386	CG2574	-0.566174	-1.48059	0.0397315	TRUE		FBgn0027547	CG1927	0.293281	1.22542	0.0410561	TRUE
							FBgn0030362	regucalcin	-0.560502	-1.47478	0.0198532	TRUE		FBgn0027493	Adss	0.294241	1.22624	0.0414342	TRUE
							FBgn0040524	CG11052	-0.559881	-1.47415	0.0426239	TRUE		FBgn0010225	Gel	0.295158	1.22702	0.0364658	TRUE
							FBgn0023129	aay	-0.554359	-1.46852	0.0230715	TRUE		FBgn0035552	CG11350	0.297712	1.22919	0.00695057	TRUE
							FBgn0040336	Seipin	-0.553343	-1.46748	0.00308336	TRUE		FBgn0034277	OstDelta	0.298839	1.23015	0.0351656	TRUE
							FBgn0037183	CG14451	-0.550577	-1.46467	0.046966	TRUE		FBgn0265991	Zasp52	0.299506	1.23072	0.0193644	TRUE
							FBgn0050184	CG30184	-0.550207	-1.4643	0.0469776	TRUE		FBgn0086355	Tpi	0.300255	1.23136	0.0363495	TRUE
							FBgn0266000	CG44774	-0.549916	-1.464	0.03668	TRUE		FBgn0025620	CG13360	0.300691	1.23173	0.0131022	TRUE
							FBgn0017456	Ubc84D	-0.548555	-1.46262	0.0477357	TRUE		FBgn0030521	CtsB	0.303753	1.23435	0.00907479	TRUE
							FBgn0085334	CG34305	-0.546022	-1.46005	0.00322241	TRUE		FBgn0250838	roh	0.303966	1.23453	0.00822829	TRUE
							FBgn0033978	Cyp6a23	-0.544876	-1.4589	0.00364698	TRUE		FBgn0013763	Idgf6	0.308073	1.23805	0.0405013	TRUE
							FBgn0039890	Abcd1	-0.544517	-1.45853	0.000597624	TRUE		FBgn0035917	Zasp66	0.308287	1.23824	0.00503116	TRUE
							FBgn0052241	CG32241	-0.540334	-1.45431	5.18e-06	TRUE		FBgn0036837	CG18135	0.309438	1.23923	0.00907479	TRUE
							FBgn0021979	l(2)k09913	-0.5392	-1.45317	0.00130355	TRUE		FBgn0034296	CG10912	0.316161	1.24501	0.0316128	TRUE
							FBgn0052250	PMP34	-0.537281	-1.45123	0.0295164	TRUE		FBgn0034497	Mpcp1	0.318704	1.24721	0.022787	TRUE
							FBgn0025578	Lcp9	-0.536723	-1.45067	6.81e-09	TRUE		FBgn0262717	Skel	0.319152	1.2476	0.0215583	TRUE
							FBgn0010548	Aldh-III	-0.534355	-1.44829	0.00164324	TRUE		FBgn0014141	cher	0.319429	1.24784	0.00233261	TRUE
							FBgn0035781	CG8560	-0.533558	-1.44749	0.0388917	TRUE		FBgn0001098	Gdh	0.320722	1.24896	0.00100317	TRUE
							FBgn0038224	ATPsynE	-0.532178	-1.44611	0.00194817	TRUE		FBgn0000579	Eno	0.322303	1.25033	0.00120898	TRUE
							FBgn0040754	CG17059	-0.531727	-1.44566	0.0317424	TRUE		FBgn0250848	CtsK1	0.323541	1.2514	0.0342988	TRUE
							FBgn0026061	Mipp1	-0.530462	-1.44439	0.0138283	TRUE		FBgn0001124	Got1	0.323618	1.25147	0.00599825	TRUE
							FBgn0032949	Lamp1	-0.52906	-1.44299	6.8e-05	TRUE		FBgn0040340	TRAM	0.324282	1.25204	0.00203755	TRUE
							FBgn0026088	CG14818	-0.529054	-1.44298	0.0133059	TRUE		FBgn0000566	Cth	0.326468	1.25394	0.0200732	TRUE
							FBgn0032940	Mondo	-0.525551	-1.43948	0.000558235	TRUE		FBgn0022770	Peritrophin-A	0.326713	1.25415	0.00302213	TRUE
							FBgn0262587	CG43124	-0.523776	-1.43771	0.00864781	TRUE		FBgn0039670	CG7567	0.326853	1.25427	0.0354896	TRUE
							FBgn0052667	ssp7	-0.522001	-1.43595	0.00130355	TRUE		FBgn0262126	Sec24CD	0.326956	1.25436	0.0197759	TRUE
							FBgn0033631	Sod3	-0.52133	-1.43528	0.00340738	TRUE		FBgn0000044	Act57B	0.332072	1.25882	0.00233261	TRUE
							FBgn0032068	LManV	-0.519515	-1.43347	2.24e-08	TRUE		FBgn0261618	larp	0.343197	1.26856	0.0152848	TRUE
							FBgn0045842	yuri	-0.518365	-1.43233	0.0358741	TRUE		FBgn0036597	CG4962	0.344642	1.26984	0.00849583	TRUE
							FBgn0011224	heph	-0.515107	-1.4291	0.00410202	TRUE		FBgn0017558	Pdk	0.345836	1.27089	0.0273494	TRUE
							FBgn0038291	CG3984	-0.513919	-1.42792	0.0362046	TRUE		FBgn0000611	exd	0.346955	1.27187	0.0339318	TRUE
							FBgn0037069	Cpr78Cc	-0.510668	-1.42471	0.00218387	TRUE		FBgn0032949	Lamp1	0.347432	1.27229	0.0391094	TRUE
							FBgn0051015	PH4alphaPV	-0.509942	-1.42399	0.0316588	TRUE		FBgn0086558	Ubi-p5E	0.348157	1.27293	0.0146075	TRUE
							FBgn0004425	LysB	-0.503059	-1.41722	2.63e-05	TRUE		FBgn0036262	Miox	0.352288	1.27658	0.0136046	TRUE
							FBgn0032897	bero	-0.502341	-1.41651	0.0238356	TRUE		FBgn0011224	heph	0.354538	1.27858	0.022924	TRUE
							FBgn0012034	AcCoAS	-0.496134	-1.41043	0.00197776	TRUE		FBgn0000064	Ald1	0.354959	1.27895	0.000359516	TRUE
							FBgn0037935	CG6834	-0.493242	-1.4076	0.0136899	TRUE		FBgn0013305	Nmda1	0.355142	1.27911	0.0316128	TRUE
							FBgn0032214	CG4968	-0.492713	-1.40709	0.0205309	TRUE		FBgn0000117	arm	0.356192	1.28004	0.0489493	TRUE
							FBgn0033521	CG12896	-0.492084	-1.40647	0.0233463	TRUE		FBgn0010620	CG10939	0.357651	1.28134	0.0495759	TRUE
							FBgn0030883	CG7772	-0.489996	-1.40444	0.049544	TRUE		FBgn0038291	CG3984	0.357939	1.28159	0.0108899	TRUE
							FBgn0001128	Gpdh1	-0.488088	-1.40259	1.19e-08	TRUE		FBgn0039798	CG11313	0.358745	1.28231	0.00233261	TRUE
							FBgn0032069	LManVI	-0.486491	-1.40103	0.00100342	TRUE		FBgn0031307	MFS3	0.360383	1.28377	0.0255243	TRUE
							FBgn0030292	NdufV3	-0.484329	-1.39894	0.0001281	TRUE		FBgn0033268	Obp44a	0.363319	1.28638	0.000366148	TRUE
							FBgn0039830	ATPsynC	-0.483778	-1.3984	9.27e-06	TRUE		FBgn0033124	Tsp42Ec	0.366916	1.28959	0.0199512	TRUE
							FBgn0033543	Daao1	-0.477556	-1.39238	0.0259344	TRUE		FBgn0032715	CG17597	0.368713	1.2912	0.00466489	TRUE
							FBgn0264785	Hph	-0.477072	-1.39192	0.0216654	TRUE		FBgn0010424	TpnC73F	0.369651	1.29204	0.000838887	TRUE
							FBgn0086691	UK114	-0.472255	-1.38728	0.000836895	TRUE		FBgn0035397	PAN3	0.369858	1.29223	0.0391094	TRUE
							FBgn0033879	Echs1	-0.467784	-1.38298	1.33e-05	TRUE		FBgn0026415	Idgf4	0.37085	1.29311	0.016451	TRUE
							FBgn0038662	Mpc1	-0.465935	-1.38121	0.00214555	TRUE		FBgn0008635	betaCOP	0.373339	1.29535	0.00329204	TRUE
							FBgn0051313	CG31313	-0.465307	-1.38061	0.0116563	TRUE		FBgn0000250	cact	0.373956	1.2959	0.00999534	TRUE
							FBgn0262026	CG42837	-0.462345	-1.37778	8.84e-05	TRUE		FBgn0030593	CG9512	0.37558	1.29736	0.0167834	TRUE
							FBgn0037996	CG4830	-0.460024	-1.37556	0.00472354	TRUE		FBgn0034289	CG10910	0.378543	1.30003	0.0444979	TRUE
							FBgn0032025	CG7778	-0.454856	-1.37065	0.0273265	TRUE		FBgn0051496	CG31496	0.379757	1.30112	0.0480413	TRUE
							FBgn0039778	Jon99Fi	-0.454626	-1.37043	0.000120509	TRUE		FBgn0033919	CG8547	0.380995	1.30224	0.00384007	TRUE
							FBgn0043575	PGRP-SC2	-0.454362	-1.37018	0.0321732	TRUE		FBgn0003071	Pfk	0.387568	1.30819	0.000675788	TRUE
							FBgn0039970	CG17508	-0.45333	-1.3692	0.00578992	TRUE		FBgn0261885	osa	0.388389	1.30893	0.0426161	TRUE
							FBgn0026741	mRpL18	-0.452869	-1.36876	0.00378789	TRUE		FBgn0032465	Yip1d1	0.390225	1.3106	0.0243938	TRUE
							FBgn0086687	Desat1	-0.452132	-1.36806	0.00108994	TRUE		FBgn0034204	CG10953	0.392824	1.31296	0.0126278	TRUE
							FBgn0002719	Men	-0.451675	-1.36763	0.00080691	TRUE		FBgn0000173	ben	0.392976	1.3131	0.00547694	TRUE
							FBgn0029971	ND-MNLL	-0.450837	-1.36683	9.45e-05	TRUE		FBgn0004396	CrebA	0.39342	1.3135	0.039358	TRUE
							FBgn0263106	DnaJ-1	-0.450048	-1.36609	0.00187337	TRUE		FBgn0025578	Lcp9	0.393781	1.31383	0.0186954	TRUE
							FBgn0085468	ND-MWFE	-0.449609	-1.36567	0.0374405	TRUE		FBgn0023535	arg	0.396126	1.31597	0.0316128	TRUE
							FBgn0010387	Acbp2	-0.446627	-1.36285	0.0489855	TRUE		FBgn0038829	CG17271	0.396352	1.31618	0.00251458	TRUE
							FBgn0039435	TwdlP	-0.444425	-1.36077	0.0166608	TRUE		FBgn0030519	CG11151	0.396554	1.31636	0.00356656	TRUE
							FBgn0034399	CG15083	-0.442106	-1.35859	0.00766721	TRUE		FBgn0004425	LysB	0.399396	1.31896	0.00452615	TRUE
							FBgn0261674	CG42709	-0.441272	-1.3578	0.0398887	TRUE		FBgn0039094	CG10184	0.399523	1.31907	0.0113414	TRUE
							FBgn0000116	Argk1	-0.438988	-1.35565	0.00346414	TRUE		FBgn0032820	Fbp	0.400221	1.31971	0.00590205	TRUE
							FBgn0037239	Sfxn1-3	-0.437664	-1.35441	0.00184443	TRUE		FBgn0037655	Kcmf1	0.401199	1.3206	0.0200152	TRUE
							FBgn0036726	QIL1	-0.433155	-1.35018	0.0107375	TRUE		FBgn0033968	hui	0.401797	1.32115	0.0051621	TRUE
							FBgn0036927	Gabat	-0.433019	-1.35006	0.046966	TRUE		FBgn0040064	Acaa	0.401916	1.32126	0.000126972	TRUE
							FBgn0013679	mt:ND1	-0.430313	-1.34753	0.0486475	TRUE		FBgn0037782	Npc2d	0.404383	1.32352	0.0463682	TRUE
							FBgn0250838	roh	-0.430064	-1.34729	0.0130166	TRUE		FBgn0265042	Irk1	0.404598	1.32372	0.0285557	TRUE
							FBgn0024957	Irp-1B	-0.429299	-1.34658	0.00744095	TRUE		FBgn0250907	Cht10	0.40678	1.32572	0.048275	TRUE
							FBgn0263911	COX8	-0.428425	-1.34576	0.00619644	TRUE		FBgn0033667	reb	0.408332	1.32715	0.0111964	TRUE
							FBgn0259209	Mlp60A	-0.426459	-1.34393	0.000945406	TRUE		FBgn0035811	Mcad	0.410645	1.32928	0.00939852	TRUE
							FBgn0010053	Jheh1	-0.422786	-1.34051	0.0214073	TRUE		FBgn0034885	Eglp4	0.413362	1.33179	0.00268764	TRUE
							FBgn0037715	CG9399	-0.422445	-1.3402	0.00914895	TRUE		FBgn0033033	scaf	0.414423	1.33277	0.0481475	TRUE
							FBgn0038115	CG7966	-0.421474	-1.3393	0.00288184	TRUE		FBgn0036949	CG7290	0.415932	1.33416	0.0121277	TRUE
							FBgn0037912	sea	-0.419924	-1.33786	0.00781098	TRUE		FBgn0052241	CG32241	0.420986	1.33884	1.9e-05	TRUE
							FBgn0036728	UQCR-Q	-0.417819	-1.33591	0.00205378	TRUE		FBgn0034828	CG13545	0.422302	1.34006	0.00302213	TRUE
							FBgn0283427	FASN1	-0.415002	-1.3333	0.000325474	TRUE		FBgn0010263	Rbp9	0.423005	1.34072	0.0187223	TRUE
							FBgn0015031	cype	-0.414541	-1.33287	0.0298419	TRUE		FBgn0032824	CG13962	0.424249	1.34187	6.47e-05	TRUE
							FBgn0262512	Vha14-1	-0.413858	-1.33224	0.0116563	TRUE		FBgn0283510	Pal1	0.426486	1.34396	0.0473586	TRUE
							FBgn0025885	Inos	-0.413394	-1.33182	0.00215663	TRUE		FBgn0020906	Jon25Bi	0.428927	1.34623	0.00986946	TRUE
							FBgn0052603	CG32603	-0.413279	-1.33171	0.00205378	TRUE		FBgn0031818	CG9536	0.430165	1.34739	0.0191797	TRUE
							FBgn0003086	Pig1	-0.413124	-1.33157	0.00609616	TRUE		FBgn0001258	Ldh	0.431469	1.34861	0.000150167	TRUE
							FBgn0029849	Efr	-0.412994	-1.33145	0.0435543	TRUE		FBgn0035926	Acbp5	0.431747	1.34887	0.00303529	TRUE
							FBgn0026315	Ugt35A1	-0.412272	-1.33078	0.0295164	TRUE		FBgn0265178	Lipt1	0.435811	1.35267	0.00233261	TRUE
							FBgn0033717	CG8839	-0.40817	-1.327	0.0205779	TRUE		FBgn0283437	PPO1	0.43799	1.35472	0.00154085	TRUE
							FBgn0031069	Abcd3	-0.408111	-1.32695	0.00264075	TRUE		FBgn0264491	how	0.439402	1.35604	0.0285557	TRUE
							FBgn0040793	COX7B	-0.406157	-1.32515	0.0194604	TRUE		FBgn0038482	CG4053	0.440468	1.35704	0.019557	TRUE
							FBgn0015037	Cyp4p1	-0.405495	-1.32454	0.0159196	TRUE		FBgn0035692	Sf3b6	0.441227	1.35776	0.00194883	TRUE
							FBgn0035189	CG9119	-0.403185	-1.32242	0.00297104	TRUE		FBgn0002531	Lcp1	0.44132	1.35785	0.000490405	TRUE
							FBgn0029990	CG2233	-0.400928	-1.32036	0.00744095	TRUE		FBgn0022355	Tsf1	0.441406	1.35793	0.00151717	TRUE
							FBgn0036816	Indy	-0.400753	-1.3202	0.0271879	TRUE		FBgn0036563	CG13075	0.441509	1.35802	0.0483408	TRUE
							FBgn0033294	Mal-A4	-0.399894	-1.31941	0.0327328	TRUE		FBgn0016715	Reg-2	0.44476	1.36109	0.0126338	TRUE
							FBgn0267828	Fatp1	-0.399204	-1.31878	0.00563291	TRUE		FBgn0039889	Arl4	0.445109	1.36142	0.0297629	TRUE
							FBgn0027657	glob1	-0.39817	-1.31784	0.00248688	TRUE		FBgn0039682	Obp99c	0.451477	1.36744	3.18e-06	TRUE
							FBgn0001208	Hn	-0.39599	-1.31585	0.00420765	TRUE		FBgn0267828	Fatp1	0.452235	1.36816	0.0123848	TRUE
							FBgn0032820	Fbp	-0.393886	-1.31393	0.0454008	TRUE		FBgn0259230	lectin-22C	0.453199	1.36907	0.0278714	TRUE
							FBgn0261673	nemy	-0.393077	-1.31319	0.0168427	TRUE		FBgn0033377	Pgm2a	0.454174	1.37	0.00607276	TRUE
							FBgn0265274	Inx3	-0.392865	-1.313	0.0200339	TRUE		FBgn0051901	Mur29B	0.45523	1.371	0.0100652	TRUE
							FBgn0014028	SdhB	-0.39035	-1.31071	0.00208062	TRUE		FBgn0035551	CG7465	0.456953	1.37264	6.41e-05	TRUE
							FBgn0028544	Vajk3	-0.383021	-1.30407	0.000997775	TRUE		FBgn0036181	Muc68Ca	0.45846	1.37407	0.000202165	TRUE
							FBgn0036857	Aldh7A1	-0.381983	-1.30313	0.0129614	TRUE		FBgn0035090	CG2736	0.459113	1.3747	0.00834595	TRUE
							FBgn0020906	Jon25Bi	-0.381828	-1.30299	0.000763089	TRUE		FBgn0033133	Tsp42Ek	0.460452	1.37597	0.0290363	TRUE
							FBgn0014906	Hydr2	-0.381228	-1.30245	0.0327328	TRUE		FBgn0023441	fus	0.462634	1.37806	0.0281589	TRUE
							FBgn0020385	pug	-0.379539	-1.30093	0.0399723	TRUE		FBgn0037761	CG8534	0.46438	1.37972	0.0486195	TRUE
							FBgn0035427	ckd	-0.378769	-1.30023	0.00690209	TRUE		FBgn0000046	Act87E	0.464459	1.3798	2.86e-07	TRUE
							FBgn0029994	Ldsdh1	-0.37832	-1.29983	0.0146098	TRUE		FBgn0029648	CG3603	0.465175	1.38048	0.00412696	TRUE
							FBgn0011296	l(2)efl	-0.376308	-1.29802	0.01912	TRUE		FBgn0011837	Tis11	0.466048	1.38132	0.0179163	TRUE
							FBgn0025687		-0.375175	-1.297	0.0168427	TRUE		FBgn0045823	vsg	0.466553	1.3818	0.00202201	TRUE
							FBgn0086347	Myo31DF	-0.374961	-1.2968	0.0238356	TRUE		FBgn0015039	Cyp9b2	0.467344	1.38256	0.0316128	TRUE
							FBgn0032167	CG5853	-0.374674	-1.29655	0.00730239	TRUE		FBgn0040382	CG5273	0.46924	1.38438	0.00695057	TRUE
							FBgn0031830	COX5B	-0.374088	-1.29602	0.00802975	TRUE		FBgn0086450	su(r)	0.471232	1.38629	0.019766	TRUE
							FBgn0011227	ox	-0.371738	-1.29391	0.0163921	TRUE		FBgn0035501	CG1299	0.472839	1.38784	0.0372831	TRUE
							FBgn0031021	ND-18	-0.371336	-1.29355	0.0059679	TRUE		FBgn0029823	Shmt	0.474088	1.38904	0.000401858	TRUE
							FBgn0038194	Cyp6d5	-0.371104	-1.29334	0.0269446	TRUE		FBgn0036766	CG5506	0.480228	1.39496	0.00241194	TRUE
							FBgn0003358	Jon99Ci	-0.36936	-1.29178	0.0193919	TRUE		FBgn0032287	CG6415	0.480856	1.39557	5e-05	TRUE
							FBgn0028663	VhaM9.7-b	-0.365787	-1.28858	0.00497022	TRUE		FBgn0035679	Galm2	0.486575	1.40111	0.00120898	TRUE
							FBgn0013685	mt:ND6	-0.363128	-1.28621	0.0274092	TRUE		FBgn0260228	CG42502	0.491477	1.40588	0.00302213	TRUE
							FBgn0036211	CG5946	-0.362879	-1.28599	0.0219296	TRUE		FBgn0035542	TP53INP	0.491621	1.40602	0.0160884	TRUE
							FBgn0034290	CG5773	-0.360909	-1.28424	0.00237696	TRUE		FBgn0040001		0.492053	1.40644	0.00691066	TRUE
							FBgn0034885	Eglp4	-0.357615	-1.28131	0.00649178	TRUE		FBgn0027598	cindr	0.492423	1.40681	0.0051621	TRUE
							FBgn0036623	Agpat3	-0.354398	-1.27845	0.0257068	TRUE		FBgn0013949	Elal	0.493443	1.4078	0.00149534	TRUE
							FBgn0053307	CG33307	-0.350448	-1.27496	0.040687	TRUE		FBgn0031995	CG8475	0.500365	1.41457	0.00483355	TRUE
							FBgn0016120	ATPsynD	-0.348275	-1.27304	0.000562802	TRUE		FBgn0036997	Tdh	0.501158	1.41535	0.0191797	TRUE
							FBgn0038947	Sar1	-0.346808	-1.27174	0.00477029	TRUE		FBgn0033518	Prx6c	0.505506	1.41962	0.000622136	TRUE
							FBgn0036024	CG18180	-0.344092	-1.26935	0.0245298	TRUE		FBgn0002563	Lsp1beta	0.507048	1.42114	6.28e-06	TRUE
							FBgn0032538	Vajk2	-0.343049	-1.26843	0.00569639	TRUE		FBgn0032773	fon	0.509165	1.42323	2.47e-08	TRUE
							FBgn0035046	ND-19	-0.339681	-1.26548	0.00664628	TRUE		FBgn0036717	CG13731	0.518623	1.43259	6.35e-07	TRUE
							FBgn0039777	Jon99Fii	-0.33749	-1.26356	0.00340973	TRUE		FBgn0000546	EcR	0.519833	1.43379	0.00134351	TRUE
							FBgn0034390	CG15093	-0.337339	-1.26342	0.0148254	TRUE		FBgn0037069	Cpr78Cc	0.51999	1.43395	0.00121865	TRUE
							FBgn0031654	Jon25Bii	-0.334255	-1.26073	0.028969	TRUE		FBgn0041711	yellow-e	0.520321	1.43427	0.0147753	TRUE
							FBgn0016031	lama	-0.331981	-1.25874	0.0390426	TRUE		FBgn0052248	CG32248	0.528482	1.44241	0.000493868	TRUE
							FBgn0001233	Hsp83	-0.32893	-1.25608	0.0274092	TRUE		FBgn0086683	Spf45	0.529578	1.44351	0.0241439	TRUE
							FBgn0039737	CG7920	-0.325802	-1.25336	0.00202459	TRUE		FBgn0034059	Tmem208	0.531019	1.44495	0.019933	TRUE
							FBgn0020236	Acly	-0.317033	-1.24577	0.0382871	TRUE		FBgn0050342	Prp38	0.531756	1.44569	0.0417459	TRUE
							FBgn0085484	Pdxk	-0.316857	-1.24561	0.0337364	TRUE		FBgn0040717	Nplp4	0.534453	1.44839	9.3e-09	TRUE
							FBgn0028920	CG8997	-0.316065	-1.24493	0.0177026	TRUE		FBgn0031264	uncNacbeta	0.540004	1.45398	0.000146004	TRUE
							FBgn0002440	l(3)mbn	-0.303292	-1.23396	0.020591	TRUE		FBgn0039805	Cpr100A	0.542406	1.4564	0.0203764	TRUE
							FBgn0035083	Tina-1	-0.30181	-1.23269	0.0349437	TRUE		FBgn0243516	Vrp1	0.544162	1.45817	0.0309827	TRUE
							FBgn0035552	CG11350	-0.299055	-1.23034	0.0252831	TRUE		FBgn0037801	CG3999	0.545624	1.45965	0.000933966	TRUE
							FBgn0010591	Sply	-0.296281	-1.22797	0.0264071	TRUE		FBgn0030482	Bcat	0.54569	1.45972	2.64e-06	TRUE
							FBgn0053113	Rtnl1	-0.291592	-1.22399	0.00719437	TRUE		FBgn0266647	CG45154	0.54793	1.46199	0.0354896	TRUE
							FBgn0001091	Gapdh1	-0.290803	-1.22332	0.010237	TRUE		FBgn0032248	Bug22	0.549936	1.46402	0.0146075	TRUE
							FBgn0001098	Gdh	-0.284963	-1.21838	0.0378565	TRUE		FBgn0028490	CG31705	0.553559	1.4677	0.000172836	TRUE
							FBgn0029155	Men-b	-0.284258	-1.21778	0.0458845	TRUE		FBgn0016797	fz2	0.559427	1.47368	0.00276923	TRUE
							FBgn0262736	Vha16-1	-0.268582	-1.20462	0.0216654	TRUE		FBgn0005779	PpD6	0.562255	1.47658	0.0309993	TRUE
							FBgn0034436	CG11961	-0.263223	-1.20016	0.0451034	TRUE		FBgn0085470	lmgB	0.566523	1.48095	0.0316128	TRUE
							FBgn0028665		-0.259689	-1.19722	0.0454008	TRUE		FBgn0030966	shop	0.567272	1.48172	0.00503116	TRUE
							FBgn0012036	Aldh	-0.248718	-1.18815	0.0310394	TRUE		FBgn0036787	CG4306	0.568927	1.48342	0.0012305	TRUE
							FBgn0262559	Mdh2	-0.239074	-1.18023	0.0342702	TRUE		FBgn0000286	Cf2	0.571448	1.48601	0.00236562	TRUE
							FBgn0264488	CG43896	0.271384	1.20696	0.0469776	TRUE		FBgn0011828	Pxn	0.576602	1.49133	0.000449288	TRUE
							FBgn0034802	CNBP	0.283552	1.21719	0.0162986	TRUE		FBgn0050457	CG30457	0.577735	1.4925	2.44e-05	TRUE
							FBgn0011638	La	0.295537	1.22734	0.0489034	TRUE		FBgn0027601	pdgy	0.580884	1.49577	0.00216601	TRUE
							FBgn0014455	Ahcy	0.29991	1.23107	0.0220221	TRUE		FBgn0035006	CG4563	0.582835	1.49779	1.43e-06	TRUE
							FBgn0027556	CG4928	0.300261	1.23137	0.0321732	TRUE		FBgn0039868	CG11563	0.583093	1.49806	0.0222702	TRUE
							FBgn0015288	RpL22	0.3126	1.24194	0.0223331	TRUE		FBgn0261788	Ank2	0.584918	1.49995	0.0405567	TRUE
							FBgn0030828	CG5162	0.322928	1.25087	0.0351757	TRUE		FBgn0000261	Cat	0.58506	1.5001	2.5e-12	TRUE
							FBgn0001257	ImpL2	0.326969	1.25437	0.0289412	TRUE		FBgn0085244	CG34215	0.586035	1.50112	1.21e-06	TRUE
							FBgn0027586	Jhbp14	0.333747	1.26028	0.0348404	TRUE		FBgn0003046	Pcp	0.586186	1.50127	0.0453758	TRUE
							FBgn0030321	CG1703	0.334083	1.26058	0.0131751	TRUE		FBgn0043575	PGRP-SC2	0.589856	1.5051	0.020798	TRUE
							FBgn0024558	Dph5	0.340438	1.26614	0.0100711	TRUE		FBgn0035252	CG7970	0.591099	1.50639	7.76e-05	TRUE
							FBgn0035181	CG9205	0.340564	1.26625	0.0378565	TRUE		FBgn0039521	CG5402	0.591579	1.50689	0.0474284	TRUE
							FBgn0032456	MRP	0.358489	1.28208	0.00130355	TRUE		FBgn0040812	CG8750	0.592194	1.50754	0.0217668	TRUE
							FBgn0039051	CG17109	0.375257	1.29707	0.00159029	TRUE		FBgn0035390	scramb2	0.59228	1.50763	0.000359516	TRUE
							FBgn0034819	CG9877	0.376873	1.29852	0.0314088	TRUE		FBgn0038302	CG4210	0.593528	1.50893	0.00512661	TRUE
							FBgn0010278	Ssrp	0.380035	1.30137	0.0164077	TRUE		FBgn0039565	CG4884	0.60023	1.51596	0.0394933	TRUE
							FBgn0003257	r-l	0.38009	1.30142	0.0349437	TRUE		FBgn0033437	CG12926	0.601187	1.51696	0.00170661	TRUE
							FBgn0261975	CG42806	0.385582	1.30639	0.0185321	TRUE		FBgn0034140	Lst	0.601586	1.51738	0.0022332	TRUE
							FBgn0029763	Usp16-45	0.38629	1.30703	0.0269446	TRUE		FBgn0250822	CG34222	0.602291	1.51813	0.0200152	TRUE
							FBgn0063497	GstE3	0.390351	1.31071	0.0106768	TRUE		FBgn0000567	Eip74EF	0.602317	1.51815	0.0208304	TRUE
							FBgn0261113	Xrp1	0.390932	1.31124	0.0011753	TRUE		FBgn0002567	Rab32	0.60292	1.51879	0.022405	TRUE
							FBgn0020653	Trxr1	0.391172	1.31146	0.000588662	TRUE		FBgn0270926	AsnS	0.603176	1.51906	5.91e-06	TRUE
							FBgn0034496		0.39308	1.31319	0.0191919	TRUE		FBgn0262029	dachs	0.604837	1.52081	0.0387557	TRUE
							FBgn0037563	CG11672	0.402251	1.32157	0.0128339	TRUE		FBgn0040350	CG3690	0.607846	1.52398	0.0473586	TRUE
							FBgn0036940	obst-J	0.405051	1.32414	0.0158735	TRUE		FBgn0001325	Kr	0.608907	1.5251	0.00465709	TRUE
							FBgn0026196	nop5	0.407255	1.32616	0.0126145	TRUE		FBgn0036337	Adk2	0.609153	1.52536	2.84e-07	TRUE
							FBgn0031736	CG11030	0.408319	1.32714	0.020394	TRUE		FBgn0033826	CG4734	0.610098	1.52636	0.000968907	TRUE
							FBgn0010226	GstS1	0.411046	1.32965	2.98e-05	TRUE		FBgn0033521	CG12896	0.610339	1.52662	0.0481475	TRUE
							FBgn0029873	CG3918	0.414378	1.33272	0.0353448	TRUE		FBgn0038739	CG4686	0.614033	1.53053	0.00594719	TRUE
							FBgn0025692	Lfg	0.415957	1.33418	0.000550936	TRUE		FBgn0039543	CROT	0.615588	1.53218	0.031992	TRUE
							FBgn0023542	Nmd3	0.418228	1.33629	0.00250039	TRUE		FBgn0004427	LysD	0.621888	1.53889	1.34e-06	TRUE
							FBgn0003638	su(w[a])	0.426525	1.34399	0.0269152	TRUE		FBgn0037906	PGRP-LB	0.630943	1.54858	0.0469965	TRUE
							FBgn0016978	snRNP-U1-70K	0.428296	1.34564	0.0179226	TRUE		FBgn0032105	borr	0.632397	1.55014	0.00989504	TRUE
							FBgn0038074	Gnmt	0.434537	1.35148	0.00187337	TRUE		FBgn0034291	CG5770	0.632959	1.55074	0.0131799	TRUE
							FBgn0033226	puml	0.439432	1.35607	0.0130299	TRUE		FBgn0020907	Scp2	0.633029	1.55082	0.0008038	TRUE
							FBgn0000084	AnxB10	0.439552	1.35618	0.0186026	TRUE		FBgn0038381	EndoU	0.634033	1.5519	0.0191797	TRUE
							FBgn0040309	Prx2	0.439777	1.3564	5.38e-07	TRUE		FBgn0028955	CG8788	0.639195	1.55746	0.000675788	TRUE
							FBgn0033507	CG12909	0.450387	1.36641	0.0166963	TRUE		FBgn0034292	CG5767	0.642385	1.56091	6.28e-06	TRUE
							FBgn0028970	RabGGTb	0.451637	1.36759	0.0420641	TRUE		FBgn0031261	nAChRbeta3	0.648241	1.56726	0.0129759	TRUE
							FBgn0033221	CG12825	0.453126	1.369	0.0214954	TRUE		FBgn0040285	Scamp	0.652167	1.57153	2.31e-06	TRUE
							FBgn0086912	mbm	0.454667	1.37047	0.039561	TRUE		FBgn0025680	cry	0.655592	1.57526	0.0111328	TRUE
							FBgn0033454	CG1671	0.455961	1.3717	0.0106768	TRUE		FBgn0028940	Cyp28a5	0.658173	1.57808	0.000300664	TRUE
							FBgn0003062	Fib	0.456041	1.37177	0.0393692	TRUE		FBgn0029800	lin-52	0.659542	1.57958	0.0391762	TRUE
							FBgn0025682	scf	0.469251	1.38439	0.00102821	TRUE		FBgn0054001	CG34001	0.66067	1.58082	0.0483366	TRUE
							FBgn0032298	CG6724	0.469292	1.38443	0.000495168	TRUE		FBgn0031432	Cyp309a1	0.662139	1.58243	0.00836717	TRUE
							FBgn0033635	Prip	0.469566	1.38469	0.0289412	TRUE		FBgn0030837	CG8661	0.66227	1.58257	2.5e-08	TRUE
							FBgn0053834	His1:CG33834	0.471996	1.38703	0.0312958	TRUE		FBgn0283451	br	0.667102	1.58788	8.76e-06	TRUE
							FBgn0035325	CG13806	0.475778	1.39067	0.0194604	TRUE		FBgn0033327	PGRP-SC1b	0.672971	1.59435	0.0260285	TRUE
							FBgn0029999	CG1575	0.477231	1.39207	0.0489034	TRUE		FBgn0042206	GstD10	0.683754	1.60631	0.000157644	TRUE
							FBgn0026403	Ndg	0.489947	1.40439	8.08e-06	TRUE		FBgn0034276	Sardh	0.692796	1.61641	0.00627494	TRUE
							FBgn0035497	CG14995	0.493998	1.40834	0.00920704	TRUE		FBgn0061361	Tcs1	0.696003	1.62001	0.0278714	TRUE
							FBgn0036254	CG5645	0.499803	1.41402	0.0169534	TRUE		FBgn0037589	Obp85a	0.697559	1.62176	0.00694615	TRUE
							FBgn0030067	Rbm13	0.499864	1.41408	0.0157641	TRUE		FBgn0263020	CG43315	0.703754	1.62874	0.0234024	TRUE
							FBgn0030832	CG10597	0.510245	1.42429	0.0400031	TRUE		FBgn0001320	kni	0.710562	1.63644	0.0489414	TRUE
							FBgn0024364	CG11417	0.519402	1.43336	0.0321732	TRUE		FBgn0031735	CG11029	0.717475	1.6443	0.0442124	TRUE
							FBgn0035495	CG14989	0.521794	1.43574	0.0108825	TRUE		FBgn0030544	CG13403	0.718089	1.645	6.69e-10	TRUE
							FBgn0004512	Mdr49	0.525431	1.43936	0.000127297	TRUE		FBgn0034636	twz	0.719346	1.64644	0.0348732	TRUE
							FBgn0024315	Picot	0.528128	1.44206	7.64e-05	TRUE		FBgn0036410	CG8100	0.721135	1.64848	0.0436751	TRUE
							FBgn0034031	CG12963	0.529154	1.44308	0.000145542	TRUE		FBgn0031470	CG18557	0.724737	1.6526	0.017452	TRUE
							FBgn0036188	Polr3H	0.53097	1.4449	0.0126572	TRUE		FBgn0027654	jdp	0.727445	1.6557	0.000262646	TRUE
							FBgn0034710	Alp7	0.533021	1.44696	0.000160374	TRUE		FBgn0052603	CG32603	0.728383	1.65678	2.15e-09	TRUE
							FBgn0050054	CG30054	0.544146	1.45816	0.0489034	TRUE		FBgn0022700	Cht4	0.731193	1.66001	0.0341356	TRUE
							FBgn0085447	sif	0.545205	1.45923	0.0489034	TRUE		FBgn0033367	PPO2	0.732114	1.66107	5.44e-12	TRUE
							FBgn0029885	CG3224	0.54613	1.46016	0.000301792	TRUE		FBgn0262004	CG42822	0.734781	1.66414	0.00822829	TRUE
							FBgn0039311	CG10513	0.547695	1.46175	0.00175946	TRUE		FBgn0259140	Cubn2	0.736004	1.66556	0.0353838	TRUE
							FBgn0263621	CG43630	0.557706	1.47193	0.0418782	TRUE		FBgn0035546	CG11345	0.741137	1.67149	0.00075597	TRUE
							FBgn0033926	Arc1	0.563782	1.47814	1.43e-07	TRUE		FBgn0259932	CG42455	0.741325	1.67171	2.38e-05	TRUE
							FBgn0038658	CG14292	0.567845	1.48231	6.79e-05	TRUE		FBgn0050380	CG30380	0.744293	1.67515	0.00363045	TRUE
							FBgn0028943	CG15638	0.573495	1.48812	0.0369049	TRUE		FBgn0050413	CG30413	0.747478	1.67886	0.00354347	TRUE
							FBgn0029766	CG15784	0.578992	1.49381	0.0366116	TRUE		FBgn0035034	CG3565	0.750309	1.68215	0.0157329	TRUE
							FBgn0025709	CNT2	0.581594	1.4965	0.000146344	TRUE		FBgn0005612	Sox14	0.755374	1.68807	0.0105799	TRUE
							FBgn0036948	CG7298	0.584703	1.49973	3.18e-05	TRUE		FBgn0028920	CG8997	0.766284	1.70088	2.37e-12	TRUE
							FBgn0026702	Pop1	0.586072	1.50115	0.0202415	TRUE		FBgn0262721	CG43165	0.767646	1.70249	0.0208294	TRUE
							FBgn0040346	CG3704	0.589089	1.5043	0.000822658	TRUE		FBgn0038113	CG11668	0.772183	1.70785	0.0243324	TRUE
							FBgn0030878	CG6769	0.598082	1.5137	0.000530108	TRUE		FBgn0023541	Cyp4d14	0.772639	1.70839	0.000228251	TRUE
							FBgn0016078	wun	0.599447	1.51514	0.0026526	TRUE		FBgn0039714	Zip99C	0.773018	1.70884	1.33e-09	TRUE
							FBgn0040959	Peritrophin-15a	0.599828	1.51554	3.41e-05	TRUE		FBgn0028533	CG7953	0.775136	1.71135	3.34e-08	TRUE
							FBgn0001149	GstD1	0.600191	1.51592	6.81e-09	TRUE		FBgn0034543	galla-1	0.776024	1.7124	0.000863089	TRUE
							FBgn0033097	Zip42C.2	0.618284	1.53505	0.0242964	TRUE		FBgn0033731	Cpr49Ah	0.776067	1.71246	6.61e-05	TRUE
							FBgn0035476	CG12766	0.61901	1.53582	0.0487625	TRUE		FBgn0003741	tra	0.776715	1.71323	0.0214424	TRUE
							FBgn0031115	CG11710	0.620073	1.53695	0.00748549	TRUE		FBgn0061356	Hao	0.777096	1.71368	5.64e-09	TRUE
							FBgn0263241	Mocs1	0.620492	1.5374	0.000136571	TRUE		FBgn0267964	CG46244	0.779343	1.71635	0.00233261	TRUE
							FBgn0035432	ZnT63C	0.627704	1.5451	4.94e-07	TRUE		FBgn0050423	CG30423	0.779503	1.71654	2.58e-06	TRUE
							FBgn0031977	baf	0.635086	1.55303	0.00592632	TRUE		FBgn0264295	CG43773	0.780224	1.7174	0.0137386	TRUE
							FBgn0029932	CG4607	0.635793	1.55379	0.044445	TRUE		FBgn0031558	CG16704	0.78163	1.71907	7.67e-13	TRUE
							FBgn0034918	Pym	0.641886	1.56037	0.0212272	TRUE		FBgn0052249	CG32249	0.784159	1.72209	0.000392531	TRUE
							FBgn0259834	out	0.646038	1.56486	0.00522568	TRUE		FBgn0047135	CG32276	0.790185	1.7293	1.35e-14	TRUE
							FBgn0039428	CG14237	0.650968	1.57022	0.00205378	TRUE		FBgn0051089	CG31089	0.81337	1.75731	0.000274773	TRUE
							FBgn0002869	MtnB	0.651393	1.57068	0.0472067	TRUE		FBgn0032726	CG10621	0.821683	1.76747	1.87e-11	TRUE
							FBgn0037354	CG12171	0.654888	1.57449	1.44e-13	TRUE		FBgn0002592	E(spl)m2-BFM	0.822459	1.76842	0.0133787	TRUE
							FBgn0011288	Snap25	0.655234	1.57487	0.029587	TRUE		FBgn0036381	CG8745	0.84438	1.79549	9.09e-06	TRUE
							FBgn0010651	MFS14	0.661047	1.58123	1.07e-05	TRUE		FBgn0037996	CG4830	0.850757	1.80345	2.24e-19	TRUE
							FBgn0031178	CG10918	0.661669	1.58191	0.0489034	TRUE		FBgn0261989	CG42807	0.85113	1.80391	2.37e-05	TRUE
							FBgn0015351	Mettl4	0.662136	1.58242	0.0489396	TRUE		FBgn0002570	Mal-A1	0.854394	1.808	2.05e-09	TRUE
							FBgn0028738	ETH	0.674304	1.59583	0.013176	TRUE		FBgn0050430	CG30430	0.855944	1.80994	0.00654865	TRUE
							FBgn0051974	CG31974	0.677938	1.59985	1.38e-05	TRUE		FBgn0033725	Cpr49Ac	0.860897	1.81617	0.00738208	TRUE
							FBgn0030981	CG14191	0.683548	1.60608	8.17e-05	TRUE		FBgn0042119	Cpr65Au	0.901485	1.86799	0.00466499	TRUE
							FBgn0032286	CG7300	0.684023	1.60661	0.00021936	TRUE		FBgn0015872	Drip	0.903788	1.87097	1.56e-06	TRUE
							FBgn0051259	CG31259	0.693717	1.61745	0.000209987	TRUE		FBgn0034639	CG15673	0.906598	1.87462	3.14e-05	TRUE
							FBgn0050062	CG30062	0.700485	1.62505	0.0453621	TRUE		FBgn0030483	CG12725	0.931534	1.9073	0.00293893	TRUE
							FBgn0259219	CG42319	0.702962	1.62784	0.00914895	TRUE		FBgn0050108	CG30108	0.933474	1.90987	0.00129381	TRUE
							FBgn0262524	ver	0.707957	1.63349	0.0393692	TRUE		FBgn0000551	Edg78E	0.939632	1.91804	0.000241276	TRUE
							FBgn0030641	CG6299	0.713677	1.63998	2.27e-08	TRUE		FBgn0040503	CG7763	0.942473	1.92182	4.94e-07	TRUE
							FBgn0010241	Mdr50	0.716376	1.64305	0.00054619	TRUE		FBgn0038240	CG14851	0.946938	1.92778	0.00233261	TRUE
							FBgn0050495	CG30495	0.720777	1.64807	0.0042188	TRUE		FBgn0040694	CG14974	0.967554	1.95552	0.00145475	TRUE
							FBgn0029810	CG12239	0.726793	1.65496	0.0122893	TRUE		FBgn0010385	Def	0.969777	1.95854	0.000149662	TRUE
							FBgn0020388	Gcn5	0.730037	1.65868	0.000562449	TRUE		FBgn0085195	CG34166	0.975597	1.96645	0.000988466	TRUE
							FBgn0051694	Ifrd1	0.733612	1.6628	2.17e-09	TRUE		FBgn0038412	Zip89B	0.978006	1.96974	4.52e-07	TRUE
							FBgn0038595	CG7142	0.741842	1.67231	0.00804823	TRUE		FBgn0037883	Dph3	0.993427	1.99091	0.000893474	TRUE
							FBgn0031191	Cp110	0.762488	1.69641	0.0198093	TRUE		FBgn0000406	Cyt-b5-r	1.0035	2.00485	6.29e-11	TRUE
							FBgn0042206	GstD10	0.772726	1.7085	6.79e-05	TRUE		FBgn0002863	Acp95EF	1.02632	2.03683	0.000487178	TRUE
							FBgn0030834	CG8675	0.773063	1.70889	1.06e-07	TRUE		FBgn0004428	LysE	1.04061	2.05709	1.31e-20	TRUE
							FBgn0053082	Rpp21	0.775475	1.71175	0.00910557	TRUE		FBgn0002565	Lsp2	1.0624	2.0884	7.76e-05	TRUE
							FBgn0037345	PolZ2	0.780143	1.7173	0.0268607	TRUE		FBgn0051075	CG31075	1.06567	2.09313	5.57e-30	TRUE
							FBgn0033153	Gadd45	0.793204	1.73292	0.00308336	TRUE		FBgn0266569	CG42259	1.08563	2.1223	1.59e-05	TRUE
							FBgn0043791	phu	0.795966	1.73624	0.00693452	TRUE		FBgn0264364	CG43816	1.13114	2.19032	0.000101497	TRUE
							FBgn0262840	CG43204	0.800781	1.74204	0.0244315	TRUE		FBgn0036138	CG14143	1.20557	2.30628	2.12e-05	TRUE
							FBgn0034335	GstE1	0.806655	1.74915	4.66e-20	TRUE		FBgn0052698	CARPB	1.21524	2.32179	3.51e-10	TRUE
							FBgn0038083	Ugt37A3	0.808853	1.75182	0.00194817	TRUE		FBgn0266488	CG45087	1.24315	2.36714	8.22e-09	TRUE
							FBgn0034160	CG5550	0.813171	1.75707	3.18e-05	TRUE		FBgn0062412	Ctr1B	1.35295	2.55434	7.79e-12	TRUE
							FBgn0033659	Damm	0.820273	1.76574	0.00185357	TRUE		FBgn0002562	Lsp1alpha	1.56159	2.95179	6.62e-24	TRUE
							FBgn0267408	AOX1	0.822341	1.76827	8.57e-16	TRUE		FBgn0032281	CG17107	1.66386	3.16863	3.13e-14	TRUE
							FBgn0053986	CG33986	0.822928	1.76899	0.0123514	TRUE		FBgn0002564	Lsp1gamma	1.75572	3.37695	7.88e-12	TRUE
							FBgn0033945	CG12868	0.845212	1.79653	0.000597479	TRUE		FBgn0034612	CG10505	1.87245	3.66153	7.63e-23	TRUE
							FBgn0038652	CG7720	0.881916	1.84282	8.67e-08	TRUE		FBgn0039685	Obp99b	2.06638	4.18833	1.85e-30	TRUE
							FBgn0051864	Qtzl	0.890941	1.85439	0.00747486	TRUE		FBgn0015222	Fer1HCH	2.11733	4.33891	4.26e-67	TRUE
							FBgn0010044	GstD8	0.897087	1.8623	0.000600197	TRUE		FBgn0015221	Fer2LCH	2.42556	5.37238	2.02e-265	TRUE
							FBgn0010041	GstD5	0.909543	1.87845	0.00132347	TRUE
							FBgn0037850	CG14695	0.920369	1.8926	1.93e-05	TRUE
							FBgn0039644	rdog	0.943588	1.92331	2.54e-06	TRUE
							FBgn0040503	CG7763	0.964821	1.95182	5.08e-06	TRUE
							FBgn0015585	Acp63F	1.02682	2.03752	0.00108934	TRUE
							FBgn0002641	mal	1.04078	2.05734	5.16e-08	TRUE
							FBgn0038412	Zip89B	1.04553	2.06413	6.32e-12	TRUE
							FBgn0034427	CG10474	1.07228	2.10276	0.000394775	TRUE
							FBgn0038160	CG9759	1.08337	2.11898	5.67e-05	TRUE
							FBgn0053301	CG33301	1.15884	2.23278	2.53e-12	TRUE
							FBgn0040837	CG8620	1.18805	2.27844	6.94e-07	TRUE
							FBgn0033205	Rdh1	1.19453	2.2887	5.86e-19	TRUE
							FBgn0028583	lcs	1.22347	2.33508	3.76e-07	TRUE
							FBgn0033928	Arc2	1.25175	2.3813	1.74e-13	TRUE
							FBgn0051288	CG31288	1.25623	2.38871	3.71e-22	TRUE
							FBgn0036950	CG6996	1.26908	2.41008	1.62e-12	TRUE
							FBgn0002868	MtnA	1.27884	2.42645	9.12e-12	TRUE
							FBgn0034480	CG16898	1.41964	2.67518	9.79e-16	TRUE
							FBgn0015872	Drip	1.47975	2.78901	1.85e-16	TRUE
							FBgn0015221	Fer2LCH	1.56526	2.95931	1.76e-35	TRUE
							FBgn0062412	Ctr1B	1.62066	3.07516	5.93e-21	TRUE
							FBgn0034543	galla-1	1.77922	3.43241	1.33e-19	TRUE
							FBgn0015222	Fer1HCH	1.8837	3.69021	1.27e-88	TRUE
							FBgn0010038	GstD2	1.9497	3.86294	1.21e-25	TRUE
							FBgn0010040	GstD4	2.15073	4.44053	3.48e-24	TRUE
							FBgn0039714	Zip99C	2.21034	4.62785	9.52e-71	TRUE
							FBgn0033204	CG2065	2.2128	4.63574	1.71e-25	TRUE
							FBgn0262146	MtnE	2.50826	5.68934	5e-37	TRUE
							FBgn0053192	MtnD	2.51857	5.73015	2.33e-57	TRUE
							FBgn0034612	CG10505	3.28368	9.73837	1.94e-74	TRUE

## Sheet: edgeR_BRGC
Sustained anlysis (all timepoints, 44 genes)						4-hr analysis (46 genes)						16-hr analysis (193 genes)
Flybase ID	Symbol	log2FC	FC	PValue		Flybase ID	Symbol	log2FC	FC	PValue		Flybase ID	Symbol	log2FC	FC	PValue
FBgn0040958	Peritrophin-15b	-8.55351	-374.719	6.38e-07		FBgn0033573	Obp47a	-9.95352	-991.532	2.66e-09		FBgn0037563	CG11672	-14.3897	-21464.7	1.05e-11
FBgn0036363	CG10140	-7.27197	-153.554	2.42e-05		FBgn0040719	CG15357	-9.5573	-753.417	3.15e-08		FBgn0036363	CG10140	-13.7695	-13964.3	4.6e-19
FBgn0052304	obst-I	-6.6676	-100.659	1.09e-05		FBgn0037042	CG12984	-9.41484	-682.574	1.13e-07		FBgn0039453	CG6403	-13.0931	-8737.8	2.85e-29
FBgn0250832	Dup99B	-6.35704	-80.9709	7.66e-05		FBgn0029669	CG13021	-9.15651	-570.67	3.47e-06		FBgn0039591	CG9988	-13.0249	-8334.51	2.48e-07
FBgn0053272	CG33272	-6.35053	-80.6016	3.04e-07		FBgn0028871	Cpr35B	-8.8736	-469.051	1.12e-05		FBgn0067782	att-ORFB	-12.6017	-6215.56	4.05e-39
FBgn0053986	CG33986	-5.9621	-61.3407	2.67e-05		FBgn0032472	CG9928	-8.75994	-433.517	1.64e-05		FBgn0052304	obst-I	-12.2574	-4895.99	1.29e-16
FBgn0052557	Mco4	-5.39699	-41.1363	2.62e-05		FBgn0053272	CG33272	-8.56612	-379.017	4.08e-05		FBgn0051464	CG31464	-12.0203	-4154.1	7.62e-07
FBgn0036361	CG10154	-4.99287	-30.8423	0.000109952		FBgn0013278	Hsp70Bb	-8.266	-307.833	2.88e-13		FBgn0053985	CG33985	-11.8742	-3754.01	2.72e-14
FBgn0036362	CG10725	-4.77367	-26.3538	2.75e-06		FBgn0262358	CG43056	-2.96253	-7.79492	2.08e-05		FBgn0032088	CG13102	-11.874	-3753.42	8.71e-07
FBgn0051438	CheB93b	-4.74056	-25.7333	7.73e-05		FBgn0051439	Muc96D	-1.98588	-3.96105	3.04e-06		FBgn0053986	CG33986	-11.2836	-2492.86	7.98e-11
FBgn0036531	CG6244	-4.47338	-21.2137	1.7e-05		FBgn0010294	ng2	-1.39836	-2.63602	1.32e-06		FBgn0264488	CG43896	-11.1773	-2315.87	1.24e-07
FBgn0033541	CG12934	-4.43092	-20.5695	3.66e-06		FBgn0013685	mt:ND6	-1.19016	-2.28178	3.56e-06		FBgn0040843	CG15213	-11.1128	-2214.61	2.59e-06
FBgn0038431	CG10405	-4.42071	-20.4174	5.97e-05		FBgn0261560	Thor	-0.825657	-1.77234	2.64e-05		FBgn0261681	CG42728	-11.0754	-2157.82	3.39e-11
FBgn0040959	Peritrophin-15a	-4.37507	-19.7504	7.91e-07		FBgn0265177	CG44242	0.739941	1.67011	0.000104676		FBgn0261631	CG42714	-11.0461	-2114.5	3.42e-11
FBgn0034288	CG5084	-4.16265	-16.9095	3.77e-06		FBgn0085475	CG34446	0.845587	1.797	8.96e-05		FBgn0085320	CG34291	-10.8869	-1893.57	5.9e-14
FBgn0035186	CG13912	-4.11719	-16.3539	9.54e-05		FBgn0034902	CG5532	0.877475	1.83716	6.61e-06		FBgn0036951	CG7017	-10.7725	-1749.23	6.45e-10
FBgn0036951	CG7017	-3.79596	-12.8899	6.69e-05		FBgn0003137	Ppn	0.971049	1.96027	0.000155221		FBgn0266431	CG45061	-10.4674	-1415.81	1.09e-05
FBgn0036227	CG17826	-3.59485	-11.0825	2.92e-07		FBgn0053302	Cpr31A	1.12056	2.17431	3.13e-06		FBgn0033728	Cpr49Ae	-10.3712	-1324.44	1.43e-05
FBgn0051439	Muc96D	-3.45082	-9.93453	7.85e-07		FBgn0029167	Hml	1.14193	2.20676	1.1e-05		FBgn0034759	CG13511	-10.3574	-1311.83	1.48e-05
FBgn0036952	CG6933	-3.42648	-9.75161	3.93e-05		FBgn0052237	CG32237	1.21823	2.32661	1.69e-06		FBgn0085265	CG34236	-10.2993	-1260.05	1.65e-05
FBgn0034197	Cda9	-3.40514	-9.59375	1.36e-06		FBgn0041180	Tep4	1.33742	2.527	2.66e-10		FBgn0040950	Muc26B	-10.0952	-1093.81	1.02e-06
FBgn0039670	CG7567	-3.29063	-8.78541	7.78e-06		FBgn0034828	CG13545	1.38384	2.60962	1.13e-06		FBgn0037562	Nazo	-10.0548	-1063.64	3.91e-09
FBgn0002578	Kaz-m1	-3.22065	-8.3221	7.93e-05		FBgn0031942	CG7203	1.63354	3.10273	1.46e-06		FBgn0036947	obst-F	-10.017	-1036.12	3.73e-06
FBgn0264488	CG43896	-3.05929	-7.33564	0.000120739		FBgn0034294	Muc55B	1.64546	3.12848	1.96e-05		FBgn0036226	CG7252	-9.96793	-1001.49	4.62e-18
FBgn0038643	CG14300	-2.95272	-6.74209	4.78e-05		FBgn0037204	CG11131	1.7116	3.27523	2.28e-08		FBgn0036361	CG10154	-9.96244	-997.687	8.72e-09
FBgn0052302	CG32302	-2.9468	-6.71035	0.000124893		FBgn0030334	Karl	2.05943	4.16822	5.04e-06		FBgn0034201	CG17290	-9.55257	-750.947	0.000102892
FBgn0036940	obst-J	-2.85434	-6.23171	5.58e-06		FBgn0028430	He	2.08337	4.23795	9.76e-07		FBgn0035265	PIG-Wb	-9.54201	-745.47	1.22e-06
FBgn0032024	CG14273	-2.71692	-5.57467	7.13e-05		FBgn0034010	CG8157	2.19094	4.56602	4.6e-09		FBgn0085297	CG34268	-9.51247	-730.364	3.82e-07
FBgn0039671	CG11470	-2.70338	-5.51326	1.93e-05		FBgn0035789	mthl6	2.27832	4.85111	4.46e-05		FBgn0047095	CG33939	-9.49185	-719.997	1.91e-07
FBgn0038646	CG7715	-2.35517	-4.11655	1.57e-06		FBgn0053460	CG33460	2.31683	4.98238	8.95e-06		FBgn0030830	CG5172	-9.478	-713.119	0.000125355
FBgn0015010	Ag5r	-2.33808	-4.05628	8.45e-05		FBgn0031055	et	2.31875	4.98901	7.37e-09		FBgn0036227	CG17826	-9.34071	-648.385	3.45e-07
FBgn0001225	Hsp26	0.630521	1.54812	2.43e-05		FBgn0036996	mag	2.62321	6.1612	7.51e-05		FBgn0036066	CG14160	-9.23431	-602.286	3.86e-06
FBgn0001223	Hsp22	0.908719	1.87738	3.58e-09		FBgn0036605	CG13041	2.94306	7.69041	4.48e-05		FBgn0054028	CG34028	-9.21175	-592.942	1.69e-06
FBgn0013275	Hsp70Aa	1.01234	2.01718	2.85e-12		FBgn0004430	LysS	3.99008	15.8903	3.1e-13		FBgn0250832	Dup99B	-9.18648	-582.65	0.000238614
FBgn0013276	Hsp70Ab	1.01234	2.01718	2.86e-12		FBgn0036949	CG7290	5.25195	38.1062	1.17e-11		FBgn0028855	CG15282	-9.14422	-565.826	3.06e-06
FBgn0013279	Hsp70Bc	1.04837	2.0682	1.62e-10		FBgn0035491	Dpy-30L2	8.69041	413.117	6.39e-05		FBgn0036362	CG10725	-9.055	-531.896	7.93e-12
FBgn0001230	Hsp68	1.05979	2.08463	1.93e-08		FBgn0034293	CG14495	8.75365	431.63	2.7e-05		FBgn0035434	Drsl5	-9.04183	-527.062	5.63e-06
FBgn0051354	Hsp70Bbb	1.17535	2.25848	6.15e-13		FBgn0034052	CG8299	8.79426	443.951	1.8e-05		FBgn0085480	CG34451	-8.96952	-501.295	0.000369772
FBgn0013277	Hsp70Ba	1.18973	2.2811	2.96e-05		FBgn0262567	CG43107	8.82184	452.521	2.79e-05		FBgn0263234	Phae1	-8.94987	-494.516	6.41e-09
FBgn0036870	CG14095	4.76545	27.1984	0.000148952		FBgn0002862	Mst87F	8.94537	492.975	8.74e-06		FBgn0032680	Ntf-2r	-8.94749	-493.701	7.98e-06
FBgn0053128	CG33128	4.84168	28.6741	6.11e-05		FBgn0040809	CG13465	9.25939	612.849	1.04e-06		FBgn0034288	CG5084	-8.87019	-467.943	1.56e-14
FBgn0035554	CG13721	4.97989	31.5571	9.74e-05		FBgn0086611	Lcp65Ag3	9.36485	659.329	0.000144444		FBgn0050411	CG30411	-8.86976	-467.805	3.89e-05
FBgn0259230	lectin-22C	5.64425	50.0136	2.91e-09		FBgn0264487	CG43895	9.51075	729.494	5.88e-07		FBgn0034507	CG11192	-8.86973	-467.796	0.00046574
FBgn0041238	Gr58b	5.64934	50.1904	4.8e-05		FBgn0067903	IM18	9.83099	910.802	4.23e-05		FBgn0034670	CG13488	-8.78794	-442.013	1.81e-05
						FBgn0031579	CG15422	10.2692	1234.06	4.77e-12		FBgn0035570	CG13712	-8.75459	-431.91	2.5e-05
						FBgn0266491	SclA	11.2338	2408.36	2.02e-17		FBgn0085311	CG34282	-8.72837	-424.131	4.58e-07
												FBgn0052557	Mco4	-8.68357	-411.165	5.88e-07
												FBgn0030898	Andorra	-8.62243	-394.104	4.29e-05
												FBgn0040365	CG14628	-8.58096	-382.935	7.03e-05
												FBgn0264295	CG43773	-8.53307	-370.434	6.08e-05
												FBgn0011669	Mst57Db	-8.5227	-367.779	7.06e-05
												FBgn0051439	Muc96D	-8.52215	-367.641	2.87e-07
												FBgn0040735	BomT2	-8.51552	-365.955	6.42e-05
												FBgn0036228	obst-G	-8.51392	-365.548	0.000195292
												FBgn0002578	Kaz-m1	-8.49559	-360.933	8.93e-07
												FBgn0032652	CG6870	-8.48908	-359.308	7.29e-05
												FBgn0033541	CG12934	-8.44129	-347.602	3.47e-14
												FBgn0034197	Cda9	-8.30932	-317.216	5.04e-07
												FBgn0038643	CG14300	-8.30882	-317.106	9.89e-08
												FBgn0259950	CG42460	-8.27678	-310.141	0.000161059
												FBgn0038200	CG9920	-8.1958	-293.212	0.000227289
												FBgn0040958	Peritrophin-15b	-8.08663	-271.843	1.2e-05
												FBgn0039593	Sid	-8.06946	-268.627	0.000301036
												FBgn0039670	CG7567	-8.04615	-264.322	3.7e-10
												FBgn0030455	CG4318	-8.0394	-263.088	0.00047824
												FBgn0040959	Peritrophin-15a	-7.98399	-253.175	1.27e-11
												FBgn0017456	Ubc84D	-7.97945	-252.379	0.00039158
												FBgn0031430	CG3528	-7.95071	-247.402	0.000417067
												FBgn0052726	CG32726	-7.94855	-247.031	0.000464466
												FBgn0035412	CG14957	-7.94046	-245.649	0.000430223
												FBgn0037645		-7.91798	-241.851	0.000634686
												FBgn0052302	CG32302	-7.91357	-241.114	3.17e-13
												FBgn0035325	CG13806	-7.62369	-197.224	5.95e-08
												FBgn0032663	CG15153	-7.52656	-184.383	0.000172233
												FBgn0035781	CG8560	-7.50571	-181.737	3.31e-05
												FBgn0025837	CG17636	-7.35674	-163.907	2.16e-10
												FBgn0036952	CG6933	-7.32129	-159.929	5.81e-13
												FBgn0038431	CG10405	-7.2166	-148.735	4.45e-11
												FBgn0051015	PH4alphaPV	-7.05968	-133.406	5.64e-09
												FBgn0038353	CG5399	-6.92035	-121.124	1.25e-11
												FBgn0050025	CG30025	-6.80454	-111.781	7.48e-08
												FBgn0030097	CG12115	-6.79473	-111.024	3.94e-11
												FBgn0038646	CG7715	-6.73508	-106.527	1.72e-05
												FBgn0035006	CG4563	-6.67762	-102.368	9.3e-11
												FBgn0085481	CG34452	-6.59892	-96.9329	0.00029797
												FBgn0035313	CG13810	-6.58354	-95.9052	0.000212499
												FBgn0033830	CG10814	-6.45143	-87.5133	1.64e-10
												FBgn0035665	Jon65Aiii	-6.30341	-78.9794	8.67e-09
												FBgn0033789	CG13324	-6.20035	-73.5345	0.000220249
												FBgn0038973	Pebp1	-6.15544	-71.2808	6.32e-09
												FBgn0051956	Pgant4	-6.12059	-69.5796	3.15e-06
												FBgn0036940	obst-J	-5.99872	-63.9433	4.21e-11
												FBgn0038645	CG7714	-5.9947	-63.7653	7.05e-11
												FBgn0020906	Jon25Bi	-5.97716	-62.9948	6.2e-09
												FBgn0039671	CG11470	-5.94177	-61.4682	1.21e-07
												FBgn0250815	Jon65Aiv	-5.82262	-56.5957	3.24e-09
												FBgn0035742	Acbp4	-5.78566	-55.1643	1.54e-08
												FBgn0031654	Jon25Bii	-5.70591	-52.1974	2.37e-08
												FBgn0263235	Phae2	-5.67159	-50.9706	2.44e-07
												FBgn0036766	CG5506	-5.61525	-49.0183	9.36e-05
												FBgn0036953	CG17145	-5.57697	-47.735	8.59e-09
												FBgn0032024	CG14273	-5.47823	-44.577	2.68e-05
												FBgn0030984	tgy	-5.38988	-41.929	0.000304547
												FBgn0053983	obst-H	-5.32418	-40.0626	0.000104892
												FBgn0051789	CG31789	-5.24696	-37.9745	1.75e-07
												FBgn0031910	CG15818	-5.19814	-36.7109	1.14e-07
												FBgn0032116	Mco1	-5.09095	-34.0823	0.000155836
												FBgn0030929	CG15043	-5.08276	-33.8893	3.81e-08
												FBgn0040060	yip7	-5.05855	-33.3255	1.08e-06
												FBgn0015010	Ag5r	-5.05303	-33.1982	7.76e-10
												FBgn0028533	CG7953	-4.98574	-31.6852	5.26e-08
												FBgn0260393	CG17147	-4.96112	-31.149	1.71e-05
												FBgn0034289	CG10910	-4.91743	-30.22	1.84e-07
												FBgn0034475	Obp56h	-4.90061	-29.8696	0.000120958
												FBgn0004425	LysB	-4.89271	-29.7065	2.47e-07
												FBgn0037996	CG4830	-4.8817	-29.4807	9.51e-10
												FBgn0030073	CG10962	-4.8767	-29.3787	2.66e-11
												FBgn0033788	CG13323	-4.83956	-28.6321	7.94e-07
												FBgn0004430	LysS	-4.77258	-27.3331	7.95e-07
												FBgn0051410	Npc2e	-4.61395	-24.4872	1.85e-05
												FBgn0036831	CG6839	-4.53111	-23.1207	5.09e-07
												FBgn0010357	betaTry	-4.52479	-23.0196	3.03e-06
												FBgn0261682	CG42729	-4.50536	-22.7116	0.000588137
												FBgn0003863	alphaTry	-4.5004	-22.6338	7.98e-08
												FBgn0028920	CG8997	-4.44877	-21.838	2.32e-07
												FBgn0004427	LysD	-4.42683	-21.5085	7.01e-07
												FBgn0040299	Myo28B1	-4.36298	-20.5773	0.000101476
												FBgn0029831	CG5966	-4.28426	-19.4846	0.000234318
												FBgn0030148	CG3106	-4.04818	-16.5433	1.99e-07
												FBgn0032075	Tsp29Fb	-4.04366	-16.4916	5.24e-07
												FBgn0015039	Cyp9b2	-3.96092	-15.5724	9.13e-05
												FBgn0030836	CG8664	-3.91216	-15.0549	0.000350923
												FBgn0050457	CG30457	-3.89105	-14.8362	0.00029704
												FBgn0036948	CG7298	-3.79647	-13.8947	1.31e-05
												FBgn0033787	CG13321	-3.64379	-12.4994	3.78e-06
												FBgn0030688	CG8952	-3.63484	-12.4221	1.96e-06
												FBgn0001208	Hn	-3.63333	-12.4091	5.56e-06
												FBgn0032483	CG15482	-3.50237	-11.3323	0.000190915
												FBgn0003187	qua	-3.4424	-10.8709	0.000603253
												FBgn0036833	CG3819	-3.4055	-10.5964	1.89e-06
												FBgn0039685	Obp99b	-3.38544	-10.45	3.7e-05
												FBgn0085280	CG34251	-3.27699	-9.69331	0.000124883
												FBgn0023197	Jon74E	-3.20597	-9.22771	1.03e-11
												FBgn0004428	LysE	-3.13615	-8.79174	0.000224058
												FBgn0032074	Tsp29Fa	-3.11634	-8.67186	0.000637617
												FBgn0027556	CG4928	-3.0732	-8.41636	4.48e-07
												FBgn0028537	CG31775	-3.00845	-8.04699	1.23e-05
												FBgn0260954	CG42586	-3.00845	-8.04699	1.23e-05
												FBgn0030396	mdu	-2.99196	-7.95552	1.13e-05
												FBgn0046302	CG10650	-2.93777	-7.66227	0.000230174
												FBgn0035743	Acbp6	-2.90522	-7.49132	0.000154058
												FBgn0038740	Mrp5	-2.84338	-7.17697	6.45e-07
												FBgn0030040	CG15347	-2.73171	-6.64242	0.000607622
												FBgn0029507	Tsp42Ed	-2.7083	-6.53552	0.000513818
												FBgn0030362	regucalcin	-2.67638	-6.39249	4.66e-05
												FBgn0030777	CG9672	-2.59442	-6.03947	0.000134802
												FBgn0052249	CG32249	-2.57421	-5.95547	0.000104455
												FBgn0031561	IM33	-2.52859	-5.77009	1.88e-05
												FBgn0029990	CG2233	-2.46778	-5.53193	0.00025185
												FBgn0038647	CG14302	-2.38039	-5.20676	0.000571708
												FBgn0051313	CG31313	-2.08443	-4.24106	0.0001548
												FBgn0032285	CG17108	-1.99412	-3.98374	3.84e-05
												FBgn0020642	Lcp65Ac	-1.88047	-3.68195	0.000378033
												FBgn0003060	CG9757	-1.73531	-3.3295	1.68e-05
												FBgn0031629		-1.61255	-3.05791	4.78e-11
												FBgn0283437	PPO1	-1.54737	-2.92285	4.11e-05
												FBgn0050031	CG30031	-1.43249	-2.69912	3.63e-07
												FBgn0010359	gammaTry	-1.43249	-2.69912	3.61e-07
												FBgn0010358	deltaTry	-1.43249	-2.69912	3.61e-07
												FBgn0033367	PPO2	-1.2373	-2.35758	0.000187991
												FBgn0032282	CG7299	-1.19646	-2.29177	0.000321488
												FBgn0261560	Thor	-1.07483	-2.10647	2.47e-07
												FBgn0015040	Cyp9c1	-0.726761	-1.65492	0.000491934
												FBgn0083968	CG34132	0.982448	1.97582	5.09e-07
												FBgn0001223	Hsp22	1.43156	2.69738	1.85e-05
												FBgn0013276	Hsp70Ab	1.44131	2.71568	2.96e-05
												FBgn0013275	Hsp70Aa	1.44131	2.71568	2.95e-05
												FBgn0013279	Hsp70Bc	1.44393	2.72061	2.03e-05
												FBgn0001230	Hsp68	1.6685	3.17884	2.83e-06
												FBgn0051354	Hsp70Bbb	1.78884	3.45537	1.99e-06
												FBgn0002565	Lsp2	2.32097	4.99667	1.84e-08
												FBgn0039438	TwdlO	2.3309	5.03121	0.000197039
												FBgn0032069	LManVI	3.38655	10.4581	0.000165517
												FBgn0053128	CG33128	7.80073	222.974	0.00059839
												FBgn0053795	CG33795	7.8258	226.881	0.000640325
												FBgn0031345	CG18132	8.01498	258.671	0.000426593
												FBgn0032375	CG14932	8.17442	288.899	0.000207404
												FBgn0034196	CG15605	8.19978	294.021	0.000240717
												FBgn0040719	CG15357	8.2394	302.209	0.000188421
												FBgn0031562	CG3604	8.2427	302.9	0.000165377
												FBgn0031337	CG14346	8.6177	392.815	5.31e-05
												FBgn0040963	CG18662	8.68829	412.512	2.87e-05
												FBgn0250836	Acbp3	9.89508	952.172	5.22e-09

## Sheet: edgeR_gut
Sustained anlysis (all timepoints, 40 genes)						4-hr analysis (600 genes)						16-hr analysis (200 genes)
Flybase ID	Symbol	log2FC	FC	PValue		Flybase ID	Symbol	log2FC	FC	PValue		Flybase ID	Symbol	log2FC	FC	PValue
FBgn0266177	pre-mod(mdg4)-I	-9.38946	-670.668	1.17e-10		FBgn0040736	BomS3	-10.3716	-1324.8	9.05e-06		FBgn0042173	CG18853	-10.6549	-1612.24	1.82e-19
FBgn0264832	CG44040	-8.50608	-363.567	2.85e-05		FBgn0034441	CG10081	-10.3129	-1272	8.11e-13		FBgn0264696	CG43965	-9.70666	-835.594	4.65e-10
FBgn0261844	pre-mod(mdg4)-V	-7.97718	-251.983	7.63e-05		FBgn0030183	Ypel	-10.3073	-1267.1	5.15e-12		FBgn0040694	CG14974	-9.42594	-687.846	1.68e-08
FBgn0010295	ng3	-7.20498	-147.542	4.87e-06		FBgn0266177	pre-mod(mdg4)-I	-9.9021	-956.819	2.84e-05		FBgn0035511	Cpr64Ab	-9.26253	-614.184	2.45e-07
FBgn0284224	CG46308	-7.12503	-139.588	6.22e-05		FBgn0261538	CG42662	-9.32714	-642.316	1.14e-07		FBgn0037114	Cpr78E	-9.2215	-596.964	1.52e-07
FBgn0261838	pre-mod(mdg4)-Z	-7.11272	-138.402	6.78e-05		FBgn0250824	CG33655	-9.09172	-545.608	2.56e-06		FBgn0011694	EbpII	-8.6777	-409.494	0.000525607
FBgn0040653	Dso1	-6.99257	-127.342	8.78e-05		FBgn0030277	CG1394	-9.02411	-520.629	1.42e-06		FBgn0085190	CG34161	-8.60065	-388.199	2.06e-05
FBgn0264988	CG44139	-6.97376	-125.693	0.000114834		FBgn0033554	Lsm10	-8.84574	-460.081	4.67e-06		FBgn0036467	CG12310	-8.52529	-368.44	4e-05
FBgn0031718	CG14014	-6.77946	-109.855	2.16e-05		FBgn0034328	BomBc1	-8.72384	-422.804	0.000545606		FBgn0264845	Tep5Psi	-8.40254	-338.389	5.57e-05
FBgn0053061	CG33061	-6.56861	-94.9183	8.18e-06		FBgn0010388	Dro	-8.71328	-419.718	0.000564378		FBgn0040719	CG15357	-8.34565	-325.306	7.71e-05
FBgn0026756	Ugt37A1	-4.9038	-29.9358	2.93e-05		FBgn0025583	BomS2	-8.66777	-406.684	0.000617819		FBgn0259710	CG42364	-8.20687	-295.47	0.000177811
FBgn0032809	CG13078 (Fire)	-4.64371	-24.9975	1.58e-16		FBgn0259223	CG42323	-8.5286	-369.286	0.00085187		FBgn0031337	CG14346	-8.19363	-292.772	0.000147388
FBgn0032810	CG13077 (Fire-like)	-4.46382	-22.067	2.61e-36		FBgn0284224	CG46308	-8.51267	-365.232	0.000889117		FBgn0033020	COX4L	-8.16157	-286.337	0.000159974
FBgn0036575	CG5157 (Firewood)	-3.40968	-10.6271	4.37e-25		FBgn0001967	NimC3	-8.48653	-358.674	7.66e-05		FBgn0260436	CG42531	-8.11076	-276.427	0.000233376
FBgn0040257	Ugt302E1	-2.46023	-5.50306	2.36e-06		FBgn0284234	CG46318	-8.43629	-346.399	0.00103968		FBgn0035608	blanks	-8.01325	-258.363	0.000278343
FBgn0036023	CG18179	-1.90573	-3.747	1.43e-07		FBgn0050161	CG30161	-8.41048	-340.257	6.73e-05		FBgn0030085	CG6999	-7.98854	-253.975	0.000387969
FBgn0011672	Mvl	-1.44652	-2.7255	7.16e-08		FBgn0034329	BomS1	-8.40508	-338.985	0.00110573		FBgn0030483	CG12725	-7.90935	-240.41	0.000425493
FBgn0039882	Rift	-1.21071	-2.31451	1.23e-05		FBgn0266491	SclA	-8.37775	-332.624	7.94e-05		FBgn0064227	Rdh	-7.89677	-238.323	0.000446449
FBgn0002868	MtnA	1.14734	2.21505	1.54e-06		FBgn0034511	GNBP-like3	-8.34913	-326.092	0.00123891		FBgn0035196	Bfc	-7.8121	-224.738	0.000552057
FBgn0038412	Zip89B	1.54385	2.91571	0.000136173		FBgn0028936	NimB5	-8.33485	-322.879	0.000106564		FBgn0036091	CG18628	-7.80294	-223.315	0.000611545
FBgn0062412	Ctr1B	1.81585	3.52067	7.17e-09		FBgn0265349	Sfp33A4	-8.30982	-317.326	0.000101582		FBgn0259963	Sfp33A2	-7.73435	-212.947	0.000701817
FBgn0039714	Zip99C	1.88587	3.69576	2e-07		FBgn0039161	CG13606	-8.21988	-298.147	0.000155466		FBgn0283434	SdicC	-7.34316	-162.372	5.29e-09
FBgn0015872	Drip	1.99358	3.98224	1.05e-07		FBgn0283462		-8.21003	-296.118	0.00161446		FBgn0013279	Hsp70Bc	-6.36378	-82.3549	0.000343181
FBgn0015221	Fer2LCH	2.21137	4.63115	2.26e-29		FBgn0053470	BaraA1	-8.21003	-296.117	0.00161703		FBgn0032809	CG13078 (Fire)	-6.05512	-66.4923	5.11e-45
FBgn0015222	Fer1HCH	2.30038	4.92588	3.32e-43		FBgn0284237	CG46321	-8.13592	-281.292	0.00185864		FBgn0032810	CG13077 (Fire-like)	-5.56194	-47.2401	1.3e-79
FBgn0040503	CG7763	2.43389	5.40349	8.3e-08		FBgn0053189	CG33189	-8.13095	-280.324	0.0018852		FBgn0026756	Ugt37A1	-5.32905	-40.1981	0.000405588
FBgn0034543	galla-1	2.54015	5.81648	7.39e-09		FBgn0035626	lin-28	-8.00773	-257.376	0.000461579		FBgn0051354	Hsp70Bbb	-4.94371	-30.7755	2.29e-19
FBgn0034612	CG10505	2.5778	5.97028	1.04e-07		FBgn0038589	CG18598	-7.99573	-255.244	0.000325751		FBgn0013275	Hsp70Aa	-4.48685	-22.4222	2.35e-07
FBgn0262146	MtnE	2.58028	5.98057	7.4e-05		FBgn0032139	CG13116	-7.95732	-248.538	0.000356411		FBgn0013276	Hsp70Ab	-4.48685	-22.4222	2.35e-07
FBgn0002869	MtnB	2.73295	6.64816	5.82e-10		FBgn0030643	CG15641	-7.90647	-239.929	0.000427845		FBgn0036575	CG5157 (Firewood)	-3.78197	-13.7558	1.74e-52
FBgn0031942	CG7203	6.3755	83.0267	0.000101018		FBgn0004842	RYa-R	-7.81248	-224.797	0.000569512		FBgn0001223	Hsp22	-3.38126	-10.4198	1.48e-20
FBgn0031128	hydra	6.38884	83.7977	0.000121794		FBgn0036592	CG13049	-7.76897	-218.119	0.000676399		FBgn0001225	Hsp26	-3.25113	-9.52114	0.000272314
FBgn0053270	CG33270	6.56031	94.3733	8.75e-06		FBgn0029836	CG5928	-7.7167	-210.357	0.000787296		FBgn0040257	Ugt302E1	-2.9043	-7.48654	2.51e-05
FBgn0037503	CG14598	6.94684	123.37	8.89e-05		FBgn0085482	CG34453	-7.6675	-203.304	0.000837458		FBgn0001230	Hsp68	-2.57883	-5.97455	0.000247093
FBgn0260869	CG42579	7.21592	148.665	4.35e-05		FBgn0033893	CG18371	-7.63624	-198.947	0.0012174		FBgn0035620	Alp9	-2.46979	-5.53963	2.17e-35
FBgn0034278	CG14488	7.23955	151.12	4.06e-06		FBgn0260238	CG42512	-7.61951	-196.654	0.00103877		FBgn0035859	CG13678	-2.42885	-5.38462	0.000110407
FBgn0029658	CG14269	7.56005	188.712	1.68e-06		FBgn0015584	Acp53Ea	-7.58891	-192.526	0.00118877		FBgn0036023	CG18179	-2.05687	-4.16083	2.96e-39
FBgn0042189	CG17376	7.9629	249.501	6.32e-05		FBgn0030310	PGRP-SA	-7.57413	-190.564	0.00110155		FBgn0261560	Thor	-1.78184	-3.43865	6.29e-05
FBgn0267652	pre-mod(mdg4)-N	8.525	368.367	2.31e-06		FBgn0030898	Andorra	-7.52175	-183.769	0.00127852		FBgn0038873	CG5892	-1.58167	-2.99317	4.91e-13
FBgn0051506	tRNA:Leu-TAA-1-1	8.67973	410.072	2.52e-08		FBgn0261817	CG42759	-7.52054	-183.615	0.00126562		FBgn0011672	Mvl	-1.56174	-2.95209	9.45e-12
						FBgn0053061	CG33061	-7.44858	-174.681	0.00197965		FBgn0040717	Nplp4	-1.49342	-2.81556	0.000205987
						FBgn0031288	CG13949	-7.44823	-174.639	0.00166507		FBgn0034741	CG4269	-1.4757	-2.78119	6.85e-06
						FBgn0051741	CG31741	-7.43449	-172.983	0.00157955		FBgn0039476	CG6271	-1.34592	-2.54193	0.00012633
						FBgn0031005	Hs3st-B	-7.43174	-172.654	0.00171328		FBgn0035619	Alp10	-1.32201	-2.50014	2.84e-12
						FBgn0030462	CG15742	-7.37423	-165.907	0.00192594		FBgn0039882	Rift	-1.27572	-2.4212	2.53e-07
						FBgn0053775	CG33775	-7.3634	-164.666	0.00209596		FBgn0032587	CG5953	-1.27366	-2.41774	0.000167594
						FBgn0015831	Rtnl2	-7.35684	-163.919	0.00184829		FBgn0266488	CG45087	-1.2169	-2.32447	4.12e-07
						FBgn0032809	CG13078 (Fire)	-5.02723	-32.6098	4.77e-43		FBgn0036321	CG14120	-1.20082	-2.29871	1.13e-07
						FBgn0002939	ninaD	-4.72127	-26.3782	1.46e-31		FBgn0026439	Eaat1	-1.19462	-2.28885	9.31e-05
						FBgn0053247	Ste:CG33247	-4.50491	-22.7046	1.07e-06		FBgn0284225	CG46309	-1.13023	-2.18894	8.59e-05
						FBgn0032810	CG13077 (Fire-like)	-4.37373	-20.7312	6.07e-38		FBgn0039561	mfrn	-1.12036	-2.17401	5.25e-06
						FBgn0262004	CG42822	-4.23579	-18.8408	0.00209416		FBgn0033296	Mal-A7	-1.06994	-2.09935	0.000416036
						FBgn0053238	Ste:CG33238	-4.04324	-16.4868	6.72e-05		FBgn0033782	sug	-1.00574	-2.00797	3.44e-06
						FBgn0036575	CG5157 (Firewood)	-4.03066	-16.3437	7.24e-43		FBgn0261479	nero	-0.999961	-1.99995	2.85e-05
						FBgn0051089	CG31089	-3.78925	-13.8254	6.07e-19		FBgn0030679	CG8206	-0.925646	-1.89953	8.89e-05
						FBgn0044817	Ste12DOR	-3.57285	-11.8997	4.52e-05		FBgn0036501	CG7272	-0.899612	-1.86556	9.68e-06
						FBgn0037133	CG7370	-3.34922	-10.191	2.52e-05		FBgn0053801	His1:CG33801	-0.898064	-1.86356	0.000161851
						FBgn0085345	CG34316	-3.13642	-8.79338	8.99e-22		FBgn0012034	AcCoAS	-0.867468	-1.82446	3.03e-06
						FBgn0040257	Ugt302E1	-2.93438	-7.64428	2.98e-18		FBgn0011555	thetaTry	-0.861757	-1.81725	3.65e-07
						FBgn0038873	CG5892	-2.4992	-5.65373	1.57e-14		FBgn0037181	CG11370	-0.844864	-1.79609	0.000116678
						FBgn0031034	CG14205	-2.49693	-5.64482	1.88e-22		FBgn0029766	CG15784	-0.809407	-1.75249	0.000152434
						FBgn0032400	CG6770	-2.4937	-5.6322	0.000537937		FBgn0039091	CG10182	-0.742442	-1.673	6.58e-05
						FBgn0266488	CG45087	-2.49002	-5.61786	1.63e-10		FBgn0031143	CG1532	-0.71957	-1.64669	0.00011954
						FBgn0040942	CG12643	-2.44535	-5.44657	6.36e-19		FBgn0000473		-0.650671	-1.5699	0.000415517
						FBgn0032726	CG10621	-2.38678	-5.22988	7.77e-13		FBgn0023197	Jon74E	-0.575436	-1.49013	0.000106
						FBgn0039325	CG10560	-2.3811	-5.20934	1.72e-08		FBgn0036948	CG7298	-0.559649	-1.47391	0.000289976
						FBgn0035434	Drsl5	-2.36404	-5.1481	0.00122019		FBgn0036824	CG3902	-0.547253	-1.4613	0.000389158
						FBgn0038719	CG16727	-2.33092	-5.03125	1.29e-19		FBgn0003356	Jon99Cii	-0.391227	-1.31151	2.63e-05
						FBgn0040600	CG13631	-2.30906	-4.95559	3.32e-05		FBgn0035665	Jon65Aiii	-0.375015	-1.29685	0.000524
						FBgn0035300	acs	-2.2929	-4.90039	2.28e-05		FBgn0013688	mt:srRNA	0.405512	1.32456	6.54e-05
						FBgn0035931	CG13312	-2.19062	-4.56501	0.000349101		FBgn0031653	Jon25Biii	0.491699	1.4061	0.00012
						FBgn0017448	CG2187	-2.15614	-4.4572	9.22e-13		FBgn0262952	mt:ND4	0.536839	1.45079	0.000279181
						FBgn0022774	Oat	-2.10471	-4.30112	3.55e-18		FBgn0040959	Peritrophin-15a	0.649512	1.56864	2.18e-05
						FBgn0033234	MFS12	-2.08318	-4.23741	2.18e-11		FBgn0013683	mt:ND4L	0.690163	1.61347	0.000659575
						FBgn0050272	MFS1	-2.01218	-4.0339	2.48e-11		FBgn0028534	CG7916	0.723617	1.65132	0.000637261
						FBgn0031914	CG5973	-1.95978	-3.89004	1.74e-16		FBgn0030737		0.804537	1.74659	7.99e-06
						FBgn0053181	CG33181	-1.92636	-3.80096	6.4e-15		FBgn0028920	CG8997	0.832005	1.78016	1.28e-07
						FBgn0038100	Paip2	-1.89955	-3.73098	1.61e-07		FBgn0034663	CG4363	0.842361	1.79298	0.000137861
						FBgn0024250	brk	-1.88829	-3.70197	3.48e-08		FBgn0040958	Peritrophin-15b	0.842615	1.7933	0.000318213
						FBgn0000055	Adh	-1.88063	-3.68235	9.49e-37		FBgn0261975	CG42806	0.851004	1.80376	0.000326849
						FBgn0033792	CG13325	-1.85254	-3.61135	0.000399006		FBgn0002868	MtnA	0.896784	1.86191	8.21e-11
						FBgn0031033	CG14219	-1.81335	-3.51457	0.000504013		FBgn0052407	CG32407	0.899373	1.86525	7.57e-05
						FBgn0035620	Alp9	-1.79505	-3.47027	3.56e-17		FBgn0035811	Mcad	0.906652	1.87469	2.67e-06
						FBgn0036996	mag	-1.78601	-3.44859	2.85e-17		FBgn0040349	CG3699	0.937342	1.915	3.69e-05
						FBgn0000406	Cyt-b5-r	-1.76384	-3.39601	5.57e-11		FBgn0015872	Drip	0.955306	1.93899	1.22e-05
						FBgn0034443	cer	-1.75902	-3.38468	0.00143356		FBgn0028533	CG7953	0.95786	1.94243	2.27e-10
						FBgn0085475	CG34446	-1.75812	-3.38258	0.00201337		FBgn0039114	Lsd-1	0.966518	1.95412	9.44e-05
						FBgn0031688	Cyp28d2	-1.71815	-3.29014	7e-12		FBgn0033093	CG3270	0.988266	1.9838	0.000126465
						FBgn0263080	CG43348	-1.70242	-3.25446	0.000442998		FBgn0034394	CG15096	1.00282	2.00392	3.34e-05
						FBgn0011672	Mvl	-1.69951	-3.2479	1.59e-13		FBgn0015393		1.00666	2.00925	0.000309024
						FBgn0052407	CG32407	-1.6814	-3.20739	2.69e-14		FBgn0037783	Npc2c	1.03617	2.05078	7.39e-05
						FBgn0035926	Acbp5	-1.67731	-3.19831	4.46e-27		FBgn0051075	CG31075	1.0436	2.06136	4.59e-06
						FBgn0284225	CG46309	-1.67356	-3.19001	0.000410137		FBgn0037140	SLC22A	1.04657	2.06562	0.000445202
						FBgn0030484	GstT4	-1.67131	-3.18504	1.14e-09		FBgn0039714	Zip99C	1.07222	2.10266	8.39e-07
						FBgn0039109	CG10365	-1.65788	-3.15553	1.06e-07		FBgn0034712	Alp8	1.09313	2.13336	7.05e-07
						FBgn0264785	Hph	-1.64785	-3.13366	3.57e-13		FBgn0039681	CG7582	1.11912	2.17215	1.03e-05
						FBgn0085227	CG34198	-1.64573	-3.12907	1.29e-08		FBgn0034999	Fatp3	1.12032	2.17395	4.83e-06
						FBgn0003961	Uro	-1.62171	-3.07739	1.75e-09		FBgn0002354	l(3)87Df	1.15585	2.22815	0.000448821
						FBgn0034438	CG9416	-1.6139	-3.06079	3.19e-09		FBgn0040837	CG8620	1.15941	2.23366	0.000307642
						FBgn0026061	Mipp1	-1.6045	-3.0409	2e-12		FBgn0030836	CG8664	1.17878	2.26386	4.4e-06
						FBgn0016715	Reg-2	-1.59714	-3.02542	5.88e-10		FBgn0033665	Zip48C	1.20141	2.29964	1.39e-05
						FBgn0035806	PGRP-SD	-1.58892	-3.00823	0.00028771		FBgn0033234	MFS12	1.20174	2.30017	0.000132152
						FBgn0265177	CG44242	-1.57762	-2.98477	1.03e-13		FBgn0051248	CG31248	1.23453	2.35305	1.85e-05
						FBgn0015372	RabX1	-1.57716	-2.98382	2.96e-05		FBgn0038846	CG5697	1.27825	2.42545	5.06e-05
						FBgn0034428	AANATL6	-1.56928	-2.96757	2.08e-09		FBgn0011695	EbpIII	1.29757	2.45814	1.99e-05
						FBgn0039561	mfrn	-1.5582	-2.94487	3.46e-09		FBgn0037386	CG1208	1.31664	2.49085	1.25e-07
						FBgn0052266	CG32266	-1.54881	-2.92575	5.79e-09		FBgn0035343	CG16762	1.31717	2.49177	2.71e-05
						FBgn0015570	alpha-Est2	-1.53824	-2.9044	8.4e-11		FBgn0284222	CG46306	1.33435	2.52162	0.00038535
						FBgn0033521	CG12896	-1.53506	-2.898	2.07e-08		FBgn0004242	Syt1	1.35691	2.56136	0.000586353
						FBgn0263773	fok	-1.52882	-2.88551	5.75e-09		FBgn0025709	CNT2	1.3734	2.5908	4.45e-07
						FBgn0039882	Rift	-1.52429	-2.87646	3.54e-12		FBgn0027793	CG14787	1.37742	2.59804	0.000288789
						FBgn0039313	CG11892	-1.51569	-2.85936	3.42e-10		FBgn0023541	Cyp4d14	1.3826	2.60738	0.000577524
						FBgn0026718	Agpat2	-1.51409	-2.85618	1.56e-11		FBgn0040350	CG3690	1.40045	2.63983	7.37e-05
						FBgn0037819	Phyhd1	-1.51067	-2.84942	6.1e-08		FBgn0027579	mino	1.4358	2.70533	1.62e-07
						FBgn0260026	CG42494	-1.50773	-2.84363	1.7e-08		FBgn0032669	CG15155	1.43664	2.70691	1.11e-06
						FBgn0038257	smp-30	-1.49363	-2.81596	8.74e-11		FBgn0033968	hui	1.44782	2.72795	0.000256494
						FBgn0250838	roh	-1.49074	-2.81033	5.33e-13		FBgn0085455	CG34426	1.46294	2.7567	0.000141211
						FBgn0033802	CG17724	-1.48308	-2.79545	5.22e-08		FBgn0034710	Alp7	1.464	2.75872	9.95e-09
						FBgn0026439	Eaat1	-1.47195	-2.77396	1.14e-05		FBgn0034543	galla-1	1.46987	2.76997	2.03e-07
						FBgn0025373	Fpps	-1.46712	-2.7647	2.02e-10		FBgn0039872	salt	1.47117	2.77246	3.28e-06
						FBgn0035412	CG14957	-1.46616	-2.76285	3.37e-10		FBgn0034612	CG10505	1.47457	2.77902	2.97e-09
						FBgn0028424	JhI-26	-1.45771	-2.74673	2.85e-12		FBgn0087002	apolpp	1.49783	2.82418	0.000542844
						FBgn0004428	LysE	-1.4462	-2.7249	1.32e-09		FBgn0003961	Uro	1.55575	2.93987	7.28e-05
						FBgn0033518	Prx6c	-1.44168	-2.71637	3.35e-07		FBgn0034262	swi2	1.58335	2.99664	2.11e-05
						FBgn0032839	AANATL3	-1.41491	-2.66644	4.04e-05		FBgn0034428	AANATL6	1.61413	3.06126	8.61e-12
						FBgn0030520	Pdcd4	-1.40224	-2.64311	0.000393312		FBgn0030824	CG5070	1.63369	3.10306	0.000474071
						FBgn0052405	Cpr65Av	-1.38717	-2.61564	1.81e-05		FBgn0002869	MtnB	1.6665	3.17444	1.42e-07
						FBgn0035929	CG13311	-1.37716	-2.59756	0.00033124		FBgn0020506	Amyrel	1.69177	3.23054	1.54e-06
						FBgn0032350	CG6287	-1.36901	-2.58293	2.49e-11		FBgn0031562	CG3604	1.71762	3.28894	3.53e-06
						FBgn0032387	CG16965	-1.3483	-2.54612	7.6e-05		FBgn0038337	CG6125	1.79801	3.47739	4.4e-05
						FBgn0039475	CG6277	-1.34003	-2.53156	1.68e-09		FBgn0040503	CG7763	1.80601	3.49674	0.00035988
						FBgn0015229	glec	-1.33938	-2.53043	7.37e-05		FBgn0031520	CG8837	1.81735	3.52433	0.00034257
						FBgn0033520	Prx6b	-1.33445	-2.5218	2.87e-05		FBgn0038412	Zip89B	1.82632	3.5463	3.49e-13
						FBgn0030519	CG11151	-1.32596	-2.507	1.42e-11		FBgn0029990	CG2233	1.8273	3.54873	0.000285572
						FBgn0263081	CG43349	-1.32431	-2.50412	1.65e-06		FBgn0062412	Ctr1B	1.88398	3.69093	1.65e-16
						FBgn0011227	ox	-1.31806	-2.4933	1.55e-06		FBgn0028537	CG31775	1.96619	3.90735	2.78e-07
						FBgn0032731	Swip-1	-1.31645	-2.49053	5.04e-08		FBgn0260954	CG42586	1.96619	3.90735	2.77e-07
						FBgn0030331	CG15221	-1.31393	-2.48618	0.000941993		FBgn0052656	Muc11A	1.98804	3.96696	4.02e-07
						FBgn0040827	CG13315	-1.311	-2.48114	2.33e-08		FBgn0002563	Lsp1beta	1.9896	3.97127	1.36e-06
						FBgn0034647	pirk	-1.30431	-2.46965	3.24e-05		FBgn0032773	fon	1.99715	3.9921	7.71e-05
						FBgn0005672	spi	-1.29909	-2.46073	0.000384648		FBgn0262146	MtnE	2.10928	4.31476	5.75e-13
						FBgn0013347	TfIIA-S	-1.29686	-2.45693	1.85e-08		FBgn0015221	Fer2LCH	2.15766	4.4619	5.92e-69
						FBgn0039941	CG17167	-1.29554	-2.4547	7.95e-09		FBgn0054043	CG34043	2.16156	4.47398	0.000276823
						FBgn0031307	MFS3	-1.29474	-2.45333	1.09e-08		FBgn0015222	Fer1HCH	2.31276	4.96833	2.38e-71
						FBgn0037612	CG8112	-1.2933	-2.45088	4.29e-09		FBgn0050016	CG30016	2.63779	6.22378	4.61e-07
						FBgn0025820	JTBR	-1.29237	-2.4493	2.31e-05		FBgn0038530	AttD	2.70775	6.533	1.97e-06
						FBgn0035266	Gk2	-1.29089	-2.44679	6.01e-09		FBgn0261989	CG42807	2.82978	7.10965	1.19e-14
						FBgn0030574	sbm	-1.26462	-2.40265	1.36e-08		FBgn0002562	Lsp1alpha	2.83197	7.12046	2.81e-10
						FBgn0031010	CG8028	-1.25566	-2.38776	0.000381517		FBgn0035409	CG14963	2.94531	7.70239	1.26e-05
						FBgn0037386	CG1208	-1.25431	-2.38553	3.42e-08		FBgn0046875	Obp83g	3.08278	8.47243	0.000211575
						FBgn0052843	Dh31-R	-1.25225	-2.38212	8.09e-05		FBgn0033587	CG13218	3.16157	8.94802	0.000554893
						FBgn0037684	Srr	-1.23868	-2.35983	1.14e-07		FBgn0040759	CG13177	3.27159	9.65708	1.45e-09
						FBgn0040717	Nplp4	-1.23399	-2.35216	0.00210733		FBgn0036717	CG13731	3.32585	10.0272	0.000207305
						FBgn0039789	CG9717	-1.22686	-2.34056	1.22e-06		FBgn0053834	His1:CG33834	3.4684	11.0686	4.17e-05
						FBgn0047135	CG32276	-1.22268	-2.3338	7.4e-10		FBgn0032322	CG16743	3.48985	11.2344	1.11e-05
						FBgn0038224	ATPsynE	-1.22206	-2.33279	8.02e-10		FBgn0052603	CG32603	3.586	12.0087	5.54e-05
						FBgn0036461	Zip71B	-1.21973	-2.32903	2.28e-05		FBgn0052241	CG32241	3.63626	12.4344	0.000170225
						FBgn0033093	CG3270	-1.21947	-2.3286	1.05e-07		FBgn0028872	CG18095	3.63886	12.4568	0.000102992
						FBgn0266525	CG45092	-1.21329	-2.31867	1.45e-07		FBgn0020907	Scp2	3.65018	12.5549	7.85e-06
						FBgn0031791	AANATL2	-1.20843	-2.31085	2.94e-06		FBgn0032538	Vajk2	3.87817	14.7044	0.000181515
						FBgn0284222	CG46306	-1.20798	-2.31014	0.000123912		FBgn0036262	Miox	4.0505	16.57	2.43e-09
						FBgn0037782	Npc2d	-1.19402	-2.28789	8.83e-10		FBgn0042118	Cpr65Ax2	4.42083	21.4191	0.000198254
						FBgn0038380	CG14877	-1.19305	-2.28635	8.97e-05		FBgn0086900	Cpr65Ax1	4.42106	21.4225	0.000231397
						FBgn0035146	CG13893	-1.18756	-2.27767	5.44e-08		FBgn0028544	Vajk3	4.45416	21.9198	8.25e-05
						FBgn0259111	Ndae1	-1.18677	-2.27643	1.03e-07		FBgn0035552	CG11350	4.49984	22.6248	1.66e-05
						FBgn0261989	CG42807	-1.18624	-2.27559	5.03e-05		FBgn0002533	Lcp2	4.57923	23.9048	0.000177123
						FBgn0034440	CG10073	-1.18235	-2.26946	0.00202919		FBgn0020644	Lcp65Ab1	4.64385	24.9999	0.000103078
						FBgn0032717	CG10600	-1.18123	-2.26769	1.95e-06		FBgn0020643	Lcp65Ab2	4.64385	24.9999	0.000103108
						FBgn0260223	CG42497	-1.18105	-2.26742	3.22e-08		FBgn0002534	Lcp3	4.66805	25.4228	3.08e-06
						FBgn0039873	Smvt	-1.17988	-2.26558	0.000110998		FBgn0035582	CG13705	4.80723	27.9976	6.54e-05
						FBgn0040799	CG13051	-1.17252	-2.25406	0.000760206		FBgn0020638	Lcp65Ag1	4.80864	28.0249	7.12e-06
						FBgn0267828	Fatp1	-1.16827	-2.24741	1.48e-07		FBgn0002535	Lcp4	5.10095	34.3193	3.13e-05
						FBgn0085257	CG34228	-1.15614	-2.2286	2.39e-05		FBgn0035545	CG12607	5.36468	41.2031	0.000579626
						FBgn0027579	mino	-1.15186	-2.22201	1.17e-07		FBgn0002531	Lcp1	5.61027	48.8494	7.39e-08
						FBgn0031515	CG9664	-1.14797	-2.21602	4.95e-06		FBgn0039438	TwdlO	5.63205	49.5926	3.91e-05
						FBgn0030362	regucalcin	-1.14693	-2.21442	7.42e-08		FBgn0002565	Lsp2	5.70653	52.22	9.8e-15
						FBgn0033246	ACC	-1.14496	-2.2114	1.84e-07		FBgn0002440	l(3)mbn	5.72115	52.7518	2.81e-06
						FBgn0261930	vnd	-1.14356	-2.20926	9.53e-06		FBgn0033729	Cpr49Af	6.01851	64.8265	0.000201374
						FBgn0030407	Fpgs1	-1.13502	-2.19621	3.58e-06		FBgn0039435	TwdlP	7.05276	132.768	6.01e-07
						FBgn0003716	tkv	-1.12886	-2.18687	2.17e-06		FBgn0020640	Lcp65Ae	7.28195	155.628	2.86e-06
						FBgn0261599	RpS29	-1.12118	-2.17525	1.67e-05		FBgn0037503	CG14598	7.92622	243.237	0.000506097
						FBgn0001941	ifc	-1.11974	-2.17307	4.36e-08		FBgn0040477	cid	7.95169	247.57	0.000458144
						FBgn0031702	fusl	-1.10999	-2.15845	7.61e-06		FBgn0085472	CG34443	7.97556	251.7	0.000434194
						FBgn0051183	CG31183	-1.10857	-2.15632	0.000713147		FBgn0050288	CG30288	8.06682	268.135	0.000299705
						FBgn0031170	Abca3	-1.10522	-2.15131	2.97e-07		FBgn0029851	CG14445	8.26052	306.665	0.000291557
						FBgn0035542	TP53INP	-1.10457	-2.15034	1.63e-06		FBgn0259738	CG42392	8.31736	318.988	0.000123019
						FBgn0031505	ND-B14.5B	-1.10396	-2.14943	7.13e-07		FBgn0037183	CG14451	8.35395	327.182	0.000111736
						FBgn0030594	fiz	-1.09827	-2.14098	1.05e-06		FBgn0034196	CG15605	8.56045	377.531	4.49e-05
						FBgn0050015	CG30015	-1.0966	-2.13851	1.19e-05		FBgn0029588	CR14798	8.61481	392.027	0.000658625
						FBgn0032945	CG8665	-1.0926	-2.13258	7.1e-05		FBgn0030926	psh	8.67891	409.837	2.69e-05
						FBgn0085359	CG34330	-1.09207	-2.1318	1.95e-08		FBgn0085256	CG34227	8.72079	421.91	4.8e-05
						FBgn0020236	Acly	-1.08406	-2.11999	2.69e-05		FBgn0053200	VepD	8.73315	425.54	0.000535259
						FBgn0037846	CG6574	-1.07986	-2.11383	6.65e-07		FBgn0047000	CG33946	8.88824	473.834	8.98e-06
						FBgn0262001	CG42819	-1.07846	-2.11178	7.04e-06		FBgn0038957	CG7059	8.91013	481.081	5.78e-06
						FBgn0033095	chk	-1.07843	-2.11174	7.43e-06		FBgn0039031	Gbp3	8.9152	482.771	6.32e-06
						FBgn0037781	Fancl	-1.07452	-2.10602	1.33e-05		FBgn0029751	CG17764	9.08974	544.858	1.77e-06
						FBgn0038516	P5cr-2	-1.06934	-2.09847	3.55e-06		FBgn0267648	pre-mod(mdg4)-G	9.32191	639.991	1.85e-07
						FBgn0264750	CG44008	-1.0621	-2.08797	1.71e-07		FBgn0020637	Lcp65Ag2	9.53459	741.648	5.62e-05
						FBgn0262508	CG43078	-1.05464	-2.0772	1.62e-05		FBgn0028855	CG15282	9.81449	900.439	2.67e-05
						FBgn0037124	CG14568	-1.05401	-2.07629	1.2e-05		FBgn0034819	CG9877	10.4205	1370.48	1.1e-09
						FBgn0030367	Cyp311a1	-1.04839	-2.06822	2.08e-05
						FBgn0036279	Ncc69	-1.04126	-2.05803	2.27e-05
						FBgn0267824	PRAS40	-1.03575	-2.05018	2.98e-05
						FBgn0027572	Acox1	-1.03115	-2.04365	2.62e-05
						FBgn0015033	Cyp4d8	-1.03088	-2.04327	0.000331849
						FBgn0032940	Mondo	-1.02754	-2.03855	1.23e-06
						FBgn0015924	crq	-1.02707	-2.03788	7.99e-06
						FBgn0266417	ringer	-1.01994	-2.02784	2.94e-06
						FBgn0031703	Acsf2	-1.0193	-2.02694	2.96e-05
						FBgn0025393	CG14795	-1.01679	-2.02341	0.000940405
						FBgn0000079	Amy-p	-1.01602	-2.02233	5.88e-05
						FBgn0035397	PAN3	-1.00627	-2.00871	3.02e-06
						FBgn0036023	CG18179	-1.00585	-2.00812	1.51e-07
						FBgn0283427	FASN1	-1.00571	-2.00793	1.23e-08
						FBgn0039543	CROT	-1.00499	-2.00693	0.000393428
						FBgn0035388	CG2162	-1.00041	-2.00057	2.25e-05
						FBgn0036277	CG10418	-0.997725	-1.99685	0.000593919
						FBgn0035619	Alp10	-0.994819	-1.99283	6.38e-08
						FBgn0039872	salt	-0.984882	-1.97915	0.000412866
						FBgn0011695	EbpIII	-0.979251	-1.97144	4.74e-06
						FBgn0042104	CG18747	-0.97617	-1.96724	8.87e-06
						FBgn0032727	Bhmt	-0.974997	-1.96564	1.18e-05
						FBgn0036727	SecCl	-0.973076	-1.96302	3.19e-05
						FBgn0039094	CG10184	-0.972683	-1.96249	8.34e-06
						FBgn0036766	CG5506	-0.969971	-1.9588	9.56e-06
						FBgn0033196	HisT	-0.96349	-1.95002	0.000186395
						FBgn0036967	SCCRO4	-0.956827	-1.94104	0.00108563
						FBgn0023215	Mnt	-0.95585	-1.93972	4.67e-05
						FBgn0043576	PGRP-SC1a	-0.952683	-1.93547	3.08e-06
						FBgn0262870	axo	-0.951668	-1.93411	9.82e-05
						FBgn0053182	Kdm4B	-0.94901	-1.93055	8.82e-05
						FBgn0029801	CG15771	-0.947849	-1.92899	0.000105131
						FBgn0028550	Atf3	-0.947003	-1.92786	0.000449194
						FBgn0053169	CG33169	-0.944148	-1.92405	6.36e-05
						FBgn0034883	Eglp2	-0.943599	-1.92332	1.57e-05
						FBgn0033079	Fmo-2	-0.942185	-1.92144	1.2e-05
						FBgn0033624	CG12384	-0.941972	-1.92115	5.45e-06
						FBgn0015791	Rab14	-0.938478	-1.9165	0.000524552
						FBgn0037724	Fst	-0.934856	-1.9117	4.02e-09
						FBgn0040071	tara	-0.934703	-1.9115	0.000589745
						FBgn0260632	dl	-0.931407	-1.90714	5.48e-05
						FBgn0030653	CG7860	-0.931276	-1.90696	0.000354835
						FBgn0284249	Adf1	-0.924721	-1.89832	0.000137394
						FBgn0053265	Muc68E	-0.92444	-1.89795	0.00150177
						FBgn0039471	CG6295	-0.923033	-1.8961	1.43e-06
						FBgn0021979	l(2)k09913	-0.918391	-1.89001	1.5e-05
						FBgn0035032	ATPsynF	-0.915803	-1.88662	3.14e-07
						FBgn0036257	RhoGAP68F	-0.911829	-1.88143	0.000103829
						FBgn0031897	CG13784	-0.90771	-1.87607	7.44e-05
						FBgn0010620	CG10939	-0.907437	-1.87571	5.13e-05
						FBgn0260941	app	-0.901139	-1.86754	0.000937015
						FBgn0033302	Cyp6a14	-0.900564	-1.8668	0.000336738
						FBgn0260857	Bet1	-0.8988	-1.86451	0.00171075
						FBgn0027339	jim	-0.897493	-1.86283	0.000110364
						FBgn0010357	betaTry	-0.896675	-1.86177	0.00114637
						FBgn0040239	bc10	-0.895097	-1.85973	0.000222703
						FBgn0031183	CG14621	-0.893238	-1.85734	3.05e-05
						FBgn0036428	Gbs-70E	-0.89256	-1.85647	1.81e-05
						FBgn0010638	Sec61beta	-0.892335	-1.85618	3.33e-06
						FBgn0038731	Acsx1R	-0.889546	-1.85259	0.0006096
						FBgn0052813	CG32813	-0.889491	-1.85252	0.00016467
						FBgn0261564	ReepA	-0.887066	-1.84941	0.000440392
						FBgn0045823	vsg	-0.881495	-1.84228	0.000100138
						FBgn0083967	Muted	-0.879324	-1.83951	5.19e-05
						FBgn0001145	Gs2	-0.877709	-1.83746	8.84e-06
						FBgn0025631	moody	-0.873794	-1.83248	0.000748983
						FBgn0040907	mRpL33	-0.872848	-1.83127	0.000479214
						FBgn0036165	chrb	-0.872091	-1.83031	0.000438491
						FBgn0039464	CG6330	-0.867997	-1.82513	0.000877485
						FBgn0053144	CG33144	-0.867671	-1.82471	0.000445448
						FBgn0001128	Gpdh1	-0.866818	-1.82364	9.13e-08
						FBgn0035169	Dci	-0.866444	-1.82316	0.000457871
						FBgn0266084	Fhos	-0.861264	-1.81663	0.000670136
						FBgn0031562	CG3604	-0.858204	-1.81278	0.00178483
						FBgn0085354	CG34325	-0.851174	-1.80397	0.000116832
						FBgn0032614	CG13284	-0.849696	-1.80212	3.68e-05
						FBgn0051075	CG31075	-0.849376	-1.80172	0.000137122
						FBgn0035252	CG7970	-0.846724	-1.79841	0.000128942
						FBgn0035091	CG3829	-0.845423	-1.79679	0.00121699
						FBgn0033873	CG6337	-0.842831	-1.79357	0.000347977
						FBgn0002579	RpL36	-0.841744	-1.79222	2.75e-05
						FBgn0266490	CG45089	-0.840449	-1.79061	0.000179304
						FBgn0011656	Mef2	-0.840358	-1.79049	0.000344781
						FBgn0026755	Ugt37B1	-0.839636	-1.7896	4.7e-05
						FBgn0039778	Jon99Fi	-0.837412	-1.78684	2.21e-05
						FBgn0259923	Septin4	-0.836218	-1.78536	0.0011167
						FBgn0033297	Mal-A8	-0.835166	-1.78406	8.74e-05
						FBgn0040259	Ugt302C1	-0.833768	-1.78233	8.96e-05
						FBgn0036594	CG13047	-0.832534	-1.78081	0.00175146
						FBgn0015591	AstA	-0.83237	-1.78061	0.00125583
						FBgn0034733	CG4752	-0.827593	-1.77472	0.00168074
						FBgn0027843	CAH2	-0.82604	-1.77281	0.000148809
						FBgn0040666	CG12848	-0.825859	-1.77259	8.73e-05
						FBgn0031143	CG1532	-0.822192	-1.76809	7.95e-05
						FBgn0036563	CG13075	-0.821768	-1.76757	3.24e-05
						FBgn0032025	CG7778	-0.82053	-1.76605	0.00120112
						FBgn0085405	CG34376	-0.819008	-1.76419	0.000356098
						FBgn0035743	Acbp6	-0.818024	-1.76299	5.64e-05
						FBgn0027547	CG1927	-0.816067	-1.7606	0.000109254
						FBgn0033212	LRR	-0.814422	-1.75859	0.000127213
						FBgn0264295	CG43773	-0.813724	-1.75774	0.00131595
						FBgn0039830	ATPsynC	-0.813354	-1.75729	6.78e-10
						FBgn0031950	Herp	-0.811938	-1.75557	0.000295239
						FBgn0026570	CG5704	-0.811672	-1.75524	0.000163652
						FBgn0040899	CG17776	-0.806515	-1.74898	0.000316959
						FBgn0038718	CG17752	-0.803128	-1.74488	0.000645572
						FBgn0035588	Dhrs4	-0.802402	-1.744	0.000126021
						FBgn0010548	Aldh-III	-0.801139	-1.74248	4.29e-05
						FBgn0034744	Vps20	-0.800116	-1.74124	0.000227157
						FBgn0034083	lbk	-0.797432	-1.738	0.00108703
						FBgn0040252	Ugt303A1	-0.795556	-1.73575	9.57e-05
						FBgn0033608	CG13220	-0.794327	-1.73427	0.000373017
						FBgn0025525	bab2	-0.794021	-1.7339	0.0020638
						FBgn0029003	mab-21	-0.793407	-1.73316	0.00114996
						FBgn0033631	Sod3	-0.792962	-1.73263	0.000213302
						FBgn0052699	LPCAT	-0.792771	-1.7324	0.00161908
						FBgn0035484	CG11594	-0.792163	-1.73167	0.000483379
						FBgn0024273	WASp	-0.791876	-1.73132	0.000200312
						FBgn0261067	LSm1	-0.787951	-1.72662	0.00151644
						FBgn0000536	eas	-0.782012	-1.71953	0.000302678
						FBgn0039827	Oadh	-0.777561	-1.71423	0.00038824
						FBgn0030745	CG4239	-0.777124	-1.71371	0.000180263
						FBgn0034181	Paip1	-0.776313	-1.71275	0.000800026
						FBgn0035811	Mcad	-0.772732	-1.7085	0.000509329
						FBgn0035189	CG9119	-0.772017	-1.70766	0.00029406
						FBgn0000078	Amy-d	-0.769221	-1.70435	0.000284489
						FBgn0031813	Acox3	-0.766959	-1.70168	1.34e-05
						FBgn0063485	Lasp	-0.76558	-1.70005	0.00193812
						FBgn0034629	Acox57D-d	-0.764288	-1.69853	0.000359448
						FBgn0033699	RpS11	-0.762124	-1.69599	5.13e-08
						FBgn0034429	AANATL4	-0.761767	-1.69557	1.96e-05
						FBgn0040336	Seipin	-0.759098	-1.69243	0.00129638
						FBgn0038826	Syp	-0.755259	-1.68793	0.00113731
						FBgn0002772	Mlc1	-0.751487	-1.68353	8.81e-05
						FBgn0027932	Akap200	-0.750857	-1.68279	0.000336458
						FBgn0037203	slif	-0.746647	-1.67789	0.000984487
						FBgn0002921	Atpalpha	-0.746349	-1.67754	0.000690817
						FBgn0086691	UK114	-0.743395	-1.67411	0.00020173
						FBgn0262026	CG42837	-0.742593	-1.67318	0.000819791
						FBgn0000046	Act87E	-0.741518	-1.67193	0.0004112
						FBgn0036697	rogdi	-0.74119	-1.67155	0.00081227
						FBgn0036621	roq	-0.741079	-1.67143	0.00150836
						FBgn0031682	CG5828	-0.73983	-1.66998	0.00182438
						FBgn0050115	GEFmeso	-0.739826	-1.66997	0.000565044
						FBgn0035779	CG8562	-0.738429	-1.66836	6.47e-05
						FBgn0028494	CG6424	-0.738243	-1.66814	0.000884707
						FBgn0037930	CG14715	-0.736331	-1.66593	0.000616551
						FBgn0029648	CG3603	-0.734426	-1.66374	0.000388894
						FBgn0039207	Cftr	-0.732982	-1.66207	0.00145355
						FBgn0004227	nonA	-0.731744	-1.66065	0.00169294
						FBgn0040253	Ugt35E1	-0.729422	-1.65797	0.00130258
						FBgn0014028	SdhB	-0.728624	-1.65706	0.000539528
						FBgn0052654	Sec16	-0.727151	-1.65537	0.000450645
						FBgn0034999	Fatp3	-0.721407	-1.64879	0.000589097
						FBgn0037440	CRAT	-0.721061	-1.64839	0.000636493
						FBgn0031990	PAPLA1	-0.72091	-1.64822	0.000675174
						FBgn0004914	Hnf4	-0.720461	-1.64771	0.0017267
						FBgn0039427	CG5447	-0.718393	-1.64535	0.00174014
						FBgn0052280	CG32280	-0.717634	-1.64448	0.00179025
						FBgn0043575	PGRP-SC2	-0.717602	-1.64445	0.000341976
						FBgn0035083	Tina-1	-0.714125	-1.64049	4.66e-05
						FBgn0037016	CG13252	-0.713684	-1.63999	0.00065331
						FBgn0267698	Pak	-0.711744	-1.63778	0.00154547
						FBgn0035020	CG13585	-0.710762	-1.63667	0.00121687
						FBgn0263199	Galk	-0.708023	-1.63356	0.000798011
						FBgn0030208	PPP4R2r	-0.707247	-1.63269	0.00166655
						FBgn0000721	for	-0.706559	-1.63191	0.00112957
						FBgn0014903	CG14630	-0.702989	-1.62787	0.00179211
						FBgn0000173	ben	-0.702621	-1.62746	0.000918934
						FBgn0034885	Eglp4	-0.701158	-1.62581	0.00102959
						FBgn0028532	CG7968	-0.700463	-1.62503	0.00083608
						FBgn0032715	CG17597	-0.700092	-1.62461	0.000344404
						FBgn0012034	AcCoAS	-0.697729	-1.62195	0.00197401
						FBgn0036106	CG6409	-0.696982	-1.62111	0.00174967
						FBgn0284235	CG46319	-0.696399	-1.62045	0.00176368
						FBgn0033543	Daao1	-0.69609	-1.62011	0.000904838
						FBgn0027552	Akr2E3	-0.694207	-1.618	0.000486117
						FBgn0001233	Hsp83	-0.693638	-1.61736	9.43e-06
						FBgn0004921	Ggamma1	-0.69283	-1.61645	0.00104842
						FBgn0010424	TpnC73F	-0.690694	-1.61406	0.00109857
						FBgn0042135	Gdap2	-0.690585	-1.61394	0.00111421
						FBgn0038682	CG5835	-0.688288	-1.61137	0.0012663
						FBgn0250823	gish	-0.687524	-1.61052	0.000970937
						FBgn0036623	Agpat3	-0.685614	-1.60839	0.000564622
						FBgn0037624	Nasp	-0.684297	-1.60692	0.00185031
						FBgn0032949	Lamp1	-0.682775	-1.60522	0.000660863
						FBgn0262736	Vha16-1	-0.680063	-1.60221	8.93e-06
						FBgn0039156	CG6178	-0.675318	-1.59695	0.00158712
						FBgn0015776	nrv1	-0.674845	-1.59643	0.00192011
						FBgn0086687	Desat1	-0.67145	-1.59267	0.000126591
						FBgn0032069	LManVI	-0.671137	-1.59233	4.52e-05
						FBgn0040319	Gclc	-0.668534	-1.58946	0.000910613
						FBgn0034292	CG5767	-0.666869	-1.58762	0.000841763
						FBgn0013954	Fkbp12	-0.664919	-1.58548	0.000390135
						FBgn0028327	l(1)G0320	-0.662456	-1.58278	0.000361279
						FBgn0039474	CG6283	-0.661033	-1.58121	0.000482097
						FBgn0053113	Rtnl1	-0.66077	-1.58093	7.46e-05
						FBgn0033981		-0.660002	-1.58008	0.00168421
						FBgn0014037	Su(Tpl)	-0.659593	-1.57964	0.00189366
						FBgn0053965	CG33965	-0.65643	-1.57618	0.00138024
						FBgn0000044	Act57B	-0.653321	-1.57279	0.000556457
						FBgn0004507	Glyp	-0.651832	-1.57116	0.00150102
						FBgn0000116	Argk1	-0.651338	-1.57062	0.00010236
						FBgn0086347	Myo31DF	-0.647419	-1.56636	0.00179207
						FBgn0036024	CG18180	-0.643285	-1.56188	1.5e-06
						FBgn0004425	LysB	-0.634144	-1.55202	3.18e-08
						FBgn0263120	Acsl	-0.620263	-1.53716	0.000740718
						FBgn0035499	Chd64	-0.613301	-1.52976	0.000389411
						FBgn0031830	COX5B	-0.602858	-1.51872	0.000245928
						FBgn0036422	CG3868	-0.602649	-1.5185	3.06e-05
						FBgn0001098	Gdh	-0.600717	-1.51647	0.00022919
						FBgn0033879	Echs1	-0.585435	-1.50049	0.000893295
						FBgn0039777	Jon99Fii	-0.585401	-1.50046	0.000173665
						FBgn0036728	UQCR-Q	-0.584528	-1.49955	0.00153467
						FBgn0016120	ATPsynD	-0.538841	-1.45281	0.000736781
						FBgn0010265	RpS13	-0.538794	-1.45276	0.000346959
						FBgn0037913	fabp	-0.527717	-1.44165	0.000130404
						FBgn0034390	CG15093	-0.526238	-1.44017	0.00145695
						FBgn0017579	RpL14	-0.512539	-1.42656	0.000723687
						FBgn0030616	RpL37-1	-0.51173	-1.42576	0.000791639
						FBgn0003357	Jon99Ciii	-0.506519	-1.42062	7.39e-05
						FBgn0004363	porin	-0.502729	-1.41689	0.0013143
						FBgn0004427	LysD	-0.499294	-1.41352	9.18e-06
						FBgn0261955	Cs1	-0.491471	-1.40588	0.00170951
						FBgn0003356	Jon99Cii	-0.473468	-1.38844	3.24e-06
						FBgn0031654	Jon25Bii	-0.464672	-1.38	0.00189207
						FBgn0086254	Akr1B	0.518369	1.43234	0.0010387
						FBgn0020653	Trxr1	0.547559	1.46161	0.00200297
						FBgn0033926	Arc1	0.553836	1.46798	2.45e-06
						FBgn0040309	Prx2	0.590464	1.50573	2.85e-05
						FBgn0036948	CG7298	0.59968	1.51538	0.00101399
						FBgn0013686	mt:lrRNA	0.647039	1.56595	2.14e-07
						FBgn0037248	srl	0.652575	1.57197	0.00184416
						FBgn0259937	Nop60B	0.655377	1.57503	0.000485291
						FBgn0000043	Act42A	0.657008	1.57681	0.000517051
						FBgn0039091	CG10182	0.657103	1.57691	0.00130497
						FBgn0039182	Rrp5	0.66056	1.5807	0.00156941
						FBgn0034915	eIF6	0.677284	1.59913	0.0016878
						FBgn0030834	CG8675	0.683819	1.60639	0.00160145
						FBgn0063497	GstE3	0.685271	1.608	0.000176396
						FBgn0010043	GstD7	0.692598	1.61619	0.0012195
						FBgn0010278	Ssrp	0.708222	1.63379	0.000577758
						FBgn0263605	l(3)72Dn	0.71037	1.63622	0.00169687
						FBgn0035432	ZnT63C	0.711195	1.63716	0.00206028
						FBgn0262656	Myc	0.711446	1.63744	0.000929393
						FBgn0013672	mt:ATPase6	0.716493	1.64318	4.97e-06
						FBgn0030350	SelG	0.721346	1.64872	0.00098452
						FBgn0021874	Nle	0.738853	1.66885	0.00206393
						FBgn0015393		0.740243	1.67046	0.000580385
						FBgn0029999	CG1575	0.742869	1.6735	0.0013397
						FBgn0032819	Dus3	0.751347	1.68336	0.00126255
						FBgn0260229	Mocs2A	0.767244	1.70202	0.00026186
						FBgn0033635	Prip	0.771135	1.70661	0.000221254
						FBgn0051116	ClC-a	0.792514	1.73209	0.000143542
						FBgn0031913	CG5958	0.7984	1.73917	2.7e-05
						FBgn0001977	CIAPIN1	0.813144	1.75704	0.00014567
						FBgn0262601	SmB	0.817581	1.76245	0.000119861
						FBgn0013681	mt:ND3	0.820641	1.76619	0.000224388
						FBgn0033226	puml	0.824899	1.77141	0.000113862
						FBgn0051549	CG31549	0.826458	1.77333	0.00133679
						FBgn0027073	Ugt49B1	0.842108	1.79267	5.91e-05
						FBgn0039627	CG11837	0.856873	1.81111	0.000104548
						FBgn0033665	Zip48C	0.858567	1.81324	0.000286054
						FBgn0034394	CG15096	0.866519	1.82326	0.000185714
						FBgn0030878	CG6769	0.88815	1.8508	1.54e-05
						FBgn0033659	Damm	0.888838	1.85168	6.52e-05
						FBgn0051974	CG31974	0.902412	1.86919	5.29e-06
						FBgn0028940	Cyp28a5	0.909695	1.87865	0.000341674
						FBgn0013685	mt:ND6	0.91019	1.87929	8.76e-06
						FBgn0004512	Mdr49	0.914593	1.88504	3.96e-05
						FBgn0010226	GstS1	0.914868	1.8854	4.67e-07
						FBgn0030611	CG15027	0.916289	1.88725	0.000329509
						FBgn0010173	RPA1	0.922211	1.89502	9.69e-06
						FBgn0034909	pippin	0.944599	1.92465	3.77e-05
						FBgn0052512	CG32512	0.947221	1.92815	2.86e-05
						FBgn0262952	mt:ND4	0.950364	1.93236	4.58e-07
						FBgn0037354	CG12171	1.01023	2.01423	9.5e-09
						FBgn0038455	CG14907	1.02268	2.03169	4.03e-06
						FBgn0259219	CG42319	1.02844	2.03981	0.000395981
						FBgn0013688	mt:srRNA	1.02898	2.04058	6.81e-07
						FBgn0041627	Ku80	1.05528	2.07812	0.000262678
						FBgn0013673	mt:ATPase8	1.06683	2.09483	1.52e-05
						FBgn0013675	mt:CoII	1.0847	2.12094	3.09e-08
						FBgn0031643	CG3008	1.11287	2.16276	1.41e-07
						FBgn0039319	CG13659	1.13088	2.18992	0.00042886
						FBgn0260390	CG42516	1.14813	2.21626	0.000304444
						FBgn0030641	CG6299	1.14871	2.21715	8.33e-07
						FBgn0001230	Hsp68	1.16288	2.23904	4.85e-05
						FBgn0036290	CG10638	1.17008	2.25024	1.22e-07
						FBgn0013680	mt:ND2	1.18589	2.27504	1.7e-10
						FBgn0013683	mt:ND4L	1.21472	2.32096	4.36e-08
						FBgn0042206	GstD10	1.21916	2.32811	3.77e-08
						FBgn0011774	Irbp	1.22134	2.33162	8.02e-07
						FBgn0262524	ver	1.22426	2.33636	0.00061878
						FBgn0010241	Mdr50	1.24005	2.36207	7.35e-08
						FBgn0267408	AOX1	1.25133	2.3806	1.46e-14
						FBgn0016078	wun	1.29361	2.45141	2.79e-09
						FBgn0263241	Mocs1	1.30209	2.46585	2.95e-09
						FBgn0032456	MRP	1.3104	2.48011	3.26e-10
						FBgn0013276	Hsp70Ab	1.36179	2.57005	9.01e-08
						FBgn0013275	Hsp70Aa	1.36179	2.57005	9.17e-08
						FBgn0010044	GstD8	1.37579	2.59509	6.14e-11
						FBgn0001149	GstD1	1.38388	2.60969	9.26e-16
						FBgn0259834	out	1.39916	2.63748	3.41e-10
						FBgn0002868	MtnA	1.40222	2.64308	1.04e-12
						FBgn0038083	Ugt37A3	1.42958	2.69369	0.000433041
						FBgn0264776	CG44014	1.43438	2.70266	0.000250267
						FBgn0063493	GstE7	1.44527	2.72314	3.13e-11
						FBgn0040959	Peritrophin-15a	1.44929	2.73073	8.22e-16
						FBgn0033928	Arc2	1.46698	2.76442	1.22e-06
						FBgn0062412	Ctr1B	1.47635	2.78243	1.82e-13
						FBgn0051288	CG31288	1.49425	2.81717	4.05e-15
						FBgn0036240	CG6928	1.5169	2.86176	1.76e-07
						FBgn0051694	Ifrd1	1.56587	2.96055	7.52e-11
						FBgn0004644	hh	1.58183	2.9935	0.00051002
						FBgn0015351	Mettl4	1.62015	3.07408	6.77e-10
						FBgn0030351	CG1840	1.63105	3.09738	3.52e-05
						FBgn0010039	GstD3	1.64763	3.13318	2.74e-13
						FBgn0020388	Gcn5	1.65731	3.15428	6.74e-14
						FBgn0034335	GstE1	1.65853	3.15694	7.67e-12
						FBgn0034527	CG9945	1.67463	3.19238	2.21e-11
						FBgn0051525	CG31525	1.68516	3.21576	0.000282686
						FBgn0038412	Zip89B	1.69431	3.23621	9.02e-12
						FBgn0033205	Rdh1	1.70103	3.25134	1.98e-12
						FBgn0036950	CG6996	1.75011	3.36383	2.23e-15
						FBgn0015221	Fer2LCH	1.7611	3.38956	4.41e-47
						FBgn0010042	GstD6	1.8041	3.4921	5.05e-12
						FBgn0029932	CG4607	1.87647	3.67175	2.8e-17
						FBgn0038652	CG7720	1.88127	3.684	1.77e-10
						FBgn0039644	rdog	1.89127	3.70962	4.14e-17
						FBgn0002641	mal	1.93218	3.81631	1.87e-19
						FBgn0010041	GstD5	2.05721	4.16182	2.65e-06
						FBgn0030189	CG2909	2.08791	4.25132	7.01e-07
						FBgn0015222	Fer1HCH	2.10116	4.29055	3.72e-73
						FBgn0053301	CG33301	2.26432	4.80428	3.57e-25
						FBgn0034756	Cyp6d2	2.31872	4.98888	1.02e-11
						FBgn0051216	Naam	2.32574	5.01322	3.13e-05
						FBgn0051546	CG31546	2.37754	5.19651	2.1e-05
						FBgn0053192	MtnD	2.43448	5.40569	3.07e-09
						FBgn0039714	Zip99C	2.6106	6.10759	1.15e-38
						FBgn0037974	CG12224	2.6955	6.47778	4.43e-08
						FBgn0015872	Drip	2.78731	6.90342	7.76e-41
						FBgn0034480	CG16898	2.95005	7.72774	1.05e-26
						FBgn0033204	CG2065	3.03376	8.1894	1.99e-28
						FBgn0036471	CG13460	3.05059	8.28553	0.000229991
						FBgn0034543	galla-1	3.39093	10.4899	4.9e-38
						FBgn0010040	GstD4	3.4954	11.2777	1.56e-56
						FBgn0036181	Muc68Ca	3.58266	11.9808	8.32e-05
						FBgn0040503	CG7763	3.71391	13.122	4.69e-16
						FBgn0033097	Zip42C.2	3.73031	13.2719	1.59e-05
						FBgn0054054	CG34054	3.74281	13.3874	1.33e-05
						FBgn0262146	MtnE	3.81027	14.0283	2.34e-41
						FBgn0034612	CG10505	4.18286	18.1621	4.76e-74
						FBgn0002869	MtnB	4.25244	19.0596	4.38e-59
						FBgn0036394	CG9040	5.10527	34.4223	0.00100051
						FBgn0264291	Det	5.4104	42.5296	0.000382944
						FBgn0036835	CG14075	7.45978	176.043	0.00209319
						FBgn0032582	CG13258	7.48806	179.527	0.0020716
						FBgn0053641	CG33641	7.52746	184.497	0.0018511
						FBgn0032233	dpr19	7.59349	193.138	0.00171096
						FBgn0261055	Sfp26Ad	7.59766	193.698	0.00186944
						FBgn0033063	CG14589	7.62286	197.11	0.00153568
						FBgn0054057	CG34057	7.67849	204.86	0.00169436
						FBgn0028523	CG5888	7.69042	206.56	0.00159776
						FBgn0031942	CG7203	7.72364	211.371	0.00130004
						FBgn0259966	Sfp51E	7.73094	212.444	0.00158815
						FBgn0036679	CG13022	7.73893	213.624	0.00135145
						FBgn0031178	CG10918	7.81376	224.996	0.00137684
						FBgn0035280	Cpr62Bb	7.8443	229.811	0.000997703
						FBgn0000640	Fbp2	7.89117	237.399	0.000904252
						FBgn0261245	sing	7.90952	240.438	0.000927268
						FBgn0037463	djl	7.9714	250.974	0.0010003
						FBgn0002732	E(spl)malpha-BFM	8.07558	269.768	0.000570403
						FBgn0032452	CG15484	8.13803	281.703	0.000505079
						FBgn0038218	CG14841	8.17815	289.647	0.000406418
						FBgn0265833	CG44622	8.21661	297.472	0.00049169
						FBgn0029658	CG14269	8.2923	313.495	0.000282212
						FBgn0051496	CG31496	8.30839	317.011	0.00171495
						FBgn0040906	CG15579	8.3134	318.113	0.00169543
						FBgn0013467	igl	8.32381	320.419	0.000315518
						FBgn0039850	CG11333	8.47149	354.955	0.000218662
						FBgn0039521	CG5402	8.48067	357.22	0.00126687
						FBgn0261845	pre-mod(mdg4)-U	8.51634	366.163	0.000160052
						FBgn0029669	CG13021	8.52644	368.735	0.000154919
						FBgn0054040	CG34040	8.58018	382.73	0.000185016
						FBgn0031277	CG13947	8.59353	386.286	0.000163607
						FBgn0034255	Oxp	8.69524	414.503	0.000811494
						FBgn0086611	Lcp65Ag3	8.88367	472.337	0.000541279
						FBgn0263206	CG43376	8.92371	485.629	4.23e-05
						FBgn0011761	dhd	9.1705	576.232	4.76e-06
						FBgn0261992	CG42810	9.20558	590.414	3.81e-06
						FBgn0267652	pre-mod(mdg4)-N	9.57899	764.826	0.000102657
						FBgn0050148	CG30148	9.61253	782.814	7.41e-07
						FBgn0266176	pre-mod(mdg4)-J	9.66773	813.347	8.28e-05
						FBgn0051506	tRNA:Leu-TAA-1-1	10.0737	1077.65	2.39e-05
						FBgn0038241	CG8087	10.9766	2015.08	2.02e-06
						FBgn0067782	att-ORFB	11.1624	2291.94	1.67e-06
						FBgn0052198	CG32198	12.1396	4512.27	2.62e-07
						FBgn0034901	CG11300	13.1671	9198.18	1.07e-11
						FBgn0038239	Jig	13.2945	10047.4	2.92e-15

## Sheet: edgeR_WB
Sustained anlysis (all timepoints, 14 genes)						4-hr analysis (309 genes)						16-hr analysis (340 genes)
Flybase ID	Symbol	log2FC	FC	PValue		Flybase ID	Symbol	log2FC	FC	PValue		Flybase ID	Symbol	log2FC	FC	PValue
FBgn0040755	CG17580	-7.21397	-148.464	3.5e-06		FBgn0032809	CG13078 (Fire)	-10.7929	-1774.13	3.75e-36		FBgn0261843	pre-mod(mdg4)-W	-9.36049	-657.338	1.11e-05
FBgn0032809	CG13078 (Fire)	-4.5483	-23.3978	3.28e-06		FBgn0002565	Lsp2	-9.89392	-951.41	1e-07		FBgn0262611	CG43137	-9.08907	-544.608	2.73e-05
FBgn0036575	CG5157 (Firewood)	-3.05736	-8.3245	1.44e-25		FBgn0260226	CG42500	-9.66366	-811.059	5.66e-08		FBgn0261844	pre-mod(mdg4)-V	-8.95816	-497.364	4.12e-05
FBgn0032810	CG13077 (Fire-like)	-2.23828	-4.71834	6.15e-16		FBgn0266487	CG45086	-9.00426	-513.515	2.41e-08		FBgn0262960	CG43271	-8.93172	-488.334	4.49e-05
FBgn0036023	CG18179	-1.73456	-3.32777	1.1e-05		FBgn0085207	CG34178	-8.74738	-429.758	9.6e-06		FBgn0260867	CG42577	-8.74457	-428.921	2.23e-07
FBgn0031034	CG14205	-1.46424	-2.75919	2.65e-05		FBgn0051008	CG31008	-8.63161	-396.619	1.35e-06		FBgn0037997	CG14742	-8.7152	-420.279	1.33e-07
FBgn0038652	CG7720	1.20922	2.31213	1.26e-08		FBgn0263080	CG43348	-8.59959	-387.913	0.000198326		FBgn0261358	CG42635	-8.59212	-385.909	5.3e-07
FBgn0034543	galla-1	1.40747	2.65271	1.23e-06		FBgn0039128	CG13599	-8.51864	-366.746	1.47e-06		FBgn0085233	CG34204	-8.57787	-382.116	3.77e-06
FBgn0039714	Zip99C	1.70096	3.25117	1.21e-05		FBgn0263403	CG43449	-8.43903	-347.057	2.36e-06		FBgn0051050	CG31050	-8.5535	-375.716	7.88e-07
FBgn0062412	Ctr1B	1.87773	3.67496	8.66e-09		FBgn0040063	yip3	-8.41914	-342.305	6.76e-06		FBgn0052457	CG32457	-8.5535	-375.716	7.92e-07
FBgn0015221	Fer2LCH	2.21797	4.6524	3.76e-31		FBgn0051230	CG31230	-8.32678	-321.079	5.05e-06		FBgn0040755	CG17580	-8.4486	-349.367	3.08e-06
FBgn0015222	Fer1HCH	2.28101	4.86017	3.72e-39		FBgn0262846	CG43210	-8.22162	-298.506	9.72e-06		FBgn0267649	pre-mod(mdg4)-H	-8.34777	-325.784	0.000266731
FBgn0002869	MtnB	2.35064	5.1005	2.52e-15		FBgn0036799	CG13380	-8.14798	-283.652	1.49e-05		FBgn0037284	CG14659	-8.31892	-319.334	0.000283976
FBgn0034612	CG10505	2.91737	7.55467	1.55e-08		FBgn0004172	Mst84Da	-8.01985	-259.547	4.76e-05		FBgn0085199	CG34170	-8.27754	-310.305	0.00031226
						FBgn0053200	VepD	-7.96192	-249.332	7.45e-05		FBgn0039369	CG17195	-8.20663	-295.422	1.16e-05
						FBgn0038797	Dic2	-7.9559	-248.293	3.91e-05		FBgn0039371	CG4960	-8.19574	-293.199	1.01e-05
						FBgn0266174	pre-mod(mdg4)-L	-7.93708	-245.075	0.000901646		FBgn0266174	pre-mod(mdg4)-L	-8.16456	-286.931	0.000406267
						FBgn0259794	sinah	-7.92512	-243.052	5.21e-05		FBgn0053499	Sdic4	-8.15312	-284.665	1.2e-05
						FBgn0040296	Ocho	-7.89549	-238.11	4.82e-05		FBgn0261845	pre-mod(mdg4)-U	-8.15281	-284.603	0.000418121
						FBgn0261832	CG42764	-7.8247	-226.709	7.97e-05		FBgn0030826	CG12995	-8.10134	-274.63	0.000471107
						FBgn0032280	CG17105	-7.82154	-226.214	0.000104072		FBgn0262875	CG43230	-8.1007	-274.508	0.000464561
						FBgn0262481	CG43071	-7.80068	-222.966	0.000104281		FBgn0262857	CG43221	-8.09434	-273.3	0.000477568
						FBgn0038189	Art6	-7.7958	-222.212	9.61e-05		FBgn0034196	CG15605	-8.08352	-271.257	3.57e-05
						FBgn0037987	CG14739	-7.78761	-220.955	0.000181831		FBgn0038526	CG14327	-8.05842	-266.58	2.13e-05
						FBgn0053463	CG33463	-7.77866	-219.588	0.000305537		FBgn0036870	CG14095	-8.03474	-262.24	3.96e-05
						FBgn0030278	CG15200	-7.76361	-217.31	8.1e-05		FBgn0262882	CG43237	-7.98543	-253.428	2.93e-05
						FBgn0053499	Sdic4	-7.72496	-211.566	0.000984015		FBgn0004052	Z600	-7.91567	-241.464	4.66e-05
						FBgn0004173	Mst84Db	-7.66228	-202.571	0.000145027		FBgn0032385	CG16964	-7.9132	-241.052	0.000689794
						FBgn0032636	CG5043	-7.6409	-199.591	0.0003026		FBgn0261633	CG42716	-7.90496	-239.68	0.00068185
						FBgn0033369	CG8197	-7.64046	-199.53	0.000174738		FBgn0264363	CG43815	-7.85639	-231.744	0.00073655
						FBgn0262487	CG43077	-7.61567	-196.131	0.000185365		FBgn0032489	CG15480	-7.83973	-229.084	0.000758036
						FBgn0259969	Sfp65A	-7.58401	-191.874	0.000309538		FBgn0010401	Os-C	-7.83133	-227.754	0.000769087
						FBgn0031786	CG13989	-7.58398	-191.869	0.000155866		FBgn0085327	CG34298	-7.8161	-225.361	5.3e-05
						FBgn0020641	Lcp65Ad	-7.56707	-189.633	0.00017972		FBgn0036610	CG13058	-7.78984	-221.297	6.78e-05
						FBgn0029952	CG12689	-7.53686	-185.704	0.000248261		FBgn0264714	CG43982	-7.77989	-219.776	0.000839306
						FBgn0030313	Reepl1	-7.53033	-184.866	0.000320113		FBgn0261838	pre-mod(mdg4)-Z	-7.77113	-218.446	0.000852097
						FBgn0259950	CG42460	-7.43337	-172.849	0.000328953		FBgn0051230	CG31230	-7.73332	-212.794	0.000898183
						FBgn0040705	ND-B8	-7.42946	-172.381	0.000269017		FBgn0085198	CG34169	-7.65353	-201.345	9.72e-05
						FBgn0032003	CG8349	-7.42945	-172.381	0.000382085		FBgn0265669	CG44476	-7.64861	-200.661	0.00103261
						FBgn0053704	CG33704	-7.42333	-171.65	0.000251828		FBgn0040871	Mic10a	-7.63456	-198.715	0.000133883
						FBgn0029817	CG15764	-7.40439	-169.411	0.000396933		FBgn0029552	CG14631	-7.56431	-189.272	0.000128152
						FBgn0085282	CG34253	-7.3995	-168.839	0.000424261		FBgn0032315	CG14069	-7.55352	-187.861	0.00120459
						FBgn0036417	CG7906	-7.30666	-158.316	0.000369668		FBgn0036860	CG14086	-7.52272	-183.892	0.0012638
						FBgn0026058	OdsH	-7.27202	-154.559	0.000419451		FBgn0030104	CG15368	-7.51158	-182.479	0.000196214
						FBgn0052283	Drsl3	-7.25373	-152.613	0.000428821		FBgn0260871	CG42581	-7.51001	-182.28	0.00129445
						FBgn0031861	CG17375	-7.24594	-151.791	0.000473731		FBgn0262873	Diedel2	-7.29483	-157.022	0.000336584
						FBgn0050099	CG30099	-7.24565	-151.76	0.000470671		FBgn0034329	BomS1	-7.26712	-154.036	0.00026425
						FBgn0030386	CG2574	-7.2207	-149.158	0.000495344		FBgn0036618	Cpr72Eb	-6.89062	-118.654	0.000757962
						FBgn0032313	CG14070	-7.20932	-147.986	0.000570698		FBgn0264297	CG43775	-6.7698	-109.122	0.000999756
						FBgn0026174	SkpD	-7.206	-147.646	0.00054873		FBgn0037039	CG10587	-6.75843	-108.266	0.000849964
						FBgn0085214	CG34185	-7.13484	-140.54	0.000601242		FBgn0263117	CG34377	-6.73113	-106.236	0.000880626
						FBgn0034850	CG9875	-7.13059	-140.127	0.000924602		FBgn0267690	CG46026	-6.72762	-105.978	0.000891172
						FBgn0037169	CG11404	-7.1211	-139.208	0.000717324		FBgn0054040	CG34040	-6.72185	-105.555	0.00108879
						FBgn0067317	Cby	-7.11097	-138.234	0.000688057		FBgn0035751	CG14829	-6.64298	-99.9391	0.00115684
						FBgn0031103	CG12679	-7.10267	-137.442	0.000763238		FBgn0036459	CG3349	-6.59779	-96.8574	0.00121886
						FBgn0040524	CG11052	-7.10243	-137.419	0.000665667		FBgn0032809	CG13078 (Fire)	-5.77083	-54.6002	1.6e-06
						FBgn0035795	CG16998	-7.10035	-137.22	0.000723052		FBgn0014865	Mtk	-4.39439	-21.0301	0.00120696
						FBgn0050184	CG30184	-7.07891	-135.196	0.000708862		FBgn0050065	CG30065	-3.34842	-10.1853	8.57e-10
						FBgn0002632	E(spl)m6-BFM	-7.07376	-134.714	0.000792745		FBgn0036575	CG5157 (Firewood)	-3.11616	-8.67077	1.9e-48
						FBgn0037183	CG14451	-7.07305	-134.648	0.000720008		FBgn0003057	CG10598	-3.03534	-8.19839	7.26e-13
						FBgn0017456	Ubc84D	-7.06605	-133.997	0.00073082		FBgn0035620	Alp9	-2.91423	-7.53824	2.14e-25
						FBgn0036221	CG11588	-7.05082	-132.589	0.000894906		FBgn0032810	CG13077 (Fire-like)	-2.8955	-7.44102	3.22e-36
						FBgn0262787	CG43168	-7.01473	-129.313	0.000823848		FBgn0032184	CG13135	-2.73072	-6.63788	0.00134048
						FBgn0061435	CG30270	-6.92953	-121.898	0.00100142		FBgn0283461	Drs	-2.70734	-6.53116	3.36e-06
						FBgn0039685	Obp99b	-6.35843	-82.05	1.01e-08		FBgn0260870	CG42580	-2.60695	-6.09212	0.000206998
						FBgn0002564	Lsp1gamma	-5.0311	-32.6974	5.59e-07		FBgn0035619	Alp10	-1.97117	-3.92087	5.85e-14
						FBgn0033792	CG13325	-4.88287	-29.5046	2.73e-06		FBgn0033588	CG13228	-1.96961	-3.91662	0.000350837
						FBgn0000640	Fbp2	-4.5983	-24.2229	2.84e-05		FBgn0030215	CG15296	-1.68701	-3.2199	8.62e-05
						FBgn0051089	CG31089	-4.32777	-20.0812	0.00012294		FBgn0036023	CG18179	-1.67876	-3.20153	1.82e-27
						FBgn0002939	ninaD	-4.27454	-19.3537	8.32e-44		FBgn0086611	Lcp65Ag3	-1.61605	-3.06534	6.19e-05
						FBgn0036575	CG5157 (Firewood)	-3.58487	-11.9992	3.5e-41		FBgn0040729	CG15126	-1.56651	-2.96187	1.78e-10
						FBgn0002562	Lsp1alpha	-3.4086	-10.6192	8.9e-09		FBgn0034741	CG4269	-1.5113	-2.85066	1.24e-08
						FBgn0031034	CG14205	-3.2693	-9.64177	8.19e-37		FBgn0085521	CG40813	-1.44459	-2.72185	0.000434889
						FBgn0052249	CG32249	-3.09275	-8.5312	4.48e-05		FBgn0036598	CG4982	-1.38988	-2.62056	0.000545264
						FBgn0031623	Taf12L	-2.88332	-7.37847	0.000371962		FBgn0259991	CG42488	-1.32025	-2.4971	0.000110382
						FBgn0036996	mag	-2.72099	-6.59327	5.76e-12		FBgn0038873	CG5892	-1.28485	-2.43656	1.4e-11
						FBgn0039129	RpS19b	-2.69854	-6.49143	1.37e-06		FBgn0031034	CG14205	-1.2409	-2.36346	1.12e-11
						FBgn0038873	CG5892	-2.62838	-6.18333	1.89e-10		FBgn0029522	CG13373	-1.18552	-2.27445	0.000790764
						FBgn0038484	CG5246	-2.49724	-5.64605	5.92e-10		FBgn0031613	HP6	-1.14881	-2.21731	0.00110007
						FBgn0031033	CG14219	-2.49006	-5.61803	0.000986253		FBgn0020639	Lcp65Af	-1.14316	-2.20864	2.62e-07
						FBgn0085345	CG34316	-2.46116	-5.50658	9.66e-28		FBgn0029752	TrxT	-1.13862	-2.2017	8.27e-10
						FBgn0032810	CG13077 (Fire-like)	-2.39706	-5.26727	6.45e-19		FBgn0033792	CG13325	-1.11699	-2.16894	7.7e-07
						FBgn0038719	CG16727	-2.32942	-5.02605	4.17e-34		FBgn0051477	ATPsynepsilonL	-1.09617	-2.13786	0.000129961
						FBgn0259989	CG42486	-2.21058	-4.62863	1.01e-05		FBgn0038437	Sdhaf3	-1.08706	-2.12441	1.86e-08
						FBgn0032304	CG17134	-2.00917	-4.02552	1.1e-06		FBgn0036321	CG14120	-1.06074	-2.086	1.43e-06
						FBgn0002563	Lsp1beta	-2.00084	-4.00234	1.59e-06		FBgn0036532	CG13445	-1.04176	-2.05874	4.86e-05
						FBgn0035931	CG13312	-1.94545	-3.85158	1.53e-05		FBgn0029771	CG12730	-0.966294	-1.95382	1.1e-05
						FBgn0032472	CG9928	-1.93245	-3.81703	0.000284964		FBgn0264776	CG44014	-0.965587	-1.95286	4.01e-05
						FBgn0262001	CG42819	-1.86549	-3.64392	8.56e-10		FBgn0052284	CG32284	-0.962831	-1.94913	8.72e-06
						FBgn0003961	Uro	-1.83648	-3.57138	7.08e-08		FBgn0061198	HSPC300	-0.951769	-1.93424	0.000959313
						FBgn0030367	Cyp311a1	-1.74582	-3.35385	1.61e-05		FBgn0034001	mRpL41	-0.948239	-1.92952	4.57e-05
						FBgn0032281	CG17107	-1.69138	-3.22966	0.000132353		FBgn0030984	tgy	-0.936005	-1.91322	0.000170976
						FBgn0033297	Mal-A8	-1.68966	-3.22582	1.8e-07		FBgn0015299	Ssb-c31a	-0.832475	-1.78074	2.09e-05
						FBgn0028396	TotA	-1.67151	-3.18547	0.000199615		FBgn0032595	CG17996	-0.821587	-1.76735	0.000118476
						FBgn0035571	CG12493	-1.63387	-3.10343	0.000268044		FBgn0040959	Peritrophin-15a	-0.809249	-1.7523	3.52e-14
						FBgn0040764	CG13230	-1.62361	-3.08144	2.05e-06		FBgn0036335	mRpL20	-0.798259	-1.739	0.000381827
						FBgn0266488	CG45087	-1.60562	-3.04327	6.28e-17		FBgn0031822	Phf5a	-0.78054	-1.71777	0.000474442
						FBgn0261538	CG42662	-1.58348	-2.99691	0.000106172		FBgn0034512	Bbd	-0.777567	-1.71424	0.00090416
						FBgn0040827	CG13315	-1.53524	-2.89836	3.13e-06		FBgn0013681	mt:ND3	-0.777435	-1.71408	6.59e-09
						FBgn0038257	smp-30	-1.43503	-2.70389	5.04e-11		FBgn0261479	nero	-0.737327	-1.66708	6.45e-05
						FBgn0262574	CG43114	-1.43168	-2.69761	5.24e-06		FBgn0020638	Lcp65Ag1	-0.718765	-1.64577	4.23e-17
						FBgn0039313	CG11892	-1.42781	-2.69038	2.62e-11		FBgn0031049	Sec61gamma	-0.717077	-1.64385	1.09e-05
						FBgn0036023	CG18179	-1.40603	-2.65006	1.22e-08		FBgn0035603	Pfdn4	-0.701811	-1.62655	0.000383889
						FBgn0052407	CG32407	-1.40345	-2.64533	3.77e-09		FBgn0053908	His2B:CG33908	-0.699804	-1.62428	0.000167434
						FBgn0035620	Alp9	-1.38991	-2.62063	2.97e-08		FBgn0034819	CG9877	-0.690274	-1.61359	7.08e-06
						FBgn0025454	Cyp6g1	-1.36486	-2.57551	0.000257956		FBgn0261791	SNRPG	-0.683776	-1.60634	0.0010138
						FBgn0037684	Srr	-1.35957	-2.56609	5.49e-13		FBgn0083953	CG34117	-0.674771	-1.59634	0.000519129
						FBgn0034440	CG10073	-1.33957	-2.53076	0.00062647		FBgn0042112	mRpL36	-0.670223	-1.59132	0.000368363
						FBgn0038717	CG17751	-1.31852	-2.4941	6.01e-10		FBgn0035186	CG13912	-0.666785	-1.58753	0.000157468
						FBgn0039798	CG11313	-1.27512	-2.42019	0.000191438		FBgn0052073	CG32073	-0.662397	-1.58271	0.000812562
						FBgn0002531	Lcp1	-1.25521	-2.38703	6.25e-05		FBgn0038484	CG5246	-0.658506	-1.57845	0.000427671
						FBgn0052751	CG32751	-1.24064	-2.36303	0.000115702		FBgn0085320	CG34291	-0.655438	-1.57509	0.000207029
						FBgn0015570	alpha-Est2	-1.20002	-2.29743	7.31e-07		FBgn0013673	mt:ATPase8	-0.649474	-1.5686	5.31e-05
						FBgn0037386	CG1208	-1.19845	-2.29492	4.66e-08		FBgn0036589	CG13067	-0.632941	-1.55072	5.1e-05
						FBgn0085359	CG34330	-1.18977	-2.28116	7.61e-08		FBgn0038196	CG9922	-0.627902	-1.54532	0.0010038
						FBgn0030594	fiz	-1.16054	-2.23541	8.09e-07		FBgn0053845	His3:CG33845	-0.62309	-1.54017	0.000433994
						FBgn0000615	exu	-1.15901	-2.23304	0.000852233		FBgn0035355	CG16985	-0.622194	-1.53921	0.000993764
						FBgn0001225	Hsp26	-1.1451	-2.21162	0.000793875		FBgn0033808	CG4627	-0.621507	-1.53848	0.000678041
						FBgn0085195	CG34166	-1.14208	-2.20699	1.82e-06		FBgn0026718	Agpat2	-0.621445	-1.53842	0.000988446
						FBgn0000055	Adh	-1.13858	-2.20164	2.4e-16		FBgn0011672	Mvl	-0.62026	-1.53715	0.000752778
						FBgn0026755	Ugt37B1	-1.12009	-2.17361	5.07e-08		FBgn0028573	prc	-0.613893	-1.53038	0.000636642
						FBgn0050360	Mal-A6	-1.11807	-2.17056	0.000421019		FBgn0014391	sun	-0.61273	-1.52915	5.8e-07
						FBgn0031515	CG9664	-1.11728	-2.16938	0.00037018		FBgn0020640	Lcp65Ae	-0.608119	-1.52427	1.14e-07
						FBgn0034356	Pepck2	-1.11243	-2.1621	5.78e-09		FBgn0265089	eIF4E3	-0.598064	-1.51368	0.000741119
						FBgn0016715	Reg-2	-1.109	-2.15696	3.52e-08		FBgn0039438	TwdlO	-0.58994	-1.50518	1.55e-08
						FBgn0265177	CG44242	-1.10598	-2.15245	5.96e-09		FBgn0013683	mt:ND4L	-0.588963	-1.50416	2.32e-06
						FBgn0035146	CG13893	-1.10051	-2.1443	7.64e-08		FBgn0004403	RpS14a	-0.584091	-1.49909	2.36e-08
						FBgn0001325	Kr	-1.10016	-2.14378	6.16e-07		FBgn0013680	mt:ND2	-0.576015	-1.49073	4.64e-07
						FBgn0051075	CG31075	-1.09729	-2.13952	0.000373622		FBgn0261606		-0.570042	-1.48457	1e-09
						FBgn0030484	GstT4	-1.08326	-2.11881	4.7e-07		FBgn0037890	CG17734	-0.565143	-1.47953	0.000304052
						FBgn0030737		-1.07724	-2.11	3.81e-08		FBgn0262116	RNASEK	-0.564514	-1.47889	0.000307763
						FBgn0052073	CG32073	-1.07545	-2.10738	1.8e-05		FBgn0028950	CG15255	-0.552352	-1.46647	0.00106068
						FBgn0002533	Lcp2	-1.06643	-2.09425	0.000685975		FBgn0013685	mt:ND6	-0.542641	-1.45664	5.95e-05
						FBgn0034647	pirk	-1.0615	-2.08709	3.92e-06		FBgn0010409	RpL18A	-0.540812	-1.45479	8.76e-09
						FBgn0032684	Ugt301D1	-1.061	-2.08637	3.52e-05		FBgn0013675	mt:CoII	-0.529703	-1.44363	2.97e-09
						FBgn0001230	Hsp68	-1.05545	-2.07837	1.32e-06		FBgn0013686	mt:lrRNA	-0.505018	-1.41914	2.1e-10
						FBgn0028532	CG7968	-1.05526	-2.07809	6.68e-06		FBgn0019936	RpS20	-0.497608	-1.41187	1.69e-07
						FBgn0047135	CG32276	-1.03999	-2.05621	1.2e-07		FBgn0015521	RpS21	-0.478118	-1.39293	3.37e-05
						FBgn0030653	CG7860	-1.03153	-2.04419	1.1e-05		FBgn0013688	mt:srRNA	-0.471937	-1.38697	1.22e-09
						FBgn0039941	CG17167	-1.03148	-2.04411	2.04e-08		FBgn0262952	mt:ND4	-0.451965	-1.3679	1.11e-06
						FBgn0011672	Mvl	-1.02669	-2.03735	3.17e-06		FBgn0004404	RpS14b	-0.447651	-1.36382	4.29e-05
						FBgn0031558	CG16704	-1.00897	-2.01247	4.74e-05		FBgn0032282	CG7299	-0.42606	-1.34356	0.000283645
						FBgn0003060	CG9757	-1.0056	-2.00778	6.64e-05		FBgn0031980	RpL36A	-0.378586	-1.30007	0.000519574
						FBgn0031520	CG8837	-1.00432	-2.006	8.41e-05		FBgn0039359	RpL27	-0.372652	-1.29473	7.4e-05
						FBgn0032669	CG15155	-1.00385	-2.00534	7.29e-05		FBgn0038834	RpS30	-0.349415	-1.27404	0.000373389
						FBgn0035926	Acbp5	-1.00171	-2.00238	5.52e-08		FBgn0037420	CG15597	-0.34771	-1.27254	0.000521355
						FBgn0039873	Smvt	-0.991243	-1.9879	3.88e-06		FBgn0036467	CG12310	-0.347063	-1.27197	0.000602478
						FBgn0035856	CG13679	-0.984013	-1.97796	0.000305637		FBgn0010411	RpS18	-0.341724	-1.26727	0.0002666
						FBgn0017448	CG2187	-0.978645	-1.97061	0.000546084		FBgn0024733	RpL10	-0.33528	-1.26162	0.000274789
						FBgn0027052	STUB1	-0.975271	-1.96601	0.000321606		FBgn0034967		-0.325185	-1.25283	0.000659029
						FBgn0037846	CG6574	-0.972629	-1.96241	4.7e-08		FBgn0015288	RpL22	-0.322177	-1.25022	0.00132769
						FBgn0260764	CG42562	-0.970051	-1.95891	1.82e-05		FBgn0000116	Argk1	0.312225	1.24162	0.000438868
						FBgn0030338	CG15741	-0.961749	-1.94767	0.000196759		FBgn0035552	CG11350	0.317847	1.24647	0.000128195
						FBgn0039882	Rift	-0.947171	-1.92809	7.54e-08		FBgn0001098	Gdh	0.34036	1.26607	0.000498495
						FBgn0033742	Nepl10	-0.914877	-1.88541	7.99e-06		FBgn0000579	Eno	0.342234	1.26772	0.000530145
						FBgn0030073	CG10962	-0.901549	-1.86807	2.75e-05		FBgn0000044	Act57B	0.353754	1.27788	1.56e-05
						FBgn0032913	CG9259	-0.890832	-1.85425	1.16e-05		FBgn0031653	Jon25Biii	0.37549	1.29728	0.000662675
						FBgn0036766	CG5506	-0.889366	-1.85236	0.000139112		FBgn0000064	Ald1	0.376664	1.29834	3.6e-05
						FBgn0042104	CG18747	-0.882396	-1.84343	8.47e-05		FBgn0010424	TpnC73F	0.393891	1.31393	0.00012169
						FBgn0040256	Ugt35C1	-0.882205	-1.84319	1.04e-05		FBgn0026415	Idgf4	0.403606	1.32281	0.0010412
						FBgn0040797	CG13066	-0.875768	-1.83498	0.000779712		FBgn0030519	CG11151	0.427682	1.34507	0.000692885
						FBgn0033093	CG3270	-0.857078	-1.81137	5.76e-06		FBgn0034204	CG10953	0.429134	1.34643	0.00037332
						FBgn0035619	Alp10	-0.851065	-1.80383	0.000643009		FBgn0004425	LysB	0.432375	1.34945	1.82e-05
						FBgn0032726	CG10621	-0.847578	-1.79948	2.32e-05		FBgn0025578	Lcp9	0.432752	1.34981	0.000668881
						FBgn0053267	CG33267	-0.847118	-1.7989	0.000389039		FBgn0052241	CG32241	0.445434	1.36172	1.7e-05
						FBgn0034428	AANATL6	-0.841038	-1.79134	0.000651766		FBgn0034885	Eglp4	0.446706	1.36292	0.000738561
						FBgn0069923	Mic10b	-0.835813	-1.78486	3.87e-05		FBgn0036949	CG7290	0.457492	1.37315	0.000299463
						FBgn0005670	Cyp4d1	-0.835083	-1.78396	0.00100056		FBgn0001258	Ldh	0.460218	1.37575	2.42e-05
						FBgn0039801	Npc2h	-0.828236	-1.77551	0.000158919		FBgn0035926	Acbp5	0.469284	1.38442	8.01e-05
						FBgn0053099	CG33099	-0.824487	-1.7709	0.00028168		FBgn0020906	Jon25Bi	0.47226	1.38728	0.000101757
						FBgn0031688	Cyp28d2	-0.813128	-1.75702	1.47e-05		FBgn0002531	Lcp1	0.474321	1.38926	7.86e-07
						FBgn0031170	Abca3	-0.807102	-1.74969	1.86e-05		FBgn0039682	Obp99c	0.476974	1.39182	0.000787644
						FBgn0263199	Galk	-0.806045	-1.74841	0.000463299		FBgn0035551	CG7465	0.487206	1.40173	3.26e-05
						FBgn0085244	CG34215	-0.80261	-1.74425	0.00011218		FBgn0000046	Act87E	0.488912	1.40339	6.41e-07
						FBgn0035412	CG14957	-0.799485	-1.74048	7.42e-05		FBgn0036181	Muc68Ca	0.491241	1.40565	8.6e-05
						FBgn0034291	CG5770	-0.79697	-1.73745	0.000489638		FBgn0032773	fon	0.535962	1.44991	3.03e-08
						FBgn0028940	Cyp28a5	-0.796235	-1.73656	0.000180641		FBgn0002563	Lsp1beta	0.540101	1.45407	1.51e-09
						FBgn0085475	CG34446	-0.795475	-1.73565	0.000112789		FBgn0036717	CG13731	0.549631	1.46371	1.09e-06
						FBgn0032293	Dpy-30L1	-0.789101	-1.728	0.000375677		FBgn0040717	Nplp4	0.563004	1.47734	1.62e-07
						FBgn0030836	CG8664	-0.788873	-1.72772	0.000143392		FBgn0037069	Cpr78Cc	0.573264	1.48789	0.000325389
						FBgn0263081	CG43349	-0.786097	-1.7244	0.000142693		FBgn0036997	Tdh	0.57515	1.48983	0.0010765
						FBgn0033981		-0.784619	-1.72264	0.000137741		FBgn0052248	CG32248	0.578996	1.49381	0.000871364
						FBgn0031702	fusl	-0.7758	-1.71214	0.000128801		FBgn0030482	Bcat	0.582861	1.49782	0.000412343
						FBgn0260954	CG42586	-0.771081	-1.70655	2.39e-07		FBgn0031264	uncNacbeta	0.586948	1.50207	0.00116314
						FBgn0028537	CG31775	-0.771081	-1.70655	2.41e-07		FBgn0037801	CG3999	0.603502	1.5194	0.00118384
						FBgn0025373	Fpps	-0.765933	-1.70047	8.57e-05		FBgn0028490	CG31705	0.604865	1.52084	0.000892899
						FBgn0040069	vanin-like	-0.765039	-1.69942	0.000493271		FBgn0000261	Cat	0.612188	1.52858	2.01e-07
						FBgn0039789	CG9717	-0.757696	-1.69079	0.00033485		FBgn0086683	Spf45	0.62262	1.53967	0.000804125
						FBgn0034204	CG10953	-0.744782	-1.67572	2.22e-05		FBgn0035006	CG4563	0.62494	1.54215	7.56e-05
						FBgn0037819	Phyhd1	-0.739984	-1.67016	0.000349634		FBgn0050457	CG30457	0.626628	1.54395	4.7e-05
						FBgn0039872	salt	-0.738932	-1.66894	0.000227244		FBgn0085244	CG34215	0.62799	1.54541	0.000343507
						FBgn0039800	Npc2g	-0.735517	-1.66499	0.000236742		FBgn0016797	fz2	0.632184	1.54991	0.000338165
						FBgn0039259	EMC6	-0.734406	-1.66371	0.000268378		FBgn0036787	CG4306	0.637017	1.55511	0.000662545
						FBgn0040732	CG16926	-0.730606	-1.65934	0.000601131		FBgn0011828	Pxn	0.639086	1.55734	0.000699533
						FBgn0040259	Ugt302C1	-0.723876	-1.65161	0.000629327		FBgn0032248	Bug22	0.643503	1.56212	0.00100719
						FBgn0034093	CG15706	-0.722769	-1.65035	6.78e-05		FBgn0000286	Cf2	0.647058	1.56597	0.000274976
						FBgn0037167	CG11425	-0.713622	-1.63992	0.000625366		FBgn0035252	CG7970	0.647865	1.56685	0.000439538
						FBgn0035266	Gk2	-0.709384	-1.63511	0.000246306		FBgn0030966	shop	0.649859	1.56901	0.000876075
						FBgn0031791	AANATL2	-0.707744	-1.63325	0.000510791		FBgn0036337	Adk2	0.651772	1.5711	0.000198238
						FBgn0030519	CG11151	-0.705464	-1.63067	0.000120837		FBgn0270926	AsnS	0.65238	1.57176	0.000278564
						FBgn0030051	spirit	-0.699253	-1.62366	0.000799863		FBgn0243516	Vrp1	0.653355	1.57282	0.00100052
						FBgn0053965	CG33965	-0.699149	-1.62355	0.000659365		FBgn0035390	scramb2	0.65834	1.57827	0.000425015
						FBgn0085455	CG34426	-0.698589	-1.62292	0.000157783		FBgn0027601	pdgy	0.658699	1.57866	0.000220311
						FBgn0040252	Ugt303A1	-0.688642	-1.61177	0.000764499		FBgn0004427	LysD	0.6708	1.59196	1.09e-11
						FBgn0039769	CG15534	-0.688636	-1.61176	0.00099099		FBgn0263398	Uck	0.671395	1.59261	0.000869074
						FBgn0034429	AANATL4	-0.685351	-1.60809	0.000995535		FBgn0033437	CG12926	0.684319	1.60694	0.000131028
						FBgn0032693	Cyp310a1	-0.681108	-1.60337	0.000253898		FBgn0036208	Gcat	0.686019	1.60884	0.000702763
						FBgn0037714	CG9396	-0.673494	-1.59493	0.00020548		FBgn0038020	GstD9	0.686038	1.60886	0.00114681
						FBgn0250836	Acbp3	-0.66876	-1.58971	0.000629054		FBgn0034140	Lst	0.688698	1.61183	0.000404958
						FBgn0037724	Fst	-0.652417	-1.5718	0.000113205		FBgn0038302	CG4210	0.68942	1.61263	0.000151914
						FBgn0002534	Lcp3	-0.644679	-1.56339	4.58e-06		FBgn0033826	CG4734	0.690781	1.61416	4.66e-05
						FBgn0031514	OtopLb	-0.643078	-1.56166	0.000463911		FBgn0085470	lmgB	0.693732	1.61746	0.00118114
						FBgn0037913	fabp	-0.643031	-1.56161	0.000111872		FBgn0034292	CG5767	0.701355	1.62603	1.46e-06
						FBgn0004427	LysD	-0.64186	-1.56034	3.41e-08		FBgn0040285	Scamp	0.709076	1.63476	8.1e-05
						FBgn0259111	Ndae1	-0.624189	-1.54134	0.000556829		FBgn0030837	CG8661	0.709624	1.63538	5.48e-05
						FBgn0000565	MsrA	-0.610688	-1.52699	0.000295096		FBgn0039868	CG11563	0.710946	1.63688	0.000790157
						FBgn0020643	Lcp65Ab2	-0.592659	-1.50802	1.17e-05		FBgn0001325	Kr	0.711301	1.63728	0.000132789
						FBgn0020644	Lcp65Ab1	-0.592659	-1.50802	1.18e-05		FBgn0038652	CG7720	0.713728	1.64004	0.000812211
						FBgn0052241	CG32241	-0.542063	-1.45605	0.000238574		FBgn0043575	PGRP-SC2	0.720409	1.64765	0.000739015
						FBgn0004425	LysB	-0.502743	-1.41691	5.36e-05		FBgn0020907	Scp2	0.721764	1.6492	0.000196066
						FBgn0039830	ATPsynC	-0.479071	-1.39385	8.88e-05		FBgn0038739	CG4686	0.725075	1.65299	0.000318576
						FBgn0001128	Gpdh1	-0.478114	-1.39292	0.00074		FBgn0028955	CG8788	0.727919	1.65625	4.42e-05
						FBgn0040309	Prx2	0.47326	1.38824	0.000531573		FBgn0283451	br	0.73333	1.66247	7.2e-05
						FBgn0035497	CG14995	0.562916	1.47725	0.00105311		FBgn0000567	Eip74EF	0.743657	1.67441	0.000981933
						FBgn0033926	Arc1	0.607694	1.52382	3.36e-06		FBgn0261788	Ank2	0.744865	1.67582	0.00128093
						FBgn0036188	Polr3H	0.616915	1.53359	0.00046985		FBgn0028940	Cyp28a5	0.746555	1.67778	0.000128178
						FBgn0036948	CG7298	0.643013	1.56159	4.48e-05		FBgn0002567	Rab32	0.748451	1.67999	0.000193775
						FBgn0001149	GstD1	0.644568	1.56327	3.52e-06		FBgn0003046	Pcp	0.754998	1.68763	0.000365676
						FBgn0025709	CNT2	0.646583	1.56546	0.000312981		FBgn0030270	CG15199	0.755705	1.68846	0.000527214
						FBgn0040959	Peritrophin-15a	0.663195	1.58359	1.62e-05		FBgn0030544	CG13403	0.767861	1.70274	1.45e-05
						FBgn0040346	CG3704	0.666979	1.58775	0.000101015		FBgn0032105	borr	0.770806	1.70622	0.000931178
						FBgn0030878	CG6769	0.676519	1.59828	0.0010321		FBgn0042206	GstD10	0.775982	1.71236	4.73e-05
						FBgn0035432	ZnT63C	0.684312	1.60694	0.000945789		FBgn0033367	PPO2	0.776491	1.71296	1.72e-07
						FBgn0016078	wun	0.694904	1.61878	0.000255641		FBgn0052603	CG32603	0.782509	1.72012	1.72e-12
						FBgn0263241	Mocs1	0.69615	1.62018	0.000178496		FBgn0034291	CG5770	0.783789	1.72165	0.000499128
						FBgn0037354	CG12171	0.6966	1.62068	0.000117517		FBgn0039543	CROT	0.794466	1.73444	0.000705434
						FBgn0038455	CG14907	0.707877	1.6334	0.000725397		FBgn0038381	EndoU	0.802018	1.74354	0.000465055
						FBgn0029766	CG15784	0.718714	1.64571	0.000445889		FBgn0031261	nAChRbeta3	0.811808	1.75541	0.000896966
						FBgn0010651	MFS14	0.733062	1.66216	0.000354706		FBgn0028920	CG8997	0.81514	1.75947	7.09e-12
						FBgn0031115	CG11710	0.740488	1.67074	0.000131644		FBgn0033521	CG12896	0.815948	1.76045	0.000426728
						FBgn0051974	CG31974	0.757859	1.69098	0.000423351		FBgn0031432	Cyp309a1	0.819879	1.76526	8.98e-05
						FBgn0267519	28SrRNA-Psi:CR45859	0.758352	1.69156	3.87e-06		FBgn0031558	CG16704	0.831075	1.77901	3.78e-06
						FBgn0031977	baf	0.762202	1.69608	9.55e-05		FBgn0039714	Zip99C	0.835206	1.78411	3.63e-06
						FBgn0039428	CG14237	0.76566	1.70015	4.58e-05		FBgn0047135	CG32276	0.836173	1.78531	1.1e-10
						FBgn0259834	out	0.775682	1.712	6.33e-05		FBgn0085475	CG34446	0.838757	1.78851	0.000481556
						FBgn0030981	CG14191	0.777322	1.71395	0.000287295		FBgn0259932	CG42455	0.839651	1.78962	4.32e-06
						FBgn0030641	CG6299	0.778446	1.71528	0.000131925		FBgn0061356	Hao	0.843965	1.79498	4.03e-06
						FBgn0032286	CG7300	0.786355	1.72471	0.000247182		FBgn0027654	jdp	0.847718	1.79965	5.21e-06
						FBgn0051694	Ifrd1	0.795892	1.73615	7.53e-05		FBgn0028533	CG7953	0.848319	1.8004	1.76e-09
						FBgn0051259	CG31259	0.797098	1.7376	4.13e-05		FBgn0034276	Sardh	0.866914	1.82376	0.000160173
						FBgn0034918	Pym	0.815703	1.76016	7.19e-05		FBgn0037906	PGRP-LB	0.869523	1.82706	0.000235014
						FBgn0010241	Mdr50	0.84317	1.79399	1.44e-05		FBgn0050423	CG30423	0.875713	1.83491	3.38e-06
						FBgn0034335	GstE1	0.854178	1.80773	2.51e-06		FBgn0032726	CG10621	0.884427	1.84603	4.43e-08
						FBgn0029932	CG4607	0.856282	1.81037	0.000359274		FBgn0030836	CG8664	0.886382	1.84854	0.00116817
						FBgn0030834	CG8675	0.856738	1.81094	4.34e-05		FBgn0035546	CG11345	0.88864	1.85143	4.28e-06
						FBgn0020388	Gcn5	0.864199	1.82033	3.21e-06		FBgn0037996	CG4830	0.894682	1.8592	2.76e-08
						FBgn0267408	AOX1	0.87805	1.83789	1.36e-07		FBgn0038414	CG6901	0.894839	1.8594	0.000511123
						FBgn0042206	GstD10	0.897874	1.86332	0.000104849		FBgn0033731	Cpr49Ah	0.903432	1.87051	3.09e-06
						FBgn0259219	CG42319	0.900266	1.86641	9.68e-06		FBgn0023541	Cyp4d14	0.917869	1.88932	1.78e-05
						FBgn0052267	Tom5	0.923517	1.89673	0.000692767		FBgn0002570	Mal-A1	0.937879	1.91571	3.98e-07
						FBgn0034160	CG5550	0.949455	1.93114	2.28e-05		FBgn0052249	CG32249	0.950338	1.93233	1.44e-06
						FBgn0038595	CG7142	0.977866	1.96955	0.000491295		FBgn0034543	galla-1	0.95608	1.94003	1.34e-05
						FBgn0038652	CG7720	0.998517	1.99794	7.92e-09		FBgn0262004	CG42822	0.97776	1.96941	1.27e-05
						FBgn0033153	Gadd45	1.03889	2.05465	0.000207477		FBgn0036381	CG8745	0.982899	1.97643	1.09e-06
						FBgn0038083	Ugt37A3	1.04451	2.06266	8.84e-05		FBgn0051089	CG31089	0.99341	1.99088	3.79e-06
						FBgn0033659	Damm	1.06983	2.09918	0.000103738		FBgn0061361	Tcs1	0.997492	1.99653	0.000560964
						FBgn0033945	CG12868	1.07359	2.10467	1.27e-06		FBgn0263020	CG43315	0.998275	1.99761	5.75e-05
						FBgn0037850	CG14695	1.11604	2.16751	4.03e-06		FBgn0261989	CG42807	1.00534	2.00741	2.68e-06
						FBgn0039644	rdog	1.12157	2.17584	4.7e-09		FBgn0015872	Drip	1.05409	2.0764	2.09e-07
						FBgn0040503	CG7763	1.16926	2.24897	9.6e-06		FBgn0040503	CG7763	1.10037	2.1441	9.78e-08
						FBgn0038412	Zip89B	1.17102	2.25171	1.85e-08		FBgn0004428	LysE	1.11025	2.15883	1.04e-13
						FBgn0010044	GstD8	1.18883	2.27967	1.8e-07		FBgn0034639	CG15673	1.11303	2.16299	1.03e-06
						FBgn0002641	mal	1.22676	2.3404	3.68e-11		FBgn0051075	CG31075	1.11886	2.17176	6.39e-13
						FBgn0010041	GstD5	1.28511	2.43701	1.89e-07		FBgn0000406	Cyt-b5-r	1.11977	2.17312	1.09e-10
						FBgn0033205	Rdh1	1.30984	2.47915	6.05e-10		FBgn0038412	Zip89B	1.15632	2.22889	1.76e-08
						FBgn0053301	CG33301	1.32102	2.49842	2.26e-12		FBgn0050091	CG30091	1.18169	2.26843	0.00082762
						FBgn0051288	CG31288	1.37022	2.58511	3.89e-10		FBgn0264295	CG43773	1.20125	2.29938	3.86e-05
						FBgn0033928	Arc2	1.43957	2.71241	4.38e-15		FBgn0022700	Cht4	1.23304	2.35062	0.000171755
						FBgn0036950	CG6996	1.48215	2.79364	1.58e-15		FBgn0050108	CG30108	1.41903	2.67405	0.000542415
						FBgn0002868	MtnA	1.51425	2.85649	1.31e-15		FBgn0038241	CG8087	1.4378	2.70908	2.39e-06
						FBgn0038160	CG9759	1.54033	2.90861	1.42e-07		FBgn0052698	CARPB	1.46069	2.7524	4.56e-11
						FBgn0040837	CG8620	1.56676	2.96238	1.95e-07		FBgn0266569	CG42259	1.49245	2.81367	4.12e-08
						FBgn0028583	lcs	1.62705	3.08881	5.81e-10		FBgn0033725	Cpr49Ac	1.5184	2.86473	6.82e-06
						FBgn0034480	CG16898	1.65924	3.1585	7.94e-18		FBgn0266488	CG45087	1.57569	2.98077	3.22e-11
						FBgn0015221	Fer2LCH	1.70246	3.25455	7.46e-31		FBgn0020506	Amyrel	1.62363	3.08149	4.39e-05
						FBgn0015872	Drip	1.74214	3.34532	8.31e-14		FBgn0039475	CG6277	1.64045	3.11763	5.08e-05
						FBgn0034427	CG10474	1.83365	3.56437	1.43e-08		FBgn0062412	Ctr1B	1.65443	3.14799	8.81e-14
						FBgn0062412	Ctr1B	1.88619	3.69657	1.31e-16		FBgn0037883	Dph3	1.69886	3.24644	6.89e-06
						FBgn0015222	Fer1HCH	1.98175	3.94973	7.76e-51		FBgn0042119	Cpr65Au	1.75634	3.37841	3.88e-05
						FBgn0034543	galla-1	2.18754	4.55528	3.71e-19		FBgn0002562	Lsp1alpha	1.76698	3.40342	1.92e-32
						FBgn0010038	GstD2	2.34161	5.06867	4.13e-20		FBgn0002869	MtnB	1.79545	3.47123	0.000213828
						FBgn0039714	Zip99C	2.39614	5.26392	9.96e-30		FBgn0038240	CG14851	1.81041	3.50742	1.49e-06
						FBgn0010040	GstD4	2.79096	6.92092	2.49e-22		FBgn0000078	Amy-d	1.91192	3.7631	0.000157415
						FBgn0053192	MtnD	2.87055	7.31343	2.83e-32		FBgn0036393	CG17362	1.99129	3.97591	1.01e-06
						FBgn0002869	MtnB	2.88396	7.38171	1.76e-11		FBgn0033999	CG8093	2.14802	4.4322	2.35e-07
						FBgn0033204	CG2065	2.88462	7.38512	2.63e-35		FBgn0036138	CG14143	2.18579	4.54977	1.8e-09
						FBgn0262146	MtnE	3.13541	8.78726	1.64e-32		FBgn0032281	CG17107	2.21323	4.63712	1.11e-16
						FBgn0034612	CG10505	3.93708	15.3172	1.21e-52		FBgn0015222	Fer1HCH	2.29102	4.89403	3.84e-80
						FBgn0033097	Zip42C.2	6.90365	119.731	1.1e-08		FBgn0034612	CG10505	2.29778	4.91699	8.07e-26
						FBgn0035694	CG13299	7.26914	154.251	0.000586539		FBgn0000079	Amy-p	2.35529	5.11696	1.28e-05
						FBgn0002732	E(spl)malpha-BFM	7.28677	156.147	0.000811189		FBgn0264364	CG43816	2.40767	5.30617	0.000173894
						FBgn0050054	CG30054	7.30193	157.797	0.000525334		FBgn0000640	Fbp2	2.41783	5.34366	1.43e-09
						FBgn0035434	Drsl5	7.35925	164.193	0.000496119		FBgn0040694	CG14974	2.45973	5.50114	7.08e-05
						FBgn0028943	CG15638	7.3642	164.758	0.000429873		FBgn0039685	Obp99b	2.4761	5.56392	6.51e-35
						FBgn0085283	CR34254	7.42095	171.367	0.000404749		FBgn0015221	Fer2LCH	2.49304	5.62965	5.24e-142
						FBgn0263621	CG43630	8.29397	313.858	2.34e-05		FBgn0002863	Acp95EF	2.73764	6.66979	0.000220517
						FBgn0267651	pre-mod(mdg4)-O	8.46266	352.788	0.000336914		FBgn0085195	CG34166	2.77737	6.856	2.11e-17
						FBgn0033497	CG12912	8.47519	355.866	1.29e-05		FBgn0002564	Lsp1gamma	3.17526	9.03331	1.67e-44
						FBgn0266177	pre-mod(mdg4)-I	8.87249	468.691	0.000124916		FBgn0002565	Lsp2	4.29968	19.694	3.33e-35
												FBgn0032280	CG17105	6.19048	73.0331	2.75e-08
												FBgn0003751	trk	6.46882	88.5747	0.00109927
												FBgn0043539	Obp22a	6.54948	93.6678	0.00120781
												FBgn0052712	CG32712	6.59838	96.897	0.000915528
												FBgn0262030	CG42841	6.63866	99.6402	0.00080763
												FBgn0053919	CG33919	6.66152	101.232	0.000786783
												FBgn0262529	CG43083	6.82275	113.201	0.000510732
												FBgn0259831	CG34309	6.8965	119.139	0.000434278
												FBgn0263233	robls54B	6.91578	120.742	0.00055784
												FBgn0030900	Him	6.9503	123.666	0.000419631
												FBgn0034328	BomBc1	7.07605	134.929	0.000298451
												FBgn0038656	CG14294	7.13662	140.714	0.000271852
												FBgn0261686	CG42733	7.1777	144.778	0.000301532
												FBgn0042198	CG16741	7.20145	147.181	0.000205963
												FBgn0005779	PpD6	7.24083	151.254	0.000162526
												FBgn0263000	CG43308	7.24872	152.083	0.000182909
												FBgn0085352	CG34323	7.27754	155.152	0.000191378
												FBgn0266647	CG45154	7.28556	156.017	0.000151357
												FBgn0085248	CG34219	7.30271	157.882	0.000201142
												FBgn0025680	cry	7.40497	169.48	9.19e-05
												FBgn0040514	CG17169	7.42784	172.188	0.000130786
												FBgn0250822	CG34222	7.57272	190.378	5.88e-05
												FBgn0037589	Obp85a	7.57597	190.807	4.96e-05
												FBgn0040989	CG5693	7.78127	219.986	0.000682608
												FBgn0267964	CG46244	7.81297	224.874	1.54e-05
												FBgn0267651	pre-mod(mdg4)-O	7.8523	231.089	5.06e-05
												FBgn0010385	Def	8.05165	265.332	2.67e-06
												FBgn0000551	Edg78E	8.05251	265.489	2.72e-06
												FBgn0050413	CG30413	8.17787	289.59	1.46e-06
												FBgn0040812	CG8750	8.30704	316.714	1.05e-06
												FBgn0050380	CG30380	8.32676	321.075	4.37e-07
