# Supplementary material for: New molecular components of high and low affinity iron import systems in Drosophila
Source: Nat Commun. 2025 Jul 1;16:5662. doi: 10.1038/s41467-025-60758-6 (PMC12218971; doi:10.1038/s41467-025-60758-6)
Supplement: Supplementary file 6 — Supplementary Data 3 [file 41467_2025_60758_MOESM6_ESM.xlsx]

## Sheet: Table S4
	Supplementary Data 3. List of 839 reference genes linked to iron/metals in the Drosophila melanogaster genome.
	Genes were identified by screening the fly transcriptome for gene function annotations associated with 'iron' and other metal-related terms.

## Sheet: Metal_genes (839)
Number	FLyBaseID	Symbol	NAME	CYTOGENETIC_MAP	GENE_SNAPSHOT	GO_BIOLOGICAL_PROCESS	GO_CELLULAR_COMPONENT	GO_MOLECULAR_FUNCTION	H_SAPIENS_ORTHOLOGS	INTERPRO_DOMAINS	PHYSICAL_INTERACTIONS	UNIPROT_FUNCTION	UNIPROT_PROTEIN_DOMAINS
1	FBgn0000053	Gart	GART trifunctional enzyme	27D4-27D4	GART trifunctional enzyme (Gart) encodes a multifunctional enzyme that exhibits phosphoribosylamine-glycine ligase, phosphoribosylformylglycinamidine cyclo-ligase and phosphoribosylglycinamide formyltransferase activities. [Date last reviewed: 2019-09-12]	'de novo' IMP biosynthetic process ; GO:0006189 | inferred from electronic annotation with InterPro:IPR004607, InterPro:IPR004733 involved_in <newline> purine nucleotide biosynthetic process ; GO:0006164 | involved_in inferred from biological aspect of ancestor with PANTHER:PTN000055158 <newline> adenine biosynthetic process ; GO:0046084 | involved_in inferred from biological aspect of ancestor w…	cytosol ; GO:0005829 | is_active_in inferred from biological aspect of ancestor with PANTHER:PTN000055158 <newline> cytosol ; GO:0005829 | located_in inferred from high throughput direct assay	ATP binding ; GO:0005524 | inferred from electronic annotation with InterPro:IPR011761, InterPro:IPR013815, InterPro:IPR013816 enables <newline> metal ion binding ; GO:0046872 | inferred from electronic annotation with InterPro:IPR011761 enables <newline> phosphoribosylformylglycinamidine cyclo-ligase activity ; GO:0004641 | enables inferred from direct assay <newline> phosphoribosylamine-glycine…	Hsap\GART	IPR013815:ATP-grasp fold, subdomain 1 <newline> IPR000115:Phosphoribosylglycinamide synthetase <newline> IPR001555:Phosphoribosylglycinamide formyltransferase, active site <newline> IPR002376:Formyl transferase, N-terminal <newline> IPR004607:Phosphoribosylglycinamide formyltransferase <newline> IPR004733:Phosphoribosylformylglycinamidine cyclo-ligase <newline> IPR010918:PurM-like, C-terminal dom…	-	Trifunctional enzyme required for de novo purine biosynthesis.	-
2	FBgn0000092	dyw	daywake	3B2-3B2	-	positive regulation of circadian sleep/wake cycle, wakefulness ; GO:0010841 | involved_in inferred from mutant phenotype <newline> circadian rhythm ; GO:0007623 | involved_in inferred from expression pattern <newline> multicellular organism reproduction ; GO:0032504 | involved_in inferred from biological aspect of ancestor with PANTHER:PTN001663160	extracellular space ; GO:0005615 | located_in inferred from sequence or structural similarity with to <newline> extracellular space ; GO:0005615 | is_active_in inferred from biological aspect of ancestor with PANTHER:PTN001663160	-	-	IPR038606:Takeout superfamily <newline> IPR010562:Haemolymph juvenile hormone binding	-	Component of the circadian clock or downstream effector of clock function (PubMed:2517256, PubMed:31080079). Required for suppressing daytime sleep (siesta) under ambient environmental temperatures. Part of a heat avoidance mechanism that modulates daytime sleep behavior under different environmental temperatures to minimize the risk of heat exposure. Under cooler ambient temperatures, suppresses…	Belongs to the TO family.
3	FBgn0000108	Appl	beta amyloid protein precursor-like	1B9-1B10	-	short-term memory ; GO:0007614 | involved_in inferred from mutant phenotype <newline> mushroom body development ; GO:0016319 | involved_in inferred from mutant phenotype <newline> synapse organization ; GO:0050808 | involved_in inferred from mutant phenotype <newline> negative regulation of neuron death ; GO:1901215 | involved_in inferred from mutant phenotype <newline> learning or memory ; GO:00…	integral component of membrane ; GO:0016021 | inferred from electronic annotation with InterPro:IPR008155 located_in <newline> neuronal cell body ; GO:0043025 | located_in inferred from direct assay <newline> axon ; GO:0030424 | located_in inferred from direct assay <newline> extracellular region ; GO:0005576 | located_in inferred from direct assay <newline> plasma membrane ; GO:0005886 | located…	transition metal ion binding ; GO:0046914 | inferred from electronic annotation with InterPro:IPR011178 enables <newline> heparin binding ; GO:0008201 | inferred from electronic annotation with InterPro:IPR015849 enables <newline> protein binding ; GO:0005515 | enables inferred from physical interaction with Fas2 <newline> protein binding ; GO:0005515 | enables inferred from physical interaction …	Hsap\APLP2 <newline> Hsap\APLP1 <newline> Hsap\APP <newline> Hsap\SPINT3 <newline> Hsap\TFPI2 <newline> Hsap\TFPI <newline> Hsap\AMBP <newline> Hsap\SPINT4 <newline> Hsap\HHIP <newline> Hsap\SPINT2 <newline> Hsap\WFDC13 <newline> Hsap\SPINT1 <newline> Hsap\WFDC8 <newline> Hsap\EPPIN <newline> Hsap\WFDC6 <newline> Hsap\EPPIN-WFDC6	IPR008154:Amyloidogenic glycoprotein, extracellular <newline> IPR011178:Amyloidogenic glycoprotein, copper-binding <newline> IPR015849:Amyloidogenic glycoprotein, heparin-binding <newline> IPR019543:Beta-amyloid precursor protein C-terminal <newline> IPR019744:Amyloidogenic glycoprotein, copper-binding domain conserved site <newline> IPR019745:Amyloidogenic glycoprotein, intracellular domain, con…	HIP-R <newline> CG1688 <newline> APP-BP1 <newline> Vang <newline> fz <newline> Fas2 <newline> X11L <newline> Aplip1	During development, plays a role in the regulation of the neddylation pathway. Appl and APP-BP1 interact antagonistically during development.	Belongs to the APP family.
4	FBgn0000229	bsk	basket	31B1-31B1	basket (bsk) encodes a serine/threonine-protein kinase, a key component of JNK pathway that phosphorylates the transcription factor encoded by Jra. Its roles include regulation of cell shape and stress response. [Date last reviewed: 2019-03-07]	ovarian follicle cell development ; GO:0030707 | involved_in inferred from mutant phenotype <newline> tumor necrosis factor-mediated signaling pathway ; GO:0033209 | involved_in inferred from genetic interaction with egr <newline> dorsal closure ; GO:0007391 | involved_in inferred from genetic interaction with Jra <newline> cellular response to oxidative stress ; GO:0034599 | involved_in inferred…	cytoplasm ; GO:0005737 | is_active_in inferred from biological aspect of ancestor with PANTHER:PTN000622075 <newline> axon ; GO:0030424 | located_in inferred from direct assay <newline> nucleus ; GO:0005634 | is_active_in inferred from biological aspect of ancestor with PANTHER:PTN000622075 <newline> dendrite ; GO:0030425 | located_in inferred from direct assay	ATP binding ; GO:0005524 | inferred from electronic annotation with InterPro:IPR000719, InterPro:IPR002290, InterPro:IPR003527, InterPro:IPR008351 enables <newline> JUN kinase activity ; GO:0004705 | enables inferred from biological aspect of ancestor with PANTHER:PTN001171982 <newline> protein kinase activity ; GO:0004672 | enables inferred from direct assay <newline> JUN kinase activity ; GO:00…	Hsap\MAPK10 <newline> Hsap\MAPK8 <newline> Hsap\MAPK9 <newline> Hsap\MAPK15 <newline> Hsap\MAPK6 <newline> Hsap\MAPK3 <newline> Hsap\NLK <newline> Hsap\MAPK7 <newline> Hsap\MAPK4 <newline> Hsap\MAPK1	IPR000719:Protein kinase domain <newline> IPR003527:Mitogen-activated protein (MAP) kinase, conserved site <newline> IPR008271:Serine/threonine-protein kinase, active site <newline> IPR008351:Mitogen-activated protein (MAP) kinase, JNK <newline> IPR011009:Protein kinase-like domain superfamily	pr <newline> hep <newline> Cka <newline> cindr <newline> kay <newline> Jra <newline> Mkk4 <newline> p53 <newline> MKP-4 <newline> Tnks <newline> FER	Responds to activation by environmental stress by phosphorylating a number of transcription factors, primarily components of AP-1 such as Jra and also the transcriptional repressor aop, and thus regulates transcriptional activity (PubMed:9224720). Component of the immune response activated by bacterial infection, and is involved in wound healing and in dorsal closure, a morphogenetic movement dur…	Belongs to the protein kinase superfamily. CMGC Ser/Thr protein kinase family. MAP kinase subfamily.
5	FBgn0000261	Cat	Catalase	75E1-75E1	Catalase (Cat) encodes an enzyme that catalyzes the decomposition of hydrogen peroxide. It reduces the amount of oxidative damage to biomolecules and protects cells from the toxic effects of reactive oxygen species. [Date last reviewed: 2018-09-06]	determination of adult lifespan ; GO:0008340 | involved_in traceable author statement <newline> reactive oxygen species metabolic process ; GO:0072593 | involved_in inferred from mutant phenotype <newline> hydrogen peroxide catabolic process ; GO:0042744 | involved_in inferred from biological aspect of ancestor with PANTHER:PTN000157250 <newline> response to hydrogen peroxide ; GO:0042542 | invol…	cytoplasm ; GO:0005737 | is_active_in inferred from biological aspect of ancestor with PANTHER:PTN000157250 <newline> peroxisome ; GO:0005777 | located_in inferred from sequence or structural similarity with HGNC:1516 inferred from sequence model <newline> mitochondrion ; GO:0005739 | is_active_in inferred from biological aspect of ancestor with PANTHER:PTN000157252 <newline> peroxisome ; GO:0005…	heme binding ; GO:0020037 | enables inferred from biological aspect of ancestor with PANTHER:PTN000157250 <newline> catalase activity ; GO:0004096 | enables inferred from biological aspect of ancestor with PANTHER:PTN000157250 <newline> catalase activity ; GO:0004096 | enables inferred from mutant phenotype <newline> catalase activity ; GO:0004096 | enables inferred from genetic interaction with …	Hsap\CAT	IPR010582:Catalase immune-responsive domain <newline> IPR018028:Catalase, mono-functional, haem-containing <newline> IPR002226:Catalase haem-binding site <newline> IPR011614:Catalase core domain <newline> IPR020835:Catalase superfamily <newline> IPR024708:Catalase active site <newline> IPR024711:Catalase, mono-functional, haem-containing, clades 1 and 3 <newline> IPR040333:Catalase, clade 3	Yp2 <newline> CG16826 <newline> CG31343 <newline> ACOX1	Occurs in almost all aerobically respiring organisms and serves to protect cells from the toxic effects of hydrogen peroxide.	Belongs to the catalase family.
6	FBgn0000320	eya	eyes absent	26E1-26E2	eyes absent (eya) encodes a transcriptional cofactor that physically interacts with several other retinal determination proteins, including those encoded by ey, dac, and so. The product of eya regulates eye, gonad, and brain development as well as axon pathfinding. [Date last reviewed: 2018-09-06]	gonad development ; GO:0008406 | involved_in inferred from mutant phenotype <newline> ventral cord development ; GO:0007419 | involved_in inferred from genetic interaction with Abl <newline> salivary gland morphogenesis ; GO:0007435 | involved_in inferred from mutant phenotype <newline> positive regulation of DNA repair ; GO:0045739 | involved_in inferred from biological aspect of ancestor with P…	cytoplasm ; GO:0005737 | located_in inferred from high throughput direct assay <newline> nucleus ; GO:0005634 | located_in inferred from direct assay <newline> cytosol ; GO:0005829 | located_in inferred from direct assay <newline> nucleus ; GO:0005634 | is_active_in inferred from biological aspect of ancestor with PANTHER:PTN000022641	transcription factor binding ; GO:0008134 | enables inferred from physical interaction with so <newline> protein tyrosine phosphatase activity ; GO:0004725 | enables inferred from biological aspect of ancestor with PANTHER:PTN000022641 <newline> protein tyrosine phosphatase activity, metal-dependent ; GO:0030946 | enables inferred from direct assay <newline> transcription coactivator activity ; G…	Hsap\EYA3 <newline> Hsap\EYA2 <newline> Hsap\EYA1 <newline> Hsap\EYA4	IPR006545:EYA domain <newline> IPR028472:Eyes absent family <newline> IPR038102:EYA domain superfamily <newline> IPR042577:EYA domain, metazoan	so <newline> ey <newline> dac <newline> abd-A <newline> Abd-B <newline> Scr <newline> Abl <newline> hop <newline> Socs36E <newline> Socs44A <newline> Rel <newline> IKKbeta <newline> Optix <newline> nmo <newline> cg <newline> tim <newline> gro <newline> Tis11	Tyrosine phosphatase thought to play a role in transcription regulation during organogenesis through its intrinsic protein phosphatase activity (PubMed:14628052, PubMed:14628053). The phosphatase activity was shown in vitro. Appears to function together with So and Dac in eye development (PubMed:9428512, PubMed:9428513). Required for the survival of eye progenitor cells at a critical stage in mor…	Belongs to the HAD-like hydrolase superfamily. EYA family.
7	FBgn0000355	Cp15	Chorion protein 15	66D12-66D12	-	multicellular organism development ; GO:0007275 | inferred from electronic annotation with InterPro:IPR005649 involved_in	egg chorion ; GO:0042600 | inferred from electronic annotation with InterPro:IPR005649 located_in	-	-	IPR005649:Chorion 2	-	Chorion membrane (egg shell) protein; plays a role in protecting the egg from the environment.	Belongs to the chorion protein S15/S18 family.
8	FBgn0000356	Cp16	Chorion protein 16	66D12-66D12	Insufficient genetic data for FlyBase to solicit a summary. [Date last reviewed: 2016-06-30]	multicellular organism development ; GO:0007275 | inferred from electronic annotation with InterPro:IPR008450 involved_in <newline> dorsal appendage formation ; GO:0046843 | involved_in inferred from mutant phenotype	egg chorion ; GO:0042600 | inferred from electronic annotation with InterPro:IPR008450 located_in	-	-	IPR008450:Chorion S16	-	Chorion membrane (egg shell) protein; plays a role in protecting the egg from the environment.	Belongs to the chorion protein S16 family.
9	FBgn0000357	Cp18	Chorion protein 18	66D12-66D12	-	multicellular organism development ; GO:0007275 | inferred from electronic annotation with InterPro:IPR005649 involved_in	egg chorion ; GO:0042600 | inferred from electronic annotation with InterPro:IPR005649 located_in	structural constituent of egg chorion ; GO:0005213 | enables traceable author statement	-	IPR005649:Chorion 2	-	Chorion membrane (egg shell) protein; plays a role in protecting the egg from the environment.	Belongs to the chorion protein S15/S18 family.
10	FBgn0000358	Cp19	Chorion protein 19	66D12-66D12	-	multicellular organism development ; GO:0007275 | inferred from electronic annotation with InterPro:IPR005649, InterPro:IPR009611 involved_in	egg chorion ; GO:0042600 | inferred from electronic annotation with InterPro:IPR005649, InterPro:IPR009611 located_in	-	-	IPR009611:Chorion S19, C-terminal <newline> IPR005649:Chorion 2	-	Chorion membrane (egg shell) protein; plays a role in protecting the egg from the environment.	Belongs to the chorion protein S19 family.
11	FBgn0000359	Cp36	Chorion protein 36	7F1-7F1	Chorion protein 36 (Cp36) encodes an abundant structural protein of the eggshell whose expression is enhanced by gene amplification in ovarian follicle cells. It is essential for fertility and for endochorion integrity. [Date last reviewed: 2019-03-07]	vitelline membrane formation involved in chorion-containing eggshell formation ; GO:0007305 | involved_in inferred from mutant phenotype <newline> eggshell chorion assembly ; GO:0007306 | involved_in inferred from mutant phenotype	egg chorion ; GO:0042600 | located_in inferred from direct assay	structural constituent of egg chorion ; GO:0005213 | enables inferred from mutant phenotype <newline> structural constituent of egg chorion ; GO:0005213 | enables inferred from direct assay	-	IPR008449:Chorion S36/S38	-	Chorion membrane (egg shell) protein; plays a role in protecting the egg from the environment.	Belongs to the chorion protein S36 family.
12	FBgn0000406	Cyt-b5-r	Cytochrome b5-related	36B1-36B1	Insufficient genetic data for FlyBase to solicit a summary. [Date last reviewed: 2016-06-30]	lipid metabolic process ; GO:0006629 | inferred from electronic annotation with InterPro:IPR005804, InterPro:IPR012171 involved_in	integral component of membrane ; GO:0016021 | inferred from electronic annotation with InterPro:IPR012171 located_in <newline> mitochondrion ; GO:0005739 | is_active_in inferred from biological aspect of ancestor with PANTHER:PTN001047707 <newline> mitochondrion ; GO:0005739 | located_in inferred from direct assay	oxidoreductase activity ; GO:0016491 | inferred from electronic annotation with InterPro:IPR012171 enables <newline> heme binding ; GO:0020037 | inferred from electronic annotation with InterPro:IPR018506 enables	Hsap\FADS3 <newline> Hsap\FADS2 <newline> Hsap\FADS1 <newline> Hsap\FADS2P1	IPR018506:Cytochrome b5, heme-binding site <newline> IPR001199:Cytochrome b5-like heme/steroid binding domain <newline> IPR005804:Fatty acid desaturase domain <newline> IPR012171:Fatty acid desaturase <newline> IPR036400:Cytochrome b5-like heme/steroid binding domain superfamily	CG15522 <newline> sun	May play a role in muscle cell metabolism.	-
13	FBgn0000449	dib	disembodied	64A5-64A5	disembodied (dib) encodes a cytochrome P450 involved in ecdysteroid biosynthesis. It shows a mitochondrial localization and catalyzes the addition of a hydroxyl group to the 22 carbon of the cholesterol side chain. dib mutants fail to undergo head involution, dorsal closure and to secrete cuticle. [Date last reviewed: 2019-03-07]	central nervous system development ; GO:0007417 | involved_in inferred from mutant phenotype <newline> midgut development ; GO:0007494 | involved_in inferred from mutant phenotype <newline> dorsal closure ; GO:0007391 | involved_in inferred from mutant phenotype <newline> ecdysone biosynthetic process ; GO:0006697 | involved_in inferred from direct assay <newline> chitin-based embryonic cuticle b…	mitochondrion ; GO:0005739 | located_in inferred from direct assay	oxidoreductase activity, acting on paired donors, with incorporation or reduction of molecular oxygen ; GO:0016705 | inferred from electronic annotation with InterPro:IPR001128, InterPro:IPR002401, InterPro:IPR017972 enables <newline> heme binding ; GO:0020037 | inferred from electronic annotation with InterPro:IPR001128, InterPro:IPR002401 enables <newline> iron ion binding ; GO:0005506 | inferr…	Hsap\CYP11B1 <newline> Hsap\CYP24A1 <newline> Hsap\CYP27B1 <newline> Hsap\CYP27A1 <newline> Hsap\CYP11A1 <newline> Hsap\CYP11B2 <newline> Hsap\CYP27C1 <newline> Hsap\CPB1	IPR017972:Cytochrome P450, conserved site <newline> IPR001128:Cytochrome P450 <newline> IPR002401:Cytochrome P450, E-class, group I <newline> IPR036396:Cytochrome P450 superfamily	-	Required for CNS development; negatively regulates glial cell division in the embryonic midline. Involved in the metabolism of insect hormones; responsible for ecdysteroid C22-hydroxylase activity. May be involved in the breakdown of synthetic insecticides.	Belongs to the cytochrome P450 family.
14	FBgn0000454	Dip-B	Dipeptidase B	87F13-87F13	Dipeptidase B (Dip-B) encodes a peptidase involved in protein metabolism. [Date last reviewed: 2019-09-12]	proteolysis ; GO:0006508 | involved_in inferred from direct assay	cytoplasm ; GO:0005737 | is_active_in inferred from biological aspect of ancestor with PANTHER:PTN000239182	manganese ion binding ; GO:0030145 | inferred from electronic annotation with InterPro:IPR011356 enables <newline> metalloaminopeptidase activity ; GO:0070006 | enables inferred from electronic annotation with InterPro:IPR000819, InterPro:IPR011356 <newline> dipeptidase activity ; GO:0016805 | enables inferred from direct assay <newline> peptidase activity ; GO:0008233 | enables inferred from bio…	Hsap\LAP3 <newline> Hsap\NPEPL1	IPR000819:Peptidase M17, leucyl aminopeptidase, C-terminal <newline> IPR011356:Peptidase M17, leucine aminopeptidase/peptidase B	CG18518 <newline> CG5445	-	-
15	FBgn0000455	Dip-C	Dipeptidase C	87B9-87B9	Insufficient genetic data for FlyBase to solicit a summary. [Date last reviewed: 2016-06-30]	proteolysis ; GO:0006508 | involved_in inferred from direct assay	-	manganese ion binding ; GO:0030145 | inferred from electronic annotation with InterPro:IPR007865 enables <newline> metalloaminopeptidase activity ; GO:0070006 | enables inferred from electronic annotation with InterPro:IPR007865 <newline> peptidase activity ; GO:0008233 | enables inferred from biological aspect of ancestor with PANTHER:PTN000849659 <newline> dipeptidase activity ; GO:0016805 | en…	Hsap\PEPD <newline> Hsap\XPNPEP3 <newline> Hsap\XPNPEP2 <newline> Hsap\XPNPEP1 <newline> Hsap\FASTKD1	IPR000994:Peptidase M24 <newline> IPR001131:Peptidase M24B, X-Pro dipeptidase/aminopeptidase P, conserved site <newline> IPR007865:Aminopeptidase P, N-terminal <newline> IPR029149:Creatinase/Aminopeptidase P/Spt16, N-terminal <newline> IPR036005:Creatinase/aminopeptidase-like	CG8839 <newline> CG1227	-	-
16	FBgn0000473	Cyp6a2	Cytochrome P450 6a2	42D1-42D1	-	response to caffeine ; GO:0031000 | involved_in inferred from direct assay <newline> response to DDT ; GO:0046680 | involved_in inferred from mutant phenotype	-	oxidoreductase activity, acting on paired donors, with incorporation or reduction of molecular oxygen ; GO:0016705 | inferred from electronic annotation with InterPro:IPR001128, InterPro:IPR002401, InterPro:IPR017972 enables <newline> heme binding ; GO:0020037 | inferred from electronic annotation with InterPro:IPR001128, InterPro:IPR002401 enables <newline> iron ion binding ; GO:0005506 | inferr…	Hsap\CYP3A43 <newline> Hsap\CYP3A5 <newline> Hsap\CYP3A4 <newline> Hsap\TBXAS1 <newline> Hsap\CYP3A7-CYP3A51P <newline> Hsap\CYP3A7 <newline> Hsap\CYP4V2 <newline> Hsap\CYP4F3 <newline> Hsap\CYP4F11 <newline> Hsap\CYP4F22 <newline> Hsap\CYP4F12 <newline> Hsap\CYP4F2 <newline> Hsap\CYP4F8 <newline> Hsap\CYP4Z1 <newline> Hsap\CYP4X1 <newline> Hsap\CYP4B1 <newline> Hsap\CYP4A22 <newline> Hsap\CYP4A11	IPR017972:Cytochrome P450, conserved site <newline> IPR001128:Cytochrome P450 <newline> IPR002401:Cytochrome P450, E-class, group I <newline> IPR036396:Cytochrome P450 superfamily	-	Is involved in the breakdown of synthetic insecticides and may be involved in the metabolism of insect hormones.	Belongs to the cytochrome P450 family.
17	FBgn0000568	Eip75B	Ecdysone-induced protein 75B	75A10-75B6	Ecdysone-induced protein 75B (Eip75B) encodes a nuclear receptor that interacts with the receptor encoded by Hr3. The product of Eip75B regulates feeding behavior, fat deposition, and developmental timing in response to nitric oxide (NO) signaling. It also acts downstream from NO in the nervous system, where it controls neuronal remodeling. [Date last reviewed: 2018-09-13]	positive regulation of transcription by RNA polymerase II ; GO:0045944 | involved_in inferred from biological aspect of ancestor with PANTHER:PTN001182089 <newline> ecdysis, chitin-based cuticle ; GO:0018990 | involved_in inferred from mutant phenotype <newline> cell differentiation ; GO:0030154 | involved_in inferred from biological aspect of ancestor with PANTHER:PTN001182089 <newline> regulati…	nucleus ; GO:0005634 | located_in inferred from direct assay	zinc ion binding ; GO:0008270 | inferred from electronic annotation with InterPro:IPR001628, InterPro:IPR013088 enables <newline> heme binding ; GO:0020037 | enables inferred from direct assay <newline> nuclear receptor activity ; GO:0004879 | enables inferred from biological aspect of ancestor with PANTHER:PTN001182089 <newline> DNA binding ; GO:0003677 | enables inferred from direct assay <newl…	Hsap\PPARD <newline> Hsap\PPARA <newline> Hsap\PPARG <newline> Hsap\RARB <newline> Hsap\RARA <newline> Hsap\RARG <newline> Hsap\THRA <newline> Hsap\THRB <newline> Hsap\NR1D1 <newline> Hsap\NR1D2 <newline> Hsap\VDR <newline> Hsap\NR1I3 <newline> Hsap\NR1I2	IPR000536:Nuclear hormone receptor, ligand-binding domain <newline> IPR001628:Zinc finger, nuclear hormone receptor-type <newline> IPR001723:Nuclear hormone receptor <newline> IPR013088:Zinc finger, NHR/GATA-type <newline> IPR001728:Thyroid hormone receptor <newline> IPR035500:Nuclear hormone receptor-like domain superfamily	CG3040 <newline> COX5B <newline> Hr51 <newline> per <newline> drm <newline> hng2 <newline> Nnk <newline> CG10209 <newline> CG6765 <newline> croc <newline> Ptx1 <newline> Rel <newline> mir-34	Implicated in the regulation of ecdysone-triggered gene hierarchies. Probably plays a key role in mediating the regulation of the larval molt by 20-OH-ecdysone.	Belongs to the nuclear hormone receptor family. NR1 subfamily.
18	FBgn0000711	flw	flapwing	9B14-9C1	-	positive regulation of canonical Wnt signaling pathway ; GO:0090263 | involved_in inferred from genetic interaction with Pp1Œ±-96A, Pp1-87B <newline> ovarian nurse cell to oocyte transport ; GO:0007300 | involved_in inferred from mutant phenotype <newline> female germline ring canal formation ; GO:0007301 | involved_in inferred from mutant phenotype <newline> regulation of actomyosin contractile …	nucleus ; GO:0005634 | is_active_in inferred from biological aspect of ancestor with PANTHER:PTN000185231 <newline> cytoplasm ; GO:0005737 | is_active_in inferred from biological aspect of ancestor with PANTHER:PTN000185233	protein serine/threonine phosphatase activity ; GO:0004722 | enables inferred from biological aspect of ancestor with PANTHER:PTN000185233 <newline> myosin phosphatase activity ; GO:0017018 | enables inferred from direct assay <newline> protein serine/threonine phosphatase activity ; GO:0004722 | enables inferred from mutant phenotype	Hsap\PPP1CB <newline> Hsap\PPP5D1 <newline> Hsap\PPP5C <newline> Hsap\PPP2CB <newline> Hsap\PPP4C <newline> Hsap\PPEF2 <newline> Hsap\PPP1CA <newline> Hsap\PPP1CC <newline> Hsap\PPEF1 <newline> Hsap\PPP3CB <newline> Hsap\PPP3CA <newline> Hsap\PPP3CC <newline> Hsap\PPP6C <newline> Hsap\PPP2CA	IPR004843:Calcineurin-like phosphoesterase domain, ApaH type <newline> IPR006186:Serine/threonine-specific protein phosphatase/bis(5-nucleosyl)-tetraphosphatase <newline> IPR029052:Metallo-dependent phosphatase-like <newline> IPR031675:Serine-threonine protein phosphatase, N-terminal	I-2 <newline> Pp1-87B <newline> sds22 <newline> Ppi1 <newline> ZAP3 <newline> CG9933 <newline> Zasp66 <newline> Gbs-76A <newline> CG31457 <newline> trx <newline> mars <newline> CG18190 <newline> Sara <newline> NiPp1 <newline> neb <newline> ec <newline> Spindly <newline> CG31244 <newline> PNUTS <newline> Nop17l <newline> PPP1R15 <newline> pico <newline> I-3 <newline> CG7029 <newline> CG42748 <newl…	Required for cell adhesion in non-muscle tissues and in maintenance of muscle attachment. Vital for larval development.	Belongs to the PPP phosphatase family. PP-1 subfamily.
19	FBgn0001208	Hn	Henna	66A12-66A12	Henna (Hn) encodes a tryptophan phenylalanine hydroxylase. It is a dual function enzyme: it hydroxylates both phenylalanine to generate tyrosine, as well as tryptophan to generate the precursor for peripheral (non-neuronal) serotonin. It is also involved in pteridine synthesis. [Date last reviewed: 2019-03-07]	tyrosine biosynthetic process ; GO:0006571 | involved_in inferred from biological aspect of ancestor with PANTHER:PTN000895564 <newline> L-phenylalanine catabolic process ; GO:0006559 | involved_in inferred from mutant phenotype <newline> long-term memory ; GO:0007616 | involved_in inferred from genetic interaction with Ddc <newline> eye pigment biosynthetic process ; GO:0006726 | involved_in inf…	-	iron ion binding ; GO:0005506 | inferred from electronic annotation with InterPro:IPR001273, InterPro:IPR018301 enables <newline> phenylalanine 4-monooxygenase activity ; GO:0004505 | enables inferred from biological aspect of ancestor with PANTHER:PTN000895564 <newline> phenylalanine 4-monooxygenase activity ; GO:0004505 | enables inferred from mutant phenotype <newline> phenylalanine 4-monooxyg…	Hsap\PAH <newline> Hsap\TPH1 <newline> Hsap\TPH2 <newline> Hsap\TH	IPR018301:Aromatic amino acid hydroxylase, iron/copper binding site <newline> IPR001273:Aromatic amino acid hydroxylase <newline> IPR005961:Phenylalanine-4-hydroxylase, tetrameric form <newline> IPR019773:Tyrosine 3-monooxygenase-like <newline> IPR019774:Aromatic amino acid hydroxylase, C-terminal <newline> IPR002912:ACT domain <newline> IPR036329:Aromatic amino acid monoxygenase, C-terminal doma…	osk	-	Belongs to the biopterin-dependent aromatic amino acid hydroxylase family.
20	FBgn0001220	Hsc70-5	Heat shock protein cognate 5	50E6-50E6	-	protein refolding ; GO:0042026 | involved_in inferred from sequence or structural similarity with UniProtKB:P0CS90 <newline> protein refolding ; GO:0042026 | involved_in inferred from biological aspect of ancestor with PANTHER:PTN002321897 <newline> protein import into mitochondrial matrix ; GO:0030150 | involved_in inferred from sequence or structural similarity with UniProtKB:P0CS90 <newline> a…	mitochondrion ; GO:0005739 | is_active_in inferred from biological aspect of ancestor with PANTHER:PTN000452554 <newline> cytoplasm ; GO:0005737 | is_active_in inferred from biological aspect of ancestor with PANTHER:PTN002321897 <newline> mitochondrion ; GO:0005739 | located_in inferred from high throughput direct assay <newline> mitochondrial inner membrane ; GO:0005743 | located_in inferred fr…	protein folding chaperone ; GO:0044183 | enables inferred from biological aspect of ancestor with PANTHER:PTN002321897 <newline> ATP binding ; GO:0005524 | enables inferred from biological aspect of ancestor with PANTHER:PTN002321897 <newline> heat shock protein binding ; GO:0031072 | enables inferred from biological aspect of ancestor with PANTHER:PTN002321897 <newline> ATP hydrolysis activity ;…	Hsap\HSPA9 <newline> Hsap\HSPA12B <newline> Hsap\HSPA13 <newline> Hsap\HSPA4L <newline> Hsap\HSPA4 <newline> Hsap\HSPA6 <newline> Hsap\HSPH1 <newline> Hsap\HSPA5 <newline> Hsap\ANKRD45 <newline> Hsap\SLC9C2 <newline> Hsap\HSPA12A <newline> Hsap\HSPA1B <newline> Hsap\HSPA1A <newline> Hsap\HSPA1L <newline> Hsap\HSPA14 <newline> Hsap\HSPA2 <newline> Hsap\HSPA8 <newline> Hsap\HYOU1 <newline> Hsap\NKX…	IPR018181:Heat shock protein 70, conserved site <newline> IPR043129:ATPase, nucleotide binding domain <newline> IPR012725:Chaperone DnaK <newline> IPR013126:Heat shock protein 70 family <newline> IPR029048:Heat shock protein 70kD, C-terminal domain superfamily <newline> IPR029047:Heat shock protein 70kD, peptide-binding domain superfamily	CG12691 <newline> spag <newline> Opa1 <newline> Rheb <newline> melt <newline> Akt <newline> Nrd1	-	Belongs to the heat shock protein 70 family.
21	FBgn0001247	Ide	Insulin degrading metalloproteinase	77B6-77B6	Insulin degrading metalloproteinase (Ide) encodes a metalloprotease that controls growth in a cell-autonomous manner by regulating the level of the insulin-like peptide encoded by Ilp2. [Date last reviewed: 2018-09-13]	positive regulation of innate immune response ; GO:0045089 | involved_in inferred from high throughput mutant phenotype <newline> determination of adult lifespan ; GO:0008340 | involved_in inferred from mutant phenotype <newline> negative regulation of developmental growth ; GO:0048640 | involved_in inferred from mutant phenotype <newline> negative regulation of growth ; GO:0045926 | involved_in …	cytosol ; GO:0005829 | is_active_in inferred from biological aspect of ancestor with PANTHER:PTN000220551 <newline> plasma membrane ; GO:0005886 | located_in inferred from direct assay <newline> mitochondrion ; GO:0005739 | is_active_in inferred from biological aspect of ancestor with PANTHER:PTN000220551 <newline> peroxisome ; GO:0005777 | located_in inferred from sequence or structural similari…	metal ion binding ; GO:0046872 | inferred from electronic annotation with InterPro:IPR011237, InterPro:IPR011249 enables <newline> metallopeptidase activity ; GO:0008237 | enables inferred from direct assay <newline> metalloendopeptidase activity ; GO:0004222 | enables inferred from biological aspect of ancestor with PANTHER:PTN000220551	Hsap\IDE <newline> Hsap\NRDC	IPR001431:Peptidase M16, zinc-binding site <newline> IPR007863:Peptidase M16, C-terminal <newline> IPR011765:Peptidase M16, N-terminal <newline> IPR011249:Metalloenzyme, LuxS/M16 peptidase-like <newline> IPR032632:Peptidase M16, middle/third domain	kel <newline> mbf1	Can cleave insulin and TGF-alpha.	Belongs to the peptidase M16 family.
22	FBgn0001977	CIAPIN1	Cytokine induced apoptosis inhibitor 1	35B8-35B8	Cytokine induced apoptosis inhibitor 1 (CIAPIN1) encodes a protein required for chamber development, follicle cell proliferation and survival. [Date last reviewed: 2019-03-07]	iron-sulfur cluster assembly ; GO:0016226 | involved_in inferred from biological aspect of ancestor with PANTHER:PTN000328118 <newline> negative regulation of apoptotic process ; GO:0043066 | involved_in inferred from sequence or structural similarity with MGI:MGI:1922083 <newline> ovarian follicle cell development ; GO:0030707 | involved_in inferred from mutant phenotype	cytoplasm ; GO:0005737 | is_active_in inferred from biological aspect of ancestor with PANTHER:PTN000328118	iron-sulfur cluster binding ; GO:0051536 | inferred from electronic annotation with InterPro:IPR007785 enables <newline> molecular_function ; GO:0003674 | enables no biological data available	Hsap\CIAPIN1	IPR007785:Anamorsin	CG6523 <newline> CG33672	Component of the cytosolic iron-sulfur (Fe-S) protein assembly (CIA) machinery. Required for the maturation of extramitochondrial Fe-S proteins. Part of an electron transfer chain functioning in an early step of cytosolic Fe-S biogenesis, facilitating the de novo assembly of a	Belongs to the anamorsin family.
23	FBgn0001992	Cyp303a1	Cytochrome P450 303a1	35F1-35F1	-	sensory organ development ; GO:0007423 | involved_in inferred from mutant phenotype	-	oxidoreductase activity, acting on paired donors, with incorporation or reduction of molecular oxygen ; GO:0016705 | inferred from electronic annotation with InterPro:IPR001128, InterPro:IPR002401, InterPro:IPR017972 enables <newline> heme binding ; GO:0020037 | inferred from electronic annotation with InterPro:IPR001128, InterPro:IPR002401 enables <newline> iron ion binding ; GO:0005506 | inferr…	Hsap\CYP2A13 <newline> Hsap\CYP2A6 <newline> Hsap\CYP2C8 <newline> Hsap\CYP2F1 <newline> Hsap\CYP2J2 <newline> Hsap\CYP2E1 <newline> Hsap\CYP2W1 <newline> Hsap\CYP2C18 <newline> Hsap\CYP2B6 <newline> Hsap\CYP2D6 <newline> Hsap\CYP2D7 <newline> Hsap\CYP2S1 <newline> Hsap\CYP2C19 <newline> Hsap\CYP2C9 <newline> Hsap\CYP2A7 <newline> Hsap\CYP2U1 <newline> Hsap\CYP1A1 <newline> Hsap\CYP2R1	IPR017972:Cytochrome P450, conserved site <newline> IPR001128:Cytochrome P450 <newline> IPR002401:Cytochrome P450, E-class, group I <newline> IPR036396:Cytochrome P450 superfamily	-	May be involved in the metabolism of insect hormones and in the breakdown of synthetic insecticides.	Belongs to the cytochrome P450 family.
24	FBgn0002022	Catsup	Catecholamines up	37B11-37B11	-	regulation of catecholamine metabolic process ; GO:0042069 | involved_in inferred from mutant phenotype <newline> regulation of epithelial cell migration, open tracheal system ; GO:2000274 | involved_in inferred from mutant phenotype <newline> ovarian nurse cell to oocyte transport ; GO:0007300 | involved_in inferred from high throughput mutant phenotype <newline> positive regulation of border fo…	membrane ; GO:0016020 | inferred from electronic annotation with InterPro:IPR003689 located_in <newline> neuronal cell body ; GO:0043025 | located_in inferred from direct assay <newline> synapse ; GO:0045202 | located_in inferred from direct assay <newline> perinuclear endoplasmic reticulum ; GO:0097038 | located_in inferred from direct assay <newline> axon ; GO:0030424 | located_in inferred from…	zinc ion transmembrane transporter activity ; GO:0005385 | enables inferred from biological aspect of ancestor with PANTHER:PTN000424313 <newline> enzyme regulator activity ; GO:0030234 | enables inferred from mutant phenotype <newline> zinc ion transmembrane transporter activity ; GO:0005385 | enables inferred by curator from GO:0010312	Hsap\SLC39A7 <newline> Hsap\SLC39A5 <newline> Hsap\SLC39A6 <newline> Hsap\SLC39A4 <newline> Hsap\SLC39A14 <newline> Hsap\SLC39A13 <newline> Hsap\SLC39A12 <newline> Hsap\SLC39A8 <newline> Hsap\SLC39A10 <newline> Hsap\SLC39A11	IPR003689:Zinc/iron permease	ple <newline> Pu <newline> CTPsyn	Negatively regulates tyrosine hydroxylase activity.	Belongs to the ZIP transporter (TC 2.A.5) family. KE4/Catsup subfamily.
25	FBgn0002044	swm	second mitotic wave missing	37E4-37E4	-	positive regulation of RNA export from nucleus ; GO:0046833 | involved_in inferred from mutant phenotype <newline> positive regulation of gene expression ; GO:0010628 | involved_in inferred from mutant phenotype <newline> negative regulation of mRNA polyadenylation ; GO:1900364 | involved_in inferred from mutant phenotype	nucleus ; GO:0005634 | is_active_in inferred from biological aspect of ancestor with PANTHER:PTN000373411 <newline> nucleus ; GO:0005634 | located_in inferred from direct assay	metal ion binding ; GO:0046872 | inferred from electronic annotation with InterPro:IPR000571 enables <newline> protein binding ; GO:0005515 | enables inferred from physical interaction with UniProtKB:Q9VSK8 <newline> RNA binding ; GO:0003723 | enables inferred from biological aspect of ancestor with PANTHER:PTN000373411 <newline> mRNA binding ; GO:0003729 | enables inferred from direct assay	Hsap\RBM26 <newline> Hsap\RBM27	IPR000571:Zinc finger, CCCH-type <newline> IPR012677:Nucleotide-binding alpha-beta plait domain superfamily <newline> IPR002483:PWI domain <newline> IPR035979:RNA-binding domain superfamily <newline> IPR045137:RNA-binding protein 26/27 <newline> IPR039511:RBM26-like, RNA recognition motif 2	FucTA <newline> ZC3H3	Negatively regulates Hedgehog (hh) protein signal in wing development (PubMed:18245841). Regulates neural-specific glycosylation by binding to FucTA mRNA and facilitating its nuclear export in neural cells (PubMed:21203496).	-
26	FBgn0002354	l(3)87Df	lethal (3) 87Df	87D9-87D9	lethal (3) 87Df (l(3)87Df) encodes an essential locus required in embryos, early larvae, late pupae and oogenesis. [Date last reviewed: 2019-09-26]	mitochondrial cytochrome c oxidase assembly ; GO:0033617 | involved_in inferred from biological aspect of ancestor with PANTHER:PTN001269069	mitochondrial inner membrane ; GO:0005743 | inferred from electronic annotation with InterPro:IPR022533 located_in <newline> mitochondrion ; GO:0005739 | is_active_in inferred from biological aspect of ancestor with PANTHER:PTN001269069	-	Hsap\COX20	IPR022533:Cox20	-	-	-
27	FBgn0002787	Rpn8	Regulatory particle non-ATPase 8	60C8-60C8	-	proteasome-mediated ubiquitin-dependent protein catabolic process ; GO:0043161 | involved_in inferred from biological aspect of ancestor with PANTHER:PTN000057040 <newline> proteasome-mediated ubiquitin-dependent protein catabolic process ; GO:0043161 | involved_in inferred from mutant phenotype <newline> proteasome-mediated ubiquitin-dependent protein catabolic process ; GO:0043161 | involved_in…	proteasome regulatory particle ; GO:0005838 | part_of inferred from direct assay <newline> proteasome regulatory particle ; GO:0005838 | part_of inferred from sequence or structural similarity with HGNC:9565 inferred from direct assay <newline> dendrite ; GO:0030425 | located_in inferred from mutant phenotype <newline> proteasome regulatory particle, lid subcomplex ; GO:0008541 | part_of inferred…	molecular_function ; GO:0003674 | enables no biological data available <newline> isopeptidase activity ; GO:0070122 | NOT enables inferred from sequence or structural similarity with UniProtKB:P51665 <newline> metal-dependent deubiquitinase activity ; GO:0140492 | NOT enables inferred from sequence or structural similarity with UniProtKB:P51665	Hsap\PSMD7 <newline> Hsap\COPS6 <newline> Hsap\COPS5 <newline> Hsap\BRCC3 <newline> Hsap\STAMBPL1 <newline> Hsap\STAMBP <newline> Hsap\PSMD14 <newline> Hsap\MYSM1 <newline> Hsap\MPND <newline> Hsap\EIF3F	IPR024969:Rpn11/EIF3F, C-terminal <newline> IPR000555:JAB1/MPN/MOV34 metalloenzyme domain <newline> IPR033858:26S Proteasome non-ATPase regulatory subunit 7/8 <newline> IPR037518:MPN domain	Prosbeta6 <newline> Rpt3 <newline> Prosalpha7 <newline> Rpn1 <newline> Prosalpha5 <newline> Rpn11 <newline> Prosbeta7 <newline> Rpn9 <newline> Prosbeta1 <newline> Rpn5 <newline> Prosbeta2 <newline> Prosbeta3 <newline> Prosalpha4 <newline> Rpn2 <newline> Rpt5 <newline> Rpt6 <newline> Rpt2 <newline> Rpn13 <newline> Rpn7 <newline> Rpn3 <newline> Prosalpha6 <newline> Prosbeta4 <newline> Prosalpha2 <n…	Acts as a regulatory subunit of the 26S proteasome which is involved in the ATP-dependent degradation of ubiquitinated proteins.	Belongs to the peptidase M67A family.
28	FBgn0002868	MtnA	Metallothionein A	85E9-85E9	Metallothionein A (MtnA) encodes a member of the Metallothionein family whose transcript level is higher than that of the other four Drosophila metallothioneins. Transcription is strongly induced by copper and cadmium ions and this induction depends on the transcription factor encoded by MTF-1. [Date last reviewed: 2019-03-14]	metal ion homeostasis ; GO:0055065 | involved_in inferred from mutant phenotype <newline> response to metal ion ; GO:0010038 | involved_in inferred from sequence or structural similarity with MtnE <newline> response to metal ion ; GO:0010038 | involved_in inferred from direct assay	cellular_component ; GO:0005575 | is_active_in no biological data available	metal ion binding ; GO:0046872 | enables inferred from direct assay	Hsap\MT3 <newline> Hsap\MT4 <newline> Hsap\MT2A <newline> Hsap\MT1E <newline> Hsap\MT1H <newline> Hsap\MT1F <newline> Hsap\MT1B <newline> Hsap\MT1M <newline> Hsap\MT1X <newline> Hsap\MT1G <newline> Hsap\MT1HL1	IPR000966:Metallothionein, family 5, Diptera	Jafrac1	This protein binds cations of several transition elements. It is thought to be involved in detoxification processes.	Belongs to the metallothionein superfamily. Type 5 family.
29	FBgn0002869	MtnB	Metallothionein B	92E12-92E13	Metallothionein B (MtnB) encodes one of the five metallothioneins. They are metal-binding polypeptides that coordinate both physiological and xenobiotic metal ions, either for homeostasis or detoxification purposes. The product of MtnB shows a preference towards divalent metal ion binding. [Date last reviewed: 2019-03-14]	response to metal ion ; GO:0010038 | involved_in inferred from sequence or structural similarity with MtnE <newline> metal ion homeostasis ; GO:0055065 | involved_in inferred from mutant phenotype <newline> response to metal ion ; GO:0010038 | involved_in inferred from direct assay	cellular_component ; GO:0005575 | is_active_in no biological data available	metal ion binding ; GO:0046872 | enables inferred from direct assay <newline> copper ion binding ; GO:0005507 | enables inferred from direct assay	Hsap\MT3 <newline> Hsap\MT4 <newline> Hsap\MT2A <newline> Hsap\MT1E <newline> Hsap\MT1H <newline> Hsap\MT1F <newline> Hsap\MT1B <newline> Hsap\MT1M <newline> Hsap\MT1X <newline> Hsap\MT1G <newline> Hsap\MT1HL1	IPR000966:Metallothionein, family 5, Diptera	Jafrac1 <newline> CG13192	This protein binds cations of several transition elements. Thought to be involved in metal ion homeostasis.	Belongs to the metallothionein superfamily. Type 5 family.
30	FBgn0003132	Pp1-13C	Protein phosphatase 1 at 13C	13B9-13B9	Protein phosphatase 1 at 13C (Pp1-13C) encodes a phosphatase involved in hedgehog signaling regulation and sperm competition. [Date last reviewed: 2019-08-01]	sperm competition ; GO:0046692 | involved_in inferred from mutant phenotype <newline> negative regulation of smoothened signaling pathway ; GO:0045879 | involved_in inferred from genetic interaction with NiPp1 <newline> protein dephosphorylation ; GO:0006470 | involved_in inferred from direct assay	protein phosphatase type 1 complex ; GO:0000164 | inferred from electronic annotation with InterPro:IPR037981 part_of <newline> PTW/PP1 phosphatase complex ; GO:0072357 | part_of inferred from electronic annotation with InterPro:IPR037979 <newline> nucleus ; GO:0005634 | is_active_in inferred from biological aspect of ancestor with PANTHER:PTN000185231 <newline> cytoplasm ; GO:0005737 | is_active…	protein serine/threonine phosphatase activity ; GO:0004722 | enables inferred from direct assay <newline> protein serine/threonine phosphatase activity ; GO:0004722 | enables inferred from biological aspect of ancestor with PANTHER:PTN000185233	Hsap\PPP1CC <newline> Hsap\PPP1CA <newline> Hsap\PPP5C <newline> Hsap\PPP2CB <newline> Hsap\PPP4C <newline> Hsap\PPEF2 <newline> Hsap\PPEF1 <newline> Hsap\PPP3CB <newline> Hsap\PPP3CA <newline> Hsap\PPP1CB <newline> Hsap\PPP3CC <newline> Hsap\PPP6C <newline> Hsap\PPP2CA <newline> Hsap\PPP5D1	IPR004843:Calcineurin-like phosphoesterase domain, ApaH type <newline> IPR006186:Serine/threonine-specific protein phosphatase/bis(5-nucleosyl)-tetraphosphatase <newline> IPR029052:Metallo-dependent phosphatase-like <newline> IPR031675:Serine-threonine protein phosphatase, N-terminal <newline> IPR037979:Serine/threonine-protein phosphatase PP1-alpha catalytic subunit	I-2 <newline> CG18787 <newline> CG7049 <newline> CG18789 <newline> CG1532 <newline> Ppi1 <newline> ZAP3 <newline> CG9933 <newline> Zasp66 <newline> Gbs-76A <newline> CG31457 <newline> trx <newline> mars <newline> Sara <newline> NiPp1 <newline> neb <newline> ec <newline> Spindly <newline> CG31244 <newline> PNUTS <newline> Nop17l <newline> PPP1R15 <newline> pico <newline> I-3 <newline> CG7029 <newl…	-	Belongs to the PPP phosphatase family. PP-1 subfamily.
31	FBgn0003134	Pp1alpha-96A	Protein phosphatase 1alpha at 96A	96A5-96A5	Protein phosphatase 1Œ± at 96A (Pp1Œ±-96A) encodes a phosphatase involved in the regulation of Hedgehog and Wnt signaling pathways. [Date last reviewed: 2019-09-12]	protein dephosphorylation ; GO:0006470 | involved_in inferred from sequence or structural similarity <newline> beta-catenin destruction complex disassembly ; GO:1904886 | involved_in inferred from sequence or structural similarity with UniProtKB:P62139 <newline> positive regulation of innate immune response ; GO:0045089 | involved_in inferred from high throughput mutant phenotype <newline> negati…	nucleus ; GO:0005634 | is_active_in inferred from biological aspect of ancestor with PANTHER:PTN000185231 <newline> protein phosphatase type 1 complex ; GO:0000164 | part_of inferred from sequence or structural similarity <newline> cytoplasm ; GO:0005737 | is_active_in inferred from biological aspect of ancestor with PANTHER:PTN000185233 <newline> cytoplasm ; GO:0005737 | located_in inferred from…	protein serine/threonine phosphatase activity ; GO:0004722 | enables inferred from sequence or structural similarity <newline> protein serine/threonine phosphatase activity ; GO:0004722 | enables inferred from biological aspect of ancestor with PANTHER:PTN000185233	Hsap\PPP5C <newline> Hsap\PPP2CB <newline> Hsap\PPP4C <newline> Hsap\PPEF2 <newline> Hsap\PPP1CA <newline> Hsap\PPP1CC <newline> Hsap\PPEF1 <newline> Hsap\PPP3CB <newline> Hsap\PPP3CA <newline> Hsap\PPP1CB <newline> Hsap\PPP3CC <newline> Hsap\PPP6C <newline> Hsap\PPP2CA <newline> Hsap\PPP5D1	IPR004843:Calcineurin-like phosphoesterase domain, ApaH type <newline> IPR006186:Serine/threonine-specific protein phosphatase/bis(5-nucleosyl)-tetraphosphatase <newline> IPR029052:Metallo-dependent phosphatase-like <newline> IPR031675:Serine-threonine protein phosphatase, N-terminal	I-2 <newline> sds22 <newline> Ppi1 <newline> ZAP3 <newline> CG9933 <newline> Zasp66 <newline> Gbs-76A <newline> CG31457 <newline> trx <newline> mars <newline> Sara <newline> NiPp1 <newline> neb <newline> ec <newline> Spindly <newline> CG31244 <newline> PNUTS <newline> Nop17l <newline> PPP1R15 <newline> pico <newline> I-3 <newline> CG7029 <newline> CG42748 <newline> corolla <newline> Gbs-70E <newl…	-	Belongs to the PPP phosphatase family. PP-1 subfamily.
32	FBgn0003137	Ppn	Papilin	98D3-98D4	-	extracellular matrix organization ; GO:0030198 | involved_in inferred from biological aspect of ancestor with PANTHER:PTN000347317 <newline> extracellular matrix organization ; GO:0030198 | involved_in inferred from mutant phenotype	extracellular region ; GO:0005576 | located_in inferred from electronic annotation with InterPro:IPR008197 <newline> basement membrane ; GO:0005604 | located_in inferred from direct assay <newline> extracellular matrix ; GO:0031012 | is_active_in inferred from biological aspect of ancestor with PANTHER:PTN000347317	serine-type endopeptidase inhibitor activity ; GO:0004867 | inferred from electronic annotation with InterPro:IPR002223 enables <newline> extracellular matrix structural constituent ; GO:0005201 | enables inferred from mutant phenotype <newline> metalloendopeptidase activity ; GO:0004222 | enables inferred from biological aspect of ancestor with PANTHER:PTN000347317	Hsap\ADAMTS4 <newline> Hsap\THSD4 <newline> Hsap\ADAMTS10 <newline> Hsap\ADAMTS13 <newline> Hsap\ADAMTS14 <newline> Hsap\ADAMTS2 <newline> Hsap\ADAMTS19 <newline> Hsap\ADAMTS8 <newline> Hsap\ADAMTS16 <newline> Hsap\ADAMTSL5 <newline> Hsap\ADAMTS20 <newline> Hsap\PAPLN <newline> Hsap\ADAMTSL4 <newline> Hsap\ADAMTS5 <newline> Hsap\ADAMTS18 <newline> Hsap\ADAMTS9 <newline> Hsap\ADAMTSL2 <newline> Hs…	IPR000884:Thrombospondin type-1 (TSP1) repeat <newline> IPR002223:Pancreatic trypsin inhibitor Kunitz domain <newline> IPR003598:Immunoglobulin subtype 2 <newline> IPR007110:Immunoglobulin-like domain <newline> IPR008197:WAP-type 'four-disulfide core' domain <newline> IPR010294:ADAM-TS Spacer 1 <newline> IPR010909:PLAC <newline> IPR013783:Immunoglobulin-like fold <newline> IPR020901:Proteinase in…	-	Essential extracellular matrix (ECM) protein that influences cell rearrangements. May act by modulating metalloproteinases action during organogenesis. Able to non-competitively inhibit procollagen N-proteinase, an ADAMTS metalloproteinase.	Belongs to the papilin family.
33	FBgn0003139	PpV	Protein phosphatase V	5F4-5F4	Protein phosphatase V (PpV) encodes the catalytic subunit of the protein phosphatase 6 (PP6), which negatively regulates JNK and AMPK signaling. PpV product is essential for lipid homeostasis and Ras-induced tumorigenesis. [Date last reviewed: 2018-09-20]	protein dephosphorylation ; GO:0006470 | involved_in inferred from sequence model <newline> negative regulation of JNK cascade ; GO:0046329 | involved_in inferred from mutant phenotype <newline> G1/S transition of mitotic cell cycle ; GO:0000082 | involved_in inferred from genetic interaction with SGD:S000002205 <newline> mitotic cell cycle ; GO:0000278 | involved_in inferred from mutant phenotype	cytoplasm ; GO:0005737 | located_in inferred from direct assay	hydrolase activity ; GO:0016787 | inferred from electronic annotation with InterPro:IPR004843, InterPro:IPR006186 enables <newline> protein serine/threonine phosphatase activity ; GO:0004722 | enables inferred from sequence model	Hsap\PPP6C <newline> Hsap\PPP5C <newline> Hsap\PPP2CB <newline> Hsap\PPP4C <newline> Hsap\PPEF2 <newline> Hsap\PPP1CA <newline> Hsap\PPP1CC <newline> Hsap\PPEF1 <newline> Hsap\PPP3CB <newline> Hsap\PPP3CA <newline> Hsap\PPP1CB <newline> Hsap\PPP3CC <newline> Hsap\PPP2CA <newline> Hsap\PPP5D1	IPR004843:Calcineurin-like phosphoesterase domain, ApaH type <newline> IPR006186:Serine/threonine-specific protein phosphatase/bis(5-nucleosyl)-tetraphosphatase <newline> IPR029052:Metallo-dependent phosphatase-like	Raf <newline> Tap42 <newline> wdb	May be involved in controlling cellularization or in regulating transcription of the genes involved in this process.	Belongs to the PPP phosphatase family. PP-6 (PP-V) subfamily.
34	FBgn0003140	PpY-55A	Protein phosphatase Y at 55A	55A2-55A2	Protein phosphatase Y at 55A (PpY-55A) encodes a male serine/threonine phosphatase expressed in testis somatic cells. [Date last reviewed: 2019-08-01]	protein dephosphorylation ; GO:0006470 | involved_in inferred from direct assay	cytoplasm ; GO:0005737 | is_active_in inferred from biological aspect of ancestor with PANTHER:PTN000185233 <newline> nucleus ; GO:0005634 | located_in inferred from direct assay <newline> cytoplasm ; GO:0005737 | located_in inferred from direct assay <newline> nucleus ; GO:0005634 | is_active_in inferred from biological aspect of ancestor with PANTHER:PTN000185231	protein serine/threonine phosphatase activity ; GO:0004722 | enables inferred from biological aspect of ancestor with PANTHER:PTN000185233 <newline> protein serine/threonine phosphatase activity ; GO:0004722 | enables inferred from direct assay	Hsap\PPP1CA <newline> Hsap\PPP1CC <newline> Hsap\PPP5C <newline> Hsap\PPP2CB <newline> Hsap\PPP4C <newline> Hsap\PPEF2 <newline> Hsap\PPEF1 <newline> Hsap\PPP3CB <newline> Hsap\PPP3CA <newline> Hsap\PPP1CB <newline> Hsap\PPP3CC <newline> Hsap\PPP6C <newline> Hsap\PPP2CA <newline> Hsap\PPP5D1	IPR004843:Calcineurin-like phosphoesterase domain, ApaH type <newline> IPR006186:Serine/threonine-specific protein phosphatase/bis(5-nucleosyl)-tetraphosphatase <newline> IPR029052:Metallo-dependent phosphatase-like	PPYR1	-	Belongs to the PPP phosphatase family. PP-Y subfamily.
35	FBgn0003189	r	rudimentary	14F5-15A1	rudimentary (r) encodes the CAD protein that catalyzes the initial steps of de novo pyrimidine biosynthesis. r depletion results in wing malformations and pyrimidine auxotrophy. [Date last reviewed: 2019-03-14]	'de novo' pyrimidine nucleobase biosynthetic process ; GO:0006207 | involved_in inferred from mutant phenotype <newline> UTP biosynthetic process ; GO:0006228 | involved_in inferred from biological aspect of ancestor with PANTHER:PTN000150227 <newline> glutamine metabolic process ; GO:0006541 | involved_in inferred by curator from GO:0004088 <newline> 'de novo' pyrimidine nucleobase biosynthetic …	cytoplasm ; GO:0005737 | is_active_in inferred from biological aspect of ancestor with PANTHER:PTN000150222 <newline> cytosol ; GO:0005829 | is_active_in inferred from biological aspect of ancestor with PANTHER:PTN000150227	ATP binding ; GO:0005524 | inferred from electronic annotation with InterPro:IPR005479, InterPro:IPR011761, InterPro:IPR013815, InterPro:IPR013816 enables <newline> amino acid binding ; GO:0016597 | inferred from electronic annotation with InterPro:IPR006130, InterPro:IPR006131 enables <newline> metal ion binding ; GO:0046872 | inferred from electronic annotation with InterPro:IPR011761 enables <…	Hsap\CAD <newline> Hsap\CPS1 <newline> Hsap\TMEM116	IPR002082:Aspartate carbamoyltransferase <newline> IPR002195:Dihydroorotase, conserved site <newline> IPR002474:Carbamoyl-phosphate synthase small subunit, N-terminal domain <newline> IPR005479:Carbamoyl-phosphate synthetase large subunit-like, ATP-binding domain <newline> IPR005480:Carbamoyl-phosphate synthetase, large subunit oligomerisation domain <newline> IPR005483:Carbamoyl-phosphate syntha…	Vps4 <newline> ScsbetaG <newline> Pp2A-29B <newline> Pi3K68D <newline> CG9467 <newline> CG1371 <newline> betaCOP <newline> boca <newline> CG33303 <newline> CG3008 <newline> Mpcp2 <newline> GluProRS <newline> Idh3a <newline> Art4 <newline> PCB <newline> Nfs1 <newline> Cnx99A <newline> CCT3 <newline> mEFTu1 <newline> Gfat2 <newline> Cyp12d1-p <newline> SerRS <newline> Mcad <newline> Chc <newline> G…	This protein is a 'fusion' protein encoding four enzymatic activities of the pyrimidine pathway (GATase, CPSase, ATCase and DHOase).	-
36	FBgn0003218	rdgB	retinal degeneration B	12C1-12C4	retinal degeneration B (rdgB) encodes a member of the Class IIA Phosphatidylinositol transfer protein (PITP) family. It supports multiple biochemical functions involving lipid transfer during G-protein coupled phospholipase C activation. [Date last reviewed: 2019-03-14]	cellular response to light stimulus ; GO:0071482 | involved_in inferred from mutant phenotype <newline> phosphatidylinositol metabolic process ; GO:0046488 | involved_in inferred from mutant phenotype <newline> rhodopsin mediated signaling pathway ; GO:0016056 | involved_in inferred from mutant phenotype <newline> sensory perception of smell ; GO:0007608 | involved_in inferred from mutant phenoty…	subrhabdomeral cisterna ; GO:0016029 | located_in traceable author statement <newline> integral component of plasma membrane ; GO:0005887 | located_in inferred from sequence or structural similarity <newline> subrhabdomeral cisterna ; GO:0016029 | located_in non-traceable author statement <newline> cytoplasm ; GO:0005737 | is_active_in inferred from biological aspect of ancestor with PANTHER:PTN0…	metal ion binding ; GO:0046872 | inferred from electronic annotation with InterPro:IPR004177 enables <newline> phosphatidylinositol transfer activity ; GO:0008526 | enables non-traceable author statement <newline> phosphatidylcholine transporter activity ; GO:0008525 | enables inferred from direct assay <newline> phosphatidylinositol transfer activity ; GO:0008526 | enables inferred from direct a…	Hsap\LPIN2 <newline> Hsap\PITPNM3 <newline> Hsap\PITPNA <newline> Hsap\PITPNB <newline> Hsap\PITPNM2 <newline> Hsap\PITPNM1 <newline> Hsap\LPIN3 <newline> Hsap\LPIN1 <newline> Hsap\PITPNC1	IPR001666:Phosphatidylinositol transfer protein <newline> IPR004177:DDHD domain <newline> IPR023393:START-like domain superfamily <newline> IPR031315:LNS2/PITP <newline> IPR036412:HAD-like superfamily	CG10494 <newline> CG9205 <newline> RanGAP <newline> l(2)k01209 <newline> CG1603 <newline> cert <newline> az2 <newline> CG1513 <newline> Ask1 <newline> Nup358 <newline> Bcs1 <newline> CG33523 <newline> Sk2 <newline> AIF <newline> GAPcenA	Catalyzes the transfer of phosphatidylinositol (PI) and phosphatidic acid (PA) between membranes (PubMed:22822086). May control phosphatidylinositol concentration in transport vesicles from the subrhabdomeric cisternae (SRC) to the rhabdomere (PubMed:1903119). May function as a calcium transporter (PubMed:1903119).	Belongs to the PtdIns transfer protein family. PI transfer class IIA subfamily.
37	FBgn0003256	rl	rolled	h41-h41	rolled (rl) encodes the mitogen activated protein (MAP) kinase, core component of the RAS/MAPK pathway. It is inactivated by the phosphatases encoded by PTP-ER and Mkp3. It phosphorylates a diverse set of downstream cytoplasmic and nuclear effectors, which impact cell fate decisions in a wide array of tissues. [Date last reviewed: 2019-03-14]	positive regulation of cell size ; GO:0045793 | involved_in inferred from mutant phenotype <newline> fibroblast growth factor receptor signaling pathway ; GO:0008543 | involved_in inferred from direct assay <newline> vascular endothelial growth factor receptor signaling pathway ; GO:0048010 | involved_in inferred from direct assay <newline> sevenless signaling pathway ; GO:0045500 | involved_in i…	nucleus ; GO:0005634 | located_in inferred from direct assay <newline> cytosol ; GO:0005829 | located_in inferred from direct assay <newline> cytoplasm ; GO:0005737 | is_active_in inferred from biological aspect of ancestor with PANTHER:PTN000622075 <newline> neuromuscular junction ; GO:0031594 | located_in inferred from direct assay <newline> nucleus ; GO:0005634 | is_active_in inferred from bio…	ATP binding ; GO:0005524 | inferred from electronic annotation with InterPro:IPR000719, InterPro:IPR002290, InterPro:IPR003527, InterPro:IPR008349, InterPro:IPR017441 enables <newline> MAP kinase activity ; GO:0004707 | enables inferred from direct assay <newline> protein serine/threonine kinase activity ; GO:0004674 | enables inferred from direct assay <newline> transcription factor binding ; GO…	Hsap\MAPK1 <newline> Hsap\MAPK13 <newline> Hsap\MAPK12 <newline> Hsap\MAPK14 <newline> Hsap\MAPK6 <newline> Hsap\MAPK3 <newline> Hsap\MAPK7 <newline> Hsap\MAPK11 <newline> Hsap\MAPK15 <newline> Hsap\MAPK4	IPR000719:Protein kinase domain <newline> IPR003527:Mitogen-activated protein (MAP) kinase, conserved site <newline> IPR008271:Serine/threonine-protein kinase, active site <newline> IPR008349:Mitogen-activated protein (MAP) kinase, ERK1/2 <newline> IPR011009:Protein kinase-like domain superfamily <newline> IPR017441:Protein kinase, ATP binding site	msk <newline> Cdk2 <newline> Raf <newline> Hsp60A <newline> CG9391 <newline> Lpin <newline> Svil <newline> Gp93 <newline> Galphaq <newline> tay <newline> Dsor1 <newline> kay <newline> Jra <newline> Lk6 <newline> cic <newline> krz <newline> corto <newline> Lamtor3 <newline> Ppm1 <newline> hid <newline> hng1 <newline> aop <newline> pnt <newline> Rack1 <newline> poe <newline> pum	Serine/threonine kinase which acts as an essential component of the MAP kinase signal transduction pathway to regulate proliferation, differentiation and effect cell fate decisions in various tissues (PubMed:8157002, PubMed:19965758, PubMed:22140578, PubMed:27552662). Required downstream of phl/Raf in the sev/sevenless, tor/torso, and EGF receptor homolog Egfr signal transduction pathways (PubMed…	Belongs to the protein kinase superfamily. CMGC Ser/Thr protein kinase family. MAP kinase subfamily.
38	FBgn0003308	ry	rosy	87D9-87D9	-	xanthine catabolic process ; GO:0009115 | involved_in inferred from sequence or structural similarity with UniProtKB:P22985 <newline> arginine metabolic process ; GO:0006525 | involved_in inferred from mutant phenotype <newline> glycerophospholipid metabolic process ; GO:0006650 | involved_in inferred from mutant phenotype <newline> pyrimidine nucleobase metabolic process ; GO:0006206 | involved_…	-	xanthine oxidase activity ; GO:0004855 | inferred from electronic annotation with InterPro:IPR014307 enables <newline> electron transfer activity ; GO:0009055 | inferred from electronic annotation with InterPro:IPR001041 enables <newline> iron ion binding ; GO:0005506 | inferred from electronic annotation with InterPro:IPR016208 enables <newline> FAD binding ; GO:0071949 | inferred from electroni…	Hsap\AOX1 <newline> Hsap\XDH <newline> Hsap\LOR	IPR000674:Aldehyde oxidase/xanthine dehydrogenase, a/b hammerhead <newline> IPR001041:2Fe-2S ferredoxin-type iron-sulfur binding domain <newline> IPR002346:Molybdopterin dehydrogenase, FAD-binding <newline> IPR002888:[2Fe-2S]-binding <newline> IPR005107:CO dehydrogenase flavoprotein, C-terminal <newline> IPR006058:2Fe-2S ferredoxin, iron-sulphur binding site <newline> IPR008274:Aldehyde oxidase/x…	-	Key enzyme in purine degradation. Catalyzes the oxidation of hypoxanthine to xanthine. Catalyzes the oxidation of xanthine to uric acid (By similarity).	Belongs to the xanthine dehydrogenase family.
39	FBgn0003312	sad	shadow	87A1-87A1	shadow (sad) encodes a cytochrome P450 involved in ecdysteroid biosynthesis. It shows a mitochondrial localization and catalyzes the addition of a hydroxyl group to the 2 carbon of the cholesterol ring. sad mutants fail to undergo head involution, dorsal closure or to secrete cuticle. [Date last reviewed: 2019-03-14]	dorsal closure ; GO:0007391 | involved_in inferred from mutant phenotype <newline> central nervous system development ; GO:0007417 | involved_in inferred from mutant phenotype <newline> head involution ; GO:0008258 | involved_in inferred from mutant phenotype <newline> midgut development ; GO:0007494 | involved_in inferred from mutant phenotype <newline> ecdysone biosynthetic process ; GO:0006697…	mitochondrion ; GO:0005739 | located_in inferred from direct assay <newline> nucleus ; GO:0005634 | located_in inferred from direct assay	oxidoreductase activity, acting on paired donors, with incorporation or reduction of molecular oxygen ; GO:0016705 | inferred from electronic annotation with InterPro:IPR001128, InterPro:IPR002401 enables <newline> heme binding ; GO:0020037 | inferred from electronic annotation with InterPro:IPR001128, InterPro:IPR002401 enables <newline> iron ion binding ; GO:0005506 | inferred from electronic a…	Hsap\CYP27C1 <newline> Hsap\CYP27A1 <newline> Hsap\CYP24A1 <newline> Hsap\CYP27B1 <newline> Hsap\CYP11A1 <newline> Hsap\CYP11B1 <newline> Hsap\CYP11B2 <newline> Hsap\CPB1 <newline> Hsap\CYP19A1 <newline> Hsap\CYP4V2	IPR001128:Cytochrome P450 <newline> IPR002401:Cytochrome P450, E-class, group I <newline> IPR036396:Cytochrome P450 superfamily	CG17187	Required for CNS development: midline glial cells. Involved in the metabolism of insect hormones: responsible for ecdysteroid C2-hydroxylase activity. May be involved in the breakdown of synthetic insecticides.	Belongs to the cytochrome P450 family.
40	FBgn0003317	sax	saxophone	43E18-43E18	saxophone (sax) encodes a type I BMP receptor. Together with the BMP receptors encoded by tkv and put, it transduces signaling of the BMP ligands encoded by dpp, gbb and scw, in a wide variety of developmental processes including embryonic and imaginal disc patterning. [Date last reviewed: 2019-03-14]	BMP signaling pathway ; GO:0030509 | involved_in inferred from mutant phenotype <newline> dorsal/ventral pattern formation ; GO:0009953 | involved_in inferred from mutant phenotype inferred from genetic interaction with dpp <newline> wing disc pattern formation ; GO:0035222 | involved_in inferred from mutant phenotype <newline> germ-line stem cell division ; GO:0042078 | involved_in inferred from…	BMP receptor complex ; GO:0070724 | part_of inferred from biological aspect of ancestor with PANTHER:PTN000583833 <newline> BMP receptor complex ; GO:0070724 | part_of inferred from physical interaction with put <newline> receptor complex ; GO:0043235 | part_of inferred from biological aspect of ancestor with PANTHER:PTN000583675 <newline> BMP receptor complex ; GO:0070724 | part_of inferred from…	ATP binding ; GO:0005524 | inferred from electronic annotation with InterPro:IPR000333, InterPro:IPR000719, InterPro:IPR002290, InterPro:IPR003605, InterPro:IPR017441 enables <newline> metal ion binding ; GO:0046872 | inferred from electronic annotation with InterPro:IPR017194 enables <newline> BMP receptor activity ; GO:0098821 | enables inferred from direct assay <newline> BMP binding ; GO:0036…	Hsap\ACVR1C <newline> Hsap\ACVR1 <newline> Hsap\BMPR1A <newline> Hsap\TGFBR1 <newline> Hsap\ACVRL1 <newline> Hsap\BMPR1B <newline> Hsap\ACVR1B <newline> Hsap\CGB8	IPR000472:Activin types I and II receptor domain <newline> IPR000719:Protein kinase domain <newline> IPR003605:GS domain <newline> IPR008271:Serine/threonine-protein kinase, active site <newline> IPR011009:Protein kinase-like domain superfamily <newline> IPR017441:Protein kinase, ATP binding site <newline> IPR017194:Transforming growth factor-beta receptor, type II <newline> IPR000333:Ser/Thr pro…	tkv <newline> CG5447 <newline> CG3164 <newline> Frl <newline> Syb <newline> CG14767 <newline> ZnT63C <newline> CG12004 <newline> Pvr <newline> CG7668 <newline> sty <newline> Dad <newline> dpp <newline> put <newline> gbb <newline> babo <newline> hzg <newline> mir-184 <newline> mir-124	-	-
41	FBgn0003388	shd	shade	70E4-70E4	shade (shd) encodes 20-hydroxylase and is responsible for converting Ecdysone into 20-hydroxyecdysone, the active form of the steroid. It is required in all tissues that produce active Ecdysone and thus contributes to larval moulting, metamorphosis, growth, neuroblast diversity and egg chamber maturation. [Date last reviewed: 2018-09-13]	dorsal closure ; GO:0007391 | involved_in inferred from mutant phenotype <newline> ecdysteroid biosynthetic process ; GO:0045456 | involved_in inferred from direct assay inferred from mutant phenotype <newline> central nervous system development ; GO:0007417 | involved_in inferred from mutant phenotype <newline> growth of a germarium-derived egg chamber ; GO:0007295 | involved_in inferred from mu…	mitochondrion ; GO:0005739 | located_in inferred from direct assay	heme binding ; GO:0020037 | inferred from electronic annotation with InterPro:IPR001128, InterPro:IPR002401 enables <newline> iron ion binding ; GO:0005506 | inferred from electronic annotation with InterPro:IPR001128, InterPro:IPR002401 enables <newline> ecdysone 20-monooxygenase activity ; GO:0004501 | enables inferred from direct assay	Hsap\CYP24A1 <newline> Hsap\CYP27B1 <newline> Hsap\CYP27A1 <newline> Hsap\CYP11A1 <newline> Hsap\CYP11B1 <newline> Hsap\CYP11B2 <newline> Hsap\CYP27C1 <newline> Hsap\CPB1	IPR017972:Cytochrome P450, conserved site <newline> IPR001128:Cytochrome P450 <newline> IPR002401:Cytochrome P450, E-class, group I <newline> IPR036396:Cytochrome P450 superfamily	CCT6 <newline> CCT8	Required for CNS development; midline glial cells. Involved in the metabolism of insect hormones; responsible for all ecdysone 20-monooxygenase activity during embryonic, larval and adult stages. May be involved in the breakdown of synthetic insecticides.	Belongs to the cytochrome P450 family.
42	FBgn0003486	spo	spook	64D5-64D5	spook (spo) encodes a cytochrome P450 involved in ecdysteroid biosynthesis in the embryo. spo mutants fail to undergo head involution, dorsal closure or to secrete cuticle. [Date last reviewed: 2019-03-14]	central nervous system development ; GO:0007417 | involved_in inferred from mutant phenotype <newline> cuticle development ; GO:0042335 | involved_in inferred from mutant phenotype <newline> midgut development ; GO:0007494 | involved_in inferred from mutant phenotype <newline> dorsal closure ; GO:0007391 | involved_in inferred from mutant phenotype <newline> oogenesis ; GO:0048477 | involved_in i…	endoplasmic reticulum ; GO:0005783 | located_in inferred from direct assay	oxidoreductase activity, acting on paired donors, with incorporation or reduction of molecular oxygen ; GO:0016705 | inferred from electronic annotation with InterPro:IPR001128, InterPro:IPR002401, InterPro:IPR017972 enables <newline> heme binding ; GO:0020037 | inferred from electronic annotation with InterPro:IPR001128, InterPro:IPR002401 enables <newline> iron ion binding ; GO:0005506 | inferr…	Hsap\CYP2A13 <newline> Hsap\CYP2A6 <newline> Hsap\CYP2C8 <newline> Hsap\CYP2F1 <newline> Hsap\CYP2J2 <newline> Hsap\CYP2E1 <newline> Hsap\CYP2W1 <newline> Hsap\CYP2C18 <newline> Hsap\CYP2B6 <newline> Hsap\CYP2D6 <newline> Hsap\CYP2D7 <newline> Hsap\CYP2S1 <newline> Hsap\CYP2C19 <newline> Hsap\CYP2C9 <newline> Hsap\CYP1B1 <newline> Hsap\CRLF1 <newline> Hsap\CYP3A43 <newline> Hsap\CYP2R1 <newline> …	IPR017972:Cytochrome P450, conserved site <newline> IPR001128:Cytochrome P450 <newline> IPR002401:Cytochrome P450, E-class, group I <newline> IPR036396:Cytochrome P450 superfamily	-	Required for correct development of the embryonic midline glial cells which are necessary for the formation of distinct segmental commissures.	Belongs to the cytochrome P450 family.
43	FBgn0003575	su(sable)	suppressor of sable	1B13-1B13	-	nuclear RNA surveillance ; GO:0071027 | involved_in inferred from mutant phenotype <newline> negative regulation of transcription, DNA-templated ; GO:0045892 | involved_in inferred from direct assay inferred from mutant phenotype	transcriptionally active chromatin ; GO:0035327 | colocalizes_with inferred from direct assay <newline> nucleoplasm ; GO:0005654 | located_in inferred from direct assay <newline> nucleus ; GO:0005634 | is_active_in inferred from biological aspect of ancestor with PANTHER:PTN000319268 <newline> polytene chromosome ; GO:0005700 | located_in inferred from direct assay	metal ion binding ; GO:0046872 | inferred from electronic annotation with InterPro:IPR000571 enables <newline> RNA binding ; GO:0003723 | enables inferred from direct assay	Hsap\ZC3H4 <newline> Hsap\ZC3H3 <newline> Hsap\CPSF4 <newline> Hsap\CPSF4L <newline> Hsap\ZC3H8 <newline> Hsap\ZC3H6	IPR000571:Zinc finger, CCCH-type <newline> IPR036855:Zinc finger, CCCH-type superfamily <newline> IPR045124:Protein suppressor of sable-like	Wdr82 <newline> Hsp67Bc <newline> svp <newline> Gsc <newline> CG10209 <newline> hale <newline> pch2 <newline> CG31624 <newline> CG31988 <newline> Rsph3	Affects the transcript levels of those alleles that it suppresses. May be involved in influencing complex assembly on cryptic 5'-splice sites or nuclear RNA export; binds RNA preferentially at a sequence that resembles a cryptic 5'-splice site (in vitro).	-
44	FBgn0003719	tld	tolloid	96A19-96A19	tolloid (tld) encodes a member of the asticin metalloprotease family. Its primary function is to cleave the product of sog, which facilitates the diffusion of the ligand encoded by dpp to the dorsal-most cells in the early blastoderm embryo, helping to specify formation of the amnioserosa. [Date last reviewed: 2019-03-14]	imaginal disc-derived wing vein morphogenesis ; GO:0008586 | involved_in inferred from mutant phenotype <newline> positive regulation of BMP signaling pathway ; GO:0030513 | involved_in inferred from direct assay inferred from genetic interaction with sog, tsg <newline> positive regulation of BMP signaling pathway ; GO:0030513 | involved_in inferred from genetic interaction with dpp <newline> pro…	extracellular space ; GO:0005615 | located_in inferred from direct assay	zinc ion binding ; GO:0008270 | inferred from electronic annotation with InterPro:IPR006026 enables <newline> calcium ion binding ; GO:0005509 | inferred from electronic annotation with InterPro:IPR001881, InterPro:IPR018097 enables <newline> metalloendopeptidase activity ; GO:0004222 | enables inferred from direct assay <newline> metalloendopeptidase activity ; GO:0004222 | enables inferred from…	Hsap\TLL1 <newline> Hsap\MEP1A <newline> Hsap\TNFAIP6 <newline> Hsap\MEP1B <newline> Hsap\BMP1 <newline> Hsap\ASTL <newline> Hsap\TLL2 <newline> Hsap\PCOLCE2 <newline> Hsap\PCOLCE <newline> Hsap\CDCP2	IPR018097:EGF-like calcium-binding, conserved site <newline> IPR000152:EGF-type aspartate/asparagine hydroxylation site <newline> IPR000742:EGF-like domain <newline> IPR000859:CUB domain <newline> IPR001506:Peptidase M12A <newline> IPR001881:EGF-like calcium-binding domain <newline> IPR006026:Peptidase, metallopeptidase <newline> IPR015446:Bone morphogenetic protein 1/tolloid-like protein <newlin…	Actbeta <newline> daw <newline> myo <newline> sog	Required for normal dorsal development. TLD may interact physically with DPP-C protein.	-
45	FBgn0003865	tsg	twisted gastrulation	11A1-11A1	twisted gastrulation (tsg) encodes a BMP binding protein that makes a tripartite complex with the product of sog and a heterodimer formed with the products of dpp and scw. This complex is a favoured substrate for the product of tld, which processes the product of sog and liberates the heterodimer formed with the products of dpp and scw. [Date last reviewed: 2019-03-14]	negative regulation of BMP signaling pathway ; GO:0030514 | involved_in inferred from genetic interaction with sog <newline> positive regulation of metalloendopeptidase activity ; GO:1904685 | involved_in inferred from direct assay <newline> amnioserosa formation ; GO:0007378 | involved_in inferred from mutant phenotype <newline> negative regulation of BMP signaling pathway ; GO:0030514 | involve…	extracellular region ; GO:0005576 | located_in inferred from direct assay <newline> extracellular space ; GO:0005615 | is_active_in inferred from biological aspect of ancestor with PANTHER:PTN000267834 <newline> extracellular space ; GO:0005615 | located_in inferred from direct assay	heparin binding ; GO:0008201 | enables inferred from direct assay <newline> BMP binding ; GO:0036122 | enables inferred from physical interaction with dpp, gbb	Hsap\TWSG1	IPR006761:Twisted gastrulation (Tsg) protein	sog <newline> scw <newline> dpp	Involved in dorsal-ventral patterning. Required for specification of a narrow strip of dorsal midline cells that will give rise to the amnioserosa, but not for specification of dorsal ectoderm cells. Inhibits BMP signaling; enhances the binding of sog to dpp, thus enhancing the antagonistic activity of sog.	Belongs to the twisted gastrulation protein family.
46	FBgn0003965	v	vermilion	9F11-9F11	-	tryptophan catabolic process to acetyl-CoA ; GO:0019442 | involved_in inferred from biological aspect of ancestor with PANTHER:PTN000015587 <newline> tryptophan catabolic process to kynurenine ; GO:0019441 | involved_in inferred from sequence or structural similarity with UniProtKB:Q17P71 <newline> protein homotetramerization ; GO:0051289 | involved_in inferred from direct assay <newline> ommochr…	-	metal ion binding ; GO:0046872 | inferred from electronic annotation with InterPro:IPR037217 enables <newline> tryptophan 2,3-dioxygenase activity ; GO:0004833 | enables inferred from direct assay <newline> heme binding ; GO:0020037 | enables inferred from sequence or structural similarity with UniProtKB:Q17P71 <newline> heme binding ; GO:0020037 | enables inferred from direct assay <newline> hem…	Hsap\TDO2	IPR004981:Tryptophan 2,3-dioxygenase <newline> IPR037217:Tryptophan/Indoleamine 2,3-dioxygenase-like	CoRest	Heme-dependent dioxygenase that catalyzes the oxidative cleavage of the L-tryptophan (L-Trp) pyrrole ring and converts L-tryptophan to N-formyl-L-kynurenine. Catalyzes the oxidative cleavage of the indole moiety (PubMed:23333332). Required during larval growth to control the level of potentially harmful free tryptophan in the hemolymph. In the adult the same reaction is the first step in the ommo…	Belongs to the tryptophan 2,3-dioxygenase family.
47	FBgn0004103	Pp1-87B	Protein phosphatase 1 at 87B	87B9-87B10	-	protein dephosphorylation ; GO:0006470 | involved_in inferred from mutant phenotype <newline> visual learning ; GO:0008542 | involved_in inferred from mutant phenotype <newline> adult locomotory behavior ; GO:0008344 | involved_in inferred from mutant phenotype <newline> learning or memory ; GO:0007611 | involved_in non-traceable author statement <newline> mitotic metaphase plate congression ; GO…	protein phosphatase type 1 complex ; GO:0000164 | inferred from electronic annotation with InterPro:IPR037981 part_of <newline> PTW/PP1 phosphatase complex ; GO:0072357 | inferred from electronic annotation with InterPro:IPR037979 part_of <newline> polytene chromosome ; GO:0005700 | located_in inferred from direct assay <newline> cytoplasm ; GO:0005737 | is_active_in inferred from biological aspe…	myosin phosphatase activity ; GO:0017018 | enables inferred from direct assay <newline> protein serine/threonine phosphatase activity ; GO:0004722 | enables inferred from biological aspect of ancestor with PANTHER:PTN000185233 <newline> protein binding ; GO:0005515 | enables inferred from physical interaction with UniProtKB:Q9XZ34 <newline> protein serine/threonine phosphatase activity ; GO:00047…	Hsap\PPP1CC <newline> Hsap\PPP1CA <newline> Hsap\PPP5C <newline> Hsap\PPP2CB <newline> Hsap\PPP4C <newline> Hsap\PPEF2 <newline> Hsap\PPEF1 <newline> Hsap\PPP3CB <newline> Hsap\PPP3CA <newline> Hsap\PPP1CB <newline> Hsap\PPP3CC <newline> Hsap\PPP6C <newline> Hsap\PPP2CA <newline> Hsap\PPP5D1	IPR004843:Calcineurin-like phosphoesterase domain, ApaH type <newline> IPR006186:Serine/threonine-specific protein phosphatase/bis(5-nucleosyl)-tetraphosphatase <newline> IPR029052:Metallo-dependent phosphatase-like <newline> IPR031675:Serine-threonine protein phosphatase, N-terminal <newline> IPR037979:Serine/threonine-protein phosphatase PP1-alpha catalytic subunit	flw <newline> CG12620 <newline> CG13994 <newline> I-2 <newline> sds22 <newline> Ppi1 <newline> ZAP3 <newline> CG9933 <newline> Zasp66 <newline> Gbs-76A <newline> CG31457 <newline> trx <newline> mars <newline> Sara <newline> NiPp1 <newline> neb <newline> ec <newline> Spindly <newline> CG31244 <newline> PNUTS <newline> Nop17l <newline> PPP1R15 <newline> pico <newline> I-3 <newline> CG7029 <newline>…	Is essential for the regulation of mitotic chromosomal segregation as well as regulation of chromatin condensation during interphase.	Belongs to the PPP phosphatase family. PP-1 subfamily.
48	FBgn0004177	mts	microtubule star	28D1-28D2	microtubule star (mts) encodes the catalytic subunit of protein phosphatase 2A. It is involved in various developmental processes and signaling pathways, such as Hh signaling and Wingless signaling. [Date last reviewed: 2018-09-06]	mitotic cell cycle ; GO:0000278 | involved_in inferred from mutant phenotype <newline> establishment of epithelial cell polarity ; GO:0090162 | involved_in inferred from expression pattern <newline> centriole replication ; GO:0007099 | involved_in inferred from mutant phenotype <newline> spindle assembly ; GO:0051225 | involved_in inferred from mutant phenotype <newline> negative regulation of ne…	protein phosphatase type 2A complex ; GO:0000159 | part_of inferred from sequence or structural similarity <newline> cytoplasm ; GO:0005737 | located_in inferred from direct assay <newline> centriole ; GO:0005814 | colocalizes_with inferred from direct assay <newline> nucleoplasm ; GO:0005654 | located_in inferred from high throughput direct assay <newline> FAR/SIN/STRIPAK complex ; GO:0090443 | …	protein serine/threonine phosphatase activity ; GO:0004722 | enables inferred from mutant phenotype <newline> phosphatase regulator activity ; GO:0019208 | enables inferred from direct assay	Hsap\PPP5C <newline> Hsap\PPP2CB <newline> Hsap\PPP4C <newline> Hsap\PPEF2 <newline> Hsap\PPP1CA <newline> Hsap\PPP1CC <newline> Hsap\PPEF1 <newline> Hsap\PPP3CB <newline> Hsap\PPP3CA <newline> Hsap\PPP1CB <newline> Hsap\PPP3CC <newline> Hsap\PPP6C <newline> Hsap\PPP2CA <newline> Hsap\PPP5D1	IPR004843:Calcineurin-like phosphoesterase domain, ApaH type <newline> IPR006186:Serine/threonine-specific protein phosphatase/bis(5-nucleosyl)-tetraphosphatase <newline> IPR029052:Metallo-dependent phosphatase-like	hpo <newline> Rassf <newline> Cka <newline> Mob4 <newline> Atg4a <newline> Pp2A-29B <newline> Hmgs <newline> igl <newline> nwk <newline> tant <newline> Lst8 <newline> SPE <newline> MRG15 <newline> wdb <newline> JMJD6 <newline> Tap42 <newline> PheRS-m <newline> CG4407 <newline> CG11504 <newline> p38b <newline> mei-S332 <newline> SA <newline> Nap1 <newline> SMC1 <newline> vtd <newline> sstn <newlin…	-	Belongs to the PPP phosphatase family. PP-2A subfamily.
49	FBgn0004395	unk	unkempt	94E1-94E2	unkempt (unk) encodes a highly conserved protein with roles in mRNA binding and ubiquitination. Together with the product of hdc, it acts downstream of the product of Mtor to regulate photoreceptor differentiation during eye development. [Date last reviewed: 2019-03-21]	neuron differentiation ; GO:0030182 | involved_in inferred from mutant phenotype <newline> larval development ; GO:0002164 | involved_in inferred from mutant phenotype <newline> compound eye development ; GO:0048749 | involved_in inferred from mutant phenotype <newline> imaginal disc-derived wing morphogenesis ; GO:0007476 | involved_in inferred from mutant phenotype <newline> chaeta morphogenesi…	cytoplasm ; GO:0005737 | located_in inferred from direct assay	metal ion binding ; GO:0046872 | inferred from electronic annotation with InterPro:IPR000571 enables <newline> zinc ion binding ; GO:0008270 | enables inferred from sequence model <newline> DNA binding ; GO:0003677 | enables non-traceable author statement <newline> zinc ion binding ; GO:0008270 | enables non-traceable author statement	Hsap\UNKL <newline> Hsap\UNK	IPR000571:Zinc finger, CCCH-type <newline> IPR001841:Zinc finger, RING-type <newline> IPR013083:Zinc finger, RING/FYVE/PHD-type <newline> IPR036855:Zinc finger, CCCH-type superfamily <newline> IPR040594:Unkempt, zinc finger domain 1	hdc <newline> raptor <newline> Sin1 <newline> Thor <newline> Tor <newline> Lst8 <newline> Mst87F <newline> Poxm <newline> Tektin-A <newline> CG15771 <newline> Rcd-1r <newline> CG13501 <newline> CG3085 <newline> Vta1 <newline> PolZ2 <newline> CG30324 <newline> CG32846 <newline> CG30060 <newline> orb2	Essential for late larval/early pupal development.	Belongs to the unkempt family.
50	FBgn0004577	Pxd	Peroxidase	89E8-89E9	Peroxidase (Pxd) encodes an enzyme that converts hydrogen peroxide to water and molecular oxygen, in the process oxidizing glutathione to glutathione disulfide. It is involved in the cellular response to oxidative stress. [Date last reviewed: 2019-03-14]	response to oxidative stress ; GO:0006979 | inferred from electronic annotation with InterPro:IPR010255 involved_in <newline> eggshell chorion assembly ; GO:0007306 | involved_in inferred by curator from GO:0018149,GO:0042600 <newline> peptide cross-linking ; GO:0018149 | involved_in inferred from direct assay <newline> peptidyl-tyrosine modification ; GO:0018212 | involved_in inferred from direc…	egg chorion ; GO:0042600 | located_in inferred from direct assay	heme binding ; GO:0020037 | inferred from electronic annotation with InterPro:IPR010255 enables <newline> peroxidase activity ; GO:0004601 | enables inferred from direct assay <newline> peroxidase activity ; GO:0004601 | enables inferred from biological aspect of ancestor with PANTHER:PTN000158755	Hsap\MPO <newline> Hsap\EPX <newline> Hsap\PXDN <newline> Hsap\TPO <newline> Hsap\PXDNL <newline> Hsap\LPO <newline> Hsap\PTGS1 <newline> Hsap\PTGS2 <newline> Hsap\IGSF9B <newline> Hsap\CYBB <newline> Hsap\NOX4 <newline> Hsap\DUOX2 <newline> Hsap\NOX1 <newline> Hsap\NOX3 <newline> Hsap\DUOX1	IPR010255:Haem peroxidase superfamily <newline> IPR019791:Haem peroxidase, animal-type <newline> IPR029585:Peroxidase Pxd-like <newline> IPR037120:Haem peroxidase domain superfamily, animal type	-	Involved in the chorion hardening process, through protein cross-linking mediated by the formation of di- and tri-tyrosine bonds.	Belongs to the peroxidase family. XPO subfamily.
51	FBgn0004648	svr	silver	1B5-1B7	-	peptide metabolic process ; GO:0006518 | involved_in inferred from biological aspect of ancestor with PANTHER:PTN000164240 <newline> neuropeptide processing ; GO:0061837 | involved_in inferred from mutant phenotype <newline> negative regulation of protein phosphorylation ; GO:0001933 | involved_in inferred from mutant phenotype <newline> positive regulation of actin filament polymerization ; GO:0…	endomembrane system ; GO:0012505 | located_in inferred from high throughput direct assay <newline> extracellular space ; GO:0005615 | is_active_in inferred from biological aspect of ancestor with PANTHER:PTN000164240 <newline> extracellular region ; GO:0005576 | located_in inferred from high throughput direct assay <newline> perinuclear region of cytoplasm ; GO:0048471 | located_in inferred from …	zinc ion binding ; GO:0008270 | inferred from electronic annotation with InterPro:IPR000834 enables <newline> carboxypeptidase activity ; GO:0004180 | enables inferred from mutant phenotype <newline> metallocarboxypeptidase activity ; GO:0004181 | enables inferred from biological aspect of ancestor with PANTHER:PTN000164240 <newline> metallocarboxypeptidase activity ; GO:0004181 | enables inferre…	Hsap\CPD <newline> Hsap\AEBP1 <newline> Hsap\CPXM2 <newline> Hsap\CPZ <newline> Hsap\CPN1 <newline> Hsap\CPXM1 <newline> Hsap\CPE <newline> Hsap\CPM	IPR000834:Peptidase M14, carboxypeptidase A <newline> IPR008969:Carboxypeptidase-like, regulatory domain superfamily	-	Required for the proper melanization and sclerotization of the cuticle.	Belongs to the peptidase M14 family.
52	FBgn0004885	tok	tolkin	96A18-96A19	tolkin (tok) encodes a Zinc metallopeptidase with similar substrate specificity to the product of tld, which is its paralog. It cleaves the product of sog as well as the prodomains of several TGF-beta ligands. [Date last reviewed: 2019-03-14]	defasciculation of motor neuron axon ; GO:0007415 | involved_in inferred from mutant phenotype <newline> motor neuron axon guidance ; GO:0008045 | involved_in inferred from mutant phenotype <newline> positive regulation of BMP signaling pathway ; GO:0030513 | involved_in inferred from genetic interaction with sog, tsg <newline> imaginal disc-derived wing vein morphogenesis ; GO:0008586 | involved…	extracellular space ; GO:0005615 | located_in inferred from direct assay	zinc ion binding ; GO:0008270 | inferred from electronic annotation with InterPro:IPR006026 enables <newline> calcium ion binding ; GO:0005509 | inferred from electronic annotation with InterPro:IPR001881, InterPro:IPR018097 enables <newline> metalloendopeptidase activity ; GO:0004222 | enables inferred from direct assay	Hsap\CUBN <newline> Hsap\TLL1 <newline> Hsap\MEP1A <newline> Hsap\TNFAIP6 <newline> Hsap\MEP1B <newline> Hsap\BMP1 <newline> Hsap\ASTL <newline> Hsap\TLL2 <newline> Hsap\PCOLCE <newline> Hsap\PCOLCE2 <newline> Hsap\CDCP2 <newline> Hsap\TMPRSS15 <newline> Hsap\TMPRSS6 <newline> Hsap\C1S	IPR018097:EGF-like calcium-binding, conserved site <newline> IPR000152:EGF-type aspartate/asparagine hydroxylation site <newline> IPR000742:EGF-like domain <newline> IPR000859:CUB domain <newline> IPR001506:Peptidase M12A <newline> IPR001881:EGF-like calcium-binding domain <newline> IPR006026:Peptidase, metallopeptidase <newline> IPR015446:Bone morphogenetic protein 1/tolloid-like protein <newlin…	Actbeta <newline> daw <newline> myo	-	-
53	FBgn0004959	phm	phantom	17D1-17D1	phantom (phm) encodes a cytochrome P450 involved in ecdysteroid biosynthesis. It is an endoplasmic reticulum protein that catalyzes the addition of a hydroxyl group to the 25 carbon of the cholesterol side chain. phm mutants fail to undergo head involution, dorsal closure and cuticle secretion. [Date last reviewed: 2019-03-14]	border follicle cell migration ; GO:0007298 | involved_in inferred from mutant phenotype <newline> ecdysone biosynthetic process ; GO:0006697 | involved_in inferred from direct assay <newline> embryonic development via the syncytial blastoderm ; GO:0001700 | involved_in inferred from mutant phenotype <newline> organic acid metabolic process ; GO:0006082 | involved_in inferred from biological aspe…	intracellular membrane-bounded organelle ; GO:0043231 | is_active_in inferred from biological aspect of ancestor with PANTHER:PTN000670347 <newline> cytoplasm ; GO:0005737 | is_active_in inferred from biological aspect of ancestor with PANTHER:PTN000670347 <newline> endoplasmic reticulum ; GO:0005783 | located_in inferred from direct assay	iron ion binding ; GO:0005506 | inferred from electronic annotation with InterPro:IPR001128, InterPro:IPR002401 enables <newline> heme binding ; GO:0020037 | enables inferred from biological aspect of ancestor with PANTHER:PTN000670347 <newline> steroid hydroxylase activity ; GO:0008395 | enables inferred from biological aspect of ancestor with PANTHER:PTN001210788 <newline> ecdysteroid 25-hydrox…	Hsap\CYP2A13 <newline> Hsap\CYP2A6 <newline> Hsap\CYP2C8 <newline> Hsap\CYP2F1 <newline> Hsap\CYP2J2 <newline> Hsap\CYP2E1 <newline> Hsap\CYP2W1 <newline> Hsap\CYP2C18 <newline> Hsap\CYP2B6 <newline> Hsap\CYP2D6 <newline> Hsap\CYP2D7 <newline> Hsap\CYP2S1 <newline> Hsap\CYP2C19 <newline> Hsap\CYP2C9 <newline> Hsap\CYP27A1 <newline> Hsap\CYP27B1 <newline> Hsap\CYP27C1 <newline> Hsap\CYP2A7 <newlin…	IPR017972:Cytochrome P450, conserved site <newline> IPR001128:Cytochrome P450 <newline> IPR002401:Cytochrome P450, E-class, group I <newline> IPR036396:Cytochrome P450 superfamily	-	Involved in the metabolism of insect hormones; responsible for ecdysteroid C25-hydroxylase activity. May be involved in the breakdown of synthetic insecticides.	Belongs to the cytochrome P450 family.
54	FBgn0005593	RpL7	Ribosomal protein L7	31B1-31B1	Insufficient genetic data for FlyBase to solicit a summary. [Date last reviewed: 2016-06-30]	cytoplasmic translation ; GO:0002181 | involved_in traceable author statement <newline> cytoplasmic translation ; GO:0002181 | involved_in inferred by curator from GO:0022626 <newline> maturation of LSU-rRNA from tricistronic rRNA transcript (SSU-rRNA, 5.8S rRNA, LSU-rRNA) ; GO:0000463 | involved_in inferred from biological aspect of ancestor with PANTHER:PTN000897517 <newline> pupariation ; GO:0…	cytosolic ribosome ; GO:0022626 | located_in inferred from direct assay <newline> cytosolic ribosome ; GO:0022626 | located_in inferred from high throughput direct assay <newline> cytosolic large ribosomal subunit ; GO:0022625 | part_of inferred from biological aspect of ancestor with PANTHER:PTN000897517 <newline> cytosolic large ribosomal subunit ; GO:0022625 | part_of traceable author statement	structural constituent of ribosome ; GO:0003735 | enables inferred from biological aspect of ancestor with PANTHER:PTN000897517 <newline> structural constituent of ribosome ; GO:0003735 | enables traceable author statement <newline> structural constituent of ribosome ; GO:0003735 | enables inferred from high throughput direct assay <newline> RNA binding ; GO:0003723 | enables inferred from biolog…	Hsap\RPL7L1 <newline> Hsap\RPL7 <newline> Hsap\NPSR1	IPR018038:Ribosomal protein L30, conserved site <newline> IPR005998:Ribosomal protein L7, eukaryotic <newline> IPR012988:Ribosomal protein L30, N-terminal <newline> IPR016082:Ribosomal protein L30, ferredoxin-like fold domain <newline> IPR036919:Ribosomal protein L30, ferredoxin-like fold domain superfamily <newline> IPR035808:Ribosomal protein L7, eukaryotic/archaeal <newline> IPR039699:Ribosoma…	S6kII <newline> RpLP0 <newline> eEF2 <newline> RpL36 <newline> RpS5a <newline> RpLP1 <newline> RpS3 <newline> RpL32 <newline> RpLP2 <newline> RpL4 <newline> sta <newline> RpS27A <newline> RpS14a <newline> RpS14b <newline> RpS2 <newline> RpS17 <newline> RpL23 <newline> RpS15Aa <newline> RpS13 <newline> RpS9 <newline> RpL18A <newline> RpS18 <newline> RpS19a <newline> RpL13 <newline> RpS4 <newline> …	Binds to G-rich structures in 28S rRNA and in mRNAs. Plays a regulatory role in the translation apparatus; inhibits cell-free translation of mRNAs (By similarity).	Belongs to the universal ribosomal protein uL30 family.
55	FBgn0005626	ple	pale	65C3-65C3	pale (ple) encodes a tyrosine hydroxylase, the first and rate-limiting step in the synthesis of dopamine (and eventually, melanin). Dopamine has critical roles in system development. [Date last reviewed: 2019-03-14]	dopamine biosynthetic process from tyrosine ; GO:0006585 | involved_in inferred from biological aspect of ancestor with PANTHER:PTN000158597 <newline> thermotaxis ; GO:0043052 | involved_in inferred from mutant phenotype <newline> wing disc development ; GO:0035220 | involved_in inferred from mutant phenotype <newline> response to wounding ; GO:0009611 | involved_in inferred from expression patte…	perikaryon ; GO:0043204 | is_active_in inferred from biological aspect of ancestor with PANTHER:PTN000158532 <newline> axon ; GO:0030424 | is_active_in inferred from biological aspect of ancestor with PANTHER:PTN000158532 <newline> cytoplasm ; GO:0005737 | is_active_in inferred from biological aspect of ancestor with PANTHER:PTN000158532	iron ion binding ; GO:0005506 | inferred from electronic annotation with InterPro:IPR001273, InterPro:IPR018301 enables <newline> tyrosine 3-monooxygenase activity ; GO:0004511 | enables inferred from biological aspect of ancestor with PANTHER:PTN000158532 <newline> tyrosine 3-monooxygenase activity ; GO:0004511 | enables traceable author statement <newline> tyrosine 3-monooxygenase activity ; GO…	Hsap\TH <newline> Hsap\TPH1 <newline> Hsap\TPH2 <newline> Hsap\PAH	IPR018301:Aromatic amino acid hydroxylase, iron/copper binding site <newline> IPR001273:Aromatic amino acid hydroxylase <newline> IPR005962:Tyrosine 3-monooxygenase <newline> IPR019774:Aromatic amino acid hydroxylase, C-terminal <newline> IPR019773:Tyrosine 3-monooxygenase-like <newline> IPR036329:Aromatic amino acid monoxygenase, C-terminal domain superfamily <newline> IPR036951:Aromatic amino a…	Catsup <newline> Pu	Plays an important role in the physiology of adrenergic neurons.	Belongs to the biopterin-dependent aromatic amino acid hydroxylase family.
56	FBgn0005640	Eip63E	Ecdysone-induced protein 63E	63E3-63E5	Ecdysone-induced protein 63E (Eip63E) encodes a cyclin-dependent kinase that interacts with the product of CycY. It contributes to embryogenesis, larval development and metamorphosis. [Date last reviewed: 2019-08-01]	embryonic development via the syncytial blastoderm ; GO:0001700 | involved_in inferred from mutant phenotype <newline> protein phosphorylation ; GO:0006468 | involved_in inferred from sequence or structural similarity with SGD:S000000364 <newline> protein phosphorylation ; GO:0006468 | involved_in inferred from mutant phenotype <newline> regulation of transcription involved in G1/S transition of …	cytosol ; GO:0005829 | located_in inferred from high throughput direct assay <newline> cytoplasm ; GO:0005737 | is_active_in inferred from biological aspect of ancestor with PANTHER:PTN002373304 <newline> cytosol ; GO:0005829 | is_active_in inferred from biological aspect of ancestor with PANTHER:PTN001172735 <newline> plasma membrane ; GO:0005886 | located_in inferred from high throughput direct…	ATP binding ; GO:0005524 | inferred from electronic annotation with InterPro:IPR000719, InterPro:IPR002290, InterPro:IPR017441 enables <newline> heme binding ; GO:0020037 | inferred from electronic annotation with InterPro:IPR018506 enables <newline> cyclin binding ; GO:0030332 | enables inferred from biological aspect of ancestor with PANTHER:PTN001172735 <newline> cyclin-dependent protein serin…	Hsap\CDK4 <newline> Hsap\CDKL2 <newline> Hsap\CDK2 <newline> Hsap\CDKL4 <newline> Hsap\CDK15 <newline> Hsap\CDK8 <newline> Hsap\CDKL3 <newline> Hsap\CDK18 <newline> Hsap\CDK6 <newline> Hsap\CDK17 <newline> Hsap\CDK14 <newline> Hsap\CDK16 <newline> Hsap\CDK1 <newline> Hsap\CDK3 <newline> Hsap\CDK5 <newline> Hsap\COL4A5	IPR018506:Cytochrome b5, heme-binding site <newline> IPR000719:Protein kinase domain <newline> IPR008271:Serine/threonine-protein kinase, active site <newline> IPR011009:Protein kinase-like domain superfamily <newline> IPR017441:Protein kinase, ATP binding site	Raf <newline> CycY <newline> CycC	-	-
57	FBgn0005670	Cyp4d1	Cytochrome P450 4d1	2D5-2D6	Insufficient genetic data for FlyBase to solicit a summary. [Date last reviewed: 2016-06-30]	-	-	oxidoreductase activity, acting on paired donors, with incorporation or reduction of molecular oxygen ; GO:0016705 | inferred from electronic annotation with InterPro:IPR001128, InterPro:IPR002401, InterPro:IPR017972 enables <newline> heme binding ; GO:0020037 | inferred from electronic annotation with InterPro:IPR001128, InterPro:IPR002401 enables <newline> iron ion binding ; GO:0005506 | inferr…	Hsap\CYP4F11 <newline> Hsap\CYP4F12 <newline> Hsap\CYP19A1 <newline> Hsap\CYP4F2 <newline> Hsap\CYP4B1 <newline> Hsap\CYP4X1 <newline> Hsap\CYP4Z1 <newline> Hsap\CYP4F8 <newline> Hsap\CYP4F3 <newline> Hsap\CYP4V2 <newline> Hsap\CYP4F22 <newline> Hsap\CYP4A11 <newline> Hsap\CYP4A22 <newline> Hsap\CYP26B1 <newline> Hsap\CYP26A1 <newline> Hsap\CYP46A1 <newline> Hsap\CYP26C1 <newline> Hsap\CYP20A1 <n…	IPR017972:Cytochrome P450, conserved site <newline> IPR001128:Cytochrome P450 <newline> IPR002401:Cytochrome P450, E-class, group I <newline> IPR036396:Cytochrome P450 superfamily	-	Involved in the metabolism of insect hormones and in the breakdown of synthetic insecticides.	Belongs to the cytochrome P450 family.
58	FBgn0005777	PpD3	Protein phosphatase D3	85E6-85E6	Protein phosphatase D3 (PpD3) encodes a protein required for mitosis. [Date last reviewed: 2019-08-01]	protein dephosphorylation ; GO:0006470 | inferred from electronic annotation with InterPro:IPR011236 involved_in <newline> mitotic cell cycle ; GO:0000278 | involved_in inferred from mutant phenotype <newline> protein dephosphorylation ; GO:0006470 | involved_in inferred from sequence or structural similarity	nucleus ; GO:0005634 | located_in inferred from direct assay <newline> cytosol ; GO:0005829 | located_in inferred from high throughput direct assay <newline> cytoplasm ; GO:0005737 | located_in inferred from direct assay <newline> cytosol ; GO:0005829 | is_active_in inferred from biological aspect of ancestor with PANTHER:PTN000911710 <newline> nucleus ; GO:0005634 | is_active_in inferred from bi…	protein serine/threonine phosphatase activity ; GO:0004722 | enables inferred from sequence or structural similarity <newline> protein serine/threonine phosphatase activity ; GO:0004722 | enables inferred from biological aspect of ancestor with PANTHER:PTN000911710	Hsap\PPP5C <newline> Hsap\PPP2CB <newline> Hsap\PPP4C <newline> Hsap\PPEF2 <newline> Hsap\PPP1CA <newline> Hsap\PPP1CC <newline> Hsap\PPEF1 <newline> Hsap\PPP3CB <newline> Hsap\PPP3CA <newline> Hsap\PPP1CB <newline> Hsap\PPP3CC <newline> Hsap\PPP6C <newline> Hsap\PPP2CA <newline> Hsap\PPP5D1	IPR004843:Calcineurin-like phosphoesterase domain, ApaH type <newline> IPR006186:Serine/threonine-specific protein phosphatase/bis(5-nucleosyl)-tetraphosphatase <newline> IPR011236:Serine/threonine protein phosphatase 5 <newline> IPR011990:Tetratricopeptide-like helical domain superfamily <newline> IPR013235:PPP domain <newline> IPR019734:Tetratricopeptide repeat <newline> IPR029052:Metallo-depen…	-	-	-
59	FBgn0005778	PpD5	Protein phosphatase D5	58B1-58B1	Insufficient genetic data for FlyBase to solicit a summary. [Date last reviewed: 2016-06-30]	protein dephosphorylation ; GO:0006470 | involved_in inferred from sequence or structural similarity with HGNC:9283 <newline> protein dephosphorylation ; GO:0006470 | involved_in inferred from sequence or structural similarity	protein phosphatase type 1 complex ; GO:0000164 | part_of inferred from electronic annotation with InterPro:IPR037979 <newline> PTW/PP1 phosphatase complex ; GO:0072357 | part_of inferred from electronic annotation with InterPro:IPR037979 <newline> nucleus ; GO:0005634 | located_in inferred from sequence or structural similarity with HGNC:9283 <newline> cytoplasm ; GO:0005737 | is_active_in infer…	protein serine/threonine phosphatase activity ; GO:0004722 | enables inferred from sequence or structural similarity with HGNC:9283 <newline> protein serine/threonine phosphatase activity ; GO:0004722 | enables inferred from sequence or structural similarity <newline> protein serine/threonine phosphatase activity ; GO:0004722 | enables inferred from biological aspect of ancestor with PANTHER:PTN0…	Hsap\PPP5C <newline> Hsap\PPP2CB <newline> Hsap\PPP4C <newline> Hsap\PPEF2 <newline> Hsap\PPP1CA <newline> Hsap\PPP1CC <newline> Hsap\PPEF1 <newline> Hsap\PPP3CB <newline> Hsap\PPP3CA <newline> Hsap\PPP1CB <newline> Hsap\PPP3CC <newline> Hsap\PPP6C <newline> Hsap\PPP2CA <newline> Hsap\PPP5D1	IPR004843:Calcineurin-like phosphoesterase domain, ApaH type <newline> IPR006186:Serine/threonine-specific protein phosphatase/bis(5-nucleosyl)-tetraphosphatase <newline> IPR029052:Metallo-dependent phosphatase-like <newline> IPR031675:Serine-threonine protein phosphatase, N-terminal <newline> IPR037979:Serine/threonine-protein phosphatase PP1-alpha catalytic subunit	-	-	-
60	FBgn0005779	PpD6	Protein phosphatase D6	23D1-23D1	-	protein dephosphorylation ; GO:0006470 | involved_in inferred from sequence or structural similarity	nucleus ; GO:0005634 | is_active_in inferred from biological aspect of ancestor with PANTHER:PTN000185231 <newline> cytoplasm ; GO:0005737 | is_active_in inferred from biological aspect of ancestor with PANTHER:PTN000185233	protein serine/threonine phosphatase activity ; GO:0004722 | enables inferred from biological aspect of ancestor with PANTHER:PTN000185233 <newline> protein serine/threonine phosphatase activity ; GO:0004722 | enables inferred from sequence or structural similarity	Hsap\PPP1CB <newline> Hsap\PPP5C <newline> Hsap\PPP2CB <newline> Hsap\PPP4C <newline> Hsap\PPEF2 <newline> Hsap\PPP1CA <newline> Hsap\PPP1CC <newline> Hsap\PPEF1 <newline> Hsap\PPP3CB <newline> Hsap\PPP3CA <newline> Hsap\PPP3CC <newline> Hsap\PPP6C <newline> Hsap\PPP2CA <newline> Hsap\PPP5D1	IPR004843:Calcineurin-like phosphoesterase domain, ApaH type <newline> IPR006186:Serine/threonine-specific protein phosphatase/bis(5-nucleosyl)-tetraphosphatase <newline> IPR029052:Metallo-dependent phosphatase-like <newline> IPR031675:Serine-threonine protein phosphatase, N-terminal	-	-	-
61	FBgn0010015	CanA1	Calcineurin A1	100B1-100B1	-	regulation of innate immune response ; GO:0045088 | involved_in inferred from direct assay <newline> medium-term memory ; GO:0072375 | involved_in inferred from direct assay <newline> sleep ; GO:0030431 | involved_in inferred from direct assay <newline> protein dephosphorylation ; GO:0006470 | involved_in inferred from sequence or structural similarity <newline> response to nitric oxide ; GO:0071…	cytoplasm ; GO:0005737 | is_active_in inferred from biological aspect of ancestor with PANTHER:PTN000746105 <newline> synaptic vesicle ; GO:0008021 | located_in non-traceable author statement <newline> calcineurin complex ; GO:0005955 | part_of inferred from biological aspect of ancestor with PANTHER:PTN000746105 <newline> calcineurin complex ; GO:0005955 | part_of inferred from sequence or struc…	calcium-dependent protein serine/threonine phosphatase activity ; GO:0004723 | enables inferred from sequence or structural similarity <newline> protein serine/threonine phosphatase activity ; GO:0004722 | enables inferred from sequence or structural similarity <newline> calmodulin-dependent protein phosphatase activity ; GO:0033192 | enables inferred from biological aspect of ancestor with PANTH…	Hsap\PPP3CC <newline> Hsap\PPP3CB <newline> Hsap\PPP5C <newline> Hsap\PPP2CB <newline> Hsap\PPP4C <newline> Hsap\PPEF2 <newline> Hsap\PPP1CA <newline> Hsap\PPP1CC <newline> Hsap\PPEF1 <newline> Hsap\PPP3CA <newline> Hsap\PPP1CB <newline> Hsap\PPP6C <newline> Hsap\PPP2CA <newline> Hsap\PPP5D1	IPR004843:Calcineurin-like phosphoesterase domain, ApaH type <newline> IPR006186:Serine/threonine-specific protein phosphatase/bis(5-nucleosyl)-tetraphosphatase <newline> IPR029052:Metallo-dependent phosphatase-like <newline> IPR043360:PP2B <newline> IPR041751:PP2B, metallophosphatase domain	Pp2B-14D <newline> Rel	Calcium-dependent, calmodulin-stimulated protein phosphatase. This subunit may have a role in the calmodulin activation of calcineurin.	Belongs to the PPP phosphatase family. PP-2B subfamily.
62	FBgn0010019	Cyp4g1	Cytochrome P450 4g1	1B4-1B4	Cytochrome P450-4g1 (Cyp4g1) encodes the terminal oxidative decarbonylase in cuticular hydrocarbon biosynthesis within oenocytes. [Date last reviewed: 2020-01-16]	cuticle hydrocarbon biosynthetic process ; GO:0006723 | involved_in inferred from mutant phenotype	-	oxidoreductase activity, acting on paired donors, with incorporation or reduction of molecular oxygen ; GO:0016705 | inferred from electronic annotation with InterPro:IPR001128, InterPro:IPR002401, InterPro:IPR017972 enables <newline> heme binding ; GO:0020037 | inferred from electronic annotation with InterPro:IPR001128, InterPro:IPR002401 enables <newline> iron ion binding ; GO:0005506 | inferr…	Hsap\CYP26B1 <newline> Hsap\CYP4F3 <newline> Hsap\CYP4F2 <newline> Hsap\CYP26A1 <newline> Hsap\CYP46A1 <newline> Hsap\CYP4F22 <newline> Hsap\CYP26C1 <newline> Hsap\CYP4A11 <newline> Hsap\CYP4Z1 <newline> Hsap\CYP20A1 <newline> Hsap\CYP4A22 <newline> Hsap\CYP4X1 <newline> Hsap\CYP4B1 <newline> Hsap\CYP4V2 <newline> Hsap\CYP19A1 <newline> Hsap\CYP4F11 <newline> Hsap\CYP4F12 <newline> Hsap\CYP4F8 <n…	IPR017972:Cytochrome P450, conserved site <newline> IPR001128:Cytochrome P450 <newline> IPR002401:Cytochrome P450, E-class, group I <newline> IPR036396:Cytochrome P450 superfamily	-	May be involved in the metabolism of insect hormones and in the breakdown of synthetic insecticides.	Belongs to the cytochrome P450 family.
63	FBgn0010100	mAcon1	Mitochondrial aconitase 1	39A7-39A7	Mitochondrial aconitase 1 (mAcon1) encodes an enzyme that harbors an iron-sulfur cluster and catalyses the first step of the Krebs Cycle in mitochondria, converting citrate into isocitrate. [Date last reviewed: 2018-09-13]	tricarboxylic acid cycle ; GO:0006099 | involved_in inferred from biological aspect of ancestor with PANTHER:PTN000186533 <newline> tricarboxylic acid cycle ; GO:0006099 | involved_in inferred from mutant phenotype	mitochondrion ; GO:0005739 | located_in inferred from high throughput direct assay <newline> mitochondrion ; GO:0005739 | located_in inferred from direct assay <newline> mitochondrion ; GO:0005739 | located_in inferred from sequence or structural similarity with UniProtKB:Q99798 <newline> mitochondrion ; GO:0005739 | is_active_in inferred from biological aspect of ancestor with PANTHER:PTN0001865…	aconitate hydratase activity ; GO:0003994 | enables inferred from biological aspect of ancestor with PANTHER:PTN000186533 <newline> aconitate hydratase activity ; GO:0003994 | enables non-traceable author statement <newline> aconitate hydratase activity ; GO:0003994 | enables inferred from sequence or structural similarity with UniProtKB:Q99798 <newline> 4 iron, 4 sulfur cluster binding ; GO:0051…	Hsap\ACO2 <newline> Hsap\IREB2 <newline> Hsap\ACO1 <newline> Hsap\CFTR	IPR015928:Aconitase/3-isopropylmalate dehydratase, swivel <newline> IPR015931:Aconitase/3-isopropylmalate dehydratase large subunit, alpha/beta/alpha, subdomain 1/3 <newline> IPR015932:Aconitase, domain 2 <newline> IPR000573:Aconitase A/isopropylmalate dehydratase small subunit, swivel domain <newline> IPR001030:Aconitase/3-isopropylmalate dehydratase large subunit, alpha/beta/alpha domain <newli…	Actn <newline> Ald1 <newline> Mlc2 <newline> COX7AL2 <newline> ATPsynF <newline> ATPsynO <newline> Mhc <newline> TpnC4 <newline> CG5177 <newline> Mf <newline> Gpo1 <newline> CG7920 <newline> ND-18 <newline> Cyt-c1 <newline> TpnC41C <newline> ATPsynCF6 <newline> ND-PDSW <newline> ATPsynD <newline> kdn <newline> GstS1 <newline> Mdh2 <newline> Scp1 <newline> Mpcp1 <newline> ATPsynB <newline> Ogdh <n…	-	-
64	FBgn0010213	Sod2	Superoxide dismutase 2 (Mn)	53D8-53D8	Superoxide dismutase 2 (Mn) (Sod2) encodes an enzyme that detoxifies superoxide radicals in mitochondria. The loss of Sod2 generates endogenous oxidative stress that results in reduced activity of critical mitochondrial enzymes, hypersensitivity to oxidative stress and neonatal lethality. A muscle restricted p38Kinase-Mef2-Sod2 signaling module influences life span and stress. [Date last reviewed…	paracrine signaling ; GO:0038001 | involved_in inferred from mutant phenotype <newline> regulation of synaptic plasticity ; GO:0048167 | involved_in inferred from mutant phenotype <newline> determination of adult lifespan ; GO:0008340 | involved_in inferred from mutant phenotype <newline> regulation of hemocyte proliferation ; GO:0035206 | involved_in inferred from mutant phenotype <newline> dete…	mitochondrion ; GO:0005739 | is_active_in inferred from biological aspect of ancestor with PANTHER:PTN000150076 <newline> mitochondrial matrix ; GO:0005759 | located_in inferred from sequence or structural similarity with UniProtKB:P04179	superoxide dismutase activity ; GO:0004784 | enables inferred from biological aspect of ancestor with PANTHER:PTN000150074 <newline> antioxidant activity ; GO:0016209 | enables non-traceable author statement <newline> superoxide dismutase activity ; GO:0004784 | enables inferred from sequence or structural similarity with UniProtKB:P04179 <newline> manganese ion binding ; GO:0030145 | enables inf…	Hsap\SOD2-OT1 <newline> Hsap\SOD2	IPR001189:Manganese/iron superoxide dismutase <newline> IPR019831:Manganese/iron superoxide dismutase, N-terminal <newline> IPR019832:Manganese/iron superoxide dismutase, C-terminal <newline> IPR019833:Manganese/iron superoxide dismutase, binding site <newline> IPR036324:Manganese/iron superoxide dismutase, N-terminal domain superfamily <newline> IPR036314:Manganese/iron superoxide dismutase, C-t…	Ald1 <newline> CG1635 <newline> Uch <newline> Akr1B <newline> Eno	Destroys superoxide anion radicals which are normally produced within the cells and which are toxic to biological systems.	Belongs to the iron/manganese superoxide dismutase family.
65	FBgn0010303	hep	hemipterous	11D10-11D10	hemipterous (hep) encodes a serine/threonine protein kinase involved in the Jun-N-terminal kinase pathway by phosphorylating the product of bsk. [Date last reviewed: 2019-03-07]	tumor necrosis factor-mediated signaling pathway ; GO:0033209 | involved_in inferred from mutant phenotype <newline> cellular response to cadmium ion ; GO:0071276 | involved_in inferred from mutant phenotype <newline> imaginal disc fusion, thorax closure ; GO:0046529 | involved_in inferred from genetic interaction with slpr <newline> ovarian follicle cell development ; GO:0030707 | involved_in in…	axon ; GO:0030424 | located_in inferred from direct assay	ATP binding ; GO:0005524 | inferred from electronic annotation with InterPro:IPR000719, InterPro:IPR002290, InterPro:IPR017441 enables <newline> protein binding ; GO:0005515 | enables inferred from physical interaction with Cka <newline> protein binding ; GO:0005515 | enables inferred from physical interaction with Strip inferred from physical interaction with Cka <newline> MAP-kinase scaffold ac…	Hsap\MAP2K7 <newline> Hsap\MAP2K4 <newline> Hsap\LOC100996792 <newline> Hsap\MAP2K6 <newline> Hsap\MAP2K3 <newline> Hsap\STK39 <newline> Hsap\MAP2K1 <newline> Hsap\MAP2K5 <newline> Hsap\MAP2K2	IPR000719:Protein kinase domain <newline> IPR008271:Serine/threonine-protein kinase, active site <newline> IPR011009:Protein kinase-like domain superfamily <newline> IPR017441:Protein kinase, ATP binding site	bsk <newline> Aplip1 <newline> Cka <newline> wnd <newline> Strip <newline> slpr	Required for the epithelial cell sheet movement called dorsal closure (DC), which allows establishment of the dorsal epidermis. Controls the expression in the dorsal epithelium edges of another dorsal closure gene, puckered (puc). Phosphorylates and activates the MAP kinase bsk; bsk signal transduction pathway mediates an immune response and morphogenesis.	Belongs to the protein kinase superfamily. STE Ser/Thr protein kinase family. MAP kinase kinase subfamily.
66	FBgn0010383	Cyp18a1	Cytochrome P450 18a1	17D1-17D1	Cytochrome P450-18a1 (Cyp18a1) encodes a P450 enzyme that inactivates the hormone 20 hydroxy ecdysone through addition of an OH group to the 26 carbon of the hormone molecule. It is expressed in many larval tissues. Cyp18a1 mutants result in prepupal lethality due to improper activation kinetics of the transcription factor encoded by ftz-f1. [Date last reviewed: 2019-03-07]	ecdysteroid catabolic process ; GO:0046344 | involved_in inferred from mutant phenotype <newline> chorion-containing eggshell formation ; GO:0007304 | involved_in inferred from mutant phenotype <newline> pupation ; GO:0035074 | involved_in inferred from mutant phenotype <newline> xenobiotic metabolic process ; GO:0006805 | involved_in inferred from biological aspect of ancestor with PANTHER:PTN00…	intracellular membrane-bounded organelle ; GO:0043231 | is_active_in inferred from biological aspect of ancestor with PANTHER:PTN000670347 <newline> cytoplasm ; GO:0005737 | is_active_in inferred from biological aspect of ancestor with PANTHER:PTN000670347	iron ion binding ; GO:0005506 | inferred from electronic annotation with InterPro:IPR001128, InterPro:IPR002401 enables <newline> oxidoreductase activity, acting on paired donors, with incorporation or reduction of molecular oxygen, reduced flavin or flavoprotein as one donor, and incorporation of one atom of oxygen ; GO:0016712 | enables inferred from biological aspect of ancestor with PANTHER:P…	Hsap\CYP2A13 <newline> Hsap\CYP2A6 <newline> Hsap\CYP2C8 <newline> Hsap\CYP2J2 <newline> Hsap\CYP2E1 <newline> Hsap\CYP2C18 <newline> Hsap\CYP2S1 <newline> Hsap\CYP2C19 <newline> Hsap\CYP2C9 <newline> Hsap\CYP2A7 <newline> Hsap\CYP2B6 <newline> Hsap\CYP2U1 <newline> Hsap\CYP2F1 <newline> Hsap\CYP2R1 <newline> Hsap\CYP2D6 <newline> Hsap\CYP2W1 <newline> Hsap\CYP2D7 <newline> Hsap\CYP2G1P <newline>…	IPR017972:Cytochrome P450, conserved site <newline> IPR001128:Cytochrome P450 <newline> IPR002401:Cytochrome P450, E-class, group I <newline> IPR036396:Cytochrome P450 superfamily	AGO1	Probably involved in steroid hormones biosynthesis.	Belongs to the cytochrome P450 family.
67	FBgn0010531	Ccs	Copper chaperone for superoxide dismutase	46F1-46F1	Copper chaperone for superoxide dismutase (Ccs) encodes a protein required for the proper superoxide dismutase function of the product of Sod1. It is involved in determination of lifespan, oxidative stress, and cytosolic aconitase activity. [Date last reviewed: 2019-03-07]	determination of adult lifespan ; GO:0008340 | involved_in inferred from mutant phenotype <newline> protein stabilization ; GO:0050821 | involved_in inferred from direct assay <newline> response to oxidative stress ; GO:0006979 | involved_in inferred from mutant phenotype <newline> removal of superoxide radicals ; GO:0019430 | involved_in inferred from biological aspect of ancestor with PANTHER:P…	cytoplasm ; GO:0005737 | located_in inferred from direct assay <newline> peroxisome ; GO:0005777 | located_in inferred from direct assay	copper ion binding ; GO:0005507 | enables inferred from biological aspect of ancestor with PANTHER:PTN000000113 <newline> superoxide dismutase copper chaperone activity ; GO:0016532 | enables inferred from direct assay <newline> superoxide dismutase activity ; GO:0004784 | enables inferred from electronic annotation with InterPro:IPR018152	Hsap\CCS <newline> Hsap\SOD1	IPR001424:Superoxide dismutase, copper/zinc binding domain <newline> IPR018152:Superoxide dismutase, copper/zinc, binding site <newline> IPR006121:Heavy metal-associated domain, HMA <newline> IPR036423:Superoxide dismutase-like, copper/zinc binding domain superfamily <newline> IPR024134:Superoxide dismutase (Cu/Zn) / superoxide dismutase copper chaperone	Treh <newline> Hsf <newline> Got1 <newline> CG4603 <newline> Trx-2 <newline> RpS21 <newline> Wdr82 <newline> CG1129 <newline> CG18081 <newline> gish <newline> CG1218 <newline> Art8 <newline> CG1532 <newline> CG18787 <newline> CG7049 <newline> SdhA <newline> CG18789 <newline> CG6432 <newline> BthD <newline> CG11777 <newline> Arc1 <newline> dos	-	-
68	FBgn0010741	Pfdn2	Prefoldin 2	68A4-68A4	-	protein folding ; GO:0006457 | involved_in inferred from biological aspect of ancestor with PANTHER:PTN000329566 <newline> establishment or maintenance of neuroblast polarity ; GO:0045196 | involved_in inferred from mutant phenotype	prefoldin complex ; GO:0016272 | part_of inferred from direct assay <newline> cytoplasm ; GO:0005737 | is_active_in inferred from biological aspect of ancestor with PANTHER:PTN000329566	unfolded protein binding ; GO:0051082 | inferred from electronic annotation with InterPro:IPR002777 enables <newline> protein folding chaperone ; GO:0044183 | enables inferred from biological aspect of ancestor with PANTHER:PTN000329566	Hsap\PFDN2 <newline> Hsap\PRL	IPR002777:Prefoldin beta-like <newline> IPR009053:Prefoldin <newline> IPR027235:Prefoldin subunit 2	CG10252 <newline> Pfdn6 <newline> Pfdn1 <newline> Pfdn5 <newline> mdlc <newline> Pfdn4 <newline> mgr <newline> bin <newline> Met <newline> Lst8 <newline> betaTub56D <newline> mst	Binds specifically to cytosolic chaperonin (c-CPN) and transfers target proteins to it. Binds to nascent polypeptide chain and promotes folding in an environment in which there are many competing pathways for nonnative proteins (By similarity).	Belongs to the prefoldin subunit beta family.
69	FBgn0010786	l(3)02640	lethal (3) 02640	61F6-61F7	-	peptidyl-pyrromethane cofactor linkage ; GO:0018160 | inferred from electronic annotation with InterPro:IPR022419 involved_in <newline> heme biosynthetic process ; GO:0006783 | involved_in inferred from biological aspect of ancestor with PANTHER:PTN000168159	cytoplasm ; GO:0005737 | is_active_in inferred from biological aspect of ancestor with PANTHER:PTN000168159	hydroxymethylbilane synthase activity ; GO:0004418 | enables inferred from biological aspect of ancestor with PANTHER:PTN000168159	Hsap\HMBS	IPR000860:Porphobilinogen deaminase <newline> IPR022417:Porphobilinogen deaminase, N-terminal <newline> IPR022418:Porphobilinogen deaminase, C-terminal <newline> IPR022419:Porphobilinogen deaminase, dipyrromethane cofactor binding site <newline> IPR036803:Porphobilinogen deaminase, C-terminal domain superfamily	-	-	-
70	FBgn0011227	ox	oxen	49C2-49C2	-	mitochondrial electron transport, ubiquinol to cytochrome c ; GO:0006122 | involved_in inferred from biological aspect of ancestor with PANTHER:PTN000312316 <newline> mitochondrial electron transport, ubiquinol to cytochrome c ; GO:0006122 | involved_in inferred from sequence or structural similarity with UniProtKB:P22289	mitochondrial respiratory chain complex III ; GO:0005750 | part_of inferred from biological aspect of ancestor with PANTHER:PTN000312316 <newline> mitochondrial respiratory chain complex III ; GO:0005750 | part_of inferred from sequence or structural similarity with UniProtKB:P22289	-	Hsap\UQCR10	IPR008027:Cytochrome b-c1 complex subunit 9 <newline> IPR036656:Cytochrome b-c1 complex subunit 9 superfamily	Arf79F <newline> SERCA <newline> spidey <newline> CG33303 <newline> CG2064 <newline> Droj2 <newline> CG1416 <newline> Kr-h2 <newline> Pdhb <newline> Mec2 <newline> Tapdelta <newline> GCS2beta <newline> Rab5 <newline> ATPsyngamma <newline> KdelR <newline> UQCR-C2 <newline> Mcad <newline> Tspo <newline> wal <newline> porin <newline> Ldh <newline> Cyt-c1 <newline> RFeSP <newline> UQCR-11 <newline> U…	Component of the ubiquinol-cytochrome c oxidoreductase, a multisubunit transmembrane complex that is part of the mitochondrial electron transport chain which drives oxidative phosphorylation. The respiratory chain contains 3 multisubunit complexes succinate dehydrogenase (complex II, CII), ubiquinol-cytochrome c oxidoreductase (cytochrome b-c1 complex, complex III, CIII) and cytochrome c oxidase …	Belongs to the UQCR10/QCR9 family.
71	FBgn0011476	l(3)neo43	lethal (3) neo43	88E11-88E11	-	mitochondrial cytochrome c oxidase assembly ; GO:0033617 | involved_in inferred from biological aspect of ancestor with PANTHER:PTN002704458	integral component of mitochondrial inner membrane ; GO:0031305 | is_active_in inferred from biological aspect of ancestor with PANTHER:PTN002704458	-	Hsap\COX16	IPR020164:Cytochrome c oxidase assembly protein COX16	-	-	-
72	FBgn0011576	Cyp4d2	Cytochrome P450 4d2	2E1-2E1	Insufficient genetic data for FlyBase to solicit a summary. [Date last reviewed: 2016-06-30]	-	-	oxidoreductase activity, acting on paired donors, with incorporation or reduction of molecular oxygen ; GO:0016705 | inferred from electronic annotation with InterPro:IPR001128, InterPro:IPR002401, InterPro:IPR017972 enables <newline> heme binding ; GO:0020037 | inferred from electronic annotation with InterPro:IPR001128, InterPro:IPR002401 enables <newline> iron ion binding ; GO:0005506 | inferr…	Hsap\CYP4F11 <newline> Hsap\CYP4F12 <newline> Hsap\CYP19A1 <newline> Hsap\CYP4F2 <newline> Hsap\CYP4B1 <newline> Hsap\CYP4X1 <newline> Hsap\CYP4Z1 <newline> Hsap\CYP4F8 <newline> Hsap\CYP4F3 <newline> Hsap\CYP4V2 <newline> Hsap\CYP4F22 <newline> Hsap\CYP4A11 <newline> Hsap\CYP4A22 <newline> Hsap\CYP26B1 <newline> Hsap\CYP26A1 <newline> Hsap\CYP46A1 <newline> Hsap\CYP26C1 <newline> Hsap\CYP20A1 <n…	IPR017972:Cytochrome P450, conserved site <newline> IPR001128:Cytochrome P450 <newline> IPR002401:Cytochrome P450, E-class, group I <newline> IPR036396:Cytochrome P450 superfamily	-	Involved in the metabolism of insect hormones and in the breakdown of synthetic insecticides.	Belongs to the cytochrome P450 family.
73	FBgn0011672	Mvl	Malvolio	93B7-93B8	Malvolio (Mvl) encodes a member of the SLC11 family of metal ion transporters that transports divalent metal cations, including Mn[2+] and Fe[2+]. Its function has been linked to feeding-related decisions, possibly via modulation of dopaminergic signaling. [Date last reviewed: 2018-09-13]	viral entry into host cell ; GO:0046718 | involved_in inferred from mutant phenotype <newline> manganese ion homeostasis ; GO:0055071 | involved_in inferred from biological aspect of ancestor with PANTHER:PTN000194489 <newline> iron ion homeostasis ; GO:0055072 | involved_in inferred from biological aspect of ancestor with PANTHER:PTN000194489 <newline> iron ion transmembrane transport ; GO:00347…	plasma membrane ; GO:0005886 | located_in inferred from direct assay <newline> integral component of plasma membrane ; GO:0005887 | located_in inferred from sequence model <newline> membrane ; GO:0016020 | located_in inferred from direct assay <newline> endosome ; GO:0005768 | located_in inferred from direct assay <newline> apical plasma membrane ; GO:0016324 | is_active_in inferred from biologic…	copper ion transmembrane transporter activity ; GO:0005375 | enables inferred from mutant phenotype <newline> manganese ion transmembrane transporter activity ; GO:0005384 | enables inferred from mutant phenotype <newline> iron ion transmembrane transporter activity ; GO:0005381 | enables inferred from mutant phenotype <newline> manganese ion transmembrane transporter activity ; GO:0005384 | enab…	Hsap\SLC11A1 <newline> Hsap\SLC11A2	IPR001046:NRAMP family	-	Putative transporter required for normal taste behavior. May be a nitrite/nitrate transporter.	Belongs to the NRAMP family.
74	FBgn0011676	Nos	Nitric oxide synthase	32B1-32B1	-	negative regulation of DNA replication ; GO:0008156 | involved_in traceable author statement <newline> response to lipopolysaccharide ; GO:0032496 | involved_in inferred from biological aspect of ancestor with PANTHER:PTN001066032 <newline> imaginal disc development ; GO:0007444 | involved_in traceable author statement <newline> arginine catabolic process ; GO:0006527 | involved_in inferred from …	vesicle membrane ; GO:0012506 | is_active_in inferred from biological aspect of ancestor with PANTHER:PTN001066032 <newline> peroxisome ; GO:0005777 | located_in inferred from sequence or structural similarity with HGNC:7873 <newline> cytosol ; GO:0005829 | is_active_in inferred from biological aspect of ancestor with PANTHER:PTN000453956 <newline> plasma membrane ; GO:0005886 | is_active_in infe…	NADP binding ; GO:0050661 | inferred from electronic annotation with InterPro:IPR012144 enables <newline> heme binding ; GO:0020037 | inferred from electronic annotation with InterPro:IPR012144 enables <newline> calmodulin binding ; GO:0005516 | inferred from electronic annotation with InterPro:IPR012144 enables <newline> oxidoreductase activity ; GO:0016491 | enables inferred from biological asp…	Hsap\NOS2 <newline> Hsap\MTRR <newline> Hsap\NOS3 <newline> Hsap\NDOR1 <newline> Hsap\POR <newline> Hsap\NOS1	IPR001433:Oxidoreductase FAD/NAD(P)-binding <newline> IPR001709:Flavoprotein pyridine nucleotide cytochrome reductase <newline> IPR003097:Sulfite reductase [NADPH] flavoprotein alpha-component-like, FAD-binding <newline> IPR004030:Nitric oxide synthase, N-terminal <newline> IPR008254:Flavodoxin/nitric oxide synthase <newline> IPR012144:Nitric-oxide synthase, eukaryote <newline> IPR017927:FAD-bind…	-	Produces nitric oxide (NO) which is a messenger molecule with diverse functions throughout the body. Truncated isoforms (isoform 3-isoform 6) are able to form intracellular complexes with the full-length protein and serve as dominant negative inhibitors of the enzyme activity.	Belongs to the NOS family.
75	FBgn0011704	RnrS	Ribonucleoside diphosphate reductase small subunit	48D5-48D5	Insufficient genetic data for FlyBase to solicit a summary. [Date last reviewed: 2016-06-30]	deoxyribonucleotide biosynthetic process ; GO:0009263 | involved_in inferred from biological aspect of ancestor with PANTHER:PTN001158161 <newline> activation of cysteine-type endopeptidase activity involved in apoptotic process ; GO:0006919 | involved_in inferred from mutant phenotype	cytosol ; GO:0005829 | is_active_in inferred from biological aspect of ancestor with PANTHER:PTN001158161	ribonucleoside-diphosphate reductase activity, thioredoxin disulfide as acceptor ; GO:0004748 | enables inferred from sequence or structural similarity with UniProtKB:P11157 <newline> ribonucleoside-diphosphate reductase activity, thioredoxin disulfide as acceptor ; GO:0004748 | enables inferred from biological aspect of ancestor with PANTHER:PTN001158161	Hsap\RRM2 <newline> Hsap\RRM2B	IPR000358:Ribonucleotide reductase small subunit family <newline> IPR009078:Ferritin-like superfamily <newline> IPR030475:Ribonucleotide reductase small subunit, acitve site <newline> IPR033909:Ribonucleotide reductase small subunit <newline> IPR012348:Ribonucleotide reductase-like	r-l <newline> ktub <newline> Nemp <newline> frm <newline> ft	Provides the precursors necessary for DNA synthesis. Catalyzes the biosynthesis of deoxyribonucleotides from the corresponding ribonucleotides.	Belongs to the ribonucleoside diphosphate reductase small chain family.
76	FBgn0011722	Tig	Tiggrin	26D1-26D1	Tiggrin (Tig) is an extracellular matrix protein and integrin ligand that accumulates at the embryonic and larval muscle attachment site. It is also found as a component of the hemolymph clot. [Date last reviewed: 2018-09-13]	regulation of cell adhesion mediated by integrin ; GO:0033628 | involved_in inferred from genetic interaction with Pgant3 <newline> cell-substrate adhesion ; GO:0031589 | involved_in inferred from mutant phenotype <newline> substrate adhesion-dependent cell spreading ; GO:0034446 | involved_in inferred from direct assay <newline> cell adhesion mediated by integrin ; GO:0033627 | involved_in infer…	extracellular matrix ; GO:0031012 | located_in inferred from sequence or structural similarity inferred from direct assay <newline> basement membrane ; GO:0005604 | located_in inferred from direct assay	integrin binding ; GO:0005178 | enables inferred from physical interaction with if, mys	-	IPR016084:Haem oxygenase-like, multi-helical	Pgant3	Functions as a ligand for integrin alpha-PS2/beta-PS. Required in larvae for proper muscle structure and function. Involved in the regulation of cell adhesion during wing development.	-
77	FBgn0011769	Fdx1	Ferredoxin 1	67B2-67B2	Insufficient genetic data for FlyBase to solicit a summary. [Date last reviewed: 2016-06-30]	positive regulation of ecdysteroid biosynthetic process ; GO:0045998 | involved_in inferred from mutant phenotype	mitochondrion ; GO:0005739 | located_in inferred from sequence or structural similarity with HGNC:3638	2 iron, 2 sulfur cluster binding ; GO:0051537 | enables inferred from sequence or structural similarity with HGNC:3638 <newline> electron transfer activity ; GO:0009055 | enables inferred from sequence or structural similarity with HGNC:3638	Hsap\FDX2 <newline> Hsap\FDX1 <newline> Hsap\COX15	IPR018298:Adrenodoxin, iron-sulphur binding site <newline> IPR001041:2Fe-2S ferredoxin-type iron-sulfur binding domain <newline> IPR001055:Adrenodoxin <newline> IPR012675:Beta-grasp domain superfamily <newline> IPR036010:2Fe-2S ferredoxin-like superfamily	-	Required for ecdysteroidogenesis in the prothoracic gland which is necessary for larval to pupal transition.	Belongs to the adrenodoxin/putidaredoxin family.
78	FBgn0011826	Pp2B-14D	Protein phosphatase 2B at 14D	14E1-14E3	-	meiotic cell cycle ; GO:0051321 | involved_in inferred from genetic interaction with sra <newline> protein dephosphorylation ; GO:0006470 | involved_in inferred from sequence or structural similarity <newline> wing disc development ; GO:0035220 | involved_in inferred from mutant phenotype <newline> regulation of embryonic development ; GO:0045995 | involved_in inferred from mutant phenotype <newl…	cytoplasm ; GO:0005737 | is_active_in inferred from biological aspect of ancestor with PANTHER:PTN000746105 <newline> calcineurin complex ; GO:0005955 | part_of inferred from biological aspect of ancestor with PANTHER:PTN000746105 <newline> calcineurin complex ; GO:0005955 | part_of inferred from sequence or structural similarity	protein binding ; GO:0005515 | enables inferred from physical interaction with sra <newline> calcium-dependent protein serine/threonine phosphatase activity ; GO:0004723 | enables inferred from sequence or structural similarity <newline> calmodulin-dependent protein phosphatase activity ; GO:0033192 | enables inferred from mutant phenotype <newline> calmodulin-dependent protein phosphatase activi…	Hsap\PPP3CC <newline> Hsap\PPP3CB <newline> Hsap\PPP5C <newline> Hsap\PPP2CB <newline> Hsap\PPP4C <newline> Hsap\PPEF2 <newline> Hsap\PPP1CA <newline> Hsap\PPP1CC <newline> Hsap\PPEF1 <newline> Hsap\PPP3CA <newline> Hsap\PPP1CB <newline> Hsap\PPP6C <newline> Hsap\PPP2CA <newline> Hsap\PPP5D1	IPR004843:Calcineurin-like phosphoesterase domain, ApaH type <newline> IPR006186:Serine/threonine-specific protein phosphatase/bis(5-nucleosyl)-tetraphosphatase <newline> IPR029052:Metallo-dependent phosphatase-like <newline> IPR043360:PP2B <newline> IPR041751:PP2B, metallophosphatase domain	CanA1 <newline> Pvr <newline> dl <newline> S6kII <newline> Pi3K21B <newline> sra <newline> Hsp67Bc <newline> CG9578 <newline> CG15446 <newline> Nf-YA <newline> tamo	Calcium-dependent, calmodulin-stimulated protein phosphatase. This subunit may have a role in the calmodulin activation of calcineurin.	Belongs to the PPP phosphatase family. PP-2B subfamily.
79	FBgn0011828	Pxn	Peroxidasin	62E7-62E7	-	response to oxidative stress ; GO:0006979 | inferred from electronic annotation with InterPro:IPR010255 involved_in <newline> phagocytosis ; GO:0006909 | involved_in inferred from mutant phenotype <newline> extracellular matrix organization ; GO:0030198 | involved_in inferred from mutant phenotype <newline> collagen fibril organization ; GO:0030199 | involved_in inferred from mutant phenotype <ne…	extracellular space ; GO:0005615 | is_active_in inferred from biological aspect of ancestor with PANTHER:PTN000895746 <newline> collagen-containing extracellular matrix ; GO:0062023 | located_in inferred from sequence or structural similarity with UniProtKB:Q92626	heme binding ; GO:0020037 | inferred from electronic annotation with InterPro:IPR010255 enables <newline> oxidoreductase activity, acting on peroxide as acceptor ; GO:0016684 | enables inferred from sequence or structural similarity with UniProtKB:Q92626 <newline> peroxidase activity ; GO:0004601 | enables inferred from biological aspect of ancestor with PANTHER:PTN000158755	Hsap\MPO <newline> Hsap\EPX <newline> Hsap\PXDN <newline> Hsap\PXDNL <newline> Hsap\LPO <newline> Hsap\TPO <newline> Hsap\PTGS1 <newline> Hsap\PTGS2 <newline> Hsap\IGSF9B	IPR000372:Leucine-rich repeat N-terminal domain <newline> IPR001007:VWFC domain <newline> IPR003591:Leucine-rich repeat, typical subtype <newline> IPR003598:Immunoglobulin subtype 2 <newline> IPR003599:Immunoglobulin subtype <newline> IPR007110:Immunoglobulin-like domain <newline> IPR010255:Haem peroxidase superfamily <newline> IPR013783:Immunoglobulin-like fold <newline> IPR019791:Haem peroxidas…	Pi3K68D <newline> Glt <newline> Rab26 <newline> LpR2	Plays a role in extracellular matrix consolidation, phagocytosis and defense.	Belongs to the peroxidase family. XPO subfamily.
80	FBgn0011836	Taf2	TBP-associated factor 2	67D1-67D1	TBP-associated factor 2 (Taf2) encodes a protein that forms part of the multisubunit basal transcription factor TFIID. Together with the product of Taf1, it binds the Initiator and/or the DPE core promoter elements. [Date last reviewed: 2019-03-14]	transcription initiation from RNA polymerase II promoter ; GO:0006367 | involved_in inferred from direct assay <newline> transcription initiation from RNA polymerase II promoter ; GO:0006367 | involved_in inferred from sequence or structural similarity with HGNC:11536 inferred from sequence or structural similarity with SGD:S000000638 <newline> RNA polymerase II preinitiation complex assembly ; G…	transcription factor TFIID complex ; GO:0005669 | part_of inferred from sequence or structural similarity with HGNC:11536 inferred from sequence or structural similarity with SGD:S000000638 <newline> transcription factor TFIID complex ; GO:0005669 | part_of inferred from biological aspect of ancestor with PANTHER:PTN000388531 <newline> nucleus ; GO:0005634 | located_in inferred from direct assay …	zinc ion binding ; GO:0008270 | inferred from electronic annotation with InterPro:IPR014782 enables <newline> RNA polymerase II general transcription initiation factor activity ; GO:0016251 | contributes_to inferred from biological aspect of ancestor with PANTHER:PTN000388531 <newline> TBP-class protein binding ; GO:0017025 | enables inferred from physical interaction with Tbp <newline> RNA polym…	Hsap\TAF2	IPR014782:Peptidase M1, membrane alanine aminopeptidase <newline> IPR016024:Armadillo-type fold <newline> IPR037813:Transcription initiation factor TFIID subunit 2 <newline> IPR027268:Peptidase M4/M1, CTD superfamily <newline> IPR042097:Aminopeptidase N-like , N-terminal	Taf1 <newline> Taf6 <newline> Tbp <newline> Taf11 <newline> Taf5 <newline> grh	TFIID is a multimeric protein complex that plays a central role in mediating promoter responses to various activators and repressors. An essential subunit binds to core promoter DNA.	Belongs to the TAF2 family.
81	FBgn0011837	Tis11	Tis11 zinc finger protein	11B9-11B10	Tis11 zinc finger protein (Tis11) encodes a protein with three splice isoforms, all of which have the major attributes of members of the tristetraprolin (TTP) family of RNA binding and destabilizing proteins. Tis11 knockout and knock-down flies exhibit relatively minor delays in eclosion associated with accumulation of many putative mRNA targets. [Date last reviewed: 2019-03-14]	RNA interference ; GO:0016246 | involved_in inferred from mutant phenotype <newline> positive regulation of nuclear-transcribed mRNA catabolic process, deadenylation-dependent decay ; GO:1900153 | involved_in inferred from mutant phenotype <newline> negative regulation of gene expression ; GO:0010629 | involved_in inferred from direct assay <newline> 3'-UTR-mediated mRNA destabilization ; GO:0061…	cytosol ; GO:0005829 | located_in inferred from high throughput direct assay <newline> nucleus ; GO:0005634 | located_in inferred from sequence or structural similarity with UniProtKB:P47973	metal ion binding ; GO:0046872 | inferred from electronic annotation with InterPro:IPR000571 enables <newline> mRNA 3'-UTR binding ; GO:0003730 | enables inferred from direct assay <newline> mRNA 3'-UTR AU-rich region binding ; GO:0035925 | enables inferred from direct assay	Hsap\ZFP36 <newline> Hsap\ZFP36L2 <newline> Hsap\ZFP36L1	IPR000571:Zinc finger, CCCH-type <newline> IPR036855:Zinc finger, CCCH-type superfamily	eya <newline> CecA1 <newline> Ldh <newline> bnl <newline> brat	-	-
82	FBgn0012037	Ance	Angiotensin converting enzyme	34E2-34E2	Angiotensin converting enzyme (Ance) encodes a member of the peptidyl-dipeptidase A family of zinc metallopeptidases. Ance product is an extracellular glycosylated enzyme with a broad substrate specificity, cleaving dipeptides from the carboxy terminus of oligopeptides. [Date last reviewed: 2018-09-13]	peptide hormone processing ; GO:0016486 | involved_in inferred from direct assay <newline> multicellular organism reproduction ; GO:0032504 | involved_in inferred from expression pattern <newline> spermatid nucleus differentiation ; GO:0007289 | involved_in inferred from mutant phenotype <newline> proteolysis ; GO:0006508 | involved_in inferred from direct assay <newline> metamorphosis ; GO:00075…	extracellular space ; GO:0005615 | located_in inferred from direct assay <newline> extracellular space ; GO:0005615 | is_active_in inferred from biological aspect of ancestor with PANTHER:PTN002575170 <newline> plasma membrane ; GO:0005886 | is_active_in inferred from biological aspect of ancestor with PANTHER:PTN000828236	peptidyl-dipeptidase activity ; GO:0008241 | enables inferred from direct assay <newline> metallopeptidase activity ; GO:0008237 | enables inferred from biological aspect of ancestor with PANTHER:PTN000828236 <newline> metallopeptidase activity ; GO:0008237 | enables inferred from direct assay	Hsap\ACE <newline> Hsap\ACE2 <newline> Hsap\BMX	IPR001548:Peptidase M2, peptidyl-dipeptidase A	-	May be involved in the specific maturation or degradation of a number of bioactive peptides. May play a role in the contractions of the heart, gut and testes, and in spermatid differentiation.	Belongs to the peptidase M2 family.
83	FBgn0013432	bcn92	bcn92	2D4-2D4	Insufficient genetic data for FlyBase to solicit a summary. [Date last reviewed: 2016-06-30]	iron-sulfur cluster assembly ; GO:0016226 | involved_in inferred from direct assay <newline> iron-sulfur cluster assembly ; GO:0016226 | involved_in inferred from biological aspect of ancestor with PANTHER:PTN000323064	L-cysteine desulfurase complex ; GO:1990221 | part_of inferred from biological aspect of ancestor with PANTHER:PTN000323064 <newline> mitochondrion ; GO:0005739 | located_in inferred from direct assay <newline> mitochondrion ; GO:0005739 | is_active_in inferred from biological aspect of ancestor with PANTHER:PTN000323064 <newline> L-cysteine desulfurase complex ; GO:1990221 | part_of inferred fro…	-	Hsap\LYRM4	IPR008011:Complex 1 LYR protein	CG17187 <newline> Nfs1 <newline> ND-ACP <newline> IscU	-	Belongs to the complex I LYR family.
84	FBgn0013674	mt:CoI	mitochondrial Cytochrome c oxidase subunit I	-	mitochondrial Cytochrome c oxidase subunit I (mt:CoI) is a mitochondrial gene encoding one of the catalytic subunits of the mitochondrial electron transport chain complex IV, which reduces molecular oxygen to water. [Date last reviewed: 2019-03-14]	mitochondrial electron transport, cytochrome c to oxygen ; GO:0006123 | involved_in inferred from mutant phenotype <newline> respiratory electron transport chain ; GO:0022904 | involved_in inferred from biological aspect of ancestor with PANTHER:PTN000046094 <newline> electron transport coupled proton transport ; GO:0015990 | involved_in inferred from biological aspect of ancestor with PANTHER:PT…	integral component of membrane ; GO:0016021 | inferred from electronic annotation with InterPro:IPR000883 located_in <newline> respiratory chain complex IV ; GO:0045277 | part_of inferred by curator from GO:0004129,GO:0006123 <newline> mitochondrial respiratory chain complex IV ; GO:0005751 | part_of inferred from biological aspect of ancestor with PANTHER:PTN000046096 <newline> respiratory chain…	heme binding ; GO:0020037 | inferred from electronic annotation with InterPro:IPR000883 enables <newline> cytochrome-c oxidase activity ; GO:0004129 | enables inferred from mutant phenotype	Hsap\COX1	IPR000883:Cytochrome c oxidase subunit I <newline> IPR033944:Cytochrome c oxidase subunit I domain <newline> IPR023615:Cytochrome c oxidase, subunit I, copper-binding site <newline> IPR023616:Cytochrome c oxidase-like, subunit I domain <newline> IPR036927:Cytochrome c oxidase-like, subunit I superfamily	COX4 <newline> COX5A <newline> COX6B <newline> cype <newline> levy <newline> mt:CoII	Component of the cytochrome c oxidase, the last enzyme in the mitochondrial electron transport chain which drives oxidative phosphorylation. The respiratory chain contains 3 multisubunit complexes succinate dehydrogenase (complex II, CII), ubiquinol-cytochrome c oxidoreductase (cytochrome b-c1 complex, complex III, CIII) and cytochrome c oxidase (complex IV, CIV), that cooperate to transfer elect…	Belongs to the heme-copper respiratory oxidase family.
85	FBgn0013675	mt:CoII	mitochondrial Cytochrome c oxidase subunit II	-	Insufficient genetic data for FlyBase to solicit a summary. [Date last reviewed: 2016-06-30]	mitochondrial electron transport, cytochrome c to oxygen ; GO:0006123 | involved_in inferred from sequence or structural similarity with UniProtKB:P00410 <newline> ATP synthesis coupled electron transport ; GO:0042773 | involved_in inferred from biological aspect of ancestor with PANTHER:PTN000527128	integral component of membrane ; GO:0016021 | inferred from electronic annotation with InterPro:IPR011759, InterPro:IPR014222 located_in <newline> mitochondrial respiratory chain complex IV ; GO:0005751 | part_of inferred from sequence or structural similarity with UniProtKB:P00410	copper ion binding ; GO:0005507 | inferred from electronic annotation with InterPro:IPR001505, InterPro:IPR002429 enables <newline> cytochrome-c oxidase activity ; GO:0004129 | contributes_to inferred from biological aspect of ancestor with PANTHER:PTN000527128 <newline> cytochrome-c oxidase activity ; GO:0004129 | contributes_to inferred from sequence or structural similarity with UniProtKB:P004…	Hsap\COX2 <newline> Hsap\MTCO2P12	IPR001505:Copper centre Cu(A) <newline> IPR002429:Cytochrome c oxidase subunit II-like C-terminal <newline> IPR008972:Cupredoxin <newline> IPR011759:Cytochrome C oxidase subunit II, transmembrane domain <newline> IPR014222:Cytochrome c oxidase, subunit II <newline> IPR034210:Cytochrome c oxidase subunit 2, C-terminal <newline> IPR036257:Cytochrome C oxidase subunit II, transmembrane domain superf…	COX4 <newline> Rab1 <newline> Rab2 <newline> Ipo9 <newline> Rap2l <newline> Rpt2 <newline> CG2064 <newline> Mec2 <newline> CG1416 <newline> ATPsyngamma <newline> l(1)G0320 <newline> Rab5 <newline> KdelR <newline> UQCR-C2 <newline> Mcad <newline> Tspo <newline> SERCA <newline> wal <newline> Rap1 <newline> COX5A <newline> COX6B <newline> cype <newline> levy <newline> mt:CoI <newline> S6k	Component of the cytochrome c oxidase, the last enzyme in the mitochondrial electron transport chain which drives oxidative phosphorylation. The respiratory chain contains 3 multisubunit complexes succinate dehydrogenase (complex II, CII), ubiquinol-cytochrome c oxidoreductase (cytochrome b-c1 complex, complex III, CIII) and cytochrome c oxidase (complex IV, CIV), that cooperate to transfer elect…	Belongs to the cytochrome c oxidase subunit 2 family.
86	FBgn0013676	mt:CoIII	mitochondrial Cytochrome c oxidase subunit III	-	Insufficient genetic data for FlyBase to solicit a summary. [Date last reviewed: 2016-06-30]	aerobic respiration ; GO:0009060 | involved_in inferred from biological aspect of ancestor with PANTHER:PTN000150044 <newline> mitochondrial electron transport, cytochrome c to oxygen ; GO:0006123 | involved_in inferred from biological aspect of ancestor with PANTHER:PTN001685539	membrane ; GO:0016020 | located_in inferred from electronic annotation with InterPro:IPR000298, InterPro:IPR013833, InterPro:IPR024791, InterPro:IPR035973 <newline> mitochondrion ; GO:0005739 | is_active_in inferred from biological aspect of ancestor with PANTHER:PTN001685539	cytochrome-c oxidase activity ; GO:0004129 | enables inferred from electronic annotation with InterPro:IPR013833 <newline> oxidoreduction-driven active transmembrane transporter activity ; GO:0015453 | enables inferred from biological aspect of ancestor with PANTHER:PTN000150044 <newline> electron transfer activity ; GO:0009055 | enables inferred from biological aspect of ancestor with PANTHER:PT…	Hsap\COX3	IPR000298:Cytochrome c oxidase subunit III-like <newline> IPR013833:Cytochrome c oxidase, subunit III, 4-helical bundle <newline> IPR033945:Cytochrome c oxidase subunit III domain <newline> IPR024791:Cytochrome c oxidase subunit III <newline> IPR035973:Cytochrome c oxidase subunit III-like superfamily	-	Component of the cytochrome c oxidase, the last enzyme in the mitochondrial electron transport chain which drives oxidative phosphorylation. The respiratory chain contains 3 multisubunit complexes succinate dehydrogenase (complex II, CII), ubiquinol-cytochrome c oxidoreductase (cytochrome b-c1 complex, complex III, CIII) and cytochrome c oxidase (complex IV, CIV), that cooperate to transfer elect…	Belongs to the cytochrome c oxidase subunit 3 family.
87	FBgn0013678	mt:Cyt-b	mitochondrial Cytochrome b	-	-	respiratory electron transport chain ; GO:0022904 | involved_in inferred from electronic annotation with InterPro:IPR016174 <newline> spermatogenesis ; GO:0007283 | involved_in inferred from mutant phenotype	respiratory chain complex III ; GO:0045275 | inferred from electronic annotation with InterPro:IPR030689 part_of	ubiquinol-cytochrome-c reductase activity ; GO:0008121 | enables inferred from electronic annotation with InterPro:IPR030689	Hsap\CYTB	IPR005797:Cytochrome b/b6, N-terminal <newline> IPR005798:Cytochrome b/b6, C-terminal <newline> IPR016174:Di-haem cytochrome, transmembrane <newline> IPR030689:Cytochrome b <newline> IPR027387:Cytochrome b/b6-like domain superfamily <newline> IPR036150:Cytochrome b/b6, C-terminal domain superfamily	-	Component of the ubiquinol-cytochrome c reductase complex (complex III or cytochrome b-c1 complex) that is part of the mitochondrial respiratory chain. The b-c1 complex mediates electron transfer from ubiquinol to cytochrome c. Contributes to the generation of a proton gradient across the mitochondrial membrane that is then used for ATP synthesis.	Belongs to the cytochrome b family.
88	FBgn0013756	Mtor	Megator	48C5-48C5	Megator (Mtor) encodes a nuclear pore protein that is found in the nuclear matrix surrounding the chromosomes at interphase. During mitosis Mtor product dynamically reorganizes, together with other nuclear and cytoplasmic proteins (such as those encoded by Skeletor, Chro, east, and Asator), to form a gel-like spindle matrix embedding the microtubule spindle apparatus. Mtor product is important fo…	protein import into nucleus ; GO:0006606 | inferred from electronic annotation with InterPro:IPR012929 involved_in <newline> positive regulation of transcription by RNA polymerase II ; GO:0045944 | involved_in inferred from mutant phenotype <newline> response to heat ; GO:0009408 | involved_in inferred from direct assay <newline> dosage compensation ; GO:0007549 | involved_in inferred from mutant…	mitotic spindle ; GO:0072686 | located_in inferred from direct assay <newline> nucleoplasm ; GO:0005654 | located_in inferred from high throughput direct assay <newline> nucleus ; GO:0005634 | located_in inferred from direct assay <newline> midbody ; GO:0030496 | located_in inferred from direct assay <newline> mitotic spindle ; GO:0072686 | colocalizes_with inferred from direct assay <newline> eu…	protein binding ; GO:0005515 | enables inferred from physical interaction with UniProtKB:Q86BS3 <newline> structural constituent of nuclear pore ; GO:0017056 | enables inferred from biological aspect of ancestor with PANTHER:PTN001052033 <newline> protein binding ; GO:0005515 | enables inferred from physical interaction with UniProtKB:Q9VRQ2 <newline> chromatin DNA binding ; GO:0031490 | enables …	Hsap\TPR <newline> Hsap\LEKR1	IPR012929:Nucleoprotein TPR/MLP1	Sce <newline> Psc <newline> Chro <newline> mof <newline> msl-3 <newline> MBD-R2 <newline> Hrb87F <newline> lncRNA:Hsromega <newline> Lkb1 <newline> Nup98-96 <newline> EcR <newline> mad2 <newline> Asator <newline> Mad1 <newline> east	Component of the nuclear pore complex (NPC), a complex required for the trafficking across the nuclear envelope (PubMed:9152019). Functions as a scaffolding element in the nuclear phase of the NPC (PubMed:12027452, PubMed:15356261). Plays a role in chromosomal organization and gene expression regulation; stimulates transcription by promoting the formation of an open chromatin environment (PubMed:…	Belongs to the TPR family.
89	FBgn0013771	Cyp6a9	Cytochrome P450 6a9	51D1-51D1	Insufficient genetic data for FlyBase to solicit a summary. [Date last reviewed: 2016-06-30]	-	-	oxidoreductase activity, acting on paired donors, with incorporation or reduction of molecular oxygen ; GO:0016705 | inferred from electronic annotation with InterPro:IPR001128, InterPro:IPR002401, InterPro:IPR017972 enables <newline> heme binding ; GO:0020037 | inferred from electronic annotation with InterPro:IPR001128, InterPro:IPR002401 enables <newline> iron ion binding ; GO:0005506 | inferr…	Hsap\CYP3A43 <newline> Hsap\CYP3A5 <newline> Hsap\CYP3A4 <newline> Hsap\TBXAS1 <newline> Hsap\CYP3A7-CYP3A51P <newline> Hsap\CYP20A1 <newline> Hsap\CYP3A7 <newline> Hsap\CYP4V2 <newline> Hsap\CYP4F3 <newline> Hsap\CYP4F11 <newline> Hsap\CYP4F22 <newline> Hsap\CYP4F12 <newline> Hsap\CYP4F2 <newline> Hsap\CYP4F8 <newline> Hsap\CYP4Z1 <newline> Hsap\CYP4X1 <newline> Hsap\CYP4B1 <newline> Hsap\CYP4A2…	IPR001128:Cytochrome P450 <newline> IPR002401:Cytochrome P450, E-class, group I <newline> IPR017972:Cytochrome P450, conserved site <newline> IPR036396:Cytochrome P450 superfamily	Cyp6a21	Involved in the metabolism of insect hormones and in the breakdown of synthetic insecticides.	Belongs to the cytochrome P450 family.
90	FBgn0013772	Cyp6a8	Cytochrome P450 6a8	51D1-51D1	Insufficient genetic data for FlyBase to solicit a summary. [Date last reviewed: 2016-06-30]	lauric acid metabolic process ; GO:0048252 | involved_in inferred from direct assay <newline> response to caffeine ; GO:0031000 | involved_in inferred from direct assay <newline> insecticide metabolic process ; GO:0017143 | involved_in inferred from direct assay	endomembrane system ; GO:0012505 | located_in inferred from high throughput direct assay	heme binding ; GO:0020037 | inferred from electronic annotation with InterPro:IPR001128, InterPro:IPR002401, InterPro:IPR002402 enables <newline> iron ion binding ; GO:0005506 | inferred from electronic annotation with InterPro:IPR001128, InterPro:IPR002401, InterPro:IPR002402 enables <newline> alkane 1-monooxygenase activity ; GO:0018685 | enables inferred from direct assay	Hsap\CYP3A43 <newline> Hsap\CYP3A5 <newline> Hsap\CYP3A4 <newline> Hsap\TBXAS1 <newline> Hsap\CYP3A7-CYP3A51P <newline> Hsap\CYP8B1 <newline> Hsap\CYP3A7 <newline> Hsap\CYP4V2 <newline> Hsap\CYP4F3 <newline> Hsap\CYP4F11 <newline> Hsap\CYP4F22 <newline> Hsap\CYP4F12 <newline> Hsap\CYP4F2 <newline> Hsap\CYP4F8 <newline> Hsap\CYP4Z1 <newline> Hsap\CYP4X1 <newline> Hsap\CYP4B1 <newline> Hsap\CYP4A22…	IPR001128:Cytochrome P450 <newline> IPR002401:Cytochrome P450, E-class, group I <newline> IPR017972:Cytochrome P450, conserved site <newline> IPR036396:Cytochrome P450 superfamily <newline> IPR002402:Cytochrome P450, E-class, group II	-	Involved in the metabolism of insect hormones and in the breakdown of synthetic insecticides.	Belongs to the cytochrome P450 family.
91	FBgn0013773	Cyp6a22	Cytochrome P450 6a22	51C7-51D1	Insufficient genetic data for FlyBase to solicit a summary. [Date last reviewed: 2016-06-30]	-	-	oxidoreductase activity, acting on paired donors, with incorporation or reduction of molecular oxygen ; GO:0016705 | inferred from electronic annotation with InterPro:IPR001128, InterPro:IPR002401, InterPro:IPR017972 enables <newline> heme binding ; GO:0020037 | inferred from electronic annotation with InterPro:IPR001128, InterPro:IPR002401 enables <newline> iron ion binding ; GO:0005506 | inferr…	Hsap\CYP3A43 <newline> Hsap\CYP3A5 <newline> Hsap\CYP3A4 <newline> Hsap\TBXAS1 <newline> Hsap\CYP3A7-CYP3A51P <newline> Hsap\CYP1A1 <newline> Hsap\CYP3A7 <newline> Hsap\CYP4V2 <newline> Hsap\CYP4F3 <newline> Hsap\CYP4F11 <newline> Hsap\CYP4F22 <newline> Hsap\CYP4F12 <newline> Hsap\CYP4F2 <newline> Hsap\CYP4F8 <newline> Hsap\CYP4Z1 <newline> Hsap\CYP4X1 <newline> Hsap\CYP4B1 <newline> Hsap\CYP4A22…	IPR001128:Cytochrome P450 <newline> IPR002401:Cytochrome P450, E-class, group I <newline> IPR017972:Cytochrome P450, conserved site <newline> IPR036396:Cytochrome P450 superfamily	orion <newline> p53	May be involved in the metabolism of insect hormones and in the breakdown of synthetic insecticides.	Belongs to the cytochrome P450 family.
92	FBgn0013972	Gycalpha99B	Guanylyl cyclase alpha-subunit at 99B	99B7-99B7	Guanylyl cyclase Œ±-subunit at 99B (GycŒ±99B) encodes a guanylate cyclase involved in cyclic GMP biosynthesis and phototaxis mediated by rhodopsin. [Date last reviewed: 2019-03-07]	intracellular signal transduction ; GO:0035556 | inferred from electronic annotation with InterPro:IPR001054, InterPro:IPR018297 involved_in <newline> cGMP biosynthetic process ; GO:0006182 | inferred from electronic annotation with InterPro:IPR011645 involved_in <newline> rhodopsin mediated signaling pathway ; GO:0016056 | involved_in inferred from mutant phenotype <newline> positive phototaxis …	guanylate cyclase complex, soluble ; GO:0008074 | part_of inferred from direct assay	heme binding ; GO:0020037 | inferred from electronic annotation with InterPro:IPR011644 enables <newline> guanylate cyclase activity ; GO:0004383 | enables inferred from direct assay	Hsap\GUCY2D <newline> Hsap\GUCY1A1 <newline> Hsap\GUCY2C <newline> Hsap\GUCY2F <newline> Hsap\ADCY4 <newline> Hsap\GUCY1A2 <newline> Hsap\NPR2 <newline> Hsap\ADCY1 <newline> Hsap\ADCY7 <newline> Hsap\ADCY2 <newline> Hsap\ADCY3 <newline> Hsap\PHLPP1 <newline> Hsap\GUCY1B1 <newline> Hsap\NPR3 <newline> Hsap\ADCY8 <newline> Hsap\ADCY9 <newline> Hsap\LRRK2 <newline> Hsap\ADCY6 <newline> Hsap\ADCY10 <…	IPR018297:Adenylyl cyclase class-4/guanylyl cyclase, conserved site <newline> IPR001054:Adenylyl cyclase class-3/4/guanylyl cyclase <newline> IPR011644:Heme NO-binding <newline> IPR024096:NO signalling/Golgi transport ligand-binding domain superfamily <newline> IPR029787:Nucleotide cyclase <newline> IPR038158:H-NOX domain superfamily <newline> IPR011645:Haem NO binding associated <newline> IPR042…	-	May have a role in phototransduction. A second subunit may be required for enzyme activity.	Belongs to the adenylyl cyclase class-4/guanylyl cyclase family.
93	FBgn0013973	Gycbeta100B	Guanylyl cyclase beta-subunit at 100B	100B4-100B5	Guanylyl cyclase Œ≤-subunit at 100B (GycŒ≤100B) encodes an enzyme that synthesizes cyclic GMP and is activated by nitric oxide. [Date last reviewed: 2019-08-01]	cGMP biosynthetic process ; GO:0006182 | inferred from electronic annotation with InterPro:IPR011645 involved_in <newline> cGMP-mediated signaling ; GO:0019934 | involved_in inferred from biological aspect of ancestor with PANTHER:PTN000937734 <newline> trans-synaptic signaling by nitric oxide, modulating synaptic transmission ; GO:0099555 | involved_in inferred from biological aspect of ancestor…	presynaptic active zone ; GO:0048786 | is_active_in inferred from biological aspect of ancestor with PANTHER:PTN000937734 <newline> guanylate cyclase complex, soluble ; GO:0008074 | part_of inferred from direct assay	heme binding ; GO:0020037 | inferred from electronic annotation with InterPro:IPR011644 enables <newline> guanylate cyclase activity ; GO:0004383 | enables inferred from direct assay	Hsap\GUCY1B1 <newline> Hsap\GUCY2F <newline> Hsap\GUCY2D <newline> Hsap\ADCY3 <newline> Hsap\GUCY2C <newline> Hsap\PHLPP1 <newline> Hsap\NPR3 <newline> Hsap\GUCY1A2 <newline> Hsap\ADCY8 <newline> Hsap\ADCY9 <newline> Hsap\GUCY1A1 <newline> Hsap\ADCY1 <newline> Hsap\LRRK2 <newline> Hsap\ADCY6 <newline> Hsap\ADCY4 <newline> Hsap\NPR2 <newline> Hsap\ADCY2 <newline> Hsap\ADCY10 <newline> Hsap\NPR1 <n…	IPR018297:Adenylyl cyclase class-4/guanylyl cyclase, conserved site <newline> IPR001054:Adenylyl cyclase class-3/4/guanylyl cyclase <newline> IPR011644:Heme NO-binding <newline> IPR024096:NO signalling/Golgi transport ligand-binding domain superfamily <newline> IPR029787:Nucleotide cyclase <newline> IPR038158:H-NOX domain superfamily <newline> IPR011645:Haem NO binding associated <newline> IPR042…	-	-	-
94	FBgn0013995	Calx	Na/Ca-exchange protein	93A4-93B3	Na/Ca-exchange protein (Calx) encodes a Na-Ca exchanger involved in phototransduction and response to endoplasmic reticulum stress. [Date last reviewed: 2019-09-12]	phototransduction ; GO:0007602 | involved_in inferred from mutant phenotype <newline> response to endoplasmic reticulum stress ; GO:0034976 | involved_in inferred from mutant phenotype <newline> metal ion transport ; GO:0030001 | involved_in inferred from biological aspect of ancestor with PANTHER:PTN004317184 <newline> neuromuscular process controlling posture ; GO:0050884 | involved_in inferred…	sarcolemma ; GO:0042383 | is_active_in inferred from biological aspect of ancestor with PANTHER:PTN000933900 <newline> postsynapse ; GO:0098794 | is_active_in inferred from biological aspect of ancestor with PANTHER:PTN000933900 <newline> membrane ; GO:0016020 | is_active_in inferred from biological aspect of ancestor with PANTHER:PTN004317184 <newline> integral component of plasma membrane ; GO:…	calcium ion binding ; GO:0005509 | enables inferred from direct assay <newline> calcium:sodium antiporter activity ; GO:0005432 | enables inferred from direct assay <newline> calcium:sodium antiporter activity ; GO:0005432 | enables inferred from biological aspect of ancestor with PANTHER:PTN000933900 <newline> calcium:sodium antiporter activity ; GO:0005432 | enables traceable author statement <…	Hsap\SLC8A2 <newline> Hsap\FREM2 <newline> Hsap\FREM3 <newline> Hsap\SLC8A3 <newline> Hsap\ADGRV1 <newline> Hsap\SLC8A1	IPR003644:Na-Ca exchanger/integrin-beta4 <newline> IPR004836:Sodium/calcium exchanger protein <newline> IPR004837:Sodium/calcium exchanger membrane region <newline> IPR038081:CalX-like domain superfamily <newline> IPR032452:Sodium/calcium exchanger domain, C-terminal extension <newline> IPR044880:NCX, central ion-binding domain superfamily	-	-	-
95	FBgn0014028	SdhB	Succinate dehydrogenase, subunit B (iron-sulfur)	42D3-42D4	Succinate dehydrogenase, subunit B (iron-sulfur) (SdhB) encodes the iron-sulfur cluster-containing subunit of the succinate dehydrogenase complex, which oxidizes succinate to fumarate and passes the electrons to quinones. The redox-active cofactors in this subunit are part of the electron transfer machinery in the complex. [Date last reviewed: 2019-09-26]	aerobic respiration ; GO:0009060 | involved_in inferred from biological aspect of ancestor with PANTHER:PTN000229864 <newline> respiratory electron transport chain ; GO:0022904 | involved_in inferred from biological aspect of ancestor with PANTHER:PTN000229864 <newline> mitochondrial electron transport, succinate to ubiquinone ; GO:0006121 | involved_in inferred from direct assay <newline> tricar…	mitochondrial membrane ; GO:0031966 | is_active_in inferred from biological aspect of ancestor with PANTHER:PTN000229867 <newline> mitochondrial inner membrane ; GO:0005743 | located_in inferred from sequence or structural similarity with UniProtKB:Q007T0 <newline> mitochondrial respiratory chain complex II, succinate dehydrogenase complex (ubiquinone) ; GO:0005749 | part_of inferred from sequenc…	electron transfer activity ; GO:0009055 | inferred from electronic annotation with InterPro:IPR001041, InterPro:IPR025192 enables <newline> 2 iron, 2 sulfur cluster binding ; GO:0051537 | enables inferred from sequence or structural similarity with UniProtKB:Q007T0 <newline> ubiquinone binding ; GO:0048039 | enables inferred from sequence or structural similarity with UniProtKB:Q007T0 <newline> s…	Hsap\SDHB	IPR025192:Succinate dehydogenase/fumarate reductase N-terminal <newline> IPR001041:2Fe-2S ferredoxin-type iron-sulfur binding domain <newline> IPR004489:Succinate dehydrogenase/fumarate reductase iron-sulphur protein <newline> IPR006058:2Fe-2S ferredoxin, iron-sulphur binding site <newline> IPR009051:Alpha-helical ferredoxin <newline> IPR012675:Beta-grasp domain superfamily <newline> IPR017896:4F…	smg <newline> Irp-1A <newline> SdhA	Iron-sulfur protein (IP) subunit of succinate dehydrogenase (SDH) that is involved in complex II of the mitochondrial electron transport chain and is responsible for transferring electrons from succinate to ubiquinone (coenzyme Q).	Belongs to the succinate dehydrogenase/fumarate reductase iron-sulfur protein family.
96	FBgn0014469	Cyp4e2	Cytochrome P450 4e2	44D1-44D1	-	-	endomembrane system ; GO:0012505 | located_in inferred from high throughput direct assay	oxidoreductase activity, acting on paired donors, with incorporation or reduction of molecular oxygen ; GO:0016705 | inferred from electronic annotation with InterPro:IPR001128, InterPro:IPR002401, InterPro:IPR017972 enables <newline> heme binding ; GO:0020037 | inferred from electronic annotation with InterPro:IPR001128, InterPro:IPR002401 enables <newline> iron ion binding ; GO:0005506 | inferr…	Hsap\CYP4F11 <newline> Hsap\CYP4F12 <newline> Hsap\CYP19A1 <newline> Hsap\CYP4F2 <newline> Hsap\CYP4B1 <newline> Hsap\CYP4X1 <newline> Hsap\CYP4Z1 <newline> Hsap\CYP4F8 <newline> Hsap\CYP4F3 <newline> Hsap\CYP4V2 <newline> Hsap\CYP4F22 <newline> Hsap\CYP4A11 <newline> Hsap\CYP4A22 <newline> Hsap\CYP26B1 <newline> Hsap\CYP26A1 <newline> Hsap\CYP46A1 <newline> Hsap\CYP26C1 <newline> Hsap\CYP20A1 <n…	IPR001128:Cytochrome P450 <newline> IPR002401:Cytochrome P450, E-class, group I <newline> IPR017972:Cytochrome P450, conserved site <newline> IPR036396:Cytochrome P450 superfamily	Cyp4e1 <newline> CG4407 <newline> Hsp26 <newline> snz	May be involved in the metabolism of insect hormones and in the breakdown of synthetic insecticides.	Belongs to the cytochrome P450 family.
97	FBgn0014877	Roe1	Roe1	50B1-50B1	Insufficient genetic data for FlyBase to solicit a summary. [Date last reviewed: 2016-06-30]	protein refolding ; GO:0042026 | involved_in inferred from sequence or structural similarity with UniProtKB:P38523 <newline> protein import into mitochondrial matrix ; GO:0030150 | involved_in inferred from biological aspect of ancestor with PANTHER:PTN000478265 <newline> protein import into mitochondrial matrix ; GO:0030150 | involved_in inferred from sequence or structural similarity with UniPr…	mitochondrial matrix ; GO:0005759 | located_in inferred from sequence or structural similarity with UniProtKB:P38523 <newline> PAM complex, Tim23 associated import motor ; GO:0001405 | part_of inferred from biological aspect of ancestor with PANTHER:PTN000478265 <newline> mitochondrion ; GO:0005739 | located_in inferred from high throughput direct assay	chaperone binding ; GO:0051087 | inferred from electronic annotation with InterPro:IPR000740 enables <newline> protein homodimerization activity ; GO:0042803 | inferred from electronic annotation with InterPro:IPR000740 enables <newline> adenyl-nucleotide exchange factor activity ; GO:0000774 | enables inferred from sequence or structural similarity with UniProtKB:P38523 <newline> unfolded protei…	Hsap\GRPEL1 <newline> Hsap\GRPEL2	IPR000740:GrpE nucleotide exchange factor <newline> IPR009012:GrpE nucleotide exchange factor, head <newline> IPR013805:GrpE nucleotide exchange factor, coiled-coil	Nrd1	Essential component of the PAM complex, a complex required for the translocation of transit peptide-containing proteins from the inner membrane into the mitochondrial matrix in an ATP-dependent manner. Seems to control the nucleotide-dependent binding of mitochondrial HSP70 to substrate proteins (By similarity).	Belongs to the GrpE family.
98	FBgn0015031	cype	cyclope	25D6-25D6	cyclope (cype) encodes a cytochrome c oxidase subunit VIc homolog acting as an enhancer of dpp pathway phenotypes. It is involved in hair and cell growth and in ommatidia development. [Date last reviewed: 2019-03-07]	-	mitochondrion ; GO:0005739 | located_in inferred from direct assay <newline> mitochondrion ; GO:0005739 | located_in inferred from high throughput direct assay	cytochrome-c oxidase activity ; GO:0004129 | enables inferred from electronic annotation with InterPro:IPR004204	Hsap\COX6C	IPR004204:Cytochrome c oxidase subunit 6C <newline> IPR037169:Mitochondrial cytochrome c oxidase subunit VIc/VIIs superfamily <newline> IPR034884:Mitochondrial cytochrome c oxidase subunit VIc/VIIs	COX4 <newline> COX5A <newline> COX6B <newline> levy <newline> mt:CoI <newline> mt:CoII	-	-
99	FBgn0015032	Cyp4c3	Cytochrome P450 4c3	100A7-100A7	Insufficient genetic data for FlyBase to solicit a summary. [Date last reviewed: 2016-06-30]	-	-	oxidoreductase activity, acting on paired donors, with incorporation or reduction of molecular oxygen ; GO:0016705 | inferred from electronic annotation with InterPro:IPR001128, InterPro:IPR002401, InterPro:IPR017972 enables <newline> heme binding ; GO:0020037 | inferred from electronic annotation with InterPro:IPR001128, InterPro:IPR002401 enables <newline> iron ion binding ; GO:0005506 | inferr…	Hsap\CYP4F11 <newline> Hsap\CYP4F12 <newline> Hsap\CYP19A1 <newline> Hsap\CYP4F2 <newline> Hsap\CYP4B1 <newline> Hsap\CYP4X1 <newline> Hsap\CYP4Z1 <newline> Hsap\CYP4F8 <newline> Hsap\CYP4F3 <newline> Hsap\CYP4V2 <newline> Hsap\CYP4F22 <newline> Hsap\CYP4A11 <newline> Hsap\CYP4A22 <newline> Hsap\CYP26B1 <newline> Hsap\CYP26A1 <newline> Hsap\CYP46A1 <newline> Hsap\CYP26C1 <newline> Hsap\CYP20A1 <n…	IPR001128:Cytochrome P450 <newline> IPR002401:Cytochrome P450, E-class, group I <newline> IPR017972:Cytochrome P450, conserved site <newline> IPR036396:Cytochrome P450 superfamily	-	May be involved in the metabolism of insect hormones and in the breakdown of synthetic insecticides.	Belongs to the cytochrome P450 family.
100	FBgn0015033	Cyp4d8	Cytochrome P450 4d8	66A2-66A2	Insufficient genetic data for FlyBase to solicit a summary. [Date last reviewed: 2016-06-30]	-	-	oxidoreductase activity, acting on paired donors, with incorporation or reduction of molecular oxygen ; GO:0016705 | inferred from electronic annotation with InterPro:IPR001128, InterPro:IPR002401, InterPro:IPR017972 enables <newline> heme binding ; GO:0020037 | inferred from electronic annotation with InterPro:IPR001128, InterPro:IPR002401 enables <newline> iron ion binding ; GO:0005506 | inferr…	Hsap\CYP4F11 <newline> Hsap\CYP4F12 <newline> Hsap\CYP19A1 <newline> Hsap\CYP4F2 <newline> Hsap\CYP4B1 <newline> Hsap\CYP4X1 <newline> Hsap\CYP4Z1 <newline> Hsap\CYP4F8 <newline> Hsap\CYP4F3 <newline> Hsap\CYP4V2 <newline> Hsap\CYP4F22 <newline> Hsap\CYP4A11 <newline> Hsap\CYP4A22 <newline> Hsap\CYP26B1 <newline> Hsap\CYP26A1 <newline> Hsap\CYP46A1 <newline> Hsap\CYP26C1 <newline> Hsap\CYP20A1 <n…	IPR001128:Cytochrome P450 <newline> IPR002401:Cytochrome P450, E-class, group I <newline> IPR017972:Cytochrome P450, conserved site <newline> IPR036396:Cytochrome P450 superfamily	-	May be involved in the metabolism of insect hormones and in the breakdown of synthetic insecticides.	Belongs to the cytochrome P450 family.
101	FBgn0015034	Cyp4e1	Cytochrome P450 4e1	44D1-44D1	Insufficient genetic data for FlyBase to solicit a summary. [Date last reviewed: 2016-06-30]	-	-	oxidoreductase activity, acting on paired donors, with incorporation or reduction of molecular oxygen ; GO:0016705 | inferred from electronic annotation with InterPro:IPR001128, InterPro:IPR002401, InterPro:IPR017972 enables <newline> heme binding ; GO:0020037 | inferred from electronic annotation with InterPro:IPR001128, InterPro:IPR002401 enables <newline> iron ion binding ; GO:0005506 | inferr…	Hsap\CYP4F11 <newline> Hsap\CYP4F12 <newline> Hsap\CYP19A1 <newline> Hsap\CYP4F2 <newline> Hsap\CYP4B1 <newline> Hsap\CYP4X1 <newline> Hsap\CYP4Z1 <newline> Hsap\CYP4F8 <newline> Hsap\CYP4F3 <newline> Hsap\CYP4V2 <newline> Hsap\CYP4F22 <newline> Hsap\CYP4A11 <newline> Hsap\CYP4A22 <newline> Hsap\CYP26B1 <newline> Hsap\CYP26A1 <newline> Hsap\CYP46A1 <newline> Hsap\CYP26C1 <newline> Hsap\CYP20A1 <n…	IPR001128:Cytochrome P450 <newline> IPR002401:Cytochrome P450, E-class, group I <newline> IPR017972:Cytochrome P450, conserved site <newline> IPR036396:Cytochrome P450 superfamily	Agpat3 <newline> CG4407 <newline> Cyp4e2	May be involved in the metabolism of insect hormones and in the breakdown of synthetic insecticides.	Belongs to the cytochrome P450 family.
102	FBgn0015035	Cyp4e3	Cytochrome P450 4e3	30C7-30C7	Cytochrome P450-4e3 (Cyp4e3) encodes an endoplasmic reticulum protein that plays a role in insecticide tolerance. Upon insecticide feeding Cyp4e3 is significantly up-regulated. Cyp4e3 knockdown in the Malpighian tubule principal cells reduces survival of insecticide-fed flies. Cyp4e3 protein may also regulate hydrogen peroxide levels in the endoplasmic reticulum and its absence triggers JAK/STAT …	-	endoplasmic reticulum ; GO:0005783 | located_in inferred from direct assay	oxidoreductase activity, acting on paired donors, with incorporation or reduction of molecular oxygen ; GO:0016705 | inferred from electronic annotation with InterPro:IPR001128, InterPro:IPR002401, InterPro:IPR017972 enables <newline> heme binding ; GO:0020037 | inferred from electronic annotation with InterPro:IPR001128, InterPro:IPR002401 enables <newline> iron ion binding ; GO:0005506 | inferr…	Hsap\CYP4F11 <newline> Hsap\CYP4F12 <newline> Hsap\CYP19A1 <newline> Hsap\CYP4F2 <newline> Hsap\CYP4B1 <newline> Hsap\CYP4X1 <newline> Hsap\CYP4Z1 <newline> Hsap\CYP4F8 <newline> Hsap\CYP4F3 <newline> Hsap\CYP4V2 <newline> Hsap\CYP4F22 <newline> Hsap\CYP4A11 <newline> Hsap\CYP4A22 <newline> Hsap\CYP26B1 <newline> Hsap\CYP26A1 <newline> Hsap\CYP46A1 <newline> Hsap\CYP26C1 <newline> Hsap\CYP20A1 <n…	IPR001128:Cytochrome P450 <newline> IPR002401:Cytochrome P450, E-class, group I <newline> IPR017972:Cytochrome P450, conserved site <newline> IPR036396:Cytochrome P450 superfamily	-	May be involved in the metabolism of insect hormones and in the breakdown of synthetic insecticides.	Belongs to the cytochrome P450 family.
103	FBgn0015036	Cyp4ae1	Cytochrome P450 4ae1	2E1-2E1	Insufficient genetic data for FlyBase to solicit a summary. [Date last reviewed: 2016-06-30]	-	-	oxidoreductase activity, acting on paired donors, with incorporation or reduction of molecular oxygen ; GO:0016705 | inferred from electronic annotation with InterPro:IPR001128, InterPro:IPR002401, InterPro:IPR017972 enables <newline> heme binding ; GO:0020037 | inferred from electronic annotation with InterPro:IPR001128, InterPro:IPR002401 enables <newline> iron ion binding ; GO:0005506 | inferr…	Hsap\CYP4F11 <newline> Hsap\CYP4F12 <newline> Hsap\CYP19A1 <newline> Hsap\CYP4F2 <newline> Hsap\CYP4B1 <newline> Hsap\CYP4X1 <newline> Hsap\CYP4Z1 <newline> Hsap\CYP4F8 <newline> Hsap\CYP4F3 <newline> Hsap\CYP4V2 <newline> Hsap\CYP4F22 <newline> Hsap\CYP4A11 <newline> Hsap\CYP4A22 <newline> Hsap\CYP26B1 <newline> Hsap\CYP26A1 <newline> Hsap\CYP46A1 <newline> Hsap\CYP26C1 <newline> Hsap\CYP20A1 <n…	IPR001128:Cytochrome P450 <newline> IPR002401:Cytochrome P450, E-class, group I <newline> IPR017972:Cytochrome P450, conserved site <newline> IPR036396:Cytochrome P450 superfamily	Rab6 <newline> hiro <newline> eIF4B <newline> CG7239 <newline> pps <newline> tmod <newline> CG30344	May be involved in the metabolism of insect hormones and in the breakdown of synthetic insecticides.	Belongs to the cytochrome P450 family.
104	FBgn0015037	Cyp4p1	Cytochrome P450 4p1	45B7-45B7	-	-	-	oxidoreductase activity, acting on paired donors, with incorporation or reduction of molecular oxygen ; GO:0016705 | inferred from electronic annotation with InterPro:IPR001128, InterPro:IPR002401, InterPro:IPR017972 enables <newline> heme binding ; GO:0020037 | inferred from electronic annotation with InterPro:IPR001128, InterPro:IPR002401 enables <newline> iron ion binding ; GO:0005506 | inferr…	Hsap\CYP4F11 <newline> Hsap\CYP4F12 <newline> Hsap\CYP19A1 <newline> Hsap\CYP4F2 <newline> Hsap\CYP4B1 <newline> Hsap\CYP4X1 <newline> Hsap\CYP4Z1 <newline> Hsap\CYP4F8 <newline> Hsap\CYP4F3 <newline> Hsap\CYP4V2 <newline> Hsap\CYP4F22 <newline> Hsap\CYP4A11 <newline> Hsap\CYP4A22 <newline> Hsap\CYP26B1 <newline> Hsap\CYP26A1 <newline> Hsap\CYP46A1 <newline> Hsap\CYP26C1 <newline> Hsap\CYP20A1 <n…	IPR001128:Cytochrome P450 <newline> IPR002401:Cytochrome P450, E-class, group I <newline> IPR017972:Cytochrome P450, conserved site <newline> IPR036396:Cytochrome P450 superfamily	-	May be involved in the metabolism of insect hormones and in the breakdown of synthetic insecticides.	Belongs to the cytochrome P450 family.
105	FBgn0015038	Cyp9b1	Cytochrome P450 9b1	42F2-42F2	-	-	-	oxidoreductase activity, acting on paired donors, with incorporation or reduction of molecular oxygen ; GO:0016705 | inferred from electronic annotation with InterPro:IPR001128, InterPro:IPR002403, InterPro:IPR017972 enables <newline> heme binding ; GO:0020037 | inferred from electronic annotation with InterPro:IPR001128, InterPro:IPR002403 enables <newline> iron ion binding ; GO:0005506 | inferr…	Hsap\CYP3A43 <newline> Hsap\CYP3A5 <newline> Hsap\CYP3A4 <newline> Hsap\TBXAS1 <newline> Hsap\CYP3A7-CYP3A51P <newline> Hsap\CYP3A7 <newline> Hsap\CYP4V2 <newline> Hsap\CYP4F3 <newline> Hsap\CYP4F11 <newline> Hsap\CYP4F22 <newline> Hsap\CYP4F12 <newline> Hsap\CYP4F2 <newline> Hsap\CYP4F8 <newline> Hsap\CYP4Z1 <newline> Hsap\CYP4X1 <newline> Hsap\CYP4B1 <newline> Hsap\CYP4A22 <newline> Hsap\CYP4A11	IPR001128:Cytochrome P450 <newline> IPR002403:Cytochrome P450, E-class, group IV <newline> IPR017972:Cytochrome P450, conserved site <newline> IPR036396:Cytochrome P450 superfamily	-	May be involved in the metabolism of insect hormones and in the breakdown of synthetic insecticides.	Belongs to the cytochrome P450 family.
106	FBgn0015039	Cyp9b2	Cytochrome P450 9b2	42F2-42F2	Insufficient genetic data for FlyBase to solicit a summary. [Date last reviewed: 2016-06-30]	-	-	oxidoreductase activity, acting on paired donors, with incorporation or reduction of molecular oxygen ; GO:0016705 | inferred from electronic annotation with InterPro:IPR001128, InterPro:IPR002403, InterPro:IPR017972 enables <newline> heme binding ; GO:0020037 | inferred from electronic annotation with InterPro:IPR001128, InterPro:IPR002403 enables <newline> iron ion binding ; GO:0005506 | inferr…	Hsap\CYP3A43 <newline> Hsap\CYP3A5 <newline> Hsap\CYP3A4 <newline> Hsap\TBXAS1 <newline> Hsap\CYP3A7-CYP3A51P <newline> Hsap\CYP7A1 <newline> Hsap\CYP3A7 <newline> Hsap\CYP4V2 <newline> Hsap\CYP4F3 <newline> Hsap\CYP4F11 <newline> Hsap\CYP4F22 <newline> Hsap\CYP4F12 <newline> Hsap\CYP4F2 <newline> Hsap\CYP4F8 <newline> Hsap\CYP4Z1 <newline> Hsap\CYP4X1 <newline> Hsap\CYP4B1 <newline> Hsap\CYP4A22…	IPR001128:Cytochrome P450 <newline> IPR002403:Cytochrome P450, E-class, group IV <newline> IPR017972:Cytochrome P450, conserved site <newline> IPR036396:Cytochrome P450 superfamily	boca	May be involved in the metabolism of insect hormones and in the breakdown of synthetic insecticides.	Belongs to the cytochrome P450 family.
107	FBgn0015040	Cyp9c1	Cytochrome P450 9c1	60D10-60D10	Insufficient genetic data for FlyBase to solicit a summary. [Date last reviewed: 2016-06-30]	-	-	oxidoreductase activity, acting on paired donors, with incorporation or reduction of molecular oxygen ; GO:0016705 | inferred from electronic annotation with InterPro:IPR001128, InterPro:IPR002401, InterPro:IPR017972 enables <newline> heme binding ; GO:0020037 | inferred from electronic annotation with InterPro:IPR001128, InterPro:IPR002401 enables <newline> iron ion binding ; GO:0005506 | inferr…	Hsap\CYP3A43 <newline> Hsap\CYP3A5 <newline> Hsap\CYP3A4 <newline> Hsap\TBXAS1 <newline> Hsap\CYP3A7-CYP3A51P <newline> Hsap\CYP3A7 <newline> Hsap\CYP4V2 <newline> Hsap\CYP4F3 <newline> Hsap\CYP4F11 <newline> Hsap\CYP4F22 <newline> Hsap\CYP4F12 <newline> Hsap\CYP4F2 <newline> Hsap\CYP4F8 <newline> Hsap\CYP4Z1 <newline> Hsap\CYP4X1 <newline> Hsap\CYP4B1 <newline> Hsap\CYP4A22 <newline> Hsap\CYP4A1…	IPR001128:Cytochrome P450 <newline> IPR002401:Cytochrome P450, E-class, group I <newline> IPR017972:Cytochrome P450, conserved site <newline> IPR036396:Cytochrome P450 superfamily	-	May be involved in the metabolism of insect hormones and in the breakdown of synthetic insecticides.	Belongs to the cytochrome P450 family.
108	FBgn0015221	Fer2LCH	Ferritin 2 light chain homologue	99F2-99F2	Ferritin 2 light chain homologue (Fer2LCH) encodes one of two subunits of the major iron storage complex, the ferritin molecule. In insects, ferritin is assembled from 12 Fer1HCH and 12 Fer2LCH subunits and can be found in the secretory pathway of cells and in hemolymph. The product of Fer2LCH provides iron nucleation sites in the internal cavity of the complex required for iron mineralization an…	locomotor rhythm ; GO:0045475 | involved_in inferred from mutant phenotype <newline> response to fungus ; GO:0009620 | involved_in inferred from high throughput expression pattern <newline> intracellular sequestering of iron ion ; GO:0006880 | involved_in inferred from biological aspect of ancestor with PANTHER:PTN000153092 <newline> iron ion import across plasma membrane ; GO:0098711 | involved_…	Golgi apparatus ; GO:0005794 | located_in inferred from direct assay <newline> cytoplasm ; GO:0005737 | is_active_in inferred from biological aspect of ancestor with PANTHER:PTN000153092 <newline> intracellular ferritin complex ; GO:0008043 | part_of inferred from direct assay <newline> extracellular region ; GO:0005576 | located_in inferred from high throughput direct assay <newline> endomembran…	ferrous iron binding ; GO:0008198 | enables inferred from direct assay <newline> ferric iron binding ; GO:0008199 | enables inferred from biological aspect of ancestor with PANTHER:PTN000153092 <newline> ferrous iron binding ; GO:0008198 | enables inferred from biological aspect of ancestor with PANTHER:PTN000153092	Hsap\FTH1 <newline> Hsap\FTMT <newline> Hsap\FTL <newline> Hsap\FTHL17 <newline> Hsap\FTH1P19	IPR008331:Ferritin/DPS protein domain <newline> IPR009040:Ferritin-like diiron domain <newline> IPR009078:Ferritin-like superfamily <newline> IPR012347:Ferritin-like <newline> IPR001519:Ferritin	CG32473 <newline> Mhc <newline> CG31343 <newline> apolpp <newline> CG34205 <newline> Obp44a <newline> CG16826 <newline> Tsf1 <newline> Obp56d <newline> CG10581 <newline> CG5500 <newline> p24-1 <newline> CG4390 <newline> CG5506 <newline> Fer1HCH <newline> Vajk2 <newline> PPO2 <newline> CG7203 <newline> CG14207 <newline> Nplp2 <newline> Cpr64Ac <newline> Cpr62Bc <newline> kdn <newline> Scp1 <newlin…	-	-
109	FBgn0015222	Fer1HCH	Ferritin 1 heavy chain homologue	99F2-99F2	Ferritin 1 heavy chain homologue (Fer1HCH) encodes one of two subunits of the major iron storage complex, the ferritin molecule. In insects, ferritin is assembled from 12 Fer1HCH and 12 Fer2LCH subunits and can be found in the secretory pathway of cells and in hemolymph. The product of Fer1HCH has ferroxidase activity required for iron loading into ferritin and is essential for embryogenesis. [Da…	response to fungus ; GO:0009620 | involved_in inferred from high throughput expression pattern <newline> cellular iron ion homeostasis ; GO:0006879 | inferred from direct assay involved_in <newline> detoxification of iron ion ; GO:1990461 | involved_in inferred from mutant phenotype <newline> iron ion import across plasma membrane ; GO:0098711 | involved_in inferred from mutant phenotype <newline…	Golgi apparatus ; GO:0005794 | located_in inferred from direct assay <newline> intracellular ferritin complex ; GO:0008043 | part_of inferred from direct assay <newline> fusome ; GO:0045169 | located_in inferred from direct assay <newline> extracellular region ; GO:0005576 | located_in inferred from high throughput direct assay <newline> cytoplasm ; GO:0005737 | is_active_in inferred from biologi…	ferrous iron binding ; GO:0008198 | enables inferred from biological aspect of ancestor with PANTHER:PTN000153092 <newline> ferric iron binding ; GO:0008199 | enables inferred from biological aspect of ancestor with PANTHER:PTN000153092 <newline> ferrous iron binding ; GO:0008198 | enables inferred from direct assay	Hsap\FTH1 <newline> Hsap\FTMT <newline> Hsap\FTL <newline> Hsap\FTHL17 <newline> Hsap\WDR62 <newline> Hsap\FTHL18 <newline> Hsap\FTH1P19	IPR001519:Ferritin <newline> IPR008331:Ferritin/DPS protein domain <newline> IPR009040:Ferritin-like diiron domain <newline> IPR009078:Ferritin-like superfamily <newline> IPR012347:Ferritin-like	Irp-1A <newline> Fer2LCH <newline> igl <newline> Hmgs <newline> Yp1 <newline> Pdi <newline> Lsp2 <newline> Argk1 <newline> Adh <newline> CG13397 <newline> yip7 <newline> CG2918 <newline> sel <newline> apolpp <newline> CG16826 <newline> Tsf1 <newline> Hrd3 <newline> CG30090 <newline> Atg4a <newline> CG5500 <newline> CG5506 <newline> CG7203 <newline> Cpr64Ac <newline> Nplp2 <newline> nwk <newline> …	-	-
110	FBgn0039647	jus	julius seizure	98F13-99A1/97D7-97D9	julius seizure (jus) encodes a two-transmembrane domain protein expressed in selected neurons in the optic lobe, subesophageal and thoracic-abdominal ganglia. It is mainly localized to axons and its developmental expression prevents epileptogenesis. [Date last reviewed: 2018-11-08]	mechanosensory behavior ; GO:0007638 | involved_in inferred from mutant phenotype <newline> regulation of membrane potential ; GO:0042391 | involved_in inferred from mutant phenotype <newline> response to mechanical stimulus ; GO:0009612 | involved_in inferred from genetic interaction with kcc <newline> response to mechanical stimulus ; GO:0009612 | involved_in inferred from mutant phenotype. CG4…	CG46339: cytoplasm ; GO:0005737 | is_active_in inferred from biological aspect of ancestor with PANTHER:PTN000164250	CG46339: metalloaminopeptidase activity ; GO:0070006 | enables inferred from biological aspect of ancestor with PANTHER:PTN000164250 <newline> zinc ion binding ; GO:0008270 | enables inferred from biological aspect of ancestor with PANTHER:PTN000164250 <newline> peptide binding ; GO:0042277 | enables inferred from biological aspect of ancestor with PANTHER:PTN000164250 <newline> aminopeptidase ac…	CG4633916:38 Hsap\LNPEP <newline> Hsap\ERAP2 <newline> Hsap\TRHDE <newline> Hsap\RNPEPL1 <newline> Hsap\MIR24-1 <newline> Hsap\ERAP1 <newline> Hsap\ANPEP <newline> Hsap\LVRN <newline> Hsap\LTA4H <newline> Hsap\ENPEP <newline> Hsap\RNPEP <newline> Hsap\NPEPPS <newline> Hsap\AOPEP <newline> Hsap\ANTXR2 <newline> Hsap\LOC101929950	CG46339: IPR014782:Peptidase M1, membrane alanine aminopeptidase <newline> IPR024571:ERAP1-like C-terminal domain <newline> IPR034016:Aminopeptidase N-type <newline> IPR001930:Peptidase M1, alanine aminopeptidase/leukotriene A4 hydrolase <newline> IPR033581:Aminopeptidase N-like <newline> IPR027268:Peptidase M4/M1, CTD superfamily <newline> IPR042097:Aminopeptidase N-like , N-terminal	-	-	-
111	FBgn0015582	dare	defective in the avoidance of repellents	47F1-47F1	defective in the avoidance of repellents (dare) encodes an enzyme associated with steroid hormone synthesis and required for normal olfactory behavior. Some mutants show widespread degeneration of adult nervous system. [Date last reviewed: 2019-03-07]	metamorphosis ; GO:0007552 | involved_in inferred from mutant phenotype <newline> olfactory behavior ; GO:0042048 | involved_in inferred from mutant phenotype <newline> pupariation ; GO:0035073 | involved_in inferred from mutant phenotype <newline> molting cycle, chitin-based cuticle ; GO:0007591 | involved_in inferred from mutant phenotype <newline> ubiquinone biosynthetic process ; GO:0006744 |…	mitochondrion ; GO:0005739 | is_active_in inferred from biological aspect of ancestor with PANTHER:PTN000234268 <newline> mitochondrion ; GO:0005739 | located_in inferred from direct assay	NADPH-adrenodoxin reductase activity ; GO:0015039 | enables inferred from biological aspect of ancestor with PANTHER:PTN000234268 <newline> NADPH-adrenodoxin reductase activity ; GO:0015039 | enables inferred from sequence or structural similarity with UniProtKB:P48360 <newline> oxidoreductase activity ; GO:0016491 | enables inferred from biological aspect of ancestor with PANTHER:PTN000234102	Hsap\FDXR	IPR036188:FAD/NAD(P)-binding domain superfamily <newline> IPR021163:Ferredoxin-NADP+ reductase, adrenodoxin-type	-	Required for synthesis of steroid hormones, for olfactory sensory behavior and completion of the second larval molt (a steroid mediated developmental transition) and pupariation.	Belongs to the ferredoxin--NADP reductase type 1 family.
112	FBgn0015623	Cpr	Cytochrome P450 reductase	26C3-26C3	-	response to hormone ; GO:0009725 | involved_in inferred from biological aspect of ancestor with PANTHER:PTN002322100 <newline> cuticle hydrocarbon biosynthetic process ; GO:0006723 | involved_in inferred from mutant phenotype	cytosol ; GO:0005829 | is_active_in inferred from biological aspect of ancestor with PANTHER:PTN000453956 <newline> endomembrane system ; GO:0012505 | located_in inferred from high throughput direct assay	NADPH-hemoprotein reductase activity ; GO:0003958 | enables inferred from sequence or structural similarity with UniProtKB:P16435 <newline> protein binding ; GO:0005515 | enables inferred from physical interaction with UniProtKB:E1JHB6,UniProtKB:Q7JRC3,UniProtKB:Q7KB18,UniProtKB:Q9VAY2,UniProtKB:Q9VB46,UniProtKB:Q9W0H3 <newline> NADPH-hemoprotein reductase activity ; GO:0003958 | enables inferred…	Hsap\MIR4651 <newline> Hsap\MTRR <newline> Hsap\NOS3 <newline> Hsap\NOS2 <newline> Hsap\NDOR1 <newline> Hsap\POR <newline> Hsap\NOS1 <newline> Hsap\FASTKD3	IPR001433:Oxidoreductase FAD/NAD(P)-binding <newline> IPR001709:Flavoprotein pyridine nucleotide cytochrome reductase <newline> IPR003097:Sulfite reductase [NADPH] flavoprotein alpha-component-like, FAD-binding <newline> IPR008254:Flavodoxin/nitric oxide synthase <newline> IPR017927:FAD-binding domain, ferredoxin reductase-type <newline> IPR017938:Riboflavin synthase-like beta-barrel <newline> IP…	sturkopf	This enzyme is required for electron transfer from NADP to cytochrome p450 in microsomes. It can also provide electron transfer to heme oxygenase and cytochrome b5 (By similarity). May function to clear the olfactory organ (antennae) from accumulating chemicals.	Belongs to the NADPH--cytochrome P450 reductase family.
113	FBgn0015714	Cyp6a17	Cytochrome P450 6a17	51D1-51D1	Cytochrome P450-6a17 (Cyp6a17) encodes a member of the cytochrome P450 (CYP) family of proteins involved in the oxidation of diverse organic substrates. Cyp6a17 expression in the mushroom bodies of the brain is regulated by cAMP-dependent protein kinase (PKA) and is required for temperature preference behavior. [Date last reviewed: 2019-03-07]	thermosensory behavior ; GO:0040040 | involved_in inferred from mutant phenotype	-	oxidoreductase activity, acting on paired donors, with incorporation or reduction of molecular oxygen ; GO:0016705 | inferred from electronic annotation with InterPro:IPR001128, InterPro:IPR002401, InterPro:IPR017972 enables <newline> heme binding ; GO:0020037 | inferred from electronic annotation with InterPro:IPR001128, InterPro:IPR002401 enables <newline> iron ion binding ; GO:0005506 | inferr…	Hsap\CYP3A43 <newline> Hsap\CYP3A5 <newline> Hsap\CYP3A4 <newline> Hsap\TBXAS1 <newline> Hsap\CYP3A7-CYP3A51P <newline> Hsap\CYP3A7 <newline> Hsap\CYP4V2 <newline> Hsap\CYP4F3 <newline> Hsap\CYP4F11 <newline> Hsap\CYP4F22 <newline> Hsap\CYP4F12 <newline> Hsap\CYP4F2 <newline> Hsap\CYP4F8 <newline> Hsap\CYP4Z1 <newline> Hsap\CYP4X1 <newline> Hsap\CYP4B1 <newline> Hsap\CYP4A22 <newline> Hsap\CYP4A11	IPR001128:Cytochrome P450 <newline> IPR002401:Cytochrome P450, E-class, group I <newline> IPR017972:Cytochrome P450, conserved site <newline> IPR036396:Cytochrome P450 superfamily	-	May be involved in the metabolism of insect hormones and in the breakdown of synthetic insecticides.	Belongs to the cytochrome P450 family.
114	FBgn0015765	p38a	p38a MAP kinase	95E5-95E5	p38a MAP kinase (p38a) encodes a member of the mitogen-activated protein kinases responsive to diverse stresses. In immune response, it activates its downstream component encoded by Atf-2 that in turn regulates Duox expression. [Date last reviewed: 2019-03-14]	response to starvation ; GO:0042594 | involved_in inferred from mutant phenotype <newline> MAPK cascade ; GO:0000165 | involved_in non-traceable author statement <newline> response to oxidative stress ; GO:0006979 | involved_in inferred from mutant phenotype <newline> response to heat ; GO:0009408 | involved_in inferred from mutant phenotype <newline> immune response ; GO:0006955 | involved_in in…	nucleus ; GO:0005634 | located_in inferred from direct assay <newline> nucleus ; GO:0005634 | is_active_in inferred from biological aspect of ancestor with PANTHER:PTN000622075 <newline> cytoplasm ; GO:0005737 | is_active_in inferred from biological aspect of ancestor with PANTHER:PTN000622075	ATP binding ; GO:0005524 | inferred from electronic annotation with InterPro:IPR000719, InterPro:IPR002290, InterPro:IPR003527, InterPro:IPR008352, InterPro:IPR017441 enables <newline> MAP kinase activity ; GO:0004707 | enables traceable author statement <newline> protein serine/threonine kinase activity ; GO:0004674 | enables inferred from biological aspect of ancestor with PANTHER:PTN000622075 …	Hsap\MAPK11 <newline> Hsap\MAPK13 <newline> Hsap\MAPK12 <newline> Hsap\MAPK1 <newline> Hsap\MAPK14 <newline> Hsap\MAPK6 <newline> Hsap\MAPK3 <newline> Hsap\MAPK7 <newline> Hsap\MAPK15 <newline> Hsap\MAPK4	IPR000719:Protein kinase domain <newline> IPR003527:Mitogen-activated protein (MAP) kinase, conserved site <newline> IPR008352:Mitogen-activated protein (MAP) kinase p38-like <newline> IPR011009:Protein kinase-like domain superfamily <newline> IPR017441:Protein kinase, ATP binding site	p38b <newline> MAPk-Ak2 <newline> rad50 <newline> ps <newline> CG2852 <newline> CG1092 <newline> RfC4 <newline> CG9586 <newline> CG31800 <newline> CG16935 <newline> Hou <newline> CG33129 <newline> Nup358 <newline> Npl4 <newline> CG10418 <newline> shi <newline> CG9372 <newline> Jra	Kinase involved in a signal transduction pathway. May down-regulate insect immunity gene expression after prolonged infection.	Belongs to the protein kinase superfamily. CMGC Ser/Thr protein kinase family. MAP kinase subfamily.
115	FBgn0015773	NetA	Netrin-A	12F1-12F2	-	animal organ morphogenesis ; GO:0009887 | involved_in inferred from biological aspect of ancestor with PANTHER:PTN002576803 <newline> regulation of photoreceptor cell axon guidance ; GO:2000289 | involved_in inferred from mutant phenotype <newline> axon guidance ; GO:0007411 | involved_in inferred from sequence or structural similarity <newline> dendrite development ; GO:0016358 | involved_in inf…	extracellular matrix ; GO:0031012 | located_in inferred from sequence or structural similarity <newline> basement membrane ; GO:0005604 | is_active_in inferred from biological aspect of ancestor with PANTHER:PTN002471709 <newline> axonal growth cone ; GO:0044295 | located_in inferred from mutant phenotype inferred from genetic interaction with UniProtKB:A1Z920,UniProtKB:Q24568 <newline> cytosol ;…	-	Hsap\NTN3 <newline> Hsap\NTN1 <newline> Hsap\USHBP1 <newline> Hsap\NTN5 <newline> Hsap\NTNG1 <newline> Hsap\NTNG2 <newline> Hsap\SLX4IP <newline> Hsap\NTN4 <newline> Hsap\LAMC3 <newline> Hsap\LAMC1	IPR018933:Netrin module, non-TIMP type <newline> IPR001134:Netrin domain <newline> IPR002049:Laminin EGF domain <newline> IPR008211:Laminin, N-terminal <newline> IPR008993:Tissue inhibitor of metalloproteinases-like, OB-fold	Sxl	Netrins control guidance of CNS commissural axons at the midline and peripheral motor axons to their target muscles.	-
116	FBgn0015774	NetB	Netrin-B	12F2-12F3	-	glial cell migration ; GO:0008347 | involved_in inferred from mutant phenotype <newline> salivary gland boundary specification ; GO:0007432 | involved_in inferred from mutant phenotype <newline> axon guidance ; GO:0007411 | involved_in inferred from genetic interaction with NetA inferred from genetic interaction with unc-5 <newline> dendrite development ; GO:0016358 | involved_in inferred from bi…	neuronal cell body ; GO:0043025 | located_in inferred from direct assay <newline> basement membrane ; GO:0005604 | is_active_in inferred from biological aspect of ancestor with PANTHER:PTN002471709 <newline> axonal growth cone ; GO:0044295 | located_in inferred from mutant phenotype inferred from genetic interaction with UniProtKB:A1Z920,UniProtKB:Q24567 <newline> extracellular matrix ; GO:003101…	-	Hsap\NTN3 <newline> Hsap\NTN1 <newline> Hsap\USHBP1 <newline> Hsap\NTN5 <newline> Hsap\NTNG1 <newline> Hsap\NTNG2 <newline> Hsap\SLX4IP <newline> Hsap\LAMB3 <newline> Hsap\LAMB2 <newline> Hsap\LAMA1 <newline> Hsap\NTN4 <newline> Hsap\LAMA5 <newline> Hsap\LAMB4 <newline> Hsap\LAMA3 <newline> Hsap\LAMA2 <newline> Hsap\LAMB1 <newline> Hsap\LAMC3 <newline> Hsap\LAMC1	IPR018933:Netrin module, non-TIMP type <newline> IPR001134:Netrin domain <newline> IPR002049:Laminin EGF domain <newline> IPR008211:Laminin, N-terminal <newline> IPR008993:Tissue inhibitor of metalloproteinases-like, OB-fold	fra <newline> Dscam1	Netrins control guidance of CNS commissural axons and peripheral motor axons (PubMed:8780645, PubMed:8780646, PubMed:11719202). Its association with either fra or unc-5 receptors will lead to axon attraction or repulsion, respectively (PubMed:11719202). While short-range repulsion requires both fra and unc-5 receptors, long-range repulsion only requires unc-5 (PubMed:11719202).	-
117	FBgn0016075	vkg	viking	25C1-25C1	viking (vkg) encodes a subunit of Collagen IV and a major component of basement membranes. It is secreted by haemocytes and fat body cells and is required for the normal morphogenesis of many tissues. It also contributes to TGF-beta signalling in the early embryo and the developing Malpighian tubules. [Date last reviewed: 2019-03-21]	anterior Malpighian tubule development ; GO:0061327 | involved_in inferred from mutant phenotype <newline> somatic muscle development ; GO:0007525 | involved_in inferred from mutant phenotype <newline> Malpighian tubule morphogenesis ; GO:0007443 | involved_in inferred from mutant phenotype <newline> extracellular matrix organization ; GO:0030198 | involved_in inferred from biological aspect of a…	collagen trimer ; GO:0005581 | inferred from electronic annotation with InterPro:IPR001442, InterPro:IPR036954 part_of <newline> extracellular space ; GO:0005615 | is_active_in inferred from biological aspect of ancestor with PANTHER:PTN004649045 <newline> extracellular matrix ; GO:0031012 | is_active_in inferred from biological aspect of ancestor with PANTHER:PTN004649045 <newline> collagen type…	extracellular matrix structural constituent ; GO:0005201 | enables inferred by curator from GO:0005604 <newline> extracellular matrix structural constituent ; GO:0005201 | enables inferred from biological aspect of ancestor with PANTHER:PTN004649045	Hsap\COL4A4 <newline> Hsap\COL4A6 <newline> Hsap\COL1A1 <newline> Hsap\COL3A1 <newline> Hsap\COL4A5 <newline> Hsap\COL7A1 <newline> Hsap\COL4A2 <newline> Hsap\COL11A1 <newline> Hsap\COL5A1 <newline> Hsap\COL11A2 <newline> Hsap\COL5A2 <newline> Hsap\COL4A1 <newline> Hsap\COL2A1 <newline> Hsap\COL4A3 <newline> Hsap\COL13A1 <newline> Hsap\COL19A1 <newline> Hsap\COL5A3 <newline> Hsap\COL1A2 <newline>…	IPR001442:Collagen IV, non-collagenous <newline> IPR008160:Collagen triple helix repeat <newline> IPR016187:C-type lectin fold <newline> IPR036954:Collagen IV, non-collagenous domain superfamily	Rb97D <newline> Pi3K68D <newline> Col4a1 <newline> Gbp2 <newline> CG7049 <newline> Tet <newline> Pih1D1 <newline> CG3008 <newline> Glt <newline> boca <newline> dpp <newline> sog <newline> prc <newline> Ndg <newline> LanB2 <newline> mys	-	-
118	FBgn0016122	Acer	Angiotensin-converting enzyme-related	29D4-29D4	Angiotensin-converting enzyme-related (Acer) encodes an enzyme with peptidyl-dipeptidase activity that regulates heart rate and circadian sleep/wake cycle. [Date last reviewed: 2019-03-07]	proteolysis ; GO:0006508 | involved_in traceable author statement <newline> positive regulation of circadian sleep/wake cycle, sleep ; GO:0045938 | involved_in inferred from mutant phenotype <newline> proteolysis ; GO:0006508 | involved_in inferred from direct assay <newline> heart morphogenesis ; GO:0003007 | involved_in inferred from mutant phenotype <newline> regulation of heart rate ; GO:0002…	plasma membrane ; GO:0005886 | is_active_in inferred from biological aspect of ancestor with PANTHER:PTN000828236 <newline> extracellular space ; GO:0005615 | is_active_in inferred from biological aspect of ancestor with PANTHER:PTN002575170 <newline> extracellular space ; GO:0005615 | located_in inferred from direct assay <newline> extracellular region ; GO:0005576 | located_in inferred from dir…	peptidyl-dipeptidase activity ; GO:0008241 | enables inferred from sequence or structural similarity with Ance <newline> peptidyl-dipeptidase activity ; GO:0008241 | enables inferred from direct assay <newline> metalloendopeptidase activity ; GO:0004222 | enables inferred from sequence or structural similarity with MGI:MGI:87874 <newline> metallopeptidase activity ; GO:0008237 | enables inferred …	Hsap\ACE <newline> Hsap\ACE2 <newline> Hsap\BMX	IPR001548:Peptidase M2, peptidyl-dipeptidase A	-	May be involved in the specific maturation or degradation of a number of bioactive peptides. May have a role in the specification of heart progenitors.	Belongs to the peptidase M2 family.
119	FBgn0017418	ari-1	ariadne 1	16F7-16F7	ariadne 1 (ari-1) encodes an E3 ubiquitin ligase that interacts with the E2 ubiquitin conjugating enzyme encoded by Ubc10. The product of ari-1 and Ubc10 jointly ubiquitylate isoform A of the ecdysone receptor encoded by EcR. [Date last reviewed: 2019-03-07]	positive regulation of proteasomal ubiquitin-dependent protein catabolic process ; GO:0032436 | involved_in inferred from biological aspect of ancestor with PANTHER:PTN000188395 <newline> ubiquitin-dependent protein catabolic process ; GO:0006511 | involved_in inferred from mutant phenotype <newline> protein polyubiquitination ; GO:0000209 | involved_in inferred from biological aspect of ancestor…	nucleus ; GO:0005634 | is_active_in inferred from biological aspect of ancestor with PANTHER:PTN000188512 <newline> cytoplasm ; GO:0005737 | is_active_in inferred from biological aspect of ancestor with PANTHER:PTN000188395 <newline> nucleus ; GO:0005634 | located_in inferred from direct assay <newline> cytosol ; GO:0005829 | located_in inferred from direct assay <newline> ubiquitin ligase comple…	metal ion binding ; GO:0046872 | inferred from electronic annotation with InterPro:IPR018957 enables <newline> ubiquitin protein ligase activity ; GO:0061630 | enables inferred from direct assay <newline> ubiquitin protein ligase activity ; GO:0061630 | enables inferred from mutant phenotype <newline> zinc ion binding ; GO:0008270 | enables inferred from sequence model <newline> ubiquitin protein…	Hsap\MIR630 <newline> Hsap\CUL9 <newline> Hsap\RNF144B <newline> Hsap\ANKIB1 <newline> Hsap\RNF144A <newline> Hsap\RBCK1 <newline> Hsap\RNF19B <newline> Hsap\ARIH1 <newline> Hsap\SHARPIN <newline> Hsap\RNF217 <newline> Hsap\RNF19A <newline> Hsap\ARIH2 <newline> Hsap\CUL7	IPR001841:Zinc finger, RING-type <newline> IPR002867:IBR domain <newline> IPR018957:Zinc finger, C3HC4 RING-type <newline> IPR013083:Zinc finger, RING/FYVE/PHD-type <newline> IPR031127:E3 ubiquitin ligase RBR family <newline> IPR044066:TRIAD supradomain	Ubc10 <newline> EcR <newline> usp <newline> koi <newline> park <newline> ari-2	Atypical E3 ubiquitin-protein ligase, which catalyzes ubiquitination of target proteins together with ubiquitin-conjugating enzyme E2 Ubc10 (PubMed:10880484, PubMed:21900267, PubMed:29689197). Controls the subcellular localization and morphology of muscle nuclei (myonuclei) by regulating the protein levels and distribution of the LINC (LInker of Nucleoskeleton and Cytoskeleton) complex (PubMed:29…	Belongs to the RBR family. Ariadne subfamily.
120	FBgn0017457	U2af38	U2 small nuclear riboprotein auxiliary factor 38	21B7-21B8	U2 small nuclear riboprotein auxiliary factor 38 (U2af38) encodes the small subunit of the pre-mRNA splicing factor complex U2AF. This heterodimeric complex binds to the intron pyrimidine tract and targets the product of snf to the branch site early in spliceosome assembly. The U2af38 product binds to the AG dinucleotide at the 3' splice site. [Date last reviewed: 2018-09-20]	regulation of alternative mRNA splicing, via spliceosome ; GO:0000381 | involved_in inferred from high throughput mutant phenotype <newline> mRNA splicing, via spliceosome ; GO:0000398 | involved_in inferred from biological aspect of ancestor with PANTHER:PTN000289700 <newline> mRNA splicing, via spliceosome ; GO:0000398 | involved_in inferred by curator from GO:0071011 <newline> regulation of al…	U2AF complex ; GO:0089701 | part_of inferred from direct assay <newline> nucleus ; GO:0005634 | located_in inferred by curator from GO:0000381 <newline> spliceosomal complex ; GO:0005681 | part_of inferred from biological aspect of ancestor with PANTHER:PTN000289700 <newline> precatalytic spliceosome ; GO:0071011 | part_of inferred from high throughput direct assay <newline> U2AF complex ; GO:008…	metal ion binding ; GO:0046872 | inferred from electronic annotation with InterPro:IPR000571 enables <newline> pre-mRNA 3'-splice site binding ; GO:0030628 | enables inferred from biological aspect of ancestor with PANTHER:PTN000289700 <newline> poly-pyrimidine tract binding ; GO:0008187 | enables inferred from direct assay <newline> mRNA binding ; GO:0003729 | enables inferred from sequence or s…	Hsap\U2AF1L4 <newline> Hsap\U2AF1 <newline> Hsap\U2AF1L5 <newline> Hsap\ZRSR2	IPR000504:RNA recognition motif domain <newline> IPR000571:Zinc finger, CCCH-type <newline> IPR009145:U2 auxiliary factor small subunit <newline> IPR012677:Nucleotide-binding alpha-beta plait domain superfamily <newline> IPR003954:RNA recognition motif domain, eukaryote <newline> IPR035979:RNA-binding domain superfamily	U2af50 <newline> LS2 <newline> eIF4E1 <newline> fl(2)d	Necessary for the splicing of pre-mRNA. Binds to the polypyrimidine tract of introns early during spliceosome assembly (By similarity).	Belongs to the splicing factor SR family.
121	FBgn0017482	T3dh	Type III alcohol dehydrogenase	58D3-58D3	-	glutamate catabolic process via 2-oxoglutarate ; GO:0006539 | involved_in inferred from sequence or structural similarity with UniProtKB:Q8IWW8	mitochondrion ; GO:0005739 | is_active_in inferred from biological aspect of ancestor with PANTHER:PTN002608574 <newline> mitochondrion ; GO:0005739 | located_in inferred from sequence or structural similarity with UniProtKB:Q8R0N6	metal ion binding ; GO:0046872 | inferred from electronic annotation with InterPro:IPR001670 enables <newline> hydroxyacid-oxoacid transhydrogenase activity ; GO:0047988 | enables inferred from sequence or structural similarity with UniProtKB:Q8IWW8 <newline> alcohol dehydrogenase (NAD+) activity ; GO:0004022 | enables inferred from biological aspect of ancestor with PANTHER:PTN002608572	Hsap\ADHFE1	IPR001670:Alcohol dehydrogenase, iron-type/glycerol dehydrogenase GldA <newline> IPR042157:Hydroxyacid-oxoacid transhydrogenase <newline> IPR039697:Iron-type alcohol dehydrogenase-like	-	Catalyzes the cofactor-independent reversible oxidation of gamma-hydroxybutyrate (GHB) to succinic semialdehyde (SSA) coupled to reduction of 2-ketoglutarate (2-KG) to D-2-hydroxyglutarate (D-2-HG). L-3-hydroxybutyrate (L-3-OHB) is also a substrate for HOT when using 2-KG as hydrogen acceptor, resulting in the formation of D-2-HG (By similarity).	Belongs to the iron-containing alcohol dehydrogenase family. Hydroxyacid-oxoacid transhydrogenase subfamily.
122	FBgn0017566	ND-75	NADH dehydrogenase (ubiquinone) 75 kDa subunit	7E1-7E1	Insufficient genetic data for FlyBase to solicit a summary. [Date last reviewed: 2016-06-30]	ATP synthesis coupled electron transport ; GO:0042773 | inferred from electronic annotation with InterPro:IPR000283 involved_in <newline> reactive oxygen species metabolic process ; GO:0072593 | involved_in inferred from sequence or structural similarity with HGNC:7707 <newline> cellular respiration ; GO:0045333 | involved_in inferred from sequence or structural similarity with HGNC:7707	mitochondrial respiratory chain complex I ; GO:0005747 | part_of inferred from sequence or structural similarity with UniProtKB:P28331	NADH dehydrogenase (ubiquinone) activity ; GO:0008137 | contributes_to inferred from sequence or structural similarity with UniProtKB:P28331 <newline> 4 iron, 4 sulfur cluster binding ; GO:0051539 | enables inferred from biological aspect of ancestor with PANTHER:PTN000177493	Hsap\NDUFS1	IPR000283:NADH:ubiquinone oxidoreductase, 75kDa subunit, conserved site <newline> IPR001041:2Fe-2S ferredoxin-type iron-sulfur binding domain <newline> IPR006656:Molybdopterin oxidoreductase <newline> IPR010228:NADH:ubiquinone oxidoreductase, subunit G <newline> IPR015405:NADH-quinone oxidoreductase, chain G, C-terminal <newline> IPR019574:NADH:ubiquinone oxidoreductase, subunit G, iron-sulphur b…	Tg <newline> Atg4a <newline> hiro <newline> ND-23 <newline> ND-49 <newline> nwk <newline> CG11752 <newline> CG11035 <newline> Lst8 <newline> ND-PDSW <newline> SPE <newline> ND-24 <newline> JMJD6 <newline> CG4407 <newline> igl <newline> Hmgs <newline> smg	Core subunit of the mitochondrial membrane respiratory chain NADH dehydrogenase (Complex I) that is believed to belong to the minimal assembly required for catalysis. Complex I functions in the transfer of electrons from NADH to the respiratory chain. The immediate electron acceptor for the enzyme is believed to be ubiquinone (By similarity). This is the largest subunit of complex I and it is a c…	Belongs to the complex I 75 kDa subunit family.
123	FBgn0017567	ND-23	NADH dehydrogenase (ubiquinone) 23 kDa subunit	89A5-89A5	Insufficient genetic data for FlyBase to solicit a summary. [Date last reviewed: 2016-06-30]	mitochondrial respiratory chain complex I assembly ; GO:0032981 | involved_in inferred from biological aspect of ancestor with PANTHER:PTN000091257 <newline> mitochondrial electron transport, NADH to ubiquinone ; GO:0006120 | involved_in inferred from biological aspect of ancestor with PANTHER:PTN000091257 <newline> aerobic respiration ; GO:0009060 | involved_in inferred from biological aspect of…	mitochondrial respiratory chain complex I ; GO:0005747 | part_of inferred from biological aspect of ancestor with PANTHER:PTN000091257 <newline> mitochondrion ; GO:0005739 | located_in inferred from high throughput direct assay	4 iron, 4 sulfur cluster binding ; GO:0051539 | inferred from electronic annotation with InterPro:IPR010226 enables <newline> NADH dehydrogenase activity ; GO:0003954 | contributes_to inferred from biological aspect of ancestor with PANTHER:PTN000091255 <newline> NADH dehydrogenase (ubiquinone) activity ; GO:0008137 | contributes_to inferred from sequence or structural similarity with UniProtKB:O…	Hsap\MIR7113 <newline> Hsap\NDUFS8	IPR010226:NADH-quinone oxidoreductase, chain I <newline> IPR017896:4Fe-4S ferredoxin-type, iron-sulphur binding domain <newline> IPR017900:4Fe-4S ferredoxin, iron-sulphur binding, conserved site	ND-75 <newline> ND-51 <newline> ND-18	Core subunit of the mitochondrial membrane respiratory chain NADH dehydrogenase (Complex I) that is believed to belong to the minimal assembly required for catalysis. Complex I functions in the transfer of electrons from NADH to the respiratory chain. The immediate electron acceptor for the enzyme is believed to be ubiquinone.	Belongs to the complex I 23 kDa subunit family.
124	FBgn0019624	COX5A	Cytochrome c oxidase subunit 5A	86F9-86F9	-	mitochondrial electron transport, cytochrome c to oxygen ; GO:0006123 | involved_in inferred from biological aspect of ancestor with PANTHER:PTN000367750 <newline> positive regulation of cell cycle ; GO:0045787 | involved_in inferred from mutant phenotype <newline> mitochondrial electron transport, cytochrome c to oxygen ; GO:0006123 | involved_in inferred from sequence or structural similarity w…	mitochondrial respiratory chain complex IV ; GO:0005751 | part_of inferred from sequence or structural similarity with UniProtKB:P00427 <newline> mitochondrion ; GO:0005739 | located_in inferred from high throughput direct assay <newline> mitochondrion ; GO:0005739 | located_in inferred from direct assay <newline> mitochondrial respiratory chain complex IV ; GO:0005751 | part_of inferred from bio…	cytochrome-c oxidase activity ; GO:0004129 | enables inferred from electronic annotation with InterPro:IPR003204, InterPro:IPR036545	Hsap\COX5A	IPR003204:Cytochrome c oxidase, subunit Va/VI <newline> IPR036545:Cytochrome c oxidase, subunit Va/VI superfamily	GstS1 <newline> CG5174 <newline> ATPsynF <newline> TpnC4 <newline> Cyt-c1 <newline> fln <newline> CG32700 <newline> COX4 <newline> COX6B <newline> cype <newline> levy <newline> mt:CoI <newline> mt:CoII	Component of the cytochrome c oxidase, the last enzyme in the mitochondrial electron transport chain which drives oxidative phosphorylation. The respiratory chain contains 3 multisubunit complexes succinate dehydrogenase (complex II, CII), ubiquinol-cytochrome c oxidoreductase (cytochrome b-c1 complex, complex III, CIII) and cytochrome c oxidase (complex IV, CIV), that cooperate to transfer elect…	Belongs to the cytochrome c oxidase subunit 5A family.
125	FBgn0020018	Ppox	Protoporphyrinogen oxidase	96A14-96A14	Insufficient genetic data for FlyBase to solicit a summary. [Date last reviewed: 2016-06-30]	heme biosynthetic process ; GO:0006783 | involved_in inferred from sequence or structural similarity with UniProtKB:P50336 <newline> heme biosynthetic process ; GO:0006783 | involved_in inferred from biological aspect of ancestor with PANTHER:PTN000077911	mitochondrial membrane ; GO:0031966 | located_in inferred from sequence or structural similarity with UniProtKB:P50336 <newline> intrinsic component of mitochondrial inner membrane ; GO:0031304 | is_active_in inferred from biological aspect of ancestor with PANTHER:PTN000077911	oxidoreductase activity ; GO:0016491 | enables inferred from biological aspect of ancestor with PANTHER:PTN002451970 <newline> oxygen-dependent protoporphyrinogen oxidase activity ; GO:0004729 | enables inferred from sequence or structural similarity with UniProtKB:P50336 <newline> oxygen-dependent protoporphyrinogen oxidase activity ; GO:0004729 | enables inferred from biological aspect of ances…	Hsap\PPOX	IPR002937:Amine oxidase <newline> IPR004572:Protoporphyrinogen oxidase <newline> IPR036188:FAD/NAD(P)-binding domain superfamily	-	-	-
126	FBgn0020270	mre11	meiotic recombination 11	32E2-32E2	meiotic recombination 11 (mre11) encodes a protein involved in the mitotic G2 DNA damage checkpoint and telomere capping. [Date last reviewed: 2019-09-26]	mitotic G2 DNA damage checkpoint signaling ; GO:0007095 | involved_in inferred from biological aspect of ancestor with PANTHER:PTN000015644 <newline> mitotic G2 DNA damage checkpoint signaling ; GO:0007095 | involved_in inferred from mutant phenotype <newline> telomere maintenance ; GO:0000723 | involved_in inferred from mutant phenotype <newline> mitotic intra-S DNA damage checkpoint signaling ;…	site of double-strand break ; GO:0035861 | is_active_in inferred from biological aspect of ancestor with PANTHER:PTN000015643 <newline> Mre11 complex ; GO:0030870 | part_of inferred from biological aspect of ancestor with PANTHER:PTN000015644 <newline> Mre11 complex ; GO:0030870 | part_of inferred from direct assay	manganese ion binding ; GO:0030145 | inferred from electronic annotation with InterPro:IPR007281 enables <newline> 3'-5' exonuclease activity ; GO:0008408 | inferred from electronic annotation with InterPro:IPR003701 enables <newline> single-stranded DNA endodeoxyribonuclease activity ; GO:0000014 | enables inferred from biological aspect of ancestor with PANTHER:PTN000015643	Hsap\MRE11	IPR003701:DNA double-strand break repair protein Mre11 <newline> IPR004843:Calcineurin-like phosphoesterase domain, ApaH type <newline> IPR007281:Mre11, DNA-binding <newline> IPR029052:Metallo-dependent phosphatase-like <newline> IPR038487:Mre11, capping domain <newline> IPR041796:Mre11 nuclease, N-terminal metallophosphatase domain	Tctp <newline> tefu <newline> rad50 <newline> nbs <newline> Art1 <newline> Su(var)205 <newline> cav	-	-
127	FBgn0020440	Fak	Focal adhesion kinase	56D5-56D5	Focal adhesion kinase (Fak) encodes a non-Receptor Tyrosine kinase (nRTK) that is involved in signaling and cytoskeletal dynamics integrating signals from RTKs and integrins. Its function has been described in multiple contexts including embryonic muscle attachement, morphogensis of the optic stalk, synaptic growth and transmission, and in the regulation of RTK-MAP kinase signaling in epithelia. …	signal complex assembly ; GO:0007172 | inferred from electronic annotation with InterPro:IPR005189 involved_in <newline> negative regulation of receptor recycling ; GO:0001920 | involved_in inferred from genetic interaction with Egfr <newline> peptidyl-tyrosine autophosphorylation ; GO:0038083 | involved_in inferred from mutant phenotype <newline> negative regulation of synaptic assembly at neuro…	cytoskeleton ; GO:0005856 | inferred from electronic annotation with InterPro:IPR000299 located_in <newline> focal adhesion ; GO:0005925 | located_in inferred from direct assay <newline> type Is terminal bouton ; GO:0061177 | located_in inferred from direct assay <newline> type Ib terminal bouton ; GO:0061176 | located_in inferred from direct assay <newline> focal adhesion ; GO:0005925 | located_…	ATP binding ; GO:0005524 | inferred from electronic annotation with InterPro:IPR000719 enables <newline> non-membrane spanning protein tyrosine kinase activity ; GO:0004715 | enables inferred from mutant phenotype	Hsap\PTK2 <newline> Hsap\PTK2B <newline> Hsap\RET	IPR000299:FERM domain <newline> IPR000719:Protein kinase domain <newline> IPR005189:Focal adhesion kinase, targeting (FAT) domain <newline> IPR008266:Tyrosine-protein kinase, active site <newline> IPR011009:Protein kinase-like domain superfamily <newline> IPR019748:FERM central domain <newline> IPR019749:Band 4.1 domain <newline> IPR011993:PH-like domain superfamily <newline> IPR020635:Tyrosine-p…	Nf1 <newline> kon	-	-
128	FBgn0020509	Acp62F	Accessory gland protein 62F	62F2-62F2	Accessory gland protein 62F (Acp62F) encodes a trypsin inhibitor that is synthesized in male accessory glands and transferred to females during mating. It influences sperm storage in mated females. [Date last reviewed: 2019-03-07]	multicellular organism reproduction ; GO:0032504 | involved_in inferred from high throughput expression pattern <newline> sperm competition ; GO:0046692 | involved_in inferred from mutant phenotype <newline> negative regulation of proteolysis ; GO:0045861 | involved_in inferred from mutant phenotype <newline> negative regulation of proteolysis ; GO:0045861 | involved_in inferred from direct assay	extracellular space ; GO:0005615 | located_in inferred from direct assay <newline> extracellular space ; GO:0005615 | located_in inferred from high throughput direct assay	serine-type endopeptidase inhibitor activity ; GO:0004867 | enables inferred from direct assay	-	IPR002919:Trypsin Inhibitor-like, cysteine rich domain <newline> IPR036084:Serine protease inhibitor-like superfamily	-	Responsible for physiological and behavioral changes in mated female flies. May contribute to the toxicity of seminal fluid and the decreased life-span of mated females. May also affect neuromuscular events after mating concerning sperm storage and egg release.	-
129	FBgn0020764	Alas	Aminolevulinate synthase	60A14-60A14	Aminolevulinate synthase (Alas) encodes a mitochondrial enzyme involved in cuticle barrier formation and thought to have a role in Heme biosynthesis. [Date last reviewed: 2019-03-07]	heme biosynthetic process ; GO:0006783 | involved_in inferred from sequence or structural similarity with UniProtKB:P09950 <newline> heme biosynthetic process ; GO:0006783 | involved_in inferred from biological aspect of ancestor with PANTHER:PTN000343737 <newline> hemoglobin biosynthetic process ; GO:0042541 | involved_in inferred from biological aspect of ancestor with PANTHER:PTN000343740 <new…	mitochondrial matrix ; GO:0005759 | located_in inferred from sequence or structural similarity with UniProtKB:P09950 <newline> mitochondrion ; GO:0005739 | is_active_in inferred from biological aspect of ancestor with PANTHER:PTN000343737	pyridoxal phosphate binding ; GO:0030170 | inferred from electronic annotation with InterPro:IPR004839, InterPro:IPR010961 enables <newline> 5-aminolevulinate synthase activity ; GO:0003870 | enables inferred from sequence or structural similarity with RGD:2084 <newline> 5-aminolevulinate synthase activity ; GO:0003870 | enables inferred from biological aspect of ancestor with PANTHER:PTN00034373…	Hsap\SPTLC2 <newline> Hsap\SPTLC1 <newline> Hsap\ALAS2 <newline> Hsap\GCAT <newline> Hsap\ALAS1 <newline> Hsap\SPTLC3	IPR004839:Aminotransferase, class I/classII <newline> IPR010961:Tetrapyrrole biosynthesis, 5-aminolevulinic acid synthase <newline> IPR015421:Pyridoxal phosphate-dependent transferase, major domain <newline> IPR015424:Pyridoxal phosphate-dependent transferase <newline> IPR015422:Pyridoxal phosphate-dependent transferase, small domain	-	-	-
130	FBgn0021765	scu	scully	16F6-16F6	scully (scu) encodes a mitochondrial protein that is part of a three protein complex responsible for cleaving the 5'-end of mitochondrial tRNAs. scu product forms a sub-complex with the protein encoded by rswl. This sub-complex binds the tRNA and recruits the metallonuclease encoded by mldr, which is responsible for cleaving the phosphodiester backbone of the RNA. Loss of scu results in lethality…	estrogen metabolic process ; GO:0008210 | involved_in inferred from biological aspect of ancestor with PANTHER:PTN001213039 <newline> fatty acid metabolic process ; GO:0006631 | involved_in inferred from biological aspect of ancestor with PANTHER:PTN001213039 <newline> ecdysone metabolic process ; GO:0008205 | involved_in inferred from direct assay <newline> steroid metabolic process ; GO:0008202…	mitochondrial ribonuclease P complex ; GO:0030678 | part_of inferred from direct assay <newline> mitochondrion ; GO:0005739 | located_in inferred from direct assay <newline> mitochondrion ; GO:0005739 | located_in inferred from high throughput direct assay <newline> mitochondrion ; GO:0005739 | is_active_in inferred from biological aspect of ancestor with PANTHER:PTN001213039 <newline> mitochondr…	7-beta-hydroxysteroid dehydrogenase (NADP+) activity ; GO:0047022 | enables inferred from direct assay <newline> testosterone dehydrogenase (NAD+) activity ; GO:0047035 | enables inferred from direct assay <newline> steroid dehydrogenase activity ; GO:0016229 | enables inferred from direct assay <newline> estradiol 17-beta-dehydrogenase activity ; GO:0004303 | enables inferred from direct assay <…	Hsap\HSD17B10	IPR002347:Short-chain dehydrogenase/reductase SDR <newline> IPR020904:Short-chain dehydrogenase/reductase, conserved site <newline> IPR036291:NAD(P)-binding domain superfamily	Ald1 <newline> Fkbp12 <newline> Pglym78 <newline> Rab11 <newline> Moe <newline> Pdi <newline> PCNA <newline> Eno <newline> chic <newline> Uch <newline> AnxB10 <newline> Calr <newline> Cndp2 <newline> CG8036 <newline> Df31 <newline> Prx2540-2 <newline> Chd64 <newline> PHGPx <newline> Cog3 <newline> Trx-2 <newline> Akap200 <newline> Inos <newline> Pgk <newline> EndoGI <newline> loqs <newline> GstT1…	Versatile enzyme presenting two types of activity; L-3-hydroxyacyl-CoA dehydrogenase ((3S)-3-hydroxyacyl-CoA dehydrogenase) activity and hydroxysteroid dehydrogenase (HSD) activity with a wide substrate spectrum. As a (3S)-3-hydroxyacyl-CoA dehydrogenase, it functions in the third step of the fatty acid beta-oxidation pathway, a major metabolic process in which fatty acids are oxidized to provide…	Belongs to the short-chain dehydrogenases/reductases (SDR) family.
131	FBgn0021796	Tor	Target of rapamycin	34A4-34A4	-	insulin receptor signaling pathway ; GO:0008286 | involved_in inferred from direct assay <newline> positive regulation of protein kinase B signaling ; GO:0051897 | involved_in inferred from mutant phenotype <newline> dendrite morphogenesis ; GO:0048813 | involved_in inferred from mutant phenotype <newline> determination of adult lifespan ; GO:0008340 | involved_in inferred from mutant phenotype <…	TORC2 complex ; GO:0031932 | part_of inferred from direct assay <newline> TORC1 complex ; GO:0031931 | part_of inferred from biological aspect of ancestor with PANTHER:PTN000124327 <newline> TORC2 complex ; GO:0031932 | part_of inferred from biological aspect of ancestor with PANTHER:PTN000124327 <newline> TORC1 complex ; GO:0031931 | part_of inferred from mutant phenotype <newline> TORC2 complex…	protein-containing complex binding ; GO:0044877 | inferred from electronic annotation with InterPro:IPR009076 enables <newline> protein serine/threonine kinase activity ; GO:0004674 | enables inferred from sequence model <newline> protein self-association ; GO:0043621 | enables inferred from direct assay <newline> protein binding ; GO:0005515 | enables inferred from physical interaction with UniP…	Hsap\MTOR <newline> Hsap\PI4KA <newline> Hsap\PIK3C3 <newline> Hsap\PIK3CA <newline> Hsap\PIK3C2A <newline> Hsap\PIK3CB <newline> Hsap\BOLA2B <newline> Hsap\SH3PXD2B <newline> Hsap\PRKDC <newline> Hsap\BOLA2 <newline> Hsap\ATR <newline> Hsap\SH3PXD2A <newline> Hsap\PIK3CG <newline> Hsap\TRRAP <newline> Hsap\PIK3C2B <newline> Hsap\PI4KB <newline> Hsap\PIK3CD <newline> Hsap\SMG1 <newline> Hsap\PIK3…	IPR018936:Phosphatidylinositol 3/4-kinase, conserved site <newline> IPR000403:Phosphatidylinositol 3-/4-kinase, catalytic domain <newline> IPR003151:PIK-related kinase, FAT <newline> IPR003152:FATC domain <newline> IPR009076:FKBP12-rapamycin binding domain <newline> IPR011009:Protein kinase-like domain superfamily <newline> IPR011989:Armadillo-like helical <newline> IPR014009:PIK-related kinase <…	hppy <newline> Lst8 <newline> raptor <newline> Atg1 <newline> REPTOR <newline> spag <newline> lqfR <newline> Tti1 <newline> pont <newline> rept <newline> Sin1 <newline> rictor <newline> Thor <newline> PRAS40 <newline> unk <newline> wcy <newline> gig <newline> Tsc1 <newline> fkh <newline> Socs36E <newline> CCT4	Promotes cell and tissue growth, maintains tissue homeostatis and controls responses to environmental stress and aging (PubMed:11069885, PubMed:11069888, PubMed:19211682, PubMed:19225150). Regulates growth during animal development by coupling growth factor signaling to nutrient availability (PubMed:11069888). Central regulators of autophagy (PubMed:18604198, PubMed:19225150). May be involved in …	Belongs to the PI3/PI4-kinase family.
132	FBgn0021906	RFeSP	Rieske iron-sulfur protein	22A3-22A3	-	mitochondrial electron transport, ubiquinol to cytochrome c ; GO:0006122 | involved_in inferred from sequence or structural similarity with UniProtKB:P08067 <newline> mitochondrial electron transport, ubiquinol to cytochrome c ; GO:0006122 | involved_in inferred from biological aspect of ancestor with PANTHER:PTN000015359	mitochondrial respiratory chain complex III ; GO:0005750 | part_of inferred from sequence or structural similarity with UniProtKB:P08067 <newline> mitochondrion ; GO:0005739 | located_in inferred from direct assay <newline> mitochondrial respiratory chain complex III ; GO:0005750 | part_of inferred from biological aspect of ancestor with PANTHER:PTN000015359 <newline> mitochondrion ; GO:0005739 |…	2 iron, 2 sulfur cluster binding ; GO:0051537 | inferred from electronic annotation with InterPro:IPR017941 enables <newline> ubiquinol-cytochrome-c reductase activity ; GO:0008121 | enables inferred from sequence or structural similarity with UniProtKB:P08067 <newline> oxidoreductase activity ; GO:0016491 | enables inferred from biological aspect of ancestor with PANTHER:PTN000015358	Hsap\UQCRFS1 <newline> Hsap\UQCRFS1P1	IPR004192:Cytochrome b-c1 complex subunit Rieske, transmembrane domain <newline> IPR006317:Ubiquinol-cytochrome c reductase, iron-sulphur subunit <newline> IPR014349:Rieske iron-sulphur protein <newline> IPR017941:Rieske [2Fe-2S] iron-sulphur domain <newline> IPR005805:Rieske iron-sulphur protein, C-terminal <newline> IPR036922:Rieske [2Fe-2S] iron-sulphur domain superfamily <newline> IPR037008:C…	smg <newline> Egfr <newline> Cyt-c1 <newline> ox <newline> UQCR-11 <newline> UQCR-14 <newline> UQCR-C1 <newline> UQCR-C2 <newline> UQCR-Q <newline> sima	-	-
133	FBgn0021944	Coprox	Coproporphyrinogen oxidase	27C7-27C7	-	protoporphyrinogen IX biosynthetic process ; GO:0006782 | involved_in inferred from biological aspect of ancestor with PANTHER:PTN000079415 <newline> heme biosynthetic process ; GO:0006783 | involved_in inferred from sequence or structural similarity with UniProtKB:P36552	mitochondrion ; GO:0005739 | located_in inferred from sequence or structural similarity with UniProtKB:P36552 <newline> mitochondrial intermembrane space ; GO:0005758 | is_active_in inferred from biological aspect of ancestor with PANTHER:PTN000079417 <newline> cytoplasm ; GO:0005737 | is_active_in inferred from biological aspect of ancestor with PANTHER:PTN000079415	coproporphyrinogen oxidase activity ; GO:0004109 | enables inferred from biological aspect of ancestor with PANTHER:PTN000079415 <newline> protein homodimerization activity ; GO:0042803 | enables inferred from sequence or structural similarity with UniProtKB:P36551 <newline> coproporphyrinogen oxidase activity ; GO:0004109 | enables inferred from sequence or structural similarity with UniProtKB:P…	Hsap\CPOX	IPR001260:Coproporphyrinogen III oxidase, aerobic <newline> IPR018375:Coproporphyrinogen III oxidase, conserved site <newline> IPR036406:Oxygen-dependent coproporphyrinogen III oxidase superfamily	Jafrac2 <newline> mtDNA-helicase <newline> Diap2 <newline> p53	Involved in the heme biosynthesis. Catalyzes the aerobic oxidative decarboxylation of propionate groups of rings A and B of coproporphyrinogen-III to yield the vinyl groups in protoporphyrinogen-IX (By similarity).	Belongs to the aerobic coproporphyrinogen-III oxidase family.
134	FBgn0022023	eIF3h	eukaryotic translation initiation factor 3 subunit h	25C3-25C3	-	negative regulation of proteasomal ubiquitin-dependent protein catabolic process ; GO:0032435 | involved_in inferred from sequence or structural similarity with UniProtKB:O15372 <newline> positive regulation of Notch signaling pathway ; GO:0045747 | involved_in inferred from mutant phenotype <newline> translational initiation ; GO:0006413 | involved_in inferred from sequence or structural similar…	cytosol ; GO:0005829 | located_in inferred from sequence or structural similarity <newline> eukaryotic 43S preinitiation complex ; GO:0016282 | part_of inferred from biological aspect of ancestor with PANTHER:PTN000045506 <newline> polysomal ribosome ; GO:0042788 | inferred from biological aspect of ancestor with PANTHER:PTN000045506 part_of <newline> eukaryotic translation initiation factor 3 co…	isopeptidase activity ; GO:0070122 | enables inferred from electronic annotation with InterPro:IPR000555 <newline> translation initiation factor activity ; GO:0003743 | contributes_to inferred from biological aspect of ancestor with PANTHER:PTN000045506 <newline> metal-dependent deubiquitinase activity ; GO:0140492 | enables inferred from sequence or structural similarity with UniProtKB:O15372 <n…	Hsap\EIF3H	IPR000555:JAB1/MPN/MOV34 metalloenzyme domain <newline> IPR027524:Eukaryotic translation initiation factor 3 subunit H <newline> IPR037518:MPN domain	eIF3b <newline> eIF3k <newline> eIF3c <newline> eIF3e <newline> eIF3f1 <newline> eIF3g1 <newline> eIF3a <newline> eIF3m <newline> eIF3l <newline> mxt <newline> Tsc1 <newline> S6kII <newline> foxo <newline> Trc8 <newline> aub	Component of the eukaryotic translation initiation factor 3 (eIF-3) complex, which is involved in protein synthesis of a specialized repertoire of mRNAs and, together with other initiation factors, stimulates binding of mRNA and methionyl-tRNAi to the 40S ribosome. The eIF-3 complex specifically targets and initiates translation of a subset of mRNAs involved in cell proliferation.	Belongs to the eIF-3 subunit H family.
135	FBgn0022355	Tsf1	Transferrin 1	17A9-17A9	Transferrin 1 (Tsf1) encodes an iron binding protein induced during the immune response. Iron sequestration is a classical host defense mechanism to combat bacterial infection. [Date last reviewed: 2019-03-14]	olfactory behavior ; GO:0042048 | involved_in inferred from mutant phenotype <newline> response to fungus ; GO:0009620 | involved_in inferred from high throughput expression pattern <newline> iron ion transport ; GO:0006826 | involved_in inferred from biological aspect of ancestor with PANTHER:PTN000449834	extracellular region ; GO:0005576 | located_in inferred from high throughput direct assay <newline> plasma membrane ; GO:0005886 | is_active_in inferred from biological aspect of ancestor with PANTHER:PTN000449834 <newline> recycling endosome ; GO:0055037 | is_active_in inferred from biological aspect of ancestor with PANTHER:PTN000449834 <newline> early endosome ; GO:0005769 | is_active_in infer…	iron ion binding ; GO:0005506 | enables inferred from sequence or structural similarity with UniProtKB:Q9VTZ5	Hsap\LTF <newline> Hsap\MELTF <newline> Hsap\TF <newline> Hsap\SRPRB	IPR018195:Transferrin family, iron binding site <newline> IPR001156:Transferrin-like domain <newline> IPR016357:Transferrin	Fer2LCH <newline> Yp2 <newline> Scp1 <newline> Yp1 <newline> Lsp2 <newline> Argk1 <newline> Adh <newline> CG5500 <newline> CG32473 <newline> CG31343 <newline> Cpr64Ac <newline> Nplp2 <newline> apolpp <newline> CG34205 <newline> CG16826 <newline> Obp56d <newline> PPO1 <newline> Fer1HCH <newline> Yp3 <newline> Gpdh1	-	-
136	FBgn0023023	CRMP	Collapsin Response Mediator Protein	83B2-83B2	Collapsin Response Mediator Protein (CRMP) encodes a protein that contributes to pyrimidine catabolism, beta-alanine biosynthesis, neurogenesis and behavior. [Date last reviewed: 2019-03-07]	Ras protein signal transduction ; GO:0007265 | involved_in inferred from genetic interaction with Ras85D <newline> pyrimidine nucleobase catabolic process ; GO:0006208 | involved_in inferred from biological aspect of ancestor with PANTHER:PTN000182450 <newline> memory ; GO:0007613 | involved_in inferred from mutant phenotype <newline> centrosome localization ; GO:0051642 | involved_in inferred fr…	cytoplasm ; GO:0005737 | inferred from electronic annotation with InterPro:IPR011778 located_in	dihydropyrimidinase activity ; GO:0004157 | enables inferred from direct assay <newline> dihydropyrimidinase activity ; GO:0004157 | enables inferred from biological aspect of ancestor with PANTHER:PTN000182450	Hsap\DPYSL3 <newline> Hsap\DPYSL5 <newline> Hsap\DPYSL4 <newline> Hsap\CRMP1 <newline> Hsap\DPYS <newline> Hsap\DPYSL2 <newline> Hsap\FLT3	IPR006680:Amidohydrolase-related <newline> IPR011059:Metal-dependent hydrolase, composite domain superfamily <newline> IPR011778:Hydantoinase/dihydropyrimidinase <newline> IPR032466:Metal-dependent hydrolase	mir-287 <newline> Fmr1 <newline> numb <newline> Dhc64C	-	-
137	FBgn0023177	Pp4-19C	Protein phosphatase 19C	19D1-19D1	-	microtubule-based process ; GO:0007017 | involved_in inferred from mutant phenotype <newline> negative regulation of smoothened signaling pathway ; GO:0045879 | involved_in inferred from genetic interaction with NiPp1 <newline> negative regulation of smoothened signaling pathway ; GO:0045879 | involved_in inferred from mutant phenotype <newline> protein dephosphorylation ; GO:0006470 | involved_i…	chromosome, centromeric region ; GO:0000775 | located_in inferred from physical interaction with Cenp-C <newline> cytoplasm ; GO:0005737 | located_in inferred from direct assay <newline> nucleus ; GO:0005634 | located_in inferred from direct assay <newline> centrosome ; GO:0005813 | located_in inferred from direct assay <newline> protein phosphatase 4 complex ; GO:0030289 | part_of inferred from …	protein serine/threonine phosphatase activity ; GO:0004722 | enables inferred from mutant phenotype	Hsap\PPP4C <newline> Hsap\PPP5C <newline> Hsap\PPP2CB <newline> Hsap\PPEF2 <newline> Hsap\PPP1CA <newline> Hsap\PPP1CC <newline> Hsap\PPEF1 <newline> Hsap\PPP3CB <newline> Hsap\PPP3CA <newline> Hsap\PPP1CB <newline> Hsap\PPP3CC <newline> Hsap\PPP6C <newline> Hsap\PPP2CA <newline> Hsap\PPP5D1	IPR004843:Calcineurin-like phosphoesterase domain, ApaH type <newline> IPR006186:Serine/threonine-specific protein phosphatase/bis(5-nucleosyl)-tetraphosphatase <newline> IPR029052:Metallo-dependent phosphatase-like	CG4666 <newline> PPP4R2r <newline> Tap42 <newline> smo <newline> cos <newline> sa <newline> flfl <newline> Cenp-C <newline> Ptpa <newline> stau	Protein phosphatase that regulates many processes such as microtubule organization at centrosomes. The probable PP4 complex Pp4-19C-PPP4R2r-flfl (PPP4C-PPP4R2-PPP4R3) is required to prevent caspase-induced cell death (in vitro).	Belongs to the PPP phosphatase family. PP-4 (PP-X) subfamily.
138	FBgn0023541	Cyp4d14	Cytochrome P450 4d14	2E1-2E1	Insufficient genetic data for FlyBase to solicit a summary. [Date last reviewed: 2016-06-30]	-	-	oxidoreductase activity, acting on paired donors, with incorporation or reduction of molecular oxygen ; GO:0016705 | inferred from electronic annotation with InterPro:IPR001128, InterPro:IPR002401, InterPro:IPR017972 enables <newline> heme binding ; GO:0020037 | inferred from electronic annotation with InterPro:IPR001128, InterPro:IPR002401 enables <newline> iron ion binding ; GO:0005506 | inferr…	Hsap\CYP4F11 <newline> Hsap\CYP4F12 <newline> Hsap\CYP19A1 <newline> Hsap\CYP4F2 <newline> Hsap\CYP4B1 <newline> Hsap\CYP4X1 <newline> Hsap\CYP4Z1 <newline> Hsap\CYP4F8 <newline> Hsap\CYP4F3 <newline> Hsap\CYP4V2 <newline> Hsap\CYP4F22 <newline> Hsap\CYP4A11 <newline> Hsap\CYP4A22 <newline> Hsap\CYP26B1 <newline> Hsap\CYP26A1 <newline> Hsap\CYP46A1 <newline> Hsap\CYP26C1 <newline> Hsap\CYP20A1 <n…	IPR001128:Cytochrome P450 <newline> IPR002401:Cytochrome P450, E-class, group I <newline> IPR017972:Cytochrome P450, conserved site <newline> IPR036396:Cytochrome P450 superfamily	-	May be involved in the metabolism of insect hormones and in the breakdown of synthetic insecticides.	Belongs to the cytochrome P450 family.
139	FBgn0024236	foi	fear-of-intimacy	66D5-66D6	-	gonad development ; GO:0008406 | involved_in traceable author statement <newline> germ cell migration ; GO:0008354 | involved_in inferred from mutant phenotype <newline> cellular zinc ion homeostasis ; GO:0006882 | involved_in inferred from biological aspect of ancestor with PANTHER:PTN000953562 <newline> central nervous system development ; GO:0007417 | involved_in inferred from mutant phenotype…	integral component of plasma membrane ; GO:0005887 | located_in inferred from direct assay <newline> basolateral plasma membrane ; GO:0016323 | located_in inferred from direct assay <newline> cell surface ; GO:0009986 | located_in inferred from direct assay <newline> plasma membrane ; GO:0005886 | located_in inferred from direct assay <newline> integral component of plasma membrane ; GO:0005887 |…	zinc ion transmembrane transporter activity ; GO:0005385 | enables inferred from direct assay <newline> zinc ion transmembrane transporter activity ; GO:0005385 | enables inferred from biological aspect of ancestor with PANTHER:PTN000953562	Hsap\SLC39A4 <newline> Hsap\SLC39A10 <newline> Hsap\SLC39A5 <newline> Hsap\SLC39A6 <newline> Hsap\SLC39A14 <newline> Hsap\SLC39A13 <newline> Hsap\SLC39A7 <newline> Hsap\SLC39A12 <newline> Hsap\SLC39A8 <newline> Hsap\SLC39A11	IPR003689:Zinc/iron permease	-	Required for the normal migration of longitudinal and peripheral glial cells. During larval development, required for the migration of the subretinal glia into the eye disk. During embryonic development, also controls the migration of muscle cells toward their attachment sites. Required in the mesoderm for the correct morphogenesis of embryonic gonad and for tracheal branch fusion during tracheal…	Belongs to the ZIP transporter (TC 2.A.5) family.
140	FBgn0024329	Mekk1	Mekk1	91C5-91C5	Mekk1 (Mekk1) encodes a MAP kinase kinase kinase that regulates the stress response. It is required for resistance to several stresses, notably osmotic shock, and for the regulation of the activity of the product of Duox. [Date last reviewed: 2019-03-14]	protein phosphorylation ; GO:0006468 | involved_in inferred from direct assay <newline> negative regulation of heterochromatin assembly ; GO:0031452 | acts_upstream_of inferred from mutant phenotype <newline> p38MAPK cascade ; GO:0038066 | involved_in inferred from mutant phenotype <newline> cellular response to arsenic-containing substance ; GO:0071243 | involved_in inferred from mutant phenotyp…	cytoplasm ; GO:0005737 | located_in inferred from sequence or structural similarity with HGNC:6856	ATP binding ; GO:0005524 | inferred from electronic annotation with InterPro:IPR000719, InterPro:IPR002290, InterPro:IPR017441 enables <newline> MAP kinase kinase kinase activity ; GO:0004709 | enables inferred from direct assay <newline> mitogen-activated protein kinase kinase binding ; GO:0031434 | enables inferred from physical interaction with lic	Hsap\MAP3K4 <newline> Hsap\MAP3K19 <newline> Hsap\MAP3K2 <newline> Hsap\MAP3K3 <newline> Hsap\MAP3K5	IPR000719:Protein kinase domain <newline> IPR008271:Serine/threonine-protein kinase, active site <newline> IPR011009:Protein kinase-like domain superfamily <newline> IPR017441:Protein kinase, ATP binding site	Cdk5 <newline> Jafrac1	-	-
141	FBgn0024846	p38b	p38b MAP kinase	34D1-34D1	p38b MAP kinase (p38b) encodes the serine/threonine kinase that constitutes MAP kinase signaling cascades. It is phosphorylated by MAPK kinases and phosphorylates various substrates that play roles in stress responses, immune responses and differentiation. [Date last reviewed: 2019-03-14]	intracellular signal transduction ; GO:0035556 | involved_in inferred from biological aspect of ancestor with PANTHER:PTN000622075 <newline> response to heat ; GO:0009408 | involved_in inferred from mutant phenotype <newline> imaginal disc-derived wing morphogenesis ; GO:0007476 | involved_in inferred from direct assay <newline> cellular response to arsenic-containing substance ; GO:0071243 | inv…	nucleus ; GO:0005634 | is_active_in inferred from biological aspect of ancestor with PANTHER:PTN000622075 <newline> cytoplasm ; GO:0005737 | is_active_in inferred from biological aspect of ancestor with PANTHER:PTN000622075	ATP binding ; GO:0005524 | inferred from electronic annotation with InterPro:IPR000719, InterPro:IPR002290, InterPro:IPR003527, InterPro:IPR008352, InterPro:IPR017441 enables <newline> protein serine/threonine kinase activity ; GO:0004674 | enables non-traceable author statement <newline> MAP kinase activity ; GO:0004707 | enables inferred from direct assay <newline> protein serine/threonine kina…	Hsap\MAPK14 <newline> Hsap\MAPK13 <newline> Hsap\MAPK12 <newline> Hsap\MAPK1 <newline> Hsap\MAPK6 <newline> Hsap\MAPK3 <newline> Hsap\MAPK7 <newline> Hsap\MAPK11 <newline> Hsap\MAPK15 <newline> Hsap\MAPK4	IPR000719:Protein kinase domain <newline> IPR003527:Mitogen-activated protein (MAP) kinase, conserved site <newline> IPR008352:Mitogen-activated protein (MAP) kinase p38-like <newline> IPR011009:Protein kinase-like domain superfamily <newline> IPR017441:Protein kinase, ATP binding site	p38a <newline> MAPk-Ak2 <newline> CG14207 <newline> rad50 <newline> ps <newline> RfC4 <newline> CG9586 <newline> GlyS <newline> Clbn <newline> Gyg <newline> lic <newline> Dlg5 <newline> holn1 <newline> puc <newline> RfC3 <newline> CG5721 <newline> Cdc16 <newline> eRF1 <newline> Npl4 <newline> PTP-ER <newline> ush <newline> unc-13 <newline> mts <newline> CG10418 <newline> Ciz1 <newline> otu <newli…	Kinase involved in dpp signal transduction pathway in the process of wing morphogenesis when the levels of dpp are enhanced or inhibited. May down-regulate insect immunity gene expression after prolonged infection.	Belongs to the protein kinase superfamily. CMGC Ser/Thr protein kinase family. MAP kinase subfamily.
142	FBgn0024944	Oamb	Octopamine receptor in mushroom bodies	92F6-92F8	-	cellular calcium ion homeostasis ; GO:0006874 | involved_in inferred from mutant phenotype <newline> positive regulation of ovulation ; GO:0060279 | involved_in inferred from mutant phenotype <newline> ovulation ; GO:0030728 | involved_in inferred from mutant phenotype <newline> learning ; GO:0007612 | involved_in inferred from mutant phenotype <newline> G protein-coupled receptor signaling pathw…	integral component of membrane ; GO:0016021 | located_in inferred from sequence or structural similarity <newline> dendrite ; GO:0030425 | is_active_in inferred from biological aspect of ancestor with PANTHER:PTN000664111 <newline> integral component of plasma membrane ; GO:0005887 | is_active_in inferred from biological aspect of ancestor with PANTHER:PTN000664111 <newline> integral component of…	octopamine receptor activity ; GO:0004989 | enables inferred from biological aspect of ancestor with PANTHER:PTN000664482 <newline> octopamine receptor activity ; GO:0004989 | enables inferred from direct assay <newline> G protein-coupled amine receptor activity ; GO:0008227 | enables inferred from sequence or structural similarity <newline> neurotransmitter receptor activity ; GO:0030594 | enabl…	Hsap\HTR1D <newline> Hsap\HTR1A <newline> Hsap\ADRA1A <newline> Hsap\ADRA1B <newline> Hsap\OR6C74 <newline> Hsap\CPS1 <newline> Hsap\ADRA1D <newline> Hsap\HTR1F <newline> Hsap\HTR5A <newline> Hsap\HTR1E <newline> Hsap\DRD4 <newline> Hsap\HTR1B <newline> Hsap\ADRA2A <newline> Hsap\ADRA2C <newline> Hsap\ADRA2B	IPR000276:G protein-coupled receptor, rhodopsin-like <newline> IPR017452:GPCR, rhodopsin-like, 7TM	-	Receptor for octopamine (OA) which is a neurotransmitter, neurohormone and neuromodulator in invertebrates (PubMed:9570796, PubMed:15816867). Stimulates intracellular accumulation of cAMP and Ca(2+) following ligand binding (PubMed:9570796, PubMed:15816867). Required for ovulation (PubMed:14623240, PubMed:19262750). Following activation on mature follicle cells by OA, induces activity of the meta…	Belongs to the G-protein coupled receptor 1 family.
143	FBgn0024957	Irp-1B	Iron regulatory protein 1B	86B4-86B4	Iron regulatory protein 1B (Irp-1B) encodes a cytosolic aconitase highly homologous to the product of Irp-1A. [Date last reviewed: 2019-03-07]	cellular iron ion homeostasis ; GO:0006879 | involved_in inferred from electronic annotation with InterPro:IPR029784 <newline> response to iron(II) ion ; GO:0010040 | involved_in inferred from electronic annotation with InterPro:IPR029784 <newline> citrate metabolic process ; GO:0006101 | involved_in inferred from biological aspect of ancestor with PANTHER:PTN000186700 <newline> tricarboxylic aci…	cytosol ; GO:0005829 | is_active_in inferred from biological aspect of ancestor with PANTHER:PTN000186700 <newline> cytosol ; GO:0005829 | located_in inferred from mutant phenotype <newline> nucleus ; GO:0005634 | located_in inferred from direct assay <newline> mitochondrion ; GO:0005739 | is_active_in inferred from biological aspect of ancestor with PANTHER:PTN000186702	aconitate hydratase activity ; GO:0003994 | enables inferred from mutant phenotype <newline> iron-responsive element binding ; GO:0030350 | NOT enables inferred from direct assay <newline> aconitate hydratase activity ; GO:0003994 | enables inferred from biological aspect of ancestor with PANTHER:PTN000186700 <newline> aconitate hydratase activity ; GO:0003994 | enables inferred from direct assay…	Hsap\ACO2 <newline> Hsap\IREB2 <newline> Hsap\ACO1 <newline> Hsap\CFTR	IPR015928:Aconitase/3-isopropylmalate dehydratase, swivel <newline> IPR015931:Aconitase/3-isopropylmalate dehydratase large subunit, alpha/beta/alpha, subdomain 1/3 <newline> IPR018136:Aconitase family, 4Fe-4S cluster binding site <newline> IPR000573:Aconitase A/isopropylmalate dehydratase small subunit, swivel domain <newline> IPR001030:Aconitase/3-isopropylmalate dehydratase large subunit, alph…	-	-	-
144	FBgn0024958	Irp-1A	Iron regulatory protein 1A	94C3-94C3	Iron regulatory protein 1A (Irp-1A) encodes a cytosolic aconitase that under iron deficiency (or if cytosolic superoxide is present) loses its iron-sulfur cluster, changes confirmation and binds iron regulatory elements (so far identified on the products of SdhB and Fer1HCH mRNAs). [Date last reviewed: 2019-03-07]	response to iron(II) ion ; GO:0010040 | involved_in inferred from electronic annotation with InterPro:IPR029784 <newline> cellular iron ion homeostasis ; GO:0006879 | involved_in inferred from mutant phenotype <newline> ventral furrow formation ; GO:0007370 | involved_in inferred from mutant phenotype <newline> citrate metabolic process ; GO:0006101 | involved_in inferred from biological aspect o…	mitochondrion ; GO:0005739 | is_active_in inferred from biological aspect of ancestor with PANTHER:PTN000186702 <newline> cytosol ; GO:0005829 | is_active_in inferred from biological aspect of ancestor with PANTHER:PTN000186700 <newline> cytosol ; GO:0005829 | located_in inferred from mutant phenotype <newline> nucleus ; GO:0005634 | located_in inferred from direct assay	aconitate hydratase activity ; GO:0003994 | enables inferred from direct assay <newline> iron-responsive element binding ; GO:0030350 | enables inferred from direct assay <newline> 4 iron, 4 sulfur cluster binding ; GO:0051539 | enables inferred from biological aspect of ancestor with PANTHER:PTN000186700 <newline> aconitate hydratase activity ; GO:0003994 | enables inferred from mutant phenotype…	Hsap\ACO2 <newline> Hsap\IREB2 <newline> Hsap\ACO1 <newline> Hsap\CFTR	IPR015928:Aconitase/3-isopropylmalate dehydratase, swivel <newline> IPR015931:Aconitase/3-isopropylmalate dehydratase large subunit, alpha/beta/alpha, subdomain 1/3 <newline> IPR018136:Aconitase family, 4Fe-4S cluster binding site <newline> IPR000573:Aconitase A/isopropylmalate dehydratase small subunit, swivel domain <newline> IPR001030:Aconitase/3-isopropylmalate dehydratase large subunit, alph…	Fer1HCH <newline> Nrd1 <newline> AGBE <newline> SdhB <newline> Cisd2	-	-
145	FBgn0024992	Spg7	Paraplegin	3B2-3B2	-	protein-containing complex assembly ; GO:0065003 | involved_in inferred from biological aspect of ancestor with PANTHER:PTN000554085 <newline> mitochondrial protein processing ; GO:0034982 | involved_in inferred from biological aspect of ancestor with PANTHER:PTN000554085	m-AAA complex ; GO:0005745 | part_of inferred from biological aspect of ancestor with PANTHER:PTN000554085 <newline> mitochondrion ; GO:0005739 | located_in inferred from direct assay <newline> m-AAA complex ; GO:0005745 | part_of inferred from physical interaction with Afg3l2 <newline> mitochondrion ; GO:0005739 | located_in inferred from sequence or structural similarity with UniProtKB:Q9UQ90	ATP binding ; GO:0005524 | inferred from electronic annotation with InterPro:IPR000642, InterPro:IPR003959, InterPro:IPR011546 enables <newline> zinc ion binding ; GO:0008270 | inferred from electronic annotation with InterPro:IPR011546 enables <newline> ATP-dependent peptidase activity ; GO:0004176 | enables inferred from electronic annotation with InterPro:IPR000642, InterPro:IPR005936, InterPr…	Hsap\LOC101930112 <newline> Hsap\SPG7 <newline> Hsap\AFG3L2 <newline> Hsap\YME1L1 <newline> Hsap\BCS1L	IPR000642:Peptidase M41 <newline> IPR003593:AAA+ ATPase domain <newline> IPR003959:ATPase, AAA-type, core <newline> IPR005936:Peptidase, FtsH <newline> IPR027417:P-loop containing nucleoside triphosphate hydrolase <newline> IPR037219:Peptidase M41-like <newline> IPR011546:Peptidase M41, FtsH extracellular <newline> IPR041569:AAA ATPase, AAA+ lid domain	Afg3l2	-	-
146	FBgn0025381	rush	rush hour	2B1-2B1	rush hour (rush) encodes an endosome-associated protein that directly binds phosphatidylinositol 3-phosphate (PI3P) and the Rab GDP dissociation inhibitor encoded by Gdi. rush product regulates endosomal trafficking by modulating the activity of Rab proteins. [Date last reviewed: 2018-09-20]	endosome to lysosome transport ; GO:0008333 | involved_in inferred from mutant phenotype <newline> endosome organization ; GO:0007032 | involved_in inferred from mutant phenotype <newline> endocytosis ; GO:0006897 | involved_in inferred from genetic interaction with car inferred from genetic interaction with Rab5 inferred from genetic interaction with VhaSFD inferred from genetic interaction with…	early endosome ; GO:0005769 | located_in inferred from direct assay <newline> early endosome ; GO:0005769 | is_active_in inferred from biological aspect of ancestor with PANTHER:PTN000519483 <newline> late endosome ; GO:0005770 | located_in inferred from direct assay	metal ion binding ; GO:0046872 | inferred from electronic annotation with InterPro:IPR000306 enables <newline> phosphatidylinositol binding ; GO:0035091 | enables inferred from biological aspect of ancestor with PANTHER:PTN001107322 <newline> phosphatidylinositol binding ; GO:0035091 | enables inferred from direct assay	Hsap\PLEKHF2 <newline> Hsap\FGD5 <newline> Hsap\FYCO1 <newline> Hsap\RUFY1 <newline> Hsap\FGD6 <newline> Hsap\PLEKHF1 <newline> Hsap\ZFYVE26 <newline> Hsap\ZFYVE16 <newline> Hsap\ZFYVE9	IPR000306:FYVE zinc finger <newline> IPR001849:Pleckstrin homology domain <newline> IPR011011:Zinc finger, FYVE/PHD-type <newline> IPR011993:PH-like domain superfamily <newline> IPR017455:Zinc finger, FYVE-related <newline> IPR037871:Phafin, PH domain <newline> IPR013083:Zinc finger, RING/FYVE/PHD-type	Gdi <newline> Nf-YC <newline> sima <newline> rictor <newline> S6kII <newline> Rtnl1	Functions in the regulation of endosome morphology and late endosome formation. Has a role in controlling trafficking from early to late endosomes and from late endosomes to lysosomes. Important for localization of Gdi to the endosomal membranes. May function in controlling the activity of multiple regulators in the endocytic pathway, perhaps by positively controlling those involved in the early …	-
147	FBgn0025454	Cyp6g1	Cytochrome P450 6g1	48E7-48E7	-	response to mercury ion ; GO:0046689 | involved_in inferred from mutant phenotype <newline> response to DDT ; GO:0046680 | involved_in inferred from mutant phenotype <newline> insecticide catabolic process ; GO:0046701 | involved_in inferred from direct assay <newline> response to insecticide ; GO:0017085 | involved_in inferred from mutant phenotype <newline> response to organophosphorus ; GO:004…	-	oxidoreductase activity, acting on paired donors, with incorporation or reduction of molecular oxygen ; GO:0016705 | inferred from electronic annotation with InterPro:IPR001128, InterPro:IPR002401, InterPro:IPR017972 enables <newline> heme binding ; GO:0020037 | inferred from electronic annotation with InterPro:IPR001128, InterPro:IPR002401 enables <newline> iron ion binding ; GO:0005506 | inferr…	Hsap\CYP3A43 <newline> Hsap\CYP3A5 <newline> Hsap\CYP3A4 <newline> Hsap\TBXAS1 <newline> Hsap\CYP3A7-CYP3A51P	IPR001128:Cytochrome P450 <newline> IPR002401:Cytochrome P450, E-class, group I <newline> IPR017972:Cytochrome P450, conserved site <newline> IPR036396:Cytochrome P450 superfamily	mir-310 <newline> mir-311 <newline> mir-312 <newline> mir-313	Necessary and sufficient for resistance to insecticides DDT and imidacloprid. May be involved in the metabolism of insect hormones.	Belongs to the cytochrome P450 family.
148	FBgn0025573	PpN58A	Protein phosphatase N at 58A	58A3-58A3	Insufficient genetic data for FlyBase to solicit a summary. [Date last reviewed: 2016-06-30]	protein dephosphorylation ; GO:0006470 | involved_in inferred from sequence or structural similarity	protein phosphatase type 1 complex ; GO:0000164 | inferred from electronic annotation with InterPro:IPR037979 part_of <newline> PTW/PP1 phosphatase complex ; GO:0072357 | inferred from electronic annotation with InterPro:IPR037979 part_of <newline> nucleus ; GO:0005634 | is_active_in inferred from biological aspect of ancestor with PANTHER:PTN000185231 <newline> nucleus ; GO:0005634 | located_in …	protein serine/threonine phosphatase activity ; GO:0004722 | enables inferred from biological aspect of ancestor with PANTHER:PTN000185233 <newline> protein serine/threonine phosphatase activity ; GO:0004722 | enables inferred from sequence or structural similarity	Hsap\PPP1CB <newline> Hsap\PPP5C <newline> Hsap\PPP2CB <newline> Hsap\PPP4C <newline> Hsap\PPEF2 <newline> Hsap\PPP1CA <newline> Hsap\PPP1CC <newline> Hsap\PPEF1 <newline> Hsap\PPP3CB <newline> Hsap\PPP3CA <newline> Hsap\PPP3CC <newline> Hsap\PPP6C <newline> Hsap\PPP2CA <newline> Hsap\PPP5D1	IPR004843:Calcineurin-like phosphoesterase domain, ApaH type <newline> IPR006186:Serine/threonine-specific protein phosphatase/bis(5-nucleosyl)-tetraphosphatase <newline> IPR029052:Metallo-dependent phosphatase-like <newline> IPR031675:Serine-threonine protein phosphatase, N-terminal <newline> IPR037979:Serine/threonine-protein phosphatase PP1-alpha catalytic subunit	-	-	-
149	FBgn0025628	CG4199	-	2C9-2C10	-	-	cytoplasm ; GO:0005737 | is_active_in inferred from biological aspect of ancestor with PANTHER:PTN001877566	2 iron, 2 sulfur cluster binding ; GO:0051537 | inferred from electronic annotation with InterPro:IPR017941 enables <newline> flavin adenine dinucleotide binding ; GO:0050660 | inferred from electronic annotation with InterPro:IPR016156 enables <newline> oxidoreductase activity, acting on NAD(P)H ; GO:0016651 | enables inferred from biological aspect of ancestor with PANTHER:PTN001877566	Hsap\TXNRD1 <newline> Hsap\AIFM3 <newline> Hsap\TXNRD3 <newline> Hsap\PYROXD1 <newline> Hsap\SQOR <newline> Hsap\AIFM1 <newline> Hsap\AIFM2	IPR023753:FAD/NAD(P)-binding domain <newline> IPR016156:FAD/NAD-linked reductase, dimerisation domain superfamily <newline> IPR017941:Rieske [2Fe-2S] iron-sulphur domain <newline> IPR036922:Rieske [2Fe-2S] iron-sulphur domain superfamily <newline> IPR036188:FAD/NAD(P)-binding domain superfamily	Cisd2	-	-
150	FBgn0025879	Timp	Tissue inhibitor of metalloproteases	86A1-86A1	Tissue inhibitor of metalloproteases (Timp) encodes a member of a family of proteins that are able to block access to the catalytic domain of matrix metalloproteinases, thus regulating extracellular matrix remodelling. [Date last reviewed: 2018-10-18]	cell adhesion ; GO:0007155 | involved_in inferred from mutant phenotype <newline> delamination ; GO:0060232 | involved_in inferred from mutant phenotype <newline> wing disc morphogenesis ; GO:0007472 | involved_in inferred from mutant phenotype <newline> phototaxis ; GO:0042331 | involved_in inferred from mutant phenotype <newline> tracheal outgrowth, open tracheal system ; GO:0007426 | involved_…	extracellular matrix ; GO:0031012 | is_active_in inferred from biological aspect of ancestor with PANTHER:PTN000931945 <newline> extracellular space ; GO:0005615 | is_active_in inferred from biological aspect of ancestor with PANTHER:PTN000931945 <newline> dendrite ; GO:0030425 | located_in inferred from mutant phenotype	zinc ion binding ; GO:0008270 | enables inferred from sequence or structural similarity with UniProtKB:P01033 <newline> metalloendopeptidase inhibitor activity ; GO:0008191 | enables inferred from sequence or structural similarity with HGNC:11820 <newline> protease binding ; GO:0002020 | enables inferred from biological aspect of ancestor with PANTHER:PTN000931945 <newline> metalloendopeptidase i…	Hsap\TIMP2 <newline> Hsap\TIMP3 <newline> Hsap\TIMP1 <newline> Hsap\TIMP4	IPR001134:Netrin domain <newline> IPR001820:Protease inhibitor I35 (TIMP) <newline> IPR008993:Tissue inhibitor of metalloproteinases-like, OB-fold <newline> IPR027465:Proteinase inhibitor I35b (TIMP), C-terminal	-	Metalloproteinase inhibitor that acts on both matrix metalloproteinases Mmp1 and Mmp2 in vitro (PubMed:14567681). Complexes with metalloproteinases and irreversibly inactivates them by binding to their catalytic zinc cofactor (By similarity). Required for wing maturation which is the final step in morphogenesis of the adult fly (PubMed:16962574). Involved in the negative regulation of development…	Belongs to the protease inhibitor I35 (TIMP) family.
151	FBgn0026086	Adar	Adenosine deaminase acting on RNA	2B9-2B9	Adenosine deaminase acting on RNA (Adar) encodes an RNA editing enzyme. It is involved in behaviour, glucose metabolism and response to several stresses such as heat, hypoxia and oxidative stress. [Date last reviewed: 2019-03-07]	adenosine to inosine editing ; GO:0006382 | involved_in inferred from biological aspect of ancestor with PANTHER:PTN000098822 <newline> regulation of membrane potential ; GO:0042391 | involved_in inferred from mutant phenotype <newline> adenosine to inosine editing ; GO:0006382 | involved_in inferred from mutant phenotype <newline> male courtship behavior ; GO:0008049 | involved_in inferred from …	nucleolus ; GO:0005730 | is_active_in inferred from biological aspect of ancestor with PANTHER:PTN000098822 <newline> nucleus ; GO:0005634 | located_in inferred from high throughput direct assay <newline> cytoplasm ; GO:0005737 | is_active_in inferred from biological aspect of ancestor with PANTHER:PTN000098822 <newline> nucleolus ; GO:0005730 | located_in inferred from direct assay	double-stranded RNA binding ; GO:0003725 | enables inferred from biological aspect of ancestor with PANTHER:PTN000098822 <newline> double-stranded RNA adenosine deaminase activity ; GO:0003726 | enables inferred from biological aspect of ancestor with PANTHER:PTN000098822 <newline> double-stranded RNA adenosine deaminase activity ; GO:0003726 | enables inferred from direct assay <newline> double-…	Hsap\ILF3 <newline> Hsap\ADAD2 <newline> Hsap\ADAD1 <newline> Hsap\ZFR2 <newline> Hsap\PRKRA <newline> Hsap\STAU1 <newline> Hsap\ADARB2 <newline> Hsap\ADAT1 <newline> Hsap\ADARB1 <newline> Hsap\ADAR <newline> Hsap\GPR37 <newline> Hsap\GPR39	IPR002466:Adenosine deaminase/editase <newline> IPR014720:Double-stranded RNA-binding domain	Fmr1 <newline> DIP1 <newline> Zn72D <newline> B52	Has A-to-I RNA editing activity on extended dsRNA: edits RNA-binding protein Rnp4F. A-to-I editing of pre-mRNAs acts predominantly through nervous system targets to affect adult nervous system integrity, function and behavior. Essential for adaptation to environmental stresses, such as oxygen deprivation, and for the prevention of premature neuronal degeneration, through the editing of ion channe…	-
152	FBgn0026150	ApepP	Aminopeptidase P	36B4-36B4	-	proteolysis ; GO:0006508 | involved_in inferred from direct assay	cytosol ; GO:0005829 | located_in inferred from direct assay	metalloaminopeptidase activity ; GO:0070006 | enables inferred from direct assay	Hsap\XPNPEP1 <newline> Hsap\PEPD <newline> Hsap\XPNPEP3 <newline> Hsap\XPNPEP2	IPR000994:Peptidase M24 <newline> IPR000587:Creatinase, N-terminal <newline> IPR033740:Aminopeptidase P <newline> IPR036005:Creatinase/aminopeptidase-like <newline> IPR029149:Creatinase/Aminopeptidase P/Spt16, N-terminal <newline> IPR032416:Peptidase M24, C-terminal domain	Ssb-c31a <newline> snRNP-U1-70K <newline> abs <newline> CG9684 <newline> CG7668 <newline> CG3107 <newline> CG4119 <newline> hfp <newline> Srrm234	Catalyzes the removal of a penultimate prolyl residue from the N-termini of peptides, such as Arg-Pro-Pro.	Belongs to the peptidase M24B family.
153	FBgn0026190	PH4alphaMP	prolyl-4-hydroxylase-alpha MP	99F6-99F6	-	peptidyl-proline hydroxylation to 4-hydroxy-L-proline ; GO:0018401 | involved_in inferred from biological aspect of ancestor with PANTHER:PTN004202971	endoplasmic reticulum ; GO:0005783 | is_active_in inferred from biological aspect of ancestor with PANTHER:PTN004202971	L-ascorbic acid binding ; GO:0031418 | inferred from electronic annotation with InterPro:IPR006620 enables <newline> oxidoreductase activity, acting on single donors with incorporation of molecular oxygen, incorporation of two atoms of oxygen ; GO:0016702 | inferred from electronic annotation with InterPro:IPR013547 enables <newline> iron ion binding ; GO:0005506 | inferred from electronic annota…	Hsap\P4HTM <newline> Hsap\P4HA3 <newline> Hsap\P4HA1 <newline> Hsap\P4HA2	IPR005123:Oxoglutarate/iron-dependent dioxygenase <newline> IPR006620:Prolyl 4-hydroxylase, alpha subunit <newline> IPR013547:Prolyl 4-hydroxylase alpha-subunit, N-terminal <newline> IPR011990:Tetratricopeptide-like helical domain superfamily <newline> IPR045054:Prolyl 4-hydroxylase <newline> IPR044862:Prolyl 4-hydroxylase alpha subunit, Fe(2+) 2OG dioxygenase domain	-	-	-
154	FBgn0026369	Sara	Smad anchor for receptor activation	57E6-57E6	Smad anchor for receptor activation (Sara) encodes an endosomal protein involved in asymmetric stem cell division, intestinal stem cell homeostasis and stem cell fate determination. [Date last reviewed: 2019-09-26]	endosomal transport ; GO:0016197 | involved_in inferred from biological aspect of ancestor with PANTHER:PTN002335850 <newline> asymmetric stem cell division ; GO:0098722 | involved_in inferred from mutant phenotype <newline> stem cell fate determination ; GO:0048867 | involved_in inferred from mutant phenotype <newline> intestinal stem cell homeostasis ; GO:0036335 | involved_in inferred from mut…	early endosome ; GO:0005769 | located_in inferred from direct assay <newline> early endosome membrane ; GO:0031901 | is_active_in inferred from biological aspect of ancestor with PANTHER:PTN002335850	metal ion binding ; GO:0046872 | inferred from electronic annotation with InterPro:IPR000306 enables <newline> protein phosphatase 1 binding ; GO:0008157 | enables inferred from physical interaction with flw inferred from physical interaction with Pp1-13C inferred from physical interaction with Pp1Œ±-96A inferred from physical interaction with Pp1-87B	Hsap\ZFYVE9 <newline> Hsap\ZFYVE16 <newline> Hsap\FYCO1 <newline> Hsap\PLEKHF2	IPR000306:FYVE zinc finger <newline> IPR011011:Zinc finger, FYVE/PHD-type <newline> IPR017455:Zinc finger, FYVE-related <newline> IPR024608:Smad anchor for receptor activation, Smad-binding domain <newline> IPR022557:Domain of unknown function DUF3480 <newline> IPR013083:Zinc finger, RING/FYVE/PHD-type <newline> IPR035438:Zinc finger FYVE domain containing protein, SARA/endofin <newline> IPR03714…	flw <newline> Pp1-87B <newline> Pp1-13C <newline> Pp1alpha-96A	-	-
155	FBgn0026666	MagR	Magnetic receptor	13E12-13E12	Insufficient genetic data for FlyBase to solicit a summary. [Date last reviewed: 2016-06-30]	iron-sulfur cluster assembly ; GO:0016226 | involved_in inferred from biological aspect of ancestor with PANTHER:PTN001601055 <newline> response to magnetism ; GO:0071000 | involved_in inferred from direct assay <newline> protein maturation by iron-sulfur cluster transfer ; GO:0097428 | involved_in inferred from biological aspect of ancestor with PANTHER:PTN001601055	mitochondrion ; GO:0005739 | is_active_in inferred from biological aspect of ancestor with PANTHER:PTN000007993 <newline> cytoplasm ; GO:0005737 | is_active_in inferred from biological aspect of ancestor with PANTHER:PTN001601055	2 iron, 2 sulfur cluster binding ; GO:0051537 | enables inferred from biological aspect of ancestor with PANTHER:PTN001601055	Hsap\ISCA1 <newline> Hsap\ISCA2	IPR000361:FeS cluster biogenesis <newline> IPR016092:FeS cluster insertion protein <newline> IPR017870:FeS cluster insertion, C-terminal, conserved site <newline> IPR035903:HesB-like domain superfamily	cry	Involved in the assembly of mitochondrial iron-sulfur proteins. Probably involved in the binding of an intermediate of Fe/S cluster assembly (By similarity). Required for maintenance of circadian rhythms under constant darkness (PubMed:22885802).	Belongs to the HesB/IscA family.
156	FBgn0026749	Yippee	Yippee	11F1-11F1	-	biological_process ; GO:0008150 | involved_in no biological data available	ubiquitin ligase complex ; GO:0000151 | part_of inferred from biological aspect of ancestor with PANTHER:PTN002302768	metal ion binding ; GO:0046872 | enables non-traceable author statement	Hsap\YPEL5 <newline> Hsap\YPEL2 <newline> Hsap\YPEL1 <newline> Hsap\YPEL3 <newline> Hsap\YPEL4	IPR004910:Yippee/Mis18/Cereblon <newline> IPR034751:Yippee domain <newline> IPR039058:Yippee family	Hou <newline> Hexim <newline> cDIP <newline> Larp7 <newline> CG7611	-	Belongs to the yippee family.
157	FBgn0027053	CSN5	COP9 signalosome subunit 5	89B17-89B17	COP9 signalosome subunit 5 (CSN5) encodes the subunit 5 of the COP9 signalosome (CSN). The CSN plays a central role in the regulation of E3-cullin RING ubiquitin ligases. The product of CSN5 is an isopeptidase that deNEDDylates the cullin subunit of E3-cullin RING ubiquitin ligases. [Date last reviewed: 2019-03-07]	axonogenesis ; GO:0007409 | involved_in inferred from mutant phenotype <newline> germarium-derived cystoblast division ; GO:0048142 | involved_in inferred from mutant phenotype <newline> negative regulation of hemocyte proliferation ; GO:0035207 | involved_in inferred from mutant phenotype <newline> protein deneddylation ; GO:0000338 | involved_in inferred from biological aspect of ancestor with …	cytoplasm ; GO:0005737 | is_active_in inferred from biological aspect of ancestor with PANTHER:PTN000045369 <newline> COP9 signalosome ; GO:0008180 | part_of inferred from direct assay <newline> cytoplasm ; GO:0005737 | located_in inferred from direct assay <newline> COP9 signalosome ; GO:0008180 | part_of inferred from biological aspect of ancestor with PANTHER:PTN000045369 <newline> nuclear per…	isopeptidase activity ; GO:0070122 | enables inferred from electronic annotation with InterPro:IPR000555 <newline> metalloendopeptidase activity ; GO:0004222 | enables inferred from electronic annotation with InterPro:IPR037740 <newline> NEDD8-specific protease activity ; GO:0019784 | enables inferred from biological aspect of ancestor with PANTHER:PTN000045369 <newline> protein binding ; GO:0005…	Hsap\COPS5 <newline> Hsap\PSMD7 <newline> Hsap\COPS6 <newline> Hsap\BRCC3 <newline> Hsap\STAMBPL1 <newline> Hsap\STAMBP <newline> Hsap\PSMD14 <newline> Hsap\MYSM1 <newline> Hsap\MPND	IPR000555:JAB1/MPN/MOV34 metalloenzyme domain <newline> IPR037518:MPN domain <newline> IPR040961:Cop9 signalosome subunit 5 C-terminal domain <newline> IPR037740:COP9 signalosome complex subunit 5	Trc8 <newline> CSN4 <newline> CSN6 <newline> EcR	Probable protease subunit of the COP9 signalosome complex (CSN), a complex involved in various cellular and developmental processes. The CSN complex is an essential regulator of the ubiquitin (Ubl) conjugation pathway by mediating the deneddylation of the cullin subunits of the SCF-type E3 ligase complexes, leading to decrease the Ubl ligase activity of SCF. In the complex, it probably acts as th…	Belongs to the peptidase M67A family. CSN5 subfamily.
158	FBgn0027528	goe	gone early	15A3-15A5	gone early (goe) encodes a non-peptidase homolog of Neprilysin (M13) family metalloendopeptidases. It is expressed in various EGF (epidermal growth factor) ligand-producing cells and can attenuate EGFR signaling. The roles of the procut of goe include regulation of primordial germ cell differentiation and germline stem cell formation. [Date last reviewed: 2019-03-07]	oogenesis ; GO:0048477 | involved_in inferred from mutant phenotype <newline> protein processing ; GO:0016485 | involved_in inferred from biological aspect of ancestor with PANTHER:PTN000199753 <newline> negative regulation of stem cell differentiation ; GO:2000737 | involved_in inferred from mutant phenotype	plasma membrane ; GO:0005886 | located_in inferred from direct assay <newline> plasma membrane ; GO:0005886 | is_active_in inferred from biological aspect of ancestor with PANTHER:PTN000199753	metalloendopeptidase activity ; GO:0004222 | enables inferred from biological aspect of ancestor with PANTHER:PTN000199753 <newline> metalloendopeptidase activity ; GO:0004222 | NOT enables inferred from key residues	Hsap\KEL <newline> Hsap\ECEL1 <newline> Hsap\ECE1 <newline> Hsap\MMEL1 <newline> Hsap\PHEX <newline> Hsap\ECE2 <newline> Hsap\MME <newline> Hsap\EEF1AKMT4-ECE2	IPR000718:Peptidase M13 <newline> IPR008753:Peptidase M13, N-terminal domain <newline> IPR024079:Metallopeptidase, catalytic domain superfamily <newline> IPR042089:Peptidase M13, domain 2	-	Plays a role in the ovary in limiting the number of primordial germ cells (PGCs) that develop directly into gametes, allowing them instead to enter the developmental pathway that produces germline stem cells (GSCs) from PGCs and ensuring lifelong production of gametes from these GSCs. Negatively regulates epidermal growth factor receptor (Egfr) signaling. Probably down-regulates EGFR signaling on…	Belongs to the peptidase M13 family.
159	FBgn0027570	Nep2	Neprilysin 2	82D2-82D2	-	protein processing ; GO:0016485 | involved_in inferred from biological aspect of ancestor with PANTHER:PTN000199753 <newline> proteolysis ; GO:0006508 | involved_in inferred from direct assay <newline> sperm competition ; GO:0046692 | involved_in inferred from mutant phenotype <newline> proteolysis ; GO:0006508 | involved_in inferred from sequence model	extracellular space ; GO:0005615 | located_in inferred from direct assay <newline> plasma membrane ; GO:0005886 | is_active_in inferred from biological aspect of ancestor with PANTHER:PTN000199753 <newline> plasma membrane ; GO:0005886 | located_in inferred from high throughput direct assay <newline> integral component of membrane ; GO:0016021 | located_in inferred from sequence model	metalloendopeptidase activity ; GO:0004222 | enables inferred from biological aspect of ancestor with PANTHER:PTN000199753 <newline> metallopeptidase activity ; GO:0008237 | enables inferred from sequence model <newline> endopeptidase activity ; GO:0004175 | enables inferred from direct assay <newline> metalloendopeptidase activity ; GO:0004222 | enables inferred from mutant phenotype	Hsap\ECEL1 <newline> Hsap\KEL <newline> Hsap\ECE1 <newline> Hsap\MMEL1 <newline> Hsap\PHEX <newline> Hsap\ECE2 <newline> Hsap\MME <newline> Hsap\EEF1AKMT4-ECE2	IPR018497:Peptidase M13, C-terminal domain <newline> IPR000718:Peptidase M13 <newline> IPR008753:Peptidase M13, N-terminal domain <newline> IPR024079:Metallopeptidase, catalytic domain superfamily <newline> IPR042089:Peptidase M13, domain 2	-	Metalloendoprotease which cleaves peptides such as tachykinin peptide TK-2 at the amino side of hydrophobic residues (PubMed:15554877, PubMed:17157960). Functions in female fertility, embryogenesis and memory formation (PubMed:24395329, PubMed:27629706). Required in females for normal patterns of egg laying, probably due to its function in sperm retention and preventing sperm displacement by riva…	Belongs to the peptidase M13 family.
160	FBgn0027578	Nepl21	Neprilysin-like 21	98F1-98F1	Insufficient genetic data for FlyBase to solicit a summary. [Date last reviewed: 2016-06-30]	protein processing ; GO:0016485 | involved_in inferred from biological aspect of ancestor with PANTHER:PTN000199753	plasma membrane ; GO:0005886 | is_active_in inferred from biological aspect of ancestor with PANTHER:PTN000199753 <newline> extracellular region ; GO:0005576 | located_in inferred from high throughput direct assay	metalloendopeptidase activity ; GO:0004222 | enables inferred from biological aspect of ancestor with PANTHER:PTN000199753 <newline> metalloendopeptidase activity ; GO:0004222 | NOT enables inferred from key residues	Hsap\ECE1 <newline> Hsap\EEF1AKMT4 <newline> Hsap\EEF1AKMT4-ECE2 <newline> Hsap\ECEL1 <newline> Hsap\MME <newline> Hsap\MMEL1 <newline> Hsap\KEL <newline> Hsap\PHEX <newline> Hsap\ECE2	IPR024079:Metallopeptidase, catalytic domain superfamily <newline> IPR018497:Peptidase M13, C-terminal domain <newline> IPR000718:Peptidase M13 <newline> IPR008753:Peptidase M13, N-terminal domain <newline> IPR042089:Peptidase M13, domain 2	-	-	-
161	FBgn0027580	PCB	Pyruvate carboxylase	46B4-46B4	Pyruvate carboxylase (PCB) encodes an enzyme that regulates D-serine levels. [Date last reviewed: 2019-09-12]	pyruvate metabolic process ; GO:0006090 | involved_in inferred from biological aspect of ancestor with PANTHER:PTN001821692 <newline> gluconeogenesis ; GO:0006094 | involved_in inferred from biological aspect of ancestor with PANTHER:PTN001821692 <newline> pyruvate metabolic process ; GO:0006090 | involved_in inferred from sequence or structural similarity with UniProtKB:P52873	mitochondrion ; GO:0005739 | located_in inferred from high throughput direct assay <newline> cytoplasm ; GO:0005737 | is_active_in inferred from biological aspect of ancestor with PANTHER:PTN001821692	ATP binding ; GO:0005524 | inferred from electronic annotation with InterPro:IPR005479, InterPro:IPR005930, InterPro:IPR011761, InterPro:IPR011764, InterPro:IPR013815, InterPro:IPR013816 enables <newline> biotin binding ; GO:0009374 | inferred from electronic annotation with InterPro:IPR005930 enables <newline> metal ion binding ; GO:0046872 | inferred from electronic annotation with InterPro:IPR…	Hsap\PC <newline> Hsap\MCCC1 <newline> Hsap\PCCA	IPR000089:Biotin/lipoyl attachment <newline> IPR000891:Pyruvate carboxyltransferase <newline> IPR001882:Biotin-binding site <newline> IPR003379:Carboxylase, conserved domain <newline> IPR005479:Carbamoyl-phosphate synthetase large subunit-like, ATP-binding domain <newline> IPR005481:Biotin carboxylase-like, N-terminal domain <newline> IPR005482:Biotin carboxylase, C-terminal <newline> IPR005930:P…	GluProRS <newline> Idh3a <newline> SERCA <newline> Cnx99A <newline> CCT3 <newline> r <newline> CCT6 <newline> Cp1 <newline> ScsbetaG <newline> CG33303 <newline> Gfat2 <newline> Cyp12d1-p <newline> OstDelta <newline> CG5854 <newline> Nfs1 <newline> UQCR-C2 <newline> FASN1 <newline> Chc <newline> betaCOP <newline> Mpcp2 <newline> S6k <newline> Akt	-	-
162	FBgn0027586	CG5867	-	34A11-34A11	Insufficient genetic data for FlyBase to solicit a summary. [Date last reviewed: 2016-06-30]	multicellular organism reproduction ; GO:0032504 | involved_in inferred from biological aspect of ancestor with PANTHER:PTN001663160	extracellular space ; GO:0005615 | located_in inferred from sequence or structural similarity with to <newline> extracellular space ; GO:0005615 | is_active_in inferred from biological aspect of ancestor with PANTHER:PTN001663160	-	-	IPR038606:Takeout superfamily <newline> IPR010562:Haemolymph juvenile hormone binding	-	-	-
163	FBgn0027615	OXA1L	OXA1L mitochondrial inner membrane protein	67F1-67F1	Insufficient genetic data for FlyBase to solicit a summary. [Date last reviewed: 2016-06-30]	protein insertion into membrane ; GO:0051205 | involved_in inferred from biological aspect of ancestor with PANTHER:PTN000276804 <newline> protein insertion into mitochondrial inner membrane from matrix ; GO:0032979 | involved_in inferred from sequence or structural similarity with UniProtKB:P39952 <newline> mitochondrial proton-transporting ATP synthase complex assembly ; GO:0033615 | involved_i…	mitochondrial crista ; GO:0030061 | located_in inferred from mutant phenotype <newline> integral component of mitochondrial inner membrane ; GO:0031305 | is_active_in inferred from biological aspect of ancestor with PANTHER:PTN000276806 <newline> mitochondrial inner boundary membrane ; GO:0097002 | located_in inferred from sequence or structural similarity with UniProtKB:P39952 <newline> mitochon…	membrane insertase activity ; GO:0032977 | enables inferred from biological aspect of ancestor with PANTHER:PTN000276804 <newline> membrane insertase activity ; GO:0032977 | enables inferred from sequence or structural similarity with UniProtKB:P39952	Hsap\OXA1L <newline> Hsap\COX18	IPR001708:Membrane insertase YidC/ALB3/OXA1/COX18 <newline> IPR028055:Membrane insertase YidC/Oxa1, C-terminal	-	-	-
164	FBgn0027657	glob1	globin 1	89A8-89A8	globin 1 (glob1) encodes a peroxidase involved in the response to oxidative stress and the maintenance of F-actin based cytoskeleton. [Date last reviewed: 2019-09-12]	oxygen transport ; GO:0015671 | involved_in inferred by curator from GO:0005506,GO:0019825	cytoplasm ; GO:0005737 | located_in inferred from sequence model <newline> plasma membrane ; GO:0005886 | located_in inferred from direct assay	heme binding ; GO:0020037 | inferred from electronic annotation with InterPro:IPR000971, InterPro:IPR012292 enables <newline> oxygen binding ; GO:0019825 | enables inferred from sequence model <newline> heme binding ; GO:0020037 | enables inferred from sequence model <newline> iron ion binding ; GO:0005506 | enables inferred from direct assay <newline> peroxidase activity ; GO:0004601 | enables i…	Hsap\HBE1 <newline> Hsap\HBZ <newline> Hsap\HBQ1 <newline> Hsap\HBM <newline> Hsap\CYGB <newline> Hsap\MB <newline> Hsap\HBG1 <newline> Hsap\HBG2 <newline> Hsap\HBB <newline> Hsap\HBA1 <newline> Hsap\HBA2 <newline> Hsap\NGB <newline> Hsap\HBD <newline> Hsap\PRCD	IPR000971:Globin <newline> IPR009050:Globin-like superfamily <newline> IPR012292:Globin/Protoglobin <newline> IPR044399:Myoglobin-like, M family globin domain	Actin	-	-
165	FBgn0027872	rdgBbeta	rdgBbeta	54D6-54D6	Insufficient genetic data for FlyBase to solicit a summary. [Date last reviewed: 2016-06-30]	phospholipid transport ; GO:0015914 | inferred from electronic annotation with InterPro:IPR001666 involved_in <newline> signal transduction ; GO:0007165 | involved_in inferred from sequence or structural similarity with UniProtKB:Q9UKF7	cytoplasm ; GO:0005737 | located_in inferred from sequence or structural similarity with UniProtKB:Q9UKF7 <newline> cytoplasm ; GO:0005737 | is_active_in inferred from biological aspect of ancestor with PANTHER:PTN000069712	phosphatidylinositol transfer activity ; GO:0008526 | enables inferred from sequence or structural similarity with UniProtKB:Q9UKF7 <newline> phosphatidylinositol transfer activity ; GO:0008526 | enables inferred from biological aspect of ancestor with PANTHER:PTN000069712 <newline> phosphatidylinositol binding ; GO:0035091 | enables inferred from biological aspect of ancestor with PANTHER:PTN000…	Hsap\LPIN2 <newline> Hsap\PITPNM3 <newline> Hsap\PITPNA <newline> Hsap\PITPNB <newline> Hsap\PITPNM2 <newline> Hsap\PITPNM1 <newline> Hsap\LPIN3 <newline> Hsap\LPIN1 <newline> Hsap\PITPNC1	IPR001666:Phosphatidylinositol transfer protein <newline> IPR023393:START-like domain superfamily	-	Phosphatidylinositol transfer proteins mediate the monomeric transport of lipids by shielding a lipid from the aqueous environment and binding the lipid in a hydrophobic cavity.	Belongs to the PtdIns transfer protein family. PI transfer class IIB subfamily.
166	FBgn0027873	Cpsf100	Cleavage and polyadenylation specificity factor 100	98F5-98F5	Insufficient genetic data for FlyBase to solicit a summary. [Date last reviewed: 2016-06-30]	mRNA polyadenylation ; GO:0006378 | involved_in inferred from biological aspect of ancestor with PANTHER:PTN000128675 <newline> mRNA polyadenylation ; GO:0006378 | involved_in inferred from mutant phenotype <newline> pre-mRNA cleavage required for polyadenylation ; GO:0098789 | involved_in inferred from biological aspect of ancestor with PANTHER:PTN000128675 <newline> mRNA 3'-end processing by st…	mRNA cleavage and polyadenylation specificity factor complex ; GO:0005847 | part_of inferred from biological aspect of ancestor with PANTHER:PTN000128675 <newline> mRNA cleavage and polyadenylation specificity factor complex ; GO:0005847 | part_of inferred from direct assay	RNA binding ; GO:0003723 | enables inferred from biological aspect of ancestor with PANTHER:PTN000128675 <newline> protein binding ; GO:0005515 | enables inferred from physical interaction with UniProtKB:Q8MSU4	Hsap\CPSF2 <newline> Hsap\CPSF3 <newline> Hsap\DCLRE1A <newline> Hsap\DCLRE1B <newline> Hsap\DCLRE1C <newline> Hsap\INTS9 <newline> Hsap\INTS11	IPR001279:Metallo-beta-lactamase <newline> IPR011108:Zn-dependent metallo-hydrolase, RNA specificity domain <newline> IPR025069:Cleavage and polyadenylation specificity factor 2, C-terminal <newline> IPR027075:Cleavage and polyadenylation specificity factor subunit 2 <newline> IPR022712:Beta-Casp domain <newline> IPR035639:CPSF2, metallo-hydrolase domain <newline> IPR036866:Ribonuclease Z/Hydroxy…	tut <newline> FLASH <newline> snRNA:U7 <newline> CstF64 <newline> Sym <newline> Cpsf73 <newline> Dcr-2 <newline> His3	Component of the cleavage and polyadenylation specificity factor (CPSF) complex that plays a key role in pre-mRNA 3'-end formation, recognizing the AAUAAA signal sequence and interacting with poly(A) polymerase and other factors to bring about cleavage and poly(A) addition. Required for the cotranscriptional processing of 3'-ends of polyadenylated and histone pre-mRNA.	Belongs to the metallo-beta-lactamase superfamily. RNA-metabolizing metallo-beta-lactamase-like family. CPSF2/YSH1 subfamily.
167	FBgn0028426	RNaseZ	Ribonuclease Z	47A1-47A1	Ribonuclease Z (RNaseZ) is a highly conserved gene that encodes the endoribonuclease RNase Z, which cleaves pre-tRNA molecules directly 3' to the discriminator. It has at least two biological roles - nuclear pre-tRNA processing and mitochondrial primary transcript processing. [Date last reviewed: 2019-03-14]	positive regulation of translation ; GO:0045727 | involved_in inferred from mutant phenotype <newline> tRNA splicing, via endonucleolytic cleavage and ligation ; GO:0006388 | involved_in inferred from mutant phenotype <newline> tRNA 3'-trailer cleavage, endonucleolytic ; GO:0034414 | involved_in inferred from mutant phenotype <newline> ventral cord development ; GO:0007419 | involved_in inferred …	mitochondrion ; GO:0005739 | located_in non-traceable author statement <newline> mitochondrion ; GO:0005739 | located_in inferred from direct assay <newline> cytosol ; GO:0005829 | located_in inferred from direct assay <newline> nucleus ; GO:0005634 | located_in inferred from direct assay <newline> nucleus ; GO:0005634 | located_in non-traceable author statement <newline> mitochondrion ; GO:00057…	3'-tRNA processing endoribonuclease activity ; GO:0042781 | enables inferred from mutant phenotype <newline> endoribonuclease activity, producing 5'-phosphomonoesters ; GO:0016891 | enables inferred from mutant phenotype <newline> 3'-tRNA processing endoribonuclease activity ; GO:0042781 | enables inferred from biological aspect of ancestor with PANTHER:PTN000284963	Hsap\ELAC2 <newline> Hsap\ELAC1	IPR001279:Metallo-beta-lactamase <newline> IPR027794:tRNase Z endonuclease <newline> IPR036866:Ribonuclease Z/Hydroxyacylglutathione hydrolase-like	-	Zinc phosphodiesterase, which displays some tRNA 3'-processing endonuclease activity of nuclear and mitochondrial pre-tRNA. Probably involved in tRNA maturation, by removing a 3'-trailer from precursor tRNA. May participate in tRNA processing in the developing embryo.	Belongs to the RNase Z family.
168	FBgn0028430	He	Hemese	34E5-34E5	-	innate immune response ; GO:0045087 | involved_in inferred from mutant phenotype <newline> encapsulation of foreign target ; GO:0035010 | involved_in traceable author statement <newline> negative regulation of lamellocyte differentiation ; GO:0035204 | involved_in traceable author statement	-	-	-	-	-	-	-
169	FBgn0028471	Nab2	Nuclear polyadenosine RNA-binding 2	95F11-95F12	Nuclear polyadenosine RNA-binding 2 (Nab2) encodes a zinc-finger polyadenosine RNA binding protein that is expressed widely in many cell types but required specifically within the developing nervous system for proper behavior and axonogenesis. The product of Nab2 in supports in neurons short term memory and development of the brain mushroom bodies. [Date last reviewed: 2019-03-14]	regulation of mRNA stability ; GO:0043488 | involved_in inferred from biological aspect of ancestor with PANTHER:PTN000380709 <newline> negative regulation of mRNA polyadenylation ; GO:1900364 | involved_in inferred from mutant phenotype <newline> negative regulation of gene expression ; GO:0010629 | involved_in inferred from mutant phenotype <newline> negative regulation of mRNA polyadenylation …	cytoplasm ; GO:0005737 | is_active_in inferred from biological aspect of ancestor with PANTHER:PTN000380709 <newline> nucleus ; GO:0005634 | is_active_in inferred from biological aspect of ancestor with PANTHER:PTN000380709 <newline> nucleus ; GO:0005634 | located_in inferred from direct assay <newline> plasma membrane bounded cell projection cytoplasm ; GO:0032838 | located_in inferred from dire…	metal ion binding ; GO:0046872 | inferred from electronic annotation with InterPro:IPR000571 enables <newline> poly(A) binding ; GO:0008143 | enables inferred from direct assay <newline> sequence-specific mRNA binding ; GO:1990825 | enables inferred from direct assay <newline> poly(A) binding ; GO:0008143 | enables inferred from biological aspect of ancestor with PANTHER:PTN000380709	Hsap\ZC3H14	IPR000571:Zinc finger, CCCH-type <newline> IPR040366:Nuclear polyadenylated RNA-binding protein Nab2/ZC3H14	Fmr1 <newline> CaMKII	-	-
170	FBgn0028497	Mtmr6	Myotubularin related protein 6	59D10-59D10	Insufficient genetic data for FlyBase to solicit a summary. [Date last reviewed: 2016-06-30]	phosphatidylinositol dephosphorylation ; GO:0046856 | involved_in inferred from biological aspect of ancestor with PANTHER:PTN000086844 <newline> regulation of macroautophagy ; GO:0016241 | involved_in inferred from mutant phenotype <newline> mitotic cell cycle ; GO:0000278 | involved_in inferred from mutant phenotype	cellular_component ; GO:0005575 | is_active_in no biological data available	phosphatidylinositol-3,5-bisphosphate 3-phosphatase activity ; GO:0052629 | inferred from electronic annotation with InterPro:IPR030591 enables <newline> protein tyrosine phosphatase activity ; GO:0004725 | inferred from electronic annotation with InterPro:IPR016130 enables <newline> metal ion binding ; GO:0046872 | inferred from electronic annotation with InterPro:IPR000306 enables <newline> pho…	Hsap\MTMR9 <newline> Hsap\MTM1 <newline> Hsap\MTMR8 <newline> Hsap\MTMR7 <newline> Hsap\MTMR12 <newline> Hsap\MTMR2 <newline> Hsap\MTMR1 <newline> Hsap\MTMR11 <newline> Hsap\MTMR6 <newline> Hsap\SBF2 <newline> Hsap\MTMR4 <newline> Hsap\MTMR3 <newline> Hsap\MTMR10 <newline> Hsap\SBF1	IPR000306:FYVE zinc finger <newline> IPR000387:Tyrosine specific protein phosphatases domain <newline> IPR010569:Myotubularin-like phosphatase domain <newline> IPR011011:Zinc finger, FYVE/PHD-type <newline> IPR016130:Protein-tyrosine phosphatase, active site <newline> IPR017455:Zinc finger, FYVE-related <newline> IPR011993:PH-like domain superfamily <newline> IPR030564:Myotubularin family <newlin…	-	-	-
171	FBgn0028516	ZnT35C	Zinc transporter 35C	35C4-35C5	Zinc transporter 35C (ZnT35C) encodes a protein involved in cellular and organismal zinc efflux that plays a major role in the detoxification of zinc excess. ZnT35C is a target of the metal-responsive transcription factor encoded by MTF-1. [Date last reviewed: 2019-03-21]	response to zinc ion ; GO:0010043 | involved_in inferred from biological aspect of ancestor with PANTHER:PTN000169310 <newline> detoxification of zinc ion ; GO:0010312 | involved_in inferred from mutant phenotype <newline> response to zinc ion ; GO:0010043 | involved_in inferred from mutant phenotype <newline> cellular zinc ion homeostasis ; GO:0006882 | involved_in inferred from mutant phenotype…	integral component of membrane ; GO:0016021 | inferred from electronic annotation with InterPro:IPR002524 located_in <newline> apical plasma membrane ; GO:0016324 | located_in inferred from direct assay <newline> plasma membrane ; GO:0005886 | is_active_in inferred from biological aspect of ancestor with PANTHER:PTN000169409	zinc efflux transmembrane transporter activity ; GO:0022883 | enables inferred from genetic interaction with Zip71B <newline> zinc ion transmembrane transporter activity ; GO:0005385 | enables inferred from biological aspect of ancestor with PANTHER:PTN000169409 <newline> zinc ion transmembrane transporter activity ; GO:0005385 | enables inferred by curator from GO:0016324	Hsap\SLC30A3 <newline> Hsap\SLC30A4 <newline> Hsap\SLC30A10 <newline> Hsap\SLC30A1 <newline> Hsap\SLC30A7 <newline> Hsap\SLC30A2 <newline> Hsap\SLC30A6 <newline> Hsap\SLC30A5 <newline> Hsap\SLC30A8	IPR002524:Cation efflux protein <newline> IPR027469:Cation efflux transmembrane domain superfamily	-	-	-
172	FBgn0028532	CG7968	-	34D8-34D8	Insufficient genetic data for FlyBase to solicit a summary. [Date last reviewed: 2016-06-30]	-	-	-	-	IPR038606:Takeout superfamily <newline> IPR010562:Haemolymph juvenile hormone binding	-	-	-
173	FBgn0028533	CG7953	-	34D7-34D8	Insufficient genetic data for FlyBase to solicit a summary. [Date last reviewed: 2016-06-30]	-	-	-	-	IPR038606:Takeout superfamily <newline> IPR010562:Haemolymph juvenile hormone binding	tmod <newline> GstZ1	-	-
174	FBgn0028534	CG7916	-	34D7-34D7	Insufficient genetic data for FlyBase to solicit a summary. [Date last reviewed: 2016-06-30]	-	-	-	-	IPR038606:Takeout superfamily <newline> IPR010562:Haemolymph juvenile hormone binding	-	-	-
175	FBgn0285910	VhaAC39-1	Vacuolar H[+] ATPase AC39 subunit 1	3F1-3F4	Vacuolar H[+] ATPase AC39 subunit 1 (VhaAC39-1) encodes a subunit of the Vacuolar H[+] ATPase required for acidification of intracellular vesicles and the lysosome. It is involved in endocytic trafficking, and VhaAC39-1 mutations block Notch signaling in follicle cells and imaginal disc cells. [Date last reviewed: 2019-09-26]	proton transmembrane transport ; GO:1902600 | involved_in inferred from electronic annotation with InterPro:IPR016727 <newline> cellular response to increased oxygen levels ; GO:0036295 | involved_in inferred from sequence or structural similarity with UniProtKB:P61421 <newline> terminal branching, open tracheal system ; GO:0007430 | involved_in inferred from mutant phenotype <newline> vacuolar a…	plasma membrane ; GO:0005886 | located_in inferred from high throughput direct assay <newline> vacuolar proton-transporting V-type ATPase, V0 domain ; GO:0000220 | part_of inferred from sequence or structural similarity with UniProtKB:P32366 <newline> plasma membrane proton-transporting V-type ATPase complex ; GO:0033181 | part_of inferred from mutant phenotype <newline> vacuolar proton-transport…	proton-transporting ATPase activity, rotational mechanism ; GO:0046961 | contributes_to inferred by curator from GO:0033181 <newline> proton-transporting ATPase activity, rotational mechanism ; GO:0046961 | contributes_to inferred from sequence or structural similarity with UniProtKB:P32366	Hsap\ATP6V0D2 <newline> Hsap\ATP6V0D1	IPR002843:ATPase, V0 complex, c/d subunit <newline> IPR016727:ATPase, V0 complex, subunit d <newline> IPR035067:V-type ATPase subunit C/d <newline> IPR036079:V-type ATP synthase subunit c/d subunit superfamily <newline> IPR044911:V-type ATP synthase c/d subunit, domain 3 superfamily	Vha14-1 <newline> Dgat2 <newline> Vha100-1 <newline> ATP6AP2 <newline> CG13829 <newline> CG7289 <newline> CG7071 <newline> VhaAC45 <newline> Vha100-2 <newline> VhaM9.7-b <newline> CAP	Subunit of the integral membrane V0 complex of vacuolar ATPase. Vacuolar ATPase is responsible for acidifying a variety of intracellular compartments in eukaryotic cells, thus providing most of the energy required for transport processes in the vacuolar system. In aerobic conditions, involved in intracellular iron homeostasis, thus triggering the activity of Fe(2+) prolyl hydroxylase (PHD) enzyme…	Belongs to the V-ATPase V0D/AC39 subunit family.
176	FBgn0028694	Rpn11	Regulatory particle non-ATPase 11	25C3-25C3	-	proteasome-mediated ubiquitin-dependent protein catabolic process ; GO:0043161 | involved_in inferred from mutant phenotype <newline> protein deubiquitination ; GO:0016579 | involved_in inferred from biological aspect of ancestor with PANTHER:PTN000045438 <newline> protein deubiquitination ; GO:0016579 | involved_in inferred from sequence or structural similarity with UniProtKB:P43588 <newline> p…	proteasome regulatory particle ; GO:0005838 | part_of inferred from direct assay <newline> proteasome complex ; GO:0000502 | part_of inferred from direct assay <newline> proteasome regulatory particle, lid subcomplex ; GO:0008541 | part_of inferred from sequence or structural similarity with UniProtKB:P43588 <newline> proteasome regulatory particle, lid subcomplex ; GO:0008541 | part_of inferred …	Lys63-specific deubiquitinase activity ; GO:0061578 | inferred from electronic annotation with InterPro:IPR035299 enables <newline> isopeptidase activity ; GO:0070122 | enables inferred from electronic annotation with InterPro:IPR000555 <newline> metallopeptidase activity ; GO:0008237 | enables inferred from biological aspect of ancestor with PANTHER:PTN000045368 <newline> proteasome binding ; GO…	Hsap\PSMD14 <newline> Hsap\PSMD7 <newline> Hsap\COPS6 <newline> Hsap\COPS5 <newline> Hsap\BRCC3 <newline> Hsap\STAMBPL1 <newline> Hsap\STAMBP <newline> Hsap\MYSM1 <newline> Hsap\MPND	IPR024969:Rpn11/EIF3F, C-terminal <newline> IPR000555:JAB1/MPN/MOV34 metalloenzyme domain <newline> IPR035299:26S Proteasome non-ATPase regulatory subunit 14 <newline> IPR037518:MPN domain	Prosalpha7 <newline> Rpn7 <newline> Spindly <newline> Rpn1 <newline> Rpn13 <newline> Prosalpha6 <newline> Prosbeta4 <newline> Rpn3 <newline> Prosalpha2 <newline> Prosalpha3 <newline> Prosbeta7 <newline> Prosbeta5 <newline> Rpt3 <newline> Rpn6 <newline> Rpt5 <newline> Rpn2 <newline> Rpt1 <newline> Rpt2 <newline> Rpn5 <newline> Prosbeta3 <newline> Rpt4 <newline> Prosbeta6 <newline> Prosbeta2 <newli…	Metalloprotease component of the 26S proteasome that specifically cleaves 'Lys-63'-linked polyubiquitin chains. The 26S proteasome is involved in the ATP-dependent degradation of ubiquitinated proteins. The function of the 'Lys-63'-specific deubiquitination of the proteasome is unclear (By similarity).	Belongs to the peptidase M67A family. PSMD14 subfamily.
177	FBgn0028837	CSN6	COP9 signalosome subunit 6	94B5-94B5	COP9 signalosome subunit 6 (CSN6) encodes the subunit 6 of the COP9 signalosome (CSN). The CSN plays a central role in the regulation of E3-cullin RING ubiquitin ligases. [Date last reviewed: 2019-03-07]	female germ-line stem cell population maintenance ; GO:0036099 | involved_in inferred from mutant phenotype <newline> protein stabilization ; GO:0050821 | involved_in inferred from mutant phenotype <newline> male germ-line cyst encapsulation ; GO:0048140 | involved_in inferred from mutant phenotype <newline> protein deneddylation ; GO:0000338 | involved_in inferred from sequence or structural sim…	COP9 signalosome ; GO:0008180 | part_of inferred from biological aspect of ancestor with PANTHER:PTN000057105 <newline> COP9 signalosome ; GO:0008180 | part_of inferred from sequence or structural similarity with MGI:MGI:1349439	isopeptidase activity ; GO:0070122 | NOT enables inferred from sequence or structural similarity with UniProtKB:Q7L5N1 <newline> isopeptidase activity ; GO:0070122 | NOT enables inferred from key residues <newline> zinc ion binding ; GO:0008270 | NOT enables inferred from direct assay <newline> metallopeptidase activity ; GO:0008237 | NOT enables inferred from key residues <newline> metal-depende…	Hsap\COPS6 <newline> Hsap\PSMD7 <newline> Hsap\COPS5 <newline> Hsap\BRCC3 <newline> Hsap\STAMBPL1 <newline> Hsap\STAMBP <newline> Hsap\PSMD14 <newline> Hsap\MYSM1 <newline> Hsap\MPND	IPR000555:JAB1/MPN/MOV34 metalloenzyme domain <newline> IPR024969:Rpn11/EIF3F, C-terminal <newline> IPR033859:COP9 signalosome subunit 6 <newline> IPR037518:MPN domain	CSN7 <newline> alien <newline> CSN4 <newline> CSN5	Component of the COP9 signalosome complex (CSN), a complex involved in various cellular and developmental processes. The CSN complex is an essential regulator of the ubiquitin (Ubl) conjugation pathway by mediating the deneddylation of the cullin subunits of the SCF-type E3 ligase complexes, leading to decrease the Ubl ligase activity of SCF. The CSN complex plays an essential role in oogenesis a…	Belongs to the peptidase M67A family. CSN6 subfamily.
178	FBgn0028892	CG4161	-	35D2-35D2	Insufficient genetic data for FlyBase to solicit a summary. [Date last reviewed: 2016-06-30]	protein methylation ; GO:0006479 | involved_in inferred from sequence or structural similarity with HGNC:17872 <newline> regulation of response to DNA damage stimulus ; GO:2001020 | involved_in inferred from biological aspect of ancestor with PANTHER:PTN000262496	cellular_component ; GO:0005575 | is_active_in no biological data available	phosphatase activity ; GO:0016791 | enables inferred from biological aspect of ancestor with PANTHER:PTN000262496 <newline> protein carboxyl O-methyltransferase activity ; GO:0051998 | enables inferred from sequence or structural similarity with HGNC:17872	Hsap\ARMT1	IPR002791:Damage-control phosphatase ARMT1-like, metal-binding domain <newline> IPR036075:AF1104-like superfamily <newline> IPR039763:Protein-glutamate O-methyltransferase	-	-	-
179	FBgn0028920	CG8997	-	34D7-34D7	Insufficient genetic data for FlyBase to solicit a summary. [Date last reviewed: 2016-06-30]	biological_process ; GO:0008150 | involved_in no biological data available	cellular_component ; GO:0005575 | is_active_in no biological data available	molecular_function ; GO:0003674 | enables no biological data available	-	IPR038606:Takeout superfamily <newline> IPR010562:Haemolymph juvenile hormone binding	-	-	-
180	FBgn0028935	CG7653	-	35D5-35D5	Insufficient genetic data for FlyBase to solicit a summary. [Date last reviewed: 2016-06-30]	peptide catabolic process ; GO:0043171 | involved_in inferred from biological aspect of ancestor with PANTHER:PTN000164250 <newline> proteolysis ; GO:0006508 | involved_in inferred from biological aspect of ancestor with PANTHER:PTN000164251	cytoplasm ; GO:0005737 | is_active_in inferred from biological aspect of ancestor with PANTHER:PTN000164250	metalloaminopeptidase activity ; GO:0070006 | enables inferred from biological aspect of ancestor with PANTHER:PTN000164250 <newline> peptide binding ; GO:0042277 | enables inferred from biological aspect of ancestor with PANTHER:PTN000164250 <newline> zinc ion binding ; GO:0008270 | enables inferred from biological aspect of ancestor with PANTHER:PTN000164250	Hsap\LNPEP <newline> Hsap\RNPEP <newline> Hsap\ERAP2 <newline> Hsap\TRHDE <newline> Hsap\RNPEPL1 <newline> Hsap\MIR24-1 <newline> Hsap\ERAP1 <newline> Hsap\ANPEP <newline> Hsap\LVRN <newline> Hsap\LTA4H <newline> Hsap\ENPEP <newline> Hsap\NPEPPS <newline> Hsap\AOPEP <newline> Hsap\ANTXR2 <newline> Hsap\LOC101929950 <newline> Hsap\LOC440434	IPR024571:ERAP1-like C-terminal domain <newline> IPR001930:Peptidase M1, alanine aminopeptidase/leukotriene A4 hydrolase <newline> IPR014782:Peptidase M1, membrane alanine aminopeptidase <newline> IPR027268:Peptidase M4/M1, CTD superfamily <newline> IPR042097:Aminopeptidase N-like , N-terminal <newline> IPR034016:Aminopeptidase N-type	-	-	-
181	FBgn0028940	Cyp28a5	Cytochrome P450 28a5	34E5-34E5	Insufficient genetic data for FlyBase to solicit a summary. [Date last reviewed: 2016-06-30]	-	-	oxidoreductase activity, acting on paired donors, with incorporation or reduction of molecular oxygen ; GO:0016705 | inferred from electronic annotation with InterPro:IPR001128, InterPro:IPR002403, InterPro:IPR017972 enables <newline> heme binding ; GO:0020037 | inferred from electronic annotation with InterPro:IPR001128, InterPro:IPR002403 enables <newline> iron ion binding ; GO:0005506 | inferr…	Hsap\CYP3A43 <newline> Hsap\CYP3A5 <newline> Hsap\CYP3A4 <newline> Hsap\TBXAS1 <newline> Hsap\CYP3A7-CYP3A51P <newline> Hsap\PTGIS	IPR001128:Cytochrome P450 <newline> IPR002403:Cytochrome P450, E-class, group IV <newline> IPR017972:Cytochrome P450, conserved site <newline> IPR036396:Cytochrome P450 superfamily	-	May be involved in the metabolism of insect hormones and in the breakdown of synthetic insecticides.	Belongs to the cytochrome P450 family.
182	FBgn0028944	Semp1	Seminal metalloprotease-1	35D3-35D3	Seminal metalloprotease-1 (Semp1) encodes a metalloprotease that is produced by male accessory glands and transferred to females during mating. It is cleavage activated during mating, first by the product of Sems and then by auto-catalysis. The product of also cleaves at least two other seminal proteins, encoded by Acp26Aa and Acp36DE, in the mated female. [Date last reviewed: 2019-03-14]	cell migration ; GO:0016477 | involved_in inferred from mutant phenotype <newline> multicellular organism reproduction ; GO:0032504 | involved_in inferred from high throughput expression pattern <newline> proteolysis ; GO:0006508 | involved_in inferred from sequence or structural similarity <newline> protein processing ; GO:0016485 | involved_in inferred from mutant phenotype <newline> proteolysi…	extracellular space ; GO:0005615 | located_in inferred from sequence model <newline> extracellular space ; GO:0005615 | located_in inferred from high throughput direct assay	zinc ion binding ; GO:0008270 | inferred from electronic annotation with InterPro:IPR006026 enables <newline> metalloendopeptidase activity ; GO:0004222 | enables inferred from biological aspect of ancestor with PANTHER:PTN000013301 <newline> endopeptidase activity ; GO:0004175 | enables inferred from mutant phenotype <newline> metalloendopeptidase activity ; GO:0004222 | enables inferred from se…	Hsap\TLL1 <newline> Hsap\MEP1A <newline> Hsap\TNFAIP6 <newline> Hsap\MEP1B <newline> Hsap\BMP1 <newline> Hsap\ASTL <newline> Hsap\TLL2	IPR001506:Peptidase M12A <newline> IPR006026:Peptidase, metallopeptidase <newline> IPR024079:Metallopeptidase, catalytic domain superfamily <newline> IPR034035:Astacin-like metallopeptidase domain	-	Seminal fluid metalloprotease which is transferred to females during mating and is required for processing of two other seminal fluid proteins Acp26Aa and Acp36DE in mated females.	-
183	FBgn0028945	CG7631	-	35D3-35D3	Insufficient genetic data for FlyBase to solicit a summary. [Date last reviewed: 2016-06-30]	proteolysis ; GO:0006508 | inferred from electronic annotation with InterPro:IPR001506, InterPro:IPR006026 involved_in	-	zinc ion binding ; GO:0008270 | inferred from electronic annotation with InterPro:IPR006026 enables <newline> metalloendopeptidase activity ; GO:0004222 | enables inferred from biological aspect of ancestor with PANTHER:PTN000013301	Hsap\ASTL <newline> Hsap\TLL1 <newline> Hsap\MEP1A <newline> Hsap\TNFAIP6 <newline> Hsap\MEP1B <newline> Hsap\BMP1 <newline> Hsap\TLL2	IPR001506:Peptidase M12A <newline> IPR006026:Peptidase, metallopeptidase <newline> IPR024079:Metallopeptidase, catalytic domain superfamily <newline> IPR034035:Astacin-like metallopeptidase domain	-	-	-
184	FBgn0028947	CG11865	-	35D3-35D3	Insufficient genetic data for FlyBase to solicit a summary. [Date last reviewed: 2016-06-30]	proteolysis ; GO:0006508 | inferred from electronic annotation with InterPro:IPR001506, InterPro:IPR006026 involved_in	-	zinc ion binding ; GO:0008270 | inferred from electronic annotation with InterPro:IPR006026 enables <newline> metalloendopeptidase activity ; GO:0004222 | enables inferred from biological aspect of ancestor with PANTHER:PTN000013301	Hsap\TLL1 <newline> Hsap\MEP1A <newline> Hsap\TNFAIP6 <newline> Hsap\MEP1B <newline> Hsap\BMP1 <newline> Hsap\ASTL <newline> Hsap\TLL2	IPR001506:Peptidase M12A <newline> IPR006026:Peptidase, metallopeptidase <newline> IPR024079:Metallopeptidase, catalytic domain superfamily <newline> IPR034035:Astacin-like metallopeptidase domain	-	-	-
185	FBgn0028948	CG15253	-	35D3-35D3	Insufficient genetic data for FlyBase to solicit a summary. [Date last reviewed: 2016-06-30]	proteolysis ; GO:0006508 | inferred from electronic annotation with InterPro:IPR001506, InterPro:IPR006026 involved_in	-	zinc ion binding ; GO:0008270 | inferred from electronic annotation with InterPro:IPR006026 enables <newline> metalloendopeptidase activity ; GO:0004222 | enables inferred from biological aspect of ancestor with PANTHER:PTN000013301	Hsap\TLL1 <newline> Hsap\MEP1A <newline> Hsap\TNFAIP6 <newline> Hsap\MEP1B <newline> Hsap\BMP1 <newline> Hsap\ASTL <newline> Hsap\TLL2	IPR001506:Peptidase M12A <newline> IPR006026:Peptidase, metallopeptidase <newline> IPR024079:Metallopeptidase, catalytic domain superfamily <newline> IPR034035:Astacin-like metallopeptidase domain	-	-	-
186	FBgn0028949	CG15254	-	35D3-35D3	Insufficient genetic data for FlyBase to solicit a summary. [Date last reviewed: 2016-06-30]	proteolysis ; GO:0006508 | inferred from electronic annotation with InterPro:IPR001506, InterPro:IPR006026 involved_in	-	zinc ion binding ; GO:0008270 | inferred from electronic annotation with InterPro:IPR006026 enables <newline> metalloendopeptidase activity ; GO:0004222 | enables inferred from biological aspect of ancestor with PANTHER:PTN000013301	Hsap\TLL1 <newline> Hsap\MEP1A <newline> Hsap\TNFAIP6 <newline> Hsap\MEP1B <newline> Hsap\BMP1 <newline> Hsap\ASTL <newline> Hsap\TLL2	IPR001506:Peptidase M12A <newline> IPR006026:Peptidase, metallopeptidase <newline> IPR024079:Metallopeptidase, catalytic domain superfamily <newline> IPR034035:Astacin-like metallopeptidase domain	-	-	-
187	FBgn0028950	CG15255	-	35D3-35D3	Insufficient genetic data for FlyBase to solicit a summary. [Date last reviewed: 2016-06-30]	proteolysis ; GO:0006508 | inferred from electronic annotation with InterPro:IPR001506, InterPro:IPR006026 involved_in	-	zinc ion binding ; GO:0008270 | inferred from electronic annotation with InterPro:IPR006026 enables <newline> metalloendopeptidase activity ; GO:0004222 | enables inferred from biological aspect of ancestor with PANTHER:PTN000013301	Hsap\TLL1 <newline> Hsap\MEP1A <newline> Hsap\TNFAIP6 <newline> Hsap\MEP1B <newline> Hsap\BMP1 <newline> Hsap\ASTL <newline> Hsap\TLL2	IPR001506:Peptidase M12A <newline> IPR006026:Peptidase, metallopeptidase <newline> IPR024079:Metallopeptidase, catalytic domain superfamily <newline> IPR034035:Astacin-like metallopeptidase domain	-	-	-
188	FBgn0029094	asf1	anti-silencing factor 1	76B9-76B9	-	DNA replication-independent chromatin assembly ; GO:0006336 | involved_in inferred from biological aspect of ancestor with PANTHER:PTN000247832 <newline> chromatin organization ; GO:0006325 | involved_in inferred from genetic interaction with Tlk <newline> regulation of mRNA splicing, via spliceosome ; GO:0048024 | involved_in inferred from mutant phenotype <newline> chromatin organization ; GO:0…	transcription repressor complex ; GO:0017053 | part_of inferred from direct assay <newline> polytene chromosome ; GO:0005700 | located_in inferred from direct assay <newline> RCAF complex ; GO:0035059 | part_of inferred from direct assay	protein binding ; GO:0005515 | enables inferred from physical interaction with UniProtKB:P25439 inferred from physical interaction with UniProtKB:Q9VF03 <newline> RNA polymerase II-specific DNA-binding transcription factor binding ; GO:0061629 | enables inferred from physical interaction with H <newline> histone binding ; GO:0042393 | enables inferred from biological aspect of ancestor with PANTH…	Hsap\ASF1B <newline> Hsap\ASF1A	IPR006818:Histone chaperone ASF1-like <newline> IPR036747:Histone chaperone ASF1-like superfamily	hd <newline> brm <newline> mor <newline> Su(H) <newline> gro <newline> H <newline> His3 <newline> His4 <newline> Ubc6 <newline> His3.3A <newline> His3.3B <newline> Daxx <newline> p53 <newline> Sin3A <newline> CG3815 <newline> CG15356 <newline> Kdm5 <newline> MRG15 <newline> Caf1-105 <newline> Hira <newline> Tlk <newline> nej	Histone chaperone that facilitates histone deposition and histone exchange and removal during nucleosome assembly and disassembly (PubMed:10591219, PubMed:12381660, PubMed:14561777, PubMed:16151251, PubMed:16396992). Cooperates with chromatin assembly factor 1 (CAF-1) to promote replication-dependent chromatin assembly (PubMed:11533245). Plays a role in the formation of silent heterochromatin (Pu…	Belongs to the ASF1 family.
189	FBgn0029117	Surf1	Surfeit 1	65D4-65D4	Surfeit 1 (Surf1) encodes a nuclear gene encoding a protein that might be involved in the assembly of the mitochondrial respiratory chain Cytochrome Oxidase (COX or Complex IV). Mutations in its human ortholog Surf1 are related to Leigh Syndrome with COX deficiency (LScox). Surf1 RNAi knockdown produces many of the hallmark signs of LScox, albeit with a more complex biochemical profile. [Date las…	phototaxis ; GO:0042331 | involved_in inferred from mutant phenotype <newline> instar larval development ; GO:0002168 | involved_in inferred from mutant phenotype <newline> mitochondrial respirasome assembly ; GO:0097250 | involved_in inferred from mutant phenotype <newline> mitochondrial cytochrome c oxidase assembly ; GO:0033617 | involved_in inferred from sequence or structural similarity with…	mitochondrial inner membrane ; GO:0005743 | located_in inferred from sequence or structural similarity with UniProtKB:P53266	-	Hsap\SURF1	IPR002994:Surfeit locus 1/Shy1	-	Probably involved in the biogenesis of the COX complex.	Belongs to the SURF1 family.
190	FBgn0029121	Sras	severas	64D3-64D3	Insufficient genetic data for FlyBase to solicit a summary. [Date last reviewed: 2016-06-30]	CAAX-box protein processing ; GO:0071586 | involved_in inferred from biological aspect of ancestor with PANTHER:PTN000316030	integral component of endoplasmic reticulum membrane ; GO:0030176 | is_active_in inferred from biological aspect of ancestor with PANTHER:PTN000316030	metalloendopeptidase activity ; GO:0004222 | enables inferred from biological aspect of ancestor with PANTHER:PTN000316030	Hsap\RCE1	IPR003675:Type II CAAX prenyl endopeptidase Rce1-like <newline> IPR039731:CAAX prenyl protease 2, eukaryotes	CG32847	Proteolytically removes the C-terminal three residues of farnesylated and geranylated proteins.	Belongs to the peptidase U48 family.
191	FBgn0029152	Mkrn1	Makorin 1	78D5-78D5	-	protein ubiquitination ; GO:0016567 | involved_in inferred from biological aspect of ancestor with PANTHER:PTN000131854 <newline> positive regulation of oskar mRNA translation ; GO:0046012 | involved_in inferred from mutant phenotype <newline> positive regulation of oogenesis ; GO:1905881 | involved_in inferred from mutant phenotype <newline> positive regulation of insulin receptor signaling path…	ribonucleoprotein complex ; GO:1990904 | part_of inferred from direct assay <newline> pole plasm ; GO:0045495 | is_active_in inferred from direct assay <newline> P granule ; GO:0043186 | is_active_in inferred from direct assay	metal ion binding ; GO:0046872 | inferred from electronic annotation with InterPro:IPR000571, InterPro:IPR018957 enables <newline> ubiquitin protein ligase activity ; GO:0061630 | enables inferred from sequence or structural similarity with UniProtKB:Q9UHC7 <newline> zinc ion binding ; GO:0008270 | enables inferred from sequence model <newline> ubiquitin protein ligase activity ; GO:0061630 | ena…	Hsap\MKRN2 <newline> Hsap\MKRN1 <newline> Hsap\RNF141 <newline> Hsap\MKRN3 <newline> Hsap\TMC6 <newline> Hsap\MKRN4P	IPR000571:Zinc finger, CCCH-type <newline> IPR001841:Zinc finger, RING-type <newline> IPR017907:Zinc finger, RING-type, conserved site <newline> IPR013083:Zinc finger, RING/FYVE/PHD-type <newline> IPR018957:Zinc finger, C3HC4 RING-type <newline> IPR036855:Zinc finger, CCCH-type superfamily <newline> IPR045072:MKRN-like <newline> IPR041367:E3 ligase, CCCH-type zinc finger	Lam <newline> Poxm <newline> CG13482 <newline> pAbp <newline> Imp <newline> eIF4G1 <newline> sqd <newline> me31B <newline> osk	-	-
192	FBgn0029158	Las	Lipoic acid synthase	77C2-77C3	-	lipoate biosynthetic process ; GO:0009107 | involved_in inferred from biological aspect of ancestor with PANTHER:PTN000101947	mitochondrion ; GO:0005739 | is_active_in inferred from biological aspect of ancestor with PANTHER:PTN000101945	4 iron, 4 sulfur cluster binding ; GO:0051539 | inferred from electronic annotation with InterPro:IPR003698 enables <newline> lipoate synthase activity ; GO:0016992 | enables inferred from biological aspect of ancestor with PANTHER:PTN000101947	Hsap\LIAS <newline> Hsap\ART3	IPR003698:Lipoyl synthase <newline> IPR006638:Elp3/MiaB/NifB <newline> IPR007197:Radical SAM <newline> IPR013785:Aldolase-type TIM barrel <newline> IPR031691:Lipoyl synthase, N-terminal	-	Catalyzes the radical-mediated insertion of two sulfur atoms into the C-6 and C-8 positions of the octanoyl moiety bound to the lipoyl domains of lipoate-dependent enzymes, thereby converting the octanoylated domains into lipoylated derivatives.	Belongs to the radical SAM superfamily. Lipoyl synthase family.
193	FBgn0029172	Fad2	Fad2	68A1-68A1	Fad2 (Fad2) encodes a transmembrane fatty acid desaturase that utilizes mono-unsaturated long-chain fatty acids (LCFAs) to synthesize di-unsaturated LCFAs. It is involved in the synthesis of the female pheromones. [Date last reviewed: 2019-03-07]	pheromone metabolic process ; GO:0042810 | involved_in inferred from mutant phenotype <newline> courtship behavior ; GO:0007619 | involved_in inferred from mutant phenotype <newline> unsaturated fatty acid biosynthetic process ; GO:0006636 | involved_in inferred from biological aspect of ancestor with PANTHER:PTN000143272	endoplasmic reticulum membrane ; GO:0005789 | is_active_in inferred from biological aspect of ancestor with PANTHER:PTN000143272	stearoyl-CoA 9-desaturase activity ; GO:0004768 | enables inferred from sequence or structural similarity with UniProtKB:O00767 <newline> stearoyl-CoA 9-desaturase activity ; GO:0004768 | enables inferred from biological aspect of ancestor with PANTHER:PTN000143272 <newline> iron ion binding ; GO:0005506 | enables inferred from biological aspect of ancestor with PANTHER:PTN000143272	Hsap\SCD5 <newline> Hsap\SCD	IPR001522:Fatty acid desaturase type 1, conserved site <newline> IPR005804:Fatty acid desaturase domain <newline> IPR015876:Acyl-CoA desaturase	-	-	-
194	FBgn0029502	Coq7	Coenzyme Q7	6C13-6C13	-	regulation of reactive oxygen species metabolic process ; GO:2000377 | involved_in inferred from biological aspect of ancestor with PANTHER:PTN000132979 <newline> ubiquinone biosynthetic process ; GO:0006744 | involved_in inferred from biological aspect of ancestor with PANTHER:PTN000132977 <newline> determination of adult lifespan ; GO:0008340 | involved_in inferred from biological aspect of anc…	mitochondrial inner membrane ; GO:0005743 | is_active_in inferred from biological aspect of ancestor with PANTHER:PTN000132977 <newline> nucleus ; GO:0005634 | is_active_in inferred from biological aspect of ancestor with PANTHER:PTN000132979	2-octoprenyl-3-methyl-6-methoxy-1,4-benzoquinone hydroxylase activity ; GO:0008682 | enables inferred from biological aspect of ancestor with PANTHER:PTN000132977	Hsap\COQ7	IPR009078:Ferritin-like superfamily <newline> IPR011566:Ubiquinone biosynthesis protein Coq7 <newline> IPR012347:Ferritin-like	-	-	-
195	FBgn0029594	Coa8	Cytochrome c oxidase assembly factor 8	2B14-2B14	Insufficient genetic data for FlyBase to solicit a summary. [Date last reviewed: 2017-07-13]	intrinsic apoptotic signaling pathway ; GO:0097193 | inferred from electronic annotation with InterPro:IPR018796 involved_in <newline> apoptotic process ; GO:0006915 | NOT involved_in inferred from mutant phenotype	mitochondrial membrane ; GO:0031966 | located_in inferred from direct assay <newline> mitochondrion ; GO:0005739 | is_active_in inferred from biological aspect of ancestor with PANTHER:PTN001579212	-	Hsap\COA8	IPR018796:Cytochrome c oxidase assembly factor 8	-	May be required for cytochrome c complex (COX) assembly and function, COX being the terminal component of the mitochondrial respiratory chain. (Microbial infection) Required for optimal replication of E.chaffeensis.	Belongs to the COA8 family.
196	FBgn0029642	CG3592	-	3C3-3C3	Insufficient genetic data for FlyBase to solicit a summary. [Date last reviewed: 2016-06-30]	-	-	heme binding ; GO:0020037 | enables inferred from biological aspect of ancestor with PANTHER:PTN002692928 <newline> oxidoreductase activity ; GO:0016491 | enables inferred from biological aspect of ancestor with PANTHER:PTN002692928 <newline> transmembrane ascorbate ferrireductase activity ; GO:0140571 | enables inferred from sequence or structural similarity with UniProtKB:Q9WUE3	Hsap\CYB561D1 <newline> Hsap\CYB561D2	IPR006593:Cytochrome b561/ferric reductase transmembrane <newline> IPR045150:Transmembrane reductase CYB561D1/2	-	-	-
197	FBgn0029718	mRpL30	mitochondrial ribosomal protein L30	4C11-4C11	Insufficient genetic data for FlyBase to solicit a summary. [Date last reviewed: 2016-06-30]	translation ; GO:0006412 | involved_in inferred from electronic annotation with InterPro:IPR005996 <newline> mitochondrial translation ; GO:0032543 | involved_in traceable author statement	mitochondrial large ribosomal subunit ; GO:0005762 | part_of inferred from sequence or structural similarity with UniProtKB:Q8TCC3 <newline> mitochondrion ; GO:0005739 | is_active_in inferred from biological aspect of ancestor with PANTHER:PTN001439403 <newline> mitochondrial large ribosomal subunit ; GO:0005762 | part_of traceable author statement	structural constituent of ribosome ; GO:0003735 | inferred from electronic annotation with InterPro:IPR005996 enables <newline> structural constituent of ribosome ; GO:0003735 | enables traceable author statement	Hsap\MRPL30	IPR016082:Ribosomal protein L30, ferredoxin-like fold domain <newline> IPR005996:Ribosomal protein L30, bacterial-type <newline> IPR036919:Ribosomal protein L30, ferredoxin-like fold domain superfamily	mRpL23 <newline> mRpL38	-	-
198	FBgn0029769	frma	fra mauro	5A1-5A1	Insufficient genetic data for FlyBase to solicit a summary. [Date last reviewed: 2016-06-30]	negative regulation of female receptivity, post-mating ; GO:0045434 | involved_in inferred from mutant phenotype <newline> protein processing ; GO:0016485 | involved_in inferred from biological aspect of ancestor with PANTHER:PTN000199753	plasma membrane ; GO:0005886 | is_active_in inferred from biological aspect of ancestor with PANTHER:PTN000199753	metalloendopeptidase activity ; GO:0004222 | NOT enables inferred from key residues <newline> metalloendopeptidase activity ; GO:0004222 | enables inferred from biological aspect of ancestor with PANTHER:PTN000199753	Hsap\KEL <newline> Hsap\ECEL1 <newline> Hsap\ECE1 <newline> Hsap\MMEL1 <newline> Hsap\PHEX <newline> Hsap\ECE2 <newline> Hsap\MME <newline> Hsap\EEF1AKMT4-ECE2	IPR000718:Peptidase M13 <newline> IPR018497:Peptidase M13, C-terminal domain <newline> IPR024079:Metallopeptidase, catalytic domain superfamily <newline> IPR008753:Peptidase M13, N-terminal domain	-	-	-
199	FBgn0029791	AdamTS-B	ADAM metallopeptidase with thrombospondin type 1 motif B	5B1-5B1	-	proteolysis ; GO:0006508 | inferred from electronic annotation with InterPro:IPR001590, InterPro:IPR002870 involved_in <newline> extracellular matrix organization ; GO:0030198 | involved_in inferred from biological aspect of ancestor with PANTHER:PTN000347317 <newline> negative regulation of imaginal disc-derived wing vein specification ; GO:0110109 | involved_in inferred from mutant phenotype <n…	extracellular matrix ; GO:0031012 | is_active_in inferred from biological aspect of ancestor with PANTHER:PTN000347317	metalloendopeptidase activity ; GO:0004222 | enables inferred from biological aspect of ancestor with PANTHER:PTN000347317	Hsap\ADAMTS4 <newline> Hsap\THSD4 <newline> Hsap\ADAMTS10 <newline> Hsap\ADAMTS13 <newline> Hsap\ADAMTS14 <newline> Hsap\ADAMTS2 <newline> Hsap\ADAMTS19 <newline> Hsap\ADAMTS8 <newline> Hsap\ADAMTS16 <newline> Hsap\ADAMTSL5 <newline> Hsap\ADAMTS20 <newline> Hsap\PAPLN <newline> Hsap\ADAMTSL4 <newline> Hsap\ADAMTS5 <newline> Hsap\ADAMTS18 <newline> Hsap\ADAMTS9 <newline> Hsap\ADAMTSL2 <newline> Hs…	IPR000884:Thrombospondin type-1 (TSP1) repeat <newline> IPR001590:Peptidase M12B, ADAM/reprolysin <newline> IPR002870:Peptidase M12B, propeptide <newline> IPR010294:ADAM-TS Spacer 1 <newline> IPR024079:Metallopeptidase, catalytic domain superfamily <newline> IPR036383:Thrombospondin type-1 (TSP1) repeat superfamily <newline> IPR006586:ADAM, cysteine-rich domain <newline> IPR013273:ADAMTS/ADAMTS-l…	-	-	-
200	FBgn0029804	CG3097	-	5B8-5C2	-	proteolysis ; GO:0006508 | involved_in inferred from biological aspect of ancestor with PANTHER:PTN000194073	extracellular space ; GO:0005615 | is_active_in inferred from biological aspect of ancestor with PANTHER:PTN000194073	zinc ion binding ; GO:0008270 | inferred from electronic annotation with InterPro:IPR000834 enables <newline> metallocarboxypeptidase activity ; GO:0004181 | enables inferred from biological aspect of ancestor with PANTHER:PTN000194073	Hsap\CPA3 <newline> Hsap\CPA4 <newline> Hsap\CPA1 <newline> Hsap\CPA6 <newline> Hsap\CPO <newline> Hsap\CPB2 <newline> Hsap\CPA5 <newline> Hsap\CPA2 <newline> Hsap\AGTPBP1 <newline> Hsap\AGBL5 <newline> Hsap\AGBL4 <newline> Hsap\AGBL3 <newline> Hsap\AGBL1 <newline> Hsap\CPB1 <newline> Hsap\AGBL2 <newline> Hsap\PRKAR1A	IPR000834:Peptidase M14, carboxypeptidase A <newline> IPR036990:Metallocarboxypeptidase-like, propeptide <newline> IPR003146:Carboxypeptidase, activation peptide	-	-	-
201	FBgn0029807	CG3108	-	5C2-5C2	Insufficient genetic data for FlyBase to solicit a summary. [Date last reviewed: 2016-06-30]	proteolysis ; GO:0006508 | involved_in inferred from biological aspect of ancestor with PANTHER:PTN000194073	extracellular space ; GO:0005615 | is_active_in inferred from biological aspect of ancestor with PANTHER:PTN000194073	zinc ion binding ; GO:0008270 | inferred from electronic annotation with InterPro:IPR000834 enables <newline> metallocarboxypeptidase activity ; GO:0004181 | enables inferred from biological aspect of ancestor with PANTHER:PTN000194073	Hsap\CPA3 <newline> Hsap\CPA4 <newline> Hsap\CPA1 <newline> Hsap\CPA6 <newline> Hsap\CPO <newline> Hsap\CPB2 <newline> Hsap\CPA5 <newline> Hsap\CPA2 <newline> Hsap\AGTPBP1 <newline> Hsap\AGBL5 <newline> Hsap\AGBL4 <newline> Hsap\AGBL3 <newline> Hsap\AGBL1 <newline> Hsap\CPB1 <newline> Hsap\AGBL2 <newline> Hsap\AKAP12 <newline> Hsap\PRKAR1A	IPR000834:Peptidase M14, carboxypeptidase A <newline> IPR036990:Metallocarboxypeptidase-like, propeptide <newline> IPR003146:Carboxypeptidase, activation peptide	-	-	-
202	FBgn0029843	Nep1	Neprilysin 1	5D4-5D5	Neprilysin 1 (Nep1) encodes a plasma membrane bound metallopeptidase considered to cleave and thus inactivate signaling peptides in the extracellular space. It contributes to female and male fertility. [Date last reviewed: 2019-03-14]	protein processing ; GO:0016485 | involved_in inferred from biological aspect of ancestor with PANTHER:PTN000199753 <newline> proteolysis ; GO:0006508 | involved_in inferred from sequence model <newline> proteolysis ; GO:0006508 | involved_in inferred from sequence or structural similarity with HGNC:7154	plasma membrane ; GO:0005886 | is_active_in inferred from biological aspect of ancestor with PANTHER:PTN000199753 <newline> integral component of membrane ; GO:0016021 | located_in inferred from sequence model	metalloendopeptidase activity ; GO:0004222 | enables inferred from biological aspect of ancestor with PANTHER:PTN000199753 <newline> metallopeptidase activity ; GO:0008237 | enables inferred from sequence model	Hsap\KEL <newline> Hsap\ECEL1 <newline> Hsap\ECE1 <newline> Hsap\MMEL1 <newline> Hsap\PHEX <newline> Hsap\ECE2 <newline> Hsap\MME <newline> Hsap\EEF1AKMT4-ECE2	IPR018497:Peptidase M13, C-terminal domain <newline> IPR000718:Peptidase M13 <newline> IPR008753:Peptidase M13, N-terminal domain <newline> IPR024079:Metallopeptidase, catalytic domain superfamily <newline> IPR042089:Peptidase M13, domain 2	-	Metalloendoprotease which functions in fertility and memory formation (PubMed:24395329, PubMed:27629706). Required in the dorsal paired medial neurons and alpha/beta mushroom body neurons for the proper formation of long-term and middle-term memories (PubMed:27629706). Required in males to maximise egg-laying in female mates and is also required in females for their fertility (PubMed:24395329).	Belongs to the peptidase M13 family.
203	FBgn0029854	CG3566	-	5E4-5E4	Insufficient genetic data for FlyBase to solicit a summary. [Date last reviewed: 2016-06-30]	sterol biosynthetic process ; GO:0016126 | involved_in inferred from sequence or structural similarity with UniProtKB:P40312	mitochondrion ; GO:0005739 | located_in inferred from high throughput direct assay <newline> membrane ; GO:0016020 | is_active_in inferred from biological aspect of ancestor with PANTHER:PTN000451724 <newline> intracellular membrane-bounded organelle ; GO:0043231 | is_active_in inferred from biological aspect of ancestor with PANTHER:PTN000451724 <newline> endoplasmic reticulum membrane ; GO:0005…	heme binding ; GO:0020037 | enables inferred from biological aspect of ancestor with PANTHER:PTN000451724	Hsap\CYB5B <newline> Hsap\FA2H <newline> Hsap\CYB5D1 <newline> Hsap\CYB5A <newline> Hsap\CYB5R4	IPR001199:Cytochrome b5-like heme/steroid binding domain <newline> IPR036400:Cytochrome b5-like heme/steroid binding domain superfamily	Rab1 <newline> Cisd2 <newline> CG13887	-	-
204	FBgn0029891	Pink1	PTEN-induced putative kinase 1	6C6-6C6	PTEN-induced putative kinase 1 (Pink1) is the ortholog of human PINK1, a gene mutated in autosomal recessive Parkinson's disease. Pink1 encodes a mitochondrially targeted Ser-Thr kinase. It has been linked to a number of cellular functions including altering mitochondrial dynamics, the autophagic degradation of dysfunctional mitochondria, and the proper function of Complex I of the electron trans…	mitochondrion organization ; GO:0007005 | involved_in inferred from mutant phenotype <newline> positive regulation of compound eye pigmentation ; GO:0048078 | involved_in inferred from mutant phenotype <newline> establishment of protein localization to mitochondrion ; GO:0072655 | involved_in inferred from mutant phenotype <newline> negative regulation of cytoplasmic translation ; GO:2000766 | in…	Nebenkern ; GO:0016006 | located_in inferred from direct assay <newline> extrinsic component of mitochondrial outer membrane ; GO:0031315 | is_active_in inferred from direct assay <newline> cytosol ; GO:0005829 | located_in inferred from direct assay <newline> cytoplasm ; GO:0005737 | located_in inferred from direct assay <newline> mitochondrion ; GO:0005739 | located_in inferred from direct assa…	ATP binding ; GO:0005524 | inferred from electronic annotation with InterPro:IPR000719 enables <newline> protein serine/threonine kinase activity ; GO:0004674 | enables inferred from direct assay <newline> protein kinase activity ; GO:0004672 | enables inferred from biological aspect of ancestor with PANTHER:PTN000540563 <newline> protein binding ; GO:0005515 | enables inferred from physical inte…	Hsap\MIR6084 <newline> Hsap\PINK1	IPR000719:Protein kinase domain <newline> IPR008271:Serine/threonine-protein kinase, active site <newline> IPR011009:Protein kinase-like domain superfamily <newline> IPR040110:PINK1, protein kinase domain	rho-7 <newline> HtrA2 <newline> park <newline> N <newline> Pgam5 <newline> clu <newline> Tom20 <newline> Mitofilin <newline> pelo <newline> larp <newline> mir-11	Serine/threonine-protein kinase which protects against mitochondrial dysfunction during cellular stress by phosphorylating mitochondrial proteins such as park and likely Drp1, to coordinate mitochondrial quality control mechanisms that remove and replace dysfunctional mitochondrial components (PubMed:18957282, PubMed:18799731, PubMed:18443288, PubMed:24901221, PubMed:16938835, PubMed:32484300, Pu…	Belongs to the protein kinase superfamily. Ser/Thr protein kinase family.
205	FBgn0029935	CG4615	-	6F5-6F5	Insufficient genetic data for FlyBase to solicit a summary. [Date last reviewed: 2016-06-30]	cytolysis ; GO:0019835 | inferred from electronic annotation with InterPro:IPR005744 involved_in	integral component of membrane ; GO:0016021 | inferred from electronic annotation with InterPro:IPR004254, InterPro:IPR005744 located_in	-	Hsap\MMD <newline> Hsap\PAQR6 <newline> Hsap\MMD2 <newline> Hsap\PAQR7 <newline> Hsap\ADIPOR1 <newline> Hsap\PAQR8 <newline> Hsap\PAQR5 <newline> Hsap\PAQR4 <newline> Hsap\PAQR9 <newline> Hsap\ADIPOR2 <newline> Hsap\PAQR3	IPR004254:AdipoR/Haemolysin-III-related <newline> IPR005744:Hly-III	-	-	-
206	FBgn0029941	CG1677	-	7A8-7B1	-	mRNA splicing, via spliceosome ; GO:0000398 | involved_in inferred by curator from GO:0071011,GO:0071013 <newline> RNA destabilization ; GO:0050779 | involved_in inferred from sequence or structural similarity with UniProtKB:Q86VM9	catalytic step 2 spliceosome ; GO:0071013 | part_of inferred from high throughput direct assay <newline> precatalytic spliceosome ; GO:0071011 | part_of inferred from high throughput direct assay	metal ion binding ; GO:0046872 | inferred from electronic annotation with InterPro:IPR000571 enables <newline> protein-macromolecule adaptor activity ; GO:0030674 | enables inferred from sequence or structural similarity with UniProtKB:Q86VM9 <newline> mRNA cap binding complex binding ; GO:0140262 | enables inferred from sequence or structural similarity with UniProtKB:Q86VM9	Hsap\ZC3H18	IPR000571:Zinc finger, CCCH-type <newline> IPR036855:Zinc finger, CCCH-type superfamily <newline> IPR041367:E3 ligase, CCCH-type zinc finger	sima <newline> S6kII <newline> Rheb	-	-
207	FBgn0030066	Uros1	Uroporphyrinogen III synthase 1	8B6-8B6	Insufficient genetic data for FlyBase to solicit a summary. [Date last reviewed: 2016-06-30]	uroporphyrinogen III biosynthetic process ; GO:0006780 | involved_in inferred from sequence or structural similarity with UniProtKB:P10746 <newline> uroporphyrinogen III biosynthetic process ; GO:0006780 | involved_in inferred from biological aspect of ancestor with PANTHER:PTN000273374 <newline> heme biosynthetic process ; GO:0006783 | involved_in inferred from biological aspect of ancestor with…	-	uroporphyrinogen-III synthase activity ; GO:0004852 | enables inferred from biological aspect of ancestor with PANTHER:PTN000273374 <newline> uroporphyrinogen-III synthase activity ; GO:0004852 | enables inferred from sequence or structural similarity with UniProtKB:P10746	Hsap\UROS	IPR003754:Tetrapyrrole biosynthesis, uroporphyrinogen III synthase <newline> IPR036108:Tetrapyrrole biosynthesis, uroporphyrinogen III synthase superfamily <newline> IPR039793:Uroporphyrinogen-III synthase	zip	-	-
208	FBgn0030092	fh	frataxin	8C14-8C14	frataxin (fh) encodes an essential nuclear encoded protein located in the mitochondrial inner membrane. It is involved in the synthesis of iron-sulfur clusters which are required for ATP production by the respiratory chain as well as other biological processes such as steroidogenesis. The levels of the product of fh are also crucial for protection of the product of mAcon1 against oxidative stress…	iron-sulfur cluster assembly ; GO:0016226 | involved_in inferred from sequence or structural similarity with UniProtKB:Q16595 <newline> positive regulation of heart contraction ; GO:0045823 | involved_in inferred from mutant phenotype <newline> regulation of mitochondrial membrane potential ; GO:0051881 | involved_in inferred from direct assay <newline> positive regulation of ecdysteroid biosynth…	mitochondrion ; GO:0005739 | located_in inferred from mutant phenotype <newline> mitochondrion ; GO:0005739 | is_active_in inferred from biological aspect of ancestor with PANTHER:PTN000423706 <newline> L-cysteine desulfurase complex ; GO:1990221 | part_of inferred from sequence or structural similarity with UniProtKB:Q16595	2 iron, 2 sulfur cluster binding ; GO:0051537 | enables inferred from biological aspect of ancestor with PANTHER:PTN000423706 <newline> ferric iron binding ; GO:0008199 | enables inferred from biological aspect of ancestor with PANTHER:PTN000423706 <newline> iron chaperone activity ; GO:0034986 | enables inferred from direct assay <newline> iron chaperone activity ; GO:0034986 | enables inferred …	Hsap\FXN	IPR002908:Frataxin/CyaY <newline> IPR017789:Frataxin <newline> IPR020895:Frataxin conserved site <newline> IPR036524:Frataxin/CyaY superfamily	-	Promotes the biosynthesis of heme as well as the assembly and repair of iron-sulfur clusters by delivering Fe(2+) to proteins involved in these pathways (PubMed:18540637). May play a role in the protection against iron-catalyzed oxidative stress through its ability to catalyze the oxidation of Fe(2+) to Fe(3+) (PubMed:18540637). May be able to store large amounts of the metal in the form of a fer…	Belongs to the frataxin family.
209	FBgn0030099	CG12056	-	8C17-8C17	Insufficient genetic data for FlyBase to solicit a summary. [Date last reviewed: 2016-06-30]	-	endomembrane system ; GO:0012505 | is_active_in inferred from biological aspect of ancestor with PANTHER:PTN000031541 <newline> membrane ; GO:0016020 | is_active_in inferred from biological aspect of ancestor with PANTHER:PTN000031541	-	Hsap\CYB5D2 <newline> Hsap\PGRMC1 <newline> Hsap\NENF <newline> Hsap\PGRMC2 <newline> Hsap\METTL18	IPR001199:Cytochrome b5-like heme/steroid binding domain <newline> IPR036400:Cytochrome b5-like heme/steroid binding domain superfamily	-	Heme-binding protein.	Belongs to the cytochrome b5 family. MAPR subfamily.
210	FBgn0030222	CG9806	-	9D4-9D4	Insufficient genetic data for FlyBase to solicit a summary. [Date last reviewed: 2016-06-30]	multicellular organism reproduction ; GO:0032504 | involved_in inferred from expression pattern <newline> proteolysis ; GO:0006508 | involved_in inferred from biological aspect of ancestor with PANTHER:PTN000164251 <newline> peptide catabolic process ; GO:0043171 | involved_in inferred from biological aspect of ancestor with PANTHER:PTN000164250	cytoplasm ; GO:0005737 | is_active_in inferred from biological aspect of ancestor with PANTHER:PTN000164250 <newline> extracellular region ; GO:0005576 | located_in inferred from sequence model	metalloaminopeptidase activity ; GO:0070006 | enables inferred from biological aspect of ancestor with PANTHER:PTN000164250 <newline> peptide binding ; GO:0042277 | enables inferred from biological aspect of ancestor with PANTHER:PTN000164250 <newline> zinc ion binding ; GO:0008270 | enables inferred from biological aspect of ancestor with PANTHER:PTN000164250	Hsap\LNPEP <newline> Hsap\RNPEP <newline> Hsap\ERAP2 <newline> Hsap\TRHDE <newline> Hsap\RNPEPL1 <newline> Hsap\MIR24-1 <newline> Hsap\ERAP1 <newline> Hsap\ANPEP <newline> Hsap\LVRN <newline> Hsap\LTA4H <newline> Hsap\ENPEP <newline> Hsap\NPEPPS <newline> Hsap\AOPEP <newline> Hsap\ANTXR2 <newline> Hsap\LOC101929950 <newline> Hsap\LOC440434	IPR024571:ERAP1-like C-terminal domain <newline> IPR014782:Peptidase M1, membrane alanine aminopeptidase <newline> IPR027268:Peptidase M4/M1, CTD superfamily <newline> IPR042097:Aminopeptidase N-like , N-terminal <newline> IPR034016:Aminopeptidase N-type	-	-	-
211	FBgn0030223	CG2111	-	9E1-9E1	-	peptide catabolic process ; GO:0043171 | involved_in inferred from biological aspect of ancestor with PANTHER:PTN000164250 <newline> proteolysis ; GO:0006508 | involved_in inferred from biological aspect of ancestor with PANTHER:PTN000164251	cytoplasm ; GO:0005737 | is_active_in inferred from biological aspect of ancestor with PANTHER:PTN000164250	zinc ion binding ; GO:0008270 | enables inferred from biological aspect of ancestor with PANTHER:PTN000164250 <newline> metalloaminopeptidase activity ; GO:0070006 | enables inferred from biological aspect of ancestor with PANTHER:PTN000164250 <newline> peptide binding ; GO:0042277 | enables inferred from biological aspect of ancestor with PANTHER:PTN000164250	Hsap\LNPEP <newline> Hsap\RNPEP <newline> Hsap\ERAP2 <newline> Hsap\TRHDE <newline> Hsap\RNPEPL1 <newline> Hsap\MIR24-1 <newline> Hsap\ERAP1 <newline> Hsap\ANPEP <newline> Hsap\LVRN <newline> Hsap\LTA4H <newline> Hsap\ENPEP <newline> Hsap\NPEPPS <newline> Hsap\AOPEP <newline> Hsap\ANTXR2 <newline> Hsap\LOC101929950 <newline> Hsap\LOC440434	IPR024571:ERAP1-like C-terminal domain <newline> IPR001930:Peptidase M1, alanine aminopeptidase/leukotriene A4 hydrolase <newline> IPR014782:Peptidase M1, membrane alanine aminopeptidase <newline> IPR034016:Aminopeptidase N-type <newline> IPR027268:Peptidase M4/M1, CTD superfamily <newline> IPR042097:Aminopeptidase N-like , N-terminal	-	-	-
212	FBgn0030245	CG1637	-	9F5-9F7	Insufficient genetic data for FlyBase to solicit a summary. [Date last reviewed: 2016-06-30]	biological_process ; GO:0008150 | involved_in no biological data available	cellular_component ; GO:0005575 | is_active_in no biological data available	acid phosphatase activity ; GO:0003993 | inferred from electronic annotation with InterPro:IPR008963, InterPro:IPR015914 enables <newline> metal ion binding ; GO:0046872 | inferred from electronic annotation with InterPro:IPR008963, InterPro:IPR015914 enables	Hsap\ACP7 <newline> Hsap\ADPRM <newline> Hsap\CPPED1 <newline> Hsap\ACP5	IPR025733:Iron/zinc purple acid phosphatase-like C-terminal domain <newline> IPR004843:Calcineurin-like phosphoesterase domain, ApaH type <newline> IPR008963:Purple acid phosphatase-like, N-terminal <newline> IPR015914:Purple acid phosphatase, N-terminal <newline> IPR003961:Fibronectin type III <newline> IPR029052:Metallo-dependent phosphatase-like <newline> IPR041792:Purple acid phosphatase, met…	-	-	-
213	FBgn0030246	CG1582	-	9F8-9F8	Insufficient genetic data for FlyBase to solicit a summary. [Date last reviewed: 2016-06-30]	-	-	ATP binding ; GO:0005524 | inferred from electronic annotation with InterPro:IPR011545 enables <newline> metal ion binding ; GO:0046872 | inferred from electronic annotation with InterPro:IPR000571 enables <newline> helicase activity ; GO:0004386 | inferred from electronic annotation with InterPro:IPR007502 enables <newline> RNA binding ; GO:0003723 | enables inferred from biological aspect of an…	Hsap\DHX57 <newline> Hsap\YTHDC2 <newline> Hsap\DHX33 <newline> Hsap\DHX40 <newline> Hsap\DHX29 <newline> Hsap\DHX35 <newline> Hsap\DHX8 <newline> Hsap\DHX38 <newline> Hsap\DHX32 <newline> Hsap\DHX37 <newline> Hsap\DHX34 <newline> Hsap\DHX15 <newline> Hsap\DHX9 <newline> Hsap\DHX16 <newline> Hsap\DQX1 <newline> Hsap\TDRD9 <newline> Hsap\DHX30 <newline> Hsap\DHX36 <newline> Hsap\ZCCHC17 <newline> …	IPR000571:Zinc finger, CCCH-type <newline> IPR001650:Helicase, C-terminal <newline> IPR007502:Helicase-associated domain <newline> IPR011709:Domain of unknown function DUF1605 <newline> IPR027417:P-loop containing nucleoside triphosphate hydrolase <newline> IPR006575:RWD domain <newline> IPR014001:Helicase superfamily 1/2, ATP-binding domain <newline> IPR016135:Ubiquitin-conjugating enzyme/RWD-li…	-	-	-
214	FBgn0030263	CG2076	-	10A4-10A4	Insufficient genetic data for FlyBase to solicit a summary. [Date last reviewed: 2016-06-30]	negative regulation of release of cytochrome c from mitochondria ; GO:0090201 | involved_in inferred from sequence or structural similarity with UniProtKB:Q9H3K2 <newline> inner mitochondrial membrane organization ; GO:0007007 | involved_in inferred from sequence or structural similarity with UniProtKB:Q9H3K2 <newline> positive regulation of mitochondrial ATP synthesis coupled electron transport …	integral component of mitochondrial inner membrane ; GO:0031305 | located_in inferred from sequence or structural similarity with UniProtKB:Q9H3K2	-	Hsap\GHITM	IPR006214:Bax inhibitor 1-related <newline> IPR035871:Growth hormone-inducible transmembrane protein	-	-	-
215	FBgn0030304	Cyp4g15	Cytochrome P450 4g15	10B15-10B15	Insufficient genetic data for FlyBase to solicit a summary. [Date last reviewed: 2016-06-30]	-	-	oxidoreductase activity, acting on paired donors, with incorporation or reduction of molecular oxygen ; GO:0016705 | inferred from electronic annotation with InterPro:IPR001128, InterPro:IPR002401, InterPro:IPR017972 enables <newline> heme binding ; GO:0020037 | inferred from electronic annotation with InterPro:IPR001128, InterPro:IPR002401 enables <newline> iron ion binding ; GO:0005506 | inferr…	Hsap\CYP26B1 <newline> Hsap\CYP4F3 <newline> Hsap\CYP4F2 <newline> Hsap\CYP26A1 <newline> Hsap\CYP46A1 <newline> Hsap\CYP4F22 <newline> Hsap\CYP26C1 <newline> Hsap\CYP4A11 <newline> Hsap\CYP4Z1 <newline> Hsap\CYP20A1 <newline> Hsap\CYP4A22 <newline> Hsap\CYP4X1 <newline> Hsap\CYP4B1 <newline> Hsap\CYP4V2 <newline> Hsap\CYP19A1 <newline> Hsap\CYP4F11 <newline> Hsap\CYP4F12 <newline> Hsap\CYP4F8 <n…	IPR001128:Cytochrome P450 <newline> IPR002401:Cytochrome P450, E-class, group I <newline> IPR017972:Cytochrome P450, conserved site <newline> IPR036396:Cytochrome P450 superfamily	Prosalpha7 <newline> Prosbeta3 <newline> Prosbeta6 <newline> CG42724	Probably involved in steroid hormones biosynthesis.	Belongs to the cytochrome P450 family.
216	FBgn0030305	Uba5	Ubiquitin-like activating enzyme 5	10B15-10B15	Ubiquitin-like activating enzyme 5 (Uba5) encodes a member of the E1-like ubiquitin-activating enzyme family. It activates the protein encoded by Ufm1, and acts as a key factor in the ufmylation process. It is involved in ATP binding, catalytic activity, cofactor binding, metal ion binding, nucleotide binding and oxidoreductase activity. [Date last reviewed: 2019-09-26]	protein ufmylation ; GO:0071569 | involved_in inferred from biological aspect of ancestor with PANTHER:PTN000102296 <newline> neuromuscular process ; GO:0050905 | involved_in inferred from mutant phenotype <newline> protein ufmylation ; GO:0071569 | involved_in inferred from sequence or structural similarity with HGNC:23230 <newline> protein modification by small protein conjugation ; GO:0032446 …	cytosol ; GO:0005829 | is_active_in inferred from biological aspect of ancestor with PANTHER:PTN000102296 <newline> cytoplasm ; GO:0005737 | is_active_in inferred from biological aspect of ancestor with PANTHER:PTN000102040 <newline> molybdopterin synthase complex ; GO:0019008 | part_of inferred from direct assay <newline> cytoplasm ; GO:0005737 | located_in inferred from sequence or structural s…	UFM1 activating enzyme activity ; GO:0071566 | enables inferred from sequence or structural similarity with HGNC:23230 <newline> UFM1 activating enzyme activity ; GO:0071566 | enables inferred from biological aspect of ancestor with PANTHER:PTN000102296	Hsap\UBA5 <newline> Hsap\MOCS3 <newline> Hsap\UBA2 <newline> Hsap\SAE1 <newline> Hsap\UBA6 <newline> Hsap\UBA7 <newline> Hsap\UBA1 <newline> Hsap\ATG7 <newline> Hsap\NAE1 <newline> Hsap\UBA3	IPR000594:THIF-type NAD/FAD binding fold <newline> IPR029752:D-isomer specific 2-hydroxyacid dehydrogenase, NAD-binding domain conserved site 1 <newline> IPR035985:Ubiquitin-activating enzyme	Mocs2B <newline> D12 <newline> Ufm1	E1-like enzyme which activates UFM1.	Belongs to the ubiquitin-activating E1 family. UBA5 subfamily.
217	FBgn0030339	Cyp28c1	Cytochrome P450 28c1	10F1-10F1	Insufficient genetic data for FlyBase to solicit a summary. [Date last reviewed: 2016-06-30]	-	-	oxidoreductase activity, acting on paired donors, with incorporation or reduction of molecular oxygen ; GO:0016705 | inferred from electronic annotation with InterPro:IPR001128, InterPro:IPR002401, InterPro:IPR017972 enables <newline> heme binding ; GO:0020037 | inferred from electronic annotation with InterPro:IPR001128, InterPro:IPR002401 enables <newline> iron ion binding ; GO:0005506 | inferr…	Hsap\CYP3A43 <newline> Hsap\CYP3A5 <newline> Hsap\CYP3A4 <newline> Hsap\TBXAS1 <newline> Hsap\CYP3A7-CYP3A51P	IPR001128:Cytochrome P450 <newline> IPR002401:Cytochrome P450, E-class, group I <newline> IPR017972:Cytochrome P450, conserved site <newline> IPR036396:Cytochrome P450 superfamily	-	May be involved in the metabolism of insect hormones and in the breakdown of synthetic insecticides.	Belongs to the cytochrome P450 family.
218	FBgn0030343	ATP7	ATP7	10F1-10F2	ATP7 (ATP7) encodes a copper transmembrane transporter involved in cuticle pigmentation, copper homeostasis and larval development. [Date last reviewed: 2019-09-12]	copper ion import ; GO:0015677 | involved_in inferred from biological aspect of ancestor with PANTHER:PTN002882230 <newline> developmental pigmentation ; GO:0048066 | involved_in inferred from mutant phenotype <newline> copper ion homeostasis ; GO:0055070 | involved_in inferred from biological aspect of ancestor with PANTHER:PTN000642961 <newline> adult chitin-containing cuticle pigmentation ; GO…	integral component of membrane ; GO:0016021 | inferred from electronic annotation with InterPro:IPR001757, InterPro:IPR027256 located_in <newline> plasma membrane ; GO:0005886 | located_in inferred from direct assay <newline> trans-Golgi network ; GO:0005802 | is_active_in inferred from biological aspect of ancestor with PANTHER:PTN001185001 <newline> cytoplasm ; GO:0005737 | located_in inferred …	nucleotide binding ; GO:0000166 | inferred from electronic annotation with InterPro:IPR008250, InterPro:IPR023299 enables <newline> copper ion transmembrane transporter activity ; GO:0005375 | enables inferred from mutant phenotype <newline> P-type divalent copper transporter activity ; GO:0043682 | enables inferred from biological aspect of ancestor with PANTHER:PTN000642961 <newline> copper ion…	Hsap\ATP7B <newline> Hsap\ATP7A	IPR001757:P-type ATPase <newline> IPR006121:Heavy metal-associated domain, HMA <newline> IPR006122:Heavy metal-associated domain, copper ion-binding <newline> IPR008250:P-type ATPase, A domain superfamily <newline> IPR017969:Heavy-metal-associated, conserved site <newline> IPR018303:P-type ATPase, phosphorylation site <newline> IPR027256:P-type ATPase, subfamily IB <newline> IPR023298:P-type ATPa…	-	-	-
219	FBgn0030344	Nrd1	Nardilysin	10F2-10F2	Nardilysin (Nrd1) encodes a protein involved in chaperone-mediated protein folding. [Date last reviewed: 2019-09-12]	proteolysis ; GO:0006508 | inferred from electronic annotation with InterPro:IPR001431 involved_in <newline> chaperone-mediated protein folding ; GO:0061077 | involved_in inferred from direct assay	mitochondrion ; GO:0005739 | is_active_in inferred from biological aspect of ancestor with PANTHER:PTN000220552 <newline> chaperone complex ; GO:0101031 | part_of inferred from direct assay <newline> mitochondrion ; GO:0005739 | located_in inferred from direct assay	metal ion binding ; GO:0046872 | inferred from electronic annotation with InterPro:IPR011237, InterPro:IPR011249 enables <newline> protein folding chaperone ; GO:0044183 | enables inferred from direct assay	Hsap\MIR761 <newline> Hsap\IDE <newline> Hsap\NRDC	IPR001431:Peptidase M16, zinc-binding site <newline> IPR007863:Peptidase M16, C-terminal <newline> IPR011765:Peptidase M16, N-terminal <newline> IPR011249:Metalloenzyme, LuxS/M16 peptidase-like <newline> IPR032632:Peptidase M16, middle/third domain	vrs <newline> Act42A <newline> Act87E <newline> Gdh <newline> Gpdh1 <newline> Hsc70-5 <newline> CG5504 <newline> r <newline> betaTub60D <newline> RpS27A <newline> Gdi <newline> 14-3-3zeta <newline> Ogdh <newline> Moe <newline> AcCoAS <newline> Fkbp12 <newline> Roe1 <newline> Reg-2 <newline> 14-3-3epsilon <newline> D2hgdh <newline> Fim <newline> mEFTu1 <newline> Irp-1A <newline> SRPK <newline> Idg…	-	-
220	FBgn0030367	Cyp311a1	Cytochrome P450 311a1	11A2-11A2	Insufficient genetic data for FlyBase to solicit a summary. [Date last reviewed: 2016-06-30]	ecdysone biosynthetic process ; GO:0006697 | involved_in inferred from biological aspect of ancestor with PANTHER:PTN004688505	-	oxidoreductase activity, acting on paired donors, with incorporation or reduction of molecular oxygen ; GO:0016705 | inferred from electronic annotation with InterPro:IPR001128, InterPro:IPR002401, InterPro:IPR017972 enables <newline> heme binding ; GO:0020037 | inferred from electronic annotation with InterPro:IPR001128, InterPro:IPR002401 enables <newline> iron ion binding ; GO:0005506 | inferr…	Hsap\CYP26B1 <newline> Hsap\CYP4F3 <newline> Hsap\CYP4F2 <newline> Hsap\CYP26A1 <newline> Hsap\CYP46A1 <newline> Hsap\CYP4F22 <newline> Hsap\CYP26C1 <newline> Hsap\CYP4A11 <newline> Hsap\CYP4Z1 <newline> Hsap\CYP20A1 <newline> Hsap\CYP4A22 <newline> Hsap\CYP4X1 <newline> Hsap\CYP4B1 <newline> Hsap\CYP4V2 <newline> Hsap\CYP19A1 <newline> Hsap\CYP4F11 <newline> Hsap\CYP4F12 <newline> Hsap\CYP4F8 <n…	IPR001128:Cytochrome P450 <newline> IPR002401:Cytochrome P450, E-class, group I <newline> IPR017972:Cytochrome P450, conserved site <newline> IPR036396:Cytochrome P450 superfamily	-	May be involved in the metabolism of insect hormones and in the breakdown of synthetic insecticides.	Belongs to the cytochrome P450 family.
221	FBgn0030369	Cyp318a1	Cytochrome P450 318a1	11A2-11A2	-	-	-	oxidoreductase activity, acting on paired donors, with incorporation or reduction of molecular oxygen ; GO:0016705 | inferred from electronic annotation with InterPro:IPR001128, InterPro:IPR002403, InterPro:IPR017972 enables <newline> heme binding ; GO:0020037 | inferred from electronic annotation with InterPro:IPR001128, InterPro:IPR002403 enables <newline> iron ion binding ; GO:0005506 | inferr…	Hsap\CYP26B1 <newline> Hsap\CYP4F3 <newline> Hsap\CYP4F2 <newline> Hsap\CYP26A1 <newline> Hsap\CYP46A1 <newline> Hsap\CYP4F22 <newline> Hsap\CYP26C1 <newline> Hsap\CYP4A11 <newline> Hsap\CYP4Z1 <newline> Hsap\CYP20A1 <newline> Hsap\CYP4A22 <newline> Hsap\CYP4X1 <newline> Hsap\CYP4B1 <newline> Hsap\CYP4V2 <newline> Hsap\CYP19A1 <newline> Hsap\CYP4F11 <newline> Hsap\CYP4F12 <newline> Hsap\CYP4F8 <n…	IPR001128:Cytochrome P450 <newline> IPR002403:Cytochrome P450, E-class, group IV <newline> IPR017972:Cytochrome P450, conserved site <newline> IPR036396:Cytochrome P450 superfamily	-	May be involved in the metabolism of insect hormones and in the breakdown of synthetic insecticides.	Belongs to the cytochrome P450 family.
222	FBgn0030425	Nep6	Neprilysin 6	11C2-11C2	Insufficient genetic data for FlyBase to solicit a summary. [Date last reviewed: 2016-06-30]	protein processing ; GO:0016485 | involved_in inferred from biological aspect of ancestor with PANTHER:PTN000199753	plasma membrane ; GO:0005886 | is_active_in inferred from biological aspect of ancestor with PANTHER:PTN000199753	metalloendopeptidase activity ; GO:0004222 | enables inferred from biological aspect of ancestor with PANTHER:PTN000199753	Hsap\KEL <newline> Hsap\ECEL1 <newline> Hsap\ECE1 <newline> Hsap\MMEL1 <newline> Hsap\PHEX <newline> Hsap\ECE2 <newline> Hsap\MME <newline> Hsap\EEF1AKMT4-ECE2	IPR000718:Peptidase M13 <newline> IPR008753:Peptidase M13, N-terminal domain <newline> IPR018497:Peptidase M13, C-terminal domain <newline> IPR024079:Metallopeptidase, catalytic domain superfamily <newline> IPR042089:Peptidase M13, domain 2	-	-	-
223	FBgn0030449	Fer3HCH	Ferritin 3 heavy chain homologue	11D11-11D11	Ferritin 3 heavy chain homologue (Fer3HCH) encodes a iron storage protein involved in iron homeostasis. [Date last reviewed: 2019-09-12]	iron ion transport ; GO:0006826 | involved_in inferred from electronic annotation with InterPro:IPR001519 <newline> cellular response to iron ion starvation ; GO:0010106 | involved_in inferred from mutant phenotype <newline> intracellular sequestering of iron ion ; GO:0006880 | involved_in inferred from biological aspect of ancestor with PANTHER:PTN000153092	cytoplasm ; GO:0005737 | is_active_in inferred from biological aspect of ancestor with PANTHER:PTN000153092	ferric iron binding ; GO:0008199 | enables inferred from biological aspect of ancestor with PANTHER:PTN000153092 <newline> ferrous iron binding ; GO:0008198 | enables inferred from biological aspect of ancestor with PANTHER:PTN000153092	Hsap\FTHL17 <newline> Hsap\FTMT <newline> Hsap\FTL <newline> Hsap\FTH1 <newline> Hsap\FTH1P19 <newline> Hsap\WDR62 <newline> Hsap\FTHL18	IPR008331:Ferritin/DPS protein domain <newline> IPR009040:Ferritin-like diiron domain <newline> IPR009078:Ferritin-like superfamily <newline> IPR012347:Ferritin-like <newline> IPR001519:Ferritin <newline> IPR014034:Ferritin, conserved site	-	-	-
224	FBgn0030485	CG1998	-	11F4-11F4	Insufficient genetic data for FlyBase to solicit a summary. [Date last reviewed: 2016-06-30]	sterol biosynthetic process ; GO:0016126 | involved_in inferred from biological aspect of ancestor with PANTHER:PTN000221246	membrane ; GO:0016020 | is_active_in inferred from biological aspect of ancestor with PANTHER:PTN000221168 <newline> endoplasmic reticulum membrane ; GO:0005789 | is_active_in inferred from biological aspect of ancestor with PANTHER:PTN000221169	iron ion binding ; GO:0005506 | inferred from electronic annotation with InterPro:IPR006694 enables <newline> oxidoreductase activity ; GO:0016491 | enables inferred from biological aspect of ancestor with PANTHER:PTN000221168 <newline> C-4 methylsterol oxidase activity ; GO:0000254 | enables inferred from biological aspect of ancestor with PANTHER:PTN000221246	Hsap\FAXDC2 <newline> Hsap\FA2H <newline> Hsap\MSMO1 <newline> Hsap\SC5D <newline> Hsap\AGMO <newline> Hsap\CH25H	IPR006694:Fatty acid hydroxylase	-	-	-
225	FBgn0030509	CG11162	-	12B2-12B2	Insufficient genetic data for FlyBase to solicit a summary. [Date last reviewed: 2016-06-30]	sterol biosynthetic process ; GO:0016126 | involved_in inferred from biological aspect of ancestor with PANTHER:PTN000221246	endoplasmic reticulum membrane ; GO:0005789 | is_active_in inferred from biological aspect of ancestor with PANTHER:PTN000221169 <newline> membrane ; GO:0016020 | is_active_in inferred from biological aspect of ancestor with PANTHER:PTN000221168	iron ion binding ; GO:0005506 | inferred from electronic annotation with InterPro:IPR006694 enables <newline> oxidoreductase activity ; GO:0016491 | enables inferred from biological aspect of ancestor with PANTHER:PTN000221168 <newline> C-4 methylsterol oxidase activity ; GO:0000254 | enables inferred from biological aspect of ancestor with PANTHER:PTN000221246	Hsap\FAXDC2 <newline> Hsap\FA2H <newline> Hsap\MSMO1 <newline> Hsap\SC5D <newline> Hsap\AGMO <newline> Hsap\CH25H	IPR006694:Fatty acid hydroxylase	-	-	-
226	FBgn0030545	CG11590	-	12E3-12E3	-	response to metal ion ; GO:0010038 | inferred from electronic annotation with InterPro:IPR004323 involved_in	-	copper ion binding ; GO:0005507 | enables inferred from biological aspect of ancestor with PANTHER:PTN000602692	Hsap\CUTA	IPR004323:Divalent ion tolerance protein, CutA <newline> IPR011322:Nitrogen regulatory PII-like, alpha/beta <newline> IPR015867:Nitrogen regulatory protein PII/ATP phosphoribosyltransferase, C-terminal	Nca	-	-
227	FBgn0030577	CG5334	-	12F4-12F4	-	protein polyubiquitination ; GO:0000209 | involved_in inferred from sequence or structural similarity with HGNC:7112 <newline> protein ubiquitination ; GO:0016567 | involved_in inferred from biological aspect of ancestor with PANTHER:PTN000131854	ribonucleoprotein complex ; GO:1990904 | part_of inferred from sequence or structural similarity with UniProtKB:Q9VP20	metal ion binding ; GO:0046872 | inferred from electronic annotation with InterPro:IPR000571, InterPro:IPR018957 enables <newline> ubiquitin-protein transferase activity ; GO:0004842 | enables inferred from sequence or structural similarity with HGNC:7112 <newline> zinc ion binding ; GO:0008270 | enables inferred from sequence model <newline> ubiquitin protein ligase activity ; GO:0061630 | enabl…	Hsap\MKRN2 <newline> Hsap\MKRN1 <newline> Hsap\RNF141 <newline> Hsap\MKRN3 <newline> Hsap\TMC6 <newline> Hsap\MKRN4P	IPR000571:Zinc finger, CCCH-type <newline> IPR001841:Zinc finger, RING-type <newline> IPR017907:Zinc finger, RING-type, conserved site <newline> IPR036855:Zinc finger, CCCH-type superfamily <newline> IPR013083:Zinc finger, RING/FYVE/PHD-type <newline> IPR018957:Zinc finger, C3HC4 RING-type <newline> IPR026294:Probable E3 ubiquitin-protein ligase makorin-3 <newline> IPR045072:MKRN-like	-	-	-
228	FBgn0030578	CG5347	-	12F4-12F4	Insufficient genetic data for FlyBase to solicit a summary. [Date last reviewed: 2016-06-30]	protein ubiquitination ; GO:0016567 | involved_in inferred from biological aspect of ancestor with PANTHER:PTN000131854 <newline> protein polyubiquitination ; GO:0000209 | involved_in inferred from sequence or structural similarity with HGNC:7112	ribonucleoprotein complex ; GO:1990904 | part_of inferred from sequence or structural similarity with UniProtKB:Q9VP20	metal ion binding ; GO:0046872 | inferred from electronic annotation with InterPro:IPR000571, InterPro:IPR018957 enables <newline> zinc ion binding ; GO:0008270 | enables inferred from sequence model <newline> ubiquitin protein ligase activity ; GO:0061630 | enables inferred from biological aspect of ancestor with PANTHER:PTN000131854 <newline> ubiquitin-protein transferase activity ; GO:0004842 …	Hsap\MKRN2 <newline> Hsap\MKRN1 <newline> Hsap\RNF141 <newline> Hsap\MKRN3 <newline> Hsap\TMC6 <newline> Hsap\MKRN4P	IPR000571:Zinc finger, CCCH-type <newline> IPR001841:Zinc finger, RING-type <newline> IPR017907:Zinc finger, RING-type, conserved site <newline> IPR018957:Zinc finger, C3HC4 RING-type <newline> IPR036855:Zinc finger, CCCH-type superfamily <newline> IPR013083:Zinc finger, RING/FYVE/PHD-type <newline> IPR026294:Probable E3 ubiquitin-protein ligase makorin-3 <newline> IPR045072:MKRN-like <newline> I…	eIF4E1	-	-
229	FBgn0030584	CG14407	-	12F5-12F5	Insufficient genetic data for FlyBase to solicit a summary. [Date last reviewed: 2016-06-30]	-	mitochondrial matrix ; GO:0005759 | is_active_in inferred from biological aspect of ancestor with PANTHER:PTN000033555	protein-disulfide reductase activity ; GO:0015035 | inferred from electronic annotation with InterPro:IPR002109 enables	Hsap\GLRX5 <newline> Hsap\GLRX3 <newline> Hsap\BORCS8	IPR002109:Glutaredoxin <newline> IPR004480:Monothiol glutaredoxin-related <newline> IPR036249:Thioredoxin-like superfamily <newline> IPR033658:Glutaredoxin, PICOT-like	ttk <newline> Deaf1 <newline> mxt <newline> CG6145 <newline> CG10209 <newline> CG9133 <newline> phol <newline> CG33672	-	-
230	FBgn0030610	Cox17	Cytochrome c oxidase copper chaperone COX17	13A9-13A9	Insufficient genetic data for FlyBase to solicit a summary. [Date last reviewed: 2016-06-30]	mitochondrial cytochrome c oxidase assembly ; GO:0033617 | involved_in inferred from biological aspect of ancestor with PANTHER:PTN000423137 <newline> respiratory chain complex IV assembly ; GO:0008535 | involved_in inferred from sequence or structural similarity with UniProtKB:Q14061	mitochondrial intermembrane space ; GO:0005758 | located_in inferred from sequence or structural similarity with UniProtKB:Q14061 <newline> mitochondrial intermembrane space ; GO:0005758 | is_active_in inferred from biological aspect of ancestor with PANTHER:PTN000423137	copper ion binding ; GO:0005507 | enables inferred from electronic annotation with InterPro:IPR007745 <newline> copper chaperone activity ; GO:0016531 | enables inferred from sequence or structural similarity with UniProtKB:Q14061 <newline> copper chaperone activity ; GO:0016531 | enables inferred from biological aspect of ancestor with PANTHER:PTN000423136	Hsap\COX17	IPR007745:Cytochrome c oxidase copper chaperone <newline> IPR009069:Cysteine alpha-hairpin motif superfamily	-	-	-
231	FBgn0030615	Cyp4s3	Cytochrome P450 4s3	13A12-13A12	-	-	-	oxidoreductase activity, acting on paired donors, with incorporation or reduction of molecular oxygen ; GO:0016705 | inferred from electronic annotation with InterPro:IPR001128, InterPro:IPR002401, InterPro:IPR017972 enables <newline> heme binding ; GO:0020037 | inferred from electronic annotation with InterPro:IPR001128, InterPro:IPR002401 enables <newline> iron ion binding ; GO:0005506 | inferr…	Hsap\CYP4F11 <newline> Hsap\CYP4F12 <newline> Hsap\CYP19A1 <newline> Hsap\CYP4F2 <newline> Hsap\CYP4B1 <newline> Hsap\CYP4X1 <newline> Hsap\CYP4Z1 <newline> Hsap\CYP4F8 <newline> Hsap\CYP4F3 <newline> Hsap\CYP4V2 <newline> Hsap\CYP4F22 <newline> Hsap\CYP4A11 <newline> Hsap\CYP4A22 <newline> Hsap\CYP26B1 <newline> Hsap\CYP26A1 <newline> Hsap\CYP46A1 <newline> Hsap\CYP26C1 <newline> Hsap\CYP20A1 <n…	IPR001128:Cytochrome P450 <newline> IPR002401:Cytochrome P450, E-class, group I <newline> IPR017972:Cytochrome P450, conserved site <newline> IPR036396:Cytochrome P450 superfamily	-	May be involved in the metabolism of insect hormones and in the breakdown of synthetic insecticides.	Belongs to the cytochrome P450 family.
232	FBgn0030640	CG6294	-	13C4-13C4	Insufficient genetic data for FlyBase to solicit a summary. [Date last reviewed: 2016-06-30]	-	-	-	-	IPR021917:Uncharacterised protein family, zinc metallopeptidase-like	-	-	-
233	FBgn0030703	MSBP	membrane steroid binding protein	13F17-13F17	Insufficient genetic data for FlyBase to solicit a summary. [Date last reviewed: 2016-06-30]	-	plasma membrane ; GO:0005886 | located_in inferred from direct assay <newline> endomembrane system ; GO:0012505 | is_active_in inferred from biological aspect of ancestor with PANTHER:PTN000031541 <newline> endomembrane system ; GO:0012505 | located_in inferred from high throughput direct assay <newline> membrane ; GO:0016020 | is_active_in inferred from biological aspect of ancestor with PANTHER…	ecdysone binding ; GO:0035100 | enables inferred from direct assay	Hsap\PGRMC2 <newline> Hsap\PGRMC1 <newline> Hsap\CYB5D2 <newline> Hsap\NENF	IPR001199:Cytochrome b5-like heme/steroid binding domain <newline> IPR036400:Cytochrome b5-like heme/steroid binding domain superfamily	-	-	-
234	FBgn0030718	ND-20	NADH dehydrogenase (ubiquinone) 20 kDa subunit	14A5-14A5	NADH dehydrogenase (ubiquinone) 20 kDa subunit (ND-20) encodes a component of the mitochondrial electron transport chain and is involved in determination of life span. [Date last reviewed: 2019-09-26]	mitochondrial respiratory chain complex I assembly ; GO:0032981 | involved_in inferred from sequence or structural similarity with UniProtKB:O75251 <newline> determination of adult lifespan ; GO:0008340 | involved_in inferred from mutant phenotype <newline> electron transport coupled proton transport ; GO:0015990 | involved_in inferred from biological aspect of ancestor with PANTHER:PTN000242188 …	mitochondrial respiratory chain complex I ; GO:0005747 | part_of inferred from sequence or structural similarity with UniProtKB:O75251 <newline> mitochondrial respiratory chain complex I ; GO:0005747 | part_of inferred from biological aspect of ancestor with PANTHER:PTN000242190	4 iron, 4 sulfur cluster binding ; GO:0051539 | inferred from electronic annotation with InterPro:IPR006138 enables <newline> quinone binding ; GO:0048038 | inferred from electronic annotation with InterPro:IPR006138 enables <newline> NADH dehydrogenase activity ; GO:0003954 | contributes_to inferred from sequence or structural similarity with UniProtKB:O75251 <newline> NADH dehydrogenase (ubiqui…	Hsap\NDUFS7	IPR006137:NADH:ubiquinone oxidoreductase-like, 20kDa subunit <newline> IPR006138:NADH-ubiquinone oxidoreductase, 20 Kd subunit	ND-20L <newline> ND-B17.2 <newline> ND-39 <newline> CG12909 <newline> AnxB10 <newline> promL	-	-
235	FBgn0030733	UQCR-14	Ubiquinol-cytochrome c reductase 14 kDa subunit	14B8-14B8	-	cellular respiration ; GO:0045333 | involved_in inferred from mutant phenotype <newline> mitochondrial electron transport, ubiquinol to cytochrome c ; GO:0006122 | involved_in inferred from biological aspect of ancestor with PANTHER:PTN000246311 <newline> mitochondrial electron transport, ubiquinol to cytochrome c ; GO:0006122 | involved_in inferred from sequence or structural similarity with Uni…	mitochondrial respiratory chain complex III ; GO:0005750 | part_of inferred from sequence or structural similarity with UniProtKB:P00128 <newline> mitochondrial respiratory chain complex III ; GO:0005750 | part_of inferred from biological aspect of ancestor with PANTHER:PTN000246311	-	Hsap\UQCRB	IPR003197:Cytochrome b-c1 complex subunit 7 <newline> IPR036544:Cytochrome b-c1 complex subunit 7 superfamily	Cyt-c1 <newline> ox <newline> RFeSP <newline> UQCR-11 <newline> UQCR-C1 <newline> UQCR-C2 <newline> UQCR-Q	-	-
236	FBgn0030735	CG3632	-	14B9-14B9	-	peptidyl-tyrosine dephosphorylation ; GO:0035335 | involved_in inferred from sequence or structural similarity with HGNC:7451 <newline> regulation of autophagy ; GO:0010506 | involved_in inferred from biological aspect of ancestor with PANTHER:PTN000849982 <newline> phosphatidylinositol dephosphorylation ; GO:0046856 | involved_in inferred from biological aspect of ancestor with PANTHER:PTN000086…	cytoplasm ; GO:0005737 | located_in inferred from sequence or structural similarity with HGNC:7451	metal ion binding ; GO:0046872 | inferred from electronic annotation with InterPro:IPR000306 enables <newline> protein tyrosine/serine/threonine phosphatase activity ; GO:0008138 | enables inferred from sequence or structural similarity with UniProtKB:Q13615 <newline> phosphatidylinositol-3,5-bisphosphate 3-phosphatase activity ; GO:0052629 | enables inferred from biological aspect of ancestor wi…	Hsap\MTMR9 <newline> Hsap\MTM1 <newline> Hsap\MTMR8 <newline> Hsap\MTMR7 <newline> Hsap\MTMR12 <newline> Hsap\MTMR2 <newline> Hsap\MTMR1 <newline> Hsap\MTMR11 <newline> Hsap\MTMR6 <newline> Hsap\SBF2 <newline> Hsap\MTMR4 <newline> Hsap\MTMR3 <newline> Hsap\MTMR10 <newline> Hsap\SBF1	IPR000306:FYVE zinc finger <newline> IPR000387:Tyrosine specific protein phosphatases domain <newline> IPR010569:Myotubularin-like phosphatase domain <newline> IPR011011:Zinc finger, FYVE/PHD-type <newline> IPR016130:Protein-tyrosine phosphatase, active site <newline> IPR017455:Zinc finger, FYVE-related <newline> IPR030564:Myotubularin family <newline> IPR029021:Protein-tyrosine phosphatase-like …	-	-	-
237	FBgn0030778	CG4678	-	15A1-15A3	-	protein processing ; GO:0016485 | involved_in inferred from biological aspect of ancestor with PANTHER:PTN000164240 <newline> peptide metabolic process ; GO:0006518 | involved_in inferred from biological aspect of ancestor with PANTHER:PTN000164240	extracellular space ; GO:0005615 | is_active_in inferred from biological aspect of ancestor with PANTHER:PTN000164240	zinc ion binding ; GO:0008270 | inferred from electronic annotation with InterPro:IPR000834 enables <newline> metallocarboxypeptidase activity ; GO:0004181 | enables inferred from biological aspect of ancestor with PANTHER:PTN000164240	Hsap\CPM <newline> Hsap\AEBP1 <newline> Hsap\CPD <newline> Hsap\CPXM2 <newline> Hsap\CPZ <newline> Hsap\CPN1 <newline> Hsap\CPXM1 <newline> Hsap\CPE <newline> Hsap\P2RY10 <newline> Hsap\SLC25A4	IPR000834:Peptidase M14, carboxypeptidase A <newline> IPR008969:Carboxypeptidase-like, regulatory domain superfamily	-	-	-
238	FBgn0030815	CG8945	-	15E1-15E1	-	proteolysis ; GO:0006508 | involved_in inferred from biological aspect of ancestor with PANTHER:PTN000194073	extracellular space ; GO:0005615 | is_active_in inferred from biological aspect of ancestor with PANTHER:PTN000194073	zinc ion binding ; GO:0008270 | inferred from electronic annotation with InterPro:IPR000834 enables <newline> metallocarboxypeptidase activity ; GO:0004181 | enables inferred from biological aspect of ancestor with PANTHER:PTN000194073	Hsap\CPA1 <newline> Hsap\CPB2 <newline> Hsap\CPA2 <newline> Hsap\CPA4 <newline> Hsap\CPO <newline> Hsap\CPA3 <newline> Hsap\CPA6 <newline> Hsap\AGTPBP1 <newline> Hsap\AGBL5 <newline> Hsap\AGBL4 <newline> Hsap\AGBL3 <newline> Hsap\AGBL1 <newline> Hsap\CPB1 <newline> Hsap\CPA5 <newline> Hsap\AGBL2 <newline> Hsap\CPNE1 <newline> Hsap\PRKAR1A	IPR000834:Peptidase M14, carboxypeptidase A <newline> IPR036990:Metallocarboxypeptidase-like, propeptide <newline> IPR003146:Carboxypeptidase, activation peptide	-	-	-
239	FBgn0030873	CG15814	-	16E1-16E1	Insufficient genetic data for FlyBase to solicit a summary. [Date last reviewed: 2016-06-30]	ubiquitin-dependent ERAD pathway ; GO:0030433 | involved_in inferred from biological aspect of ancestor with PANTHER:PTN000334121	endoplasmic reticulum membrane ; GO:0005789 | is_active_in inferred from biological aspect of ancestor with PANTHER:PTN000334121 <newline> Golgi membrane ; GO:0000139 | is_active_in inferred from biological aspect of ancestor with PANTHER:PTN000334121	metal ion binding ; GO:0046872 | inferred from electronic annotation with InterPro:IPR040176 enables <newline> ubiquitin protein ligase activity ; GO:0061630 | enables inferred from biological aspect of ancestor with PANTHER:PTN000334121 <newline> zinc ion binding ; GO:0008270 | enables inferred from sequence model	Hsap\RNF175 <newline> Hsap\RNF121	IPR001841:Zinc finger, RING-type <newline> IPR013083:Zinc finger, RING/FYVE/PHD-type <newline> IPR040176:RING finger protein RNF121/RNF175	-	-	-
240	FBgn0030914	CG6106	-	17A7-17A7	-	allantoin catabolic process ; GO:0000256 | inferred from electronic annotation with InterPro:IPR017593 involved_in <newline> purine nucleobase catabolic process ; GO:0006145 | involved_in inferred from biological aspect of ancestor with PANTHER:PTN000909483	cytoplasm ; GO:0005737 | is_active_in inferred from biological aspect of ancestor with PANTHER:PTN000909483	zinc ion binding ; GO:0008270 | inferred from electronic annotation with InterPro:IPR017593 enables <newline> cobalt ion binding ; GO:0050897 | inferred from electronic annotation with InterPro:IPR017593 enables <newline> allantoinase activity ; GO:0004038 | enables inferred from biological aspect of ancestor with PANTHER:PTN000909483	Hsap\DPYS <newline> Hsap\DPYSL5 <newline> Hsap\DPYSL2 <newline> Hsap\CRMP1 <newline> Hsap\DPYSL4 <newline> Hsap\DPYSL3 <newline> Hsap\FLT3	IPR011059:Metal-dependent hydrolase, composite domain superfamily <newline> IPR017593:Allantoinase <newline> IPR006680:Amidohydrolase-related <newline> IPR032466:Metal-dependent hydrolase	-	-	-
241	FBgn0030947	CG6696	-	17D1-17D1	-	proteolysis ; GO:0006508 | inferred from electronic annotation with InterPro:IPR001506, InterPro:IPR006026 involved_in	-	zinc ion binding ; GO:0008270 | inferred from electronic annotation with InterPro:IPR006026 enables <newline> metalloendopeptidase activity ; GO:0004222 | enables inferred from biological aspect of ancestor with PANTHER:PTN000013301	Hsap\ASTL <newline> Hsap\TLL1 <newline> Hsap\MEP1A <newline> Hsap\TNFAIP6 <newline> Hsap\MEP1B <newline> Hsap\BMP1 <newline> Hsap\TLL2	IPR001506:Peptidase M12A <newline> IPR006026:Peptidase, metallopeptidase <newline> IPR024079:Metallopeptidase, catalytic domain superfamily <newline> IPR034035:Astacin-like metallopeptidase domain	-	-	-
242	FBgn0030949	Cyp308a1	Cytochrome P450 308a1	17D1-17D1	Insufficient genetic data for FlyBase to solicit a summary. [Date last reviewed: 2016-06-30]	-	-	oxidoreductase activity, acting on paired donors, with incorporation or reduction of molecular oxygen ; GO:0016705 | inferred from electronic annotation with InterPro:IPR001128, InterPro:IPR002401, InterPro:IPR017972 enables <newline> heme binding ; GO:0020037 | inferred from electronic annotation with InterPro:IPR001128, InterPro:IPR002401 enables <newline> iron ion binding ; GO:0005506 | inferr…	Hsap\CYP3A43 <newline> Hsap\CYP3A5 <newline> Hsap\CYP3A4 <newline> Hsap\TBXAS1 <newline> Hsap\CYP3A7-CYP3A51P	IPR001128:Cytochrome P450 <newline> IPR002401:Cytochrome P450, E-class, group I <newline> IPR017972:Cytochrome P450, conserved site <newline> IPR036396:Cytochrome P450 superfamily	-	May be involved in the metabolism of insect hormones and in the breakdown of synthetic insecticides.	Belongs to the cytochrome P450 family.
243	FBgn0030966	shop	shopper	17E1-17E1	Insufficient genetic data for FlyBase to solicit a summary. [Date last reviewed: 2016-06-30]	sulfur compound metabolic process ; GO:0006790 | involved_in inferred from biological aspect of ancestor with PANTHER:PTN000452516 <newline> response to nutrient ; GO:0007584 | involved_in inferred from sequence or structural similarity with UniProtKB:Q07116	mitochondrion ; GO:0005739 | is_active_in inferred from biological aspect of ancestor with PANTHER:PTN000452464 <newline> mitochondrial intermembrane space ; GO:0005758 | located_in inferred from sequence or structural similarity with UniProtKB:Q07116 <newline> mitochondrion ; GO:0005739 | located_in inferred from direct assay	molybdenum ion binding ; GO:0030151 | inferred from electronic annotation with InterPro:IPR005066 enables <newline> heme binding ; GO:0020037 | enables inferred from biological aspect of ancestor with PANTHER:PTN000452516 <newline> sulfite oxidase activity ; GO:0008482 | enables inferred from direct assay <newline> molybdopterin cofactor binding ; GO:0043546 | enables inferred from biological asp…	Hsap\SUOX	IPR000572:Oxidoreductase, molybdopterin-binding domain <newline> IPR001199:Cytochrome b5-like heme/steroid binding domain <newline> IPR005066:Moybdenum cofactor oxidoreductase, dimerisation <newline> IPR008335:Eukaryotic molybdopterin oxidoreductase <newline> IPR018506:Cytochrome b5, heme-binding site <newline> IPR014756:Immunoglobulin E-set <newline> IPR036400:Cytochrome b5-like heme/steroid bin…	-	Required in ensheathing glial cells for normal larval locomotion. Oxidizes sulfite which is required to maintain glutamate homeostasis and as a consequence, neuronal network function.	-
244	FBgn0030975	SdhBL	Succinate dehydrogenase, subunit B (iron-sulfur)-like	17F2-17F2	Insufficient genetic data for FlyBase to solicit a summary. [Date last reviewed: 2016-06-30]	tricarboxylic acid cycle ; GO:0006099 | inferred from electronic annotation with InterPro:IPR004489 involved_in <newline> aerobic respiration ; GO:0009060 | involved_in inferred from biological aspect of ancestor with PANTHER:PTN000229864 <newline> respiratory electron transport chain ; GO:0022904 | involved_in inferred from biological aspect of ancestor with PANTHER:PTN000229864 <newline> mitoch…	mitochondrial membrane ; GO:0031966 | is_active_in inferred from biological aspect of ancestor with PANTHER:PTN000229867	electron transfer activity ; GO:0009055 | inferred from electronic annotation with InterPro:IPR001041, InterPro:IPR025192 enables <newline> 2 iron, 2 sulfur cluster binding ; GO:0051537 | inferred from electronic annotation with InterPro:IPR006058 enables <newline> succinate dehydrogenase (ubiquinone) activity ; GO:0008177 | enables inferred from sequence or structural similarity with UniProtKB:P…	Hsap\SDHB	IPR025192:Succinate dehydogenase/fumarate reductase N-terminal <newline> IPR001041:2Fe-2S ferredoxin-type iron-sulfur binding domain <newline> IPR004489:Succinate dehydrogenase/fumarate reductase iron-sulphur protein <newline> IPR006058:2Fe-2S ferredoxin, iron-sulphur binding site <newline> IPR009051:Alpha-helical ferredoxin <newline> IPR012675:Beta-grasp domain superfamily <newline> IPR017896:4F…	-	-	-
245	FBgn0030995	CG7914	-	18A7-18A7	-	-	-	cytochrome-b5 reductase activity, acting on NAD(P)H ; GO:0004128 | enables inferred from biological aspect of ancestor with PANTHER:PTN000452207	Hsap\CYB5RL <newline> Hsap\OXNAD1 <newline> Hsap\CYB5R3 <newline> Hsap\CYB5R1 <newline> Hsap\CYB5R4 <newline> Hsap\CYB5R2 <newline> Hsap\TBX1	IPR001834:NADH:cytochrome b5 reductase-like <newline> IPR008333:Flavoprotein pyridine nucleotide cytochrome reductase-like, FAD-binding domain <newline> IPR017927:FAD-binding domain, ferredoxin reductase-type <newline> IPR017938:Riboflavin synthase-like beta-barrel <newline> IPR039261:Ferredoxin-NADP reductase (FNR), nucleotide-binding domain	-	-	-
246	FBgn0031021	ND-18	NADH dehydrogenase (ubiquinone) 18 kDa subunit	18C7-18C7	Insufficient genetic data for FlyBase to solicit a summary. [Date last reviewed: 2016-06-30]	electron transport chain ; GO:0022900 | inferred from electronic annotation with InterPro:IPR006885 involved_in <newline> mitochondrial respiratory chain complex I assembly ; GO:0032981 | involved_in inferred from sequence or structural similarity with HGNC:7711	mitochondrial respiratory chain complex I ; GO:0005747 | part_of inferred from biological aspect of ancestor with PANTHER:PTN000259406 <newline> mitochondrial respiratory chain complex I ; GO:0005747 | part_of inferred from sequence or structural similarity with UniProtKB:O43181	oxidoreductase activity, acting on NAD(P)H ; GO:0016651 | enables inferred from electronic annotation with InterPro:IPR006885	Hsap\NDUFS4	IPR006885:NADH dehydrogenase ubiquinone Fe-S protein 4, mitochondrial <newline> IPR038532:NADH dehydrogenase ubiquinone Fe-S protein 4-like superfamily	COX7AL2 <newline> kdn <newline> ND-49 <newline> Mlc2 <newline> mAcon1 <newline> Gpo1 <newline> ND-23 <newline> Act88F <newline> GstS1 <newline> Adh <newline> Mlc1 <newline> fln <newline> Tm2 <newline> Gpdh1	Accessory subunit of the mitochondrial membrane respiratory chain NADH dehydrogenase (Complex I), that is believed not to be involved in catalysis. Complex I functions in the transfer of electrons from NADH to the respiratory chain. The immediate electron acceptor for the enzyme is believed to be ubiquinone.	Belongs to the complex I NDUFS4 subunit family.
247	FBgn0031039	Shawn	Shawn	18D3-18D3	Shawn (Shawn) encodes a mitochondrial carrier involved in metal homeostasis. [Date last reviewed: 2019-09-12]	mitochondrial transmembrane transport ; GO:1990542 | involved_in inferred from sequence model <newline> metal ion homeostasis ; GO:0055065 | involved_in inferred from mutant phenotype	mitochondrion ; GO:0005739 | located_in inferred from direct assay	transmembrane transporter activity ; GO:0022857 | enables inferred from sequence model	Hsap\SLC25A40 <newline> Hsap\SLC25A39	IPR018108:Mitochondrial substrate/solute carrier <newline> IPR023395:Mitochondrial carrier domain superfamily	Hsp60A <newline> wdb <newline> Hsp23 <newline> Swip-1 <newline> Hsp26	-	-
248	FBgn0031066	COX6B	Cytochrome c oxidase subunit 6B	18E5-18E5	Insufficient genetic data for FlyBase to solicit a summary. [Date last reviewed: 2016-06-30]	mitochondrial cytochrome c oxidase assembly ; GO:0033617 | involved_in inferred from sequence or structural similarity with SGD:S000004028	mitochondrion ; GO:0005739 | is_active_in inferred from biological aspect of ancestor with PANTHER:PTN000147427 <newline> mitochondrial respiratory chain complex IV ; GO:0005751 | part_of inferred from sequence or structural similarity with SGD:S000004028 <newline> mitochondrion ; GO:0005739 | located_in inferred from direct assay	-	Hsap\COX6B2 <newline> Hsap\COX6B1 <newline> Hsap\COA6 <newline> Hsap\NLRP5 <newline> Hsap\KRAS	IPR003213:Cytochrome c oxidase, subunit VIb <newline> IPR036549:Cytochrome c oxidase, subunit VIb superfamily	COX4 <newline> COX5A <newline> cype <newline> levy <newline> mt:CoI <newline> mt:CoII	-	-
249	FBgn0031081	Nep3	Neprilysin 3	19A3-19A3	Insufficient genetic data for FlyBase to solicit a summary. [Date last reviewed: 2016-06-30]	protein processing ; GO:0016485 | involved_in inferred from biological aspect of ancestor with PANTHER:PTN000199753 <newline> proteolysis ; GO:0006508 | involved_in inferred from sequence model <newline> peptide hormone processing ; GO:0016486 | involved_in inferred from sequence or structural similarity with HGNC:13275	plasma membrane ; GO:0005886 | is_active_in inferred from biological aspect of ancestor with PANTHER:PTN000199753 <newline> integral component of membrane ; GO:0016021 | located_in inferred from sequence model	metallopeptidase activity ; GO:0008237 | enables inferred from sequence model <newline> metalloendopeptidase activity ; GO:0004222 | enables inferred from biological aspect of ancestor with PANTHER:PTN000199753	Hsap\ECE1 <newline> Hsap\EEF1AKMT4 <newline> Hsap\EEF1AKMT4-ECE2 <newline> Hsap\ECEL1 <newline> Hsap\MME <newline> Hsap\MMEL1 <newline> Hsap\KEL <newline> Hsap\PHEX <newline> Hsap\ECE2	IPR018497:Peptidase M13, C-terminal domain <newline> IPR000718:Peptidase M13 <newline> IPR008753:Peptidase M13, N-terminal domain <newline> IPR024079:Metallopeptidase, catalytic domain superfamily <newline> IPR042089:Peptidase M13, domain 2	-	Metalloendoprotease which is required in the dorsal paired medial neurons for the proper formation of long-term (LTM) and middle-term memories (MTM). Also required in the mushroom body neurons where it functions redundantly with neprilysins Nep2 and Nep4 in normal LTM formation.	Belongs to the peptidase M13 family.
250	FBgn0031093	CG9581	-	19C1-19C1	Insufficient genetic data for FlyBase to solicit a summary. [Date last reviewed: 2016-06-30]	proteolysis ; GO:0006508 | involved_in inferred from sequence or structural similarity with UniProtKB:Q9NQH7	mitochondrion ; GO:0005739 | is_active_in inferred from biological aspect of ancestor with PANTHER:PTN001650889	manganese ion binding ; GO:0030145 | inferred from electronic annotation with InterPro:IPR007865 enables <newline> metalloaminopeptidase activity ; GO:0070006 | enables inferred from electronic annotation with InterPro:IPR007865 <newline> peptidase activity ; GO:0008233 | enables inferred from biological aspect of ancestor with PANTHER:PTN000849659 <newline> aminopeptidase activity ; GO:0004177 |…	Hsap\PEPD <newline> Hsap\XPNPEP3 <newline> Hsap\XPNPEP2 <newline> Hsap\XPNPEP1 <newline> Hsap\RBX1 <newline> Hsap\FASTKD1	IPR000994:Peptidase M24 <newline> IPR001714:Peptidase M24, methionine aminopeptidase <newline> IPR007865:Aminopeptidase P, N-terminal <newline> IPR029149:Creatinase/Aminopeptidase P/Spt16, N-terminal <newline> IPR036005:Creatinase/aminopeptidase-like	sphe <newline> TwdlE <newline> CG17032 <newline> CG4716 <newline> CG4702 <newline> Jon65Aiv <newline> CG11018 <newline> Gbp2 <newline> vir-1 <newline> CG8300 <newline> yki <newline> ds <newline> sav	-	-
251	FBgn0031099	CG17065	-	19C1-19C1	-	N-acetylglucosamine catabolic process ; GO:0006046 | involved_in inferred from biological aspect of ancestor with PANTHER:PTN000121925	-	N-acetylglucosamine-6-phosphate deacetylase activity ; GO:0008448 | enables inferred from biological aspect of ancestor with PANTHER:PTN000121925	Hsap\AMDHD2	IPR003764:N-acetylglucosamine-6-phosphate deacetylase <newline> IPR006680:Amidohydrolase-related <newline> IPR011059:Metal-dependent hydrolase, composite domain superfamily <newline> IPR032466:Metal-dependent hydrolase	mir-1 <newline> Prosbeta6	-	Belongs to the metallo-dependent hydrolases superfamily. NagA family.
252	FBgn0031107	HERC2	HECT and RLD domain containing protein 2	19C6-19C6	Insufficient genetic data for FlyBase to solicit a summary. [Date last reviewed: 2016-06-30]	protein ubiquitination ; GO:0016567 | involved_in inferred from biological aspect of ancestor with PANTHER:PTN000134459 <newline> protein ubiquitination ; GO:0016567 | involved_in inferred from sequence or structural similarity with HGNC:4868	cytoplasm ; GO:0005737 | is_active_in inferred from biological aspect of ancestor with PANTHER:PTN000134459 <newline> nucleus ; GO:0005634 | located_in inferred from sequence or structural similarity with HGNC:4868 <newline> membrane ; GO:0016020 | is_active_in inferred from biological aspect of ancestor with PANTHER:PTN000134459 <newline> cytoplasm ; GO:0005737 | located_in inferred from sequenc…	metal ion binding ; GO:0046872 | inferred from electronic annotation with InterPro:IPR010606 enables <newline> ubiquitin protein ligase activity ; GO:0061630 | enables inferred from sequence or structural similarity with UniProtKB:O95714 <newline> ubiquitin protein ligase activity ; GO:0061630 | enables inferred from biological aspect of ancestor with PANTHER:PTN000134459 <newline> ubiquitin-prot…	Hsap\HERC2 <newline> Hsap\UBE3A <newline> Hsap\HECW2 <newline> Hsap\SMURF2 <newline> Hsap\HACE1 <newline> Hsap\HERC6 <newline> Hsap\HERC5 <newline> Hsap\MAGI3 <newline> Hsap\UBE3C <newline> Hsap\ASCC1 <newline> Hsap\UBE3B <newline> Hsap\HUWE1 <newline> Hsap\MAGI2 <newline> Hsap\PLEKHA7 <newline> Hsap\AREL1 <newline> Hsap\WWP2 <newline> Hsap\SMURF1 <newline> Hsap\BAG3 <newline> Hsap\HECTD3 <newlin…	IPR015940:Ubiquitin-associated domain <newline> IPR000408:Regulator of chromosome condensation, RCC1 <newline> IPR000569:HECT domain <newline> IPR001199:Cytochrome b5-like heme/steroid binding domain <newline> IPR009091:Regulator of chromosome condensation 1/beta-lactamase-inhibitor protein II <newline> IPR010606:Mib-herc2 <newline> IPR008979:Galactose-binding-like domain superfamily <newline> IP…	-	Probable E3 ubiquitin-protein ligase which accepts ubiquitin from an E2 ubiquitin-conjugating enzyme in the form of a thioester and then directly transfers the ubiquitin to targeted substrates.	-
253	FBgn0031126	Cyp6v1	Cytochrome P450 6v1	19E1-19E1	-	response to DDT ; GO:0046680 | involved_in inferred from biological aspect of ancestor with PANTHER:PTN001958763 <newline> insecticide catabolic process ; GO:0046701 | involved_in inferred from biological aspect of ancestor with PANTHER:PTN001958763	-	oxidoreductase activity, acting on paired donors, with incorporation or reduction of molecular oxygen ; GO:0016705 | inferred from electronic annotation with InterPro:IPR001128, InterPro:IPR002401, InterPro:IPR017972 enables <newline> heme binding ; GO:0020037 | inferred from electronic annotation with InterPro:IPR001128, InterPro:IPR002401 enables <newline> iron ion binding ; GO:0005506 | inferr…	Hsap\CYP3A43 <newline> Hsap\CYP3A5 <newline> Hsap\CYP3A4 <newline> Hsap\TBXAS1 <newline> Hsap\CYP3A7-CYP3A51P	IPR001128:Cytochrome P450 <newline> IPR002401:Cytochrome P450, E-class, group I <newline> IPR017972:Cytochrome P450, conserved site <newline> IPR036396:Cytochrome P450 superfamily	-	May be involved in the metabolism of insect hormones and in the breakdown of synthetic insecticides.	Belongs to the cytochrome P450 family.
254	FBgn0031182	Cyp6t1	Cytochrome P450 6t1	20A1-20A1	-	insecticide catabolic process ; GO:0046701 | involved_in inferred from biological aspect of ancestor with PANTHER:PTN001958763 <newline> response to DDT ; GO:0046680 | involved_in inferred from biological aspect of ancestor with PANTHER:PTN001958763	-	oxidoreductase activity, acting on paired donors, with incorporation or reduction of molecular oxygen ; GO:0016705 | inferred from electronic annotation with InterPro:IPR001128, InterPro:IPR002401, InterPro:IPR017972 enables <newline> heme binding ; GO:0020037 | inferred from electronic annotation with InterPro:IPR001128, InterPro:IPR002401 enables <newline> iron ion binding ; GO:0005506 | inferr…	Hsap\CYP3A43 <newline> Hsap\CYP3A5 <newline> Hsap\CYP3A4 <newline> Hsap\TBXAS1 <newline> Hsap\CYP3A7-CYP3A51P <newline> Hsap\CYP4B1 <newline> Hsap\XPNPEP2 <newline> Hsap\CYP4X1 <newline> Hsap\CYP4V2 <newline> Hsap\CYP19A1 <newline> Hsap\CYP4F11 <newline> Hsap\CYP4F12 <newline> Hsap\CYP4F22 <newline> Hsap\CYP4F2 <newline> Hsap\CYP4F8 <newline> Hsap\CYP4F3	IPR001128:Cytochrome P450 <newline> IPR002401:Cytochrome P450, E-class, group I <newline> IPR017972:Cytochrome P450, conserved site <newline> IPR036396:Cytochrome P450 superfamily	-	May be involved in the metabolism of insect hormones and in the breakdown of synthetic insecticides.	Belongs to the cytochrome P450 family.
255	FBgn0031209	Ir21a	Ionotropic receptor 21a	21A5-21B1	-	detection of chemical stimulus involved in sensory perception ; GO:0050907 | involved_in inferred from expression pattern	plasma membrane ; GO:0005886 | is_active_in inferred from biological aspect of ancestor with PANTHER:PTN000437926 <newline> integral component of membrane ; GO:0016021 | located_in inferred from sequence model	signaling receptor activity ; GO:0038023 | enables inferred from biological aspect of ancestor with PANTHER:PTN000437926 <newline> ligand-gated ion channel activity ; GO:0015276 | enables inferred from sequence model <newline> ligand-gated ion channel activity ; GO:0015276 | enables inferred from biological aspect of ancestor with PANTHER:PTN000437926	Hsap\GRIN3B <newline> Hsap\GRIK5 <newline> Hsap\GRIN2D <newline> Hsap\GRID2 <newline> Hsap\GRIA4 <newline> Hsap\GRIN2C <newline> Hsap\GRIA2 <newline> Hsap\GRID1 <newline> Hsap\GRIN3A <newline> Hsap\GRIK3 <newline> Hsap\GRIN2A <newline> Hsap\GRIK1 <newline> Hsap\GRIK2 <newline> Hsap\GRIA1 <newline> Hsap\GRIK4 <newline> Hsap\GRIN2B <newline> Hsap\GRIA3	IPR001320:Ionotropic glutamate receptor	-	Integral part of a neural sensory system in the antenna that provides the neural basis for the response to environmental changes in temperature (thermosensation) (PubMed:27126188, PubMed:27656904). Together with Ir25a and Ir93a, mediates the response of the dorsal organ cool cells, a trio of cool-responsive neurons, to cooling and is required for cool avoidance behavior (PubMed:27126188, PubMed:2…	Belongs to the glutamate-gated ion channel (TC 1.A.10.1) family.
256	FBgn0031228	ND-15	NADH dehydrogenase (ubiquinone) 15 kDa subunit	21B3-21B3	Insufficient genetic data for FlyBase to solicit a summary. [Date last reviewed: 2016-06-30]	mitochondrial respiratory chain complex I assembly ; GO:0032981 | involved_in inferred from sequence or structural similarity with UniProtKB:O43920	mitochondrial respiratory chain complex I ; GO:0005747 | part_of inferred from sequence or structural similarity with UniProtKB:O43920	-	Hsap\NDUFS5	IPR019342:NADH:ubiquinone oxidoreductase, iron-sulphur subunit 5	CG14044	-	-
257	FBgn0031247	CG11562	-	21B7-21B7	Insufficient genetic data for FlyBase to solicit a summary. [Date last reviewed: 2016-06-30]	mitochondrial cytochrome c oxidase assembly ; GO:0033617 | involved_in inferred from biological aspect of ancestor with PANTHER:PTN001999899	mitochondrion ; GO:0005739 | located_in inferred from sequence or structural similarity with HGNC:40045 <newline> mitochondrion ; GO:0005739 | is_active_in inferred from biological aspect of ancestor with PANTHER:PTN001999899	molecular_function ; GO:0003674 | enables no biological data available	Hsap\PET117	IPR031568:Protein Pet117, mitochondrial	CG31624 <newline> CG31988	-	-
258	FBgn0031263	Tspo	Translocator protein	21E2-21E2	Translocator protein (Tspo) encodes a protein localized in the outer mitochondrial membrane that is thought to be involved in various pathways, including steroid and heme biosynthesis, apoptosis, protein import, cell proliferation and differentiation and also has been proposed to participate in the formation of the mitochondrial permeability transition pore. [Date last reviewed: 2019-03-14]	positive regulation of apoptotic process ; GO:0043065 | involved_in inferred from mutant phenotype <newline> regulation of oxidative phosphorylation ; GO:0002082 | involved_in inferred from mutant phenotype <newline> determination of adult lifespan ; GO:0008340 | involved_in inferred from mutant phenotype	integral component of membrane ; GO:0016021 | is_active_in inferred from biological aspect of ancestor with PANTHER:PTN000006619 <newline> mitochondrial outer membrane ; GO:0005741 | is_active_in inferred from biological aspect of ancestor with PANTHER:PTN000006566 <newline> mitochondrial outer membrane ; GO:0005741 | located_in inferred from direct assay	-	Hsap\TSPO2 <newline> Hsap\TSPO	IPR004307:TspO/MBR-related protein <newline> IPR038330:TspO/MBR-related superfamily	Kr-h2 <newline> Rab1 <newline> CG15098 <newline> Pp2A-29B <newline> ScsbetaA <newline> Ipo9 <newline> CG32638 <newline> CG33303 <newline> CG2064 <newline> CG9662 <newline> CG1416 <newline> CG2070 <newline> CG11857 <newline> bbc <newline> COX4 <newline> CG13220 <newline> Pdhb <newline> Arl8 <newline> Sc2 <newline> GCS2beta <newline> strat <newline> Mcad <newline> UQCR-C2 <newline> Arf79F <newline>…	-	-
[truncated: 581 more rows]
