# Supplementary material for: New molecular components of high and low affinity iron import systems in Drosophila
Source: Nat Commun. 2025 Jul 1;16:5662. doi: 10.1038/s41467-025-60758-6 (PMC12218971; doi:10.1038/s41467-025-60758-6)
Supplement: Supplementary file 7 — Supplementary Data 4 [file 41467_2025_60758_MOESM7_ESM.xlsx]

## Sheet: Cluster info
	Supplementary Data 4. K-means cluster analysis of 750 differentially expressed genes (DEGs) in BRGC, gut, and WB samples.
	For each cluster (C), the geometric mean of gene expression between two replicates is presented.
	The percentage of gene expression is calculated relative to the maximum geometric mean (yellow highlighted column) of each gene within the dataset.
	Genes linked to iron metabolism are shown in green.
	BRGC (88 gene)		gut (486 gene)		WB (176 gene)
	cluster number	# of genes	cluster number	# of genes	cluster number	# of genes
	C1	19	C1	8	C1	8
	C2	11	C2	23	C2	25
	C3	58	C3	39	C3	16
			C4	108	C4	18
			C5	86	C5	31
			C6	18	C6	19
			C7	22	C7	14
			C8	65	C8	45
			C9	16
			C10	101

## Sheet: BRGC
Number	Cluster	FLyBaseID	Symbol	GEOMean-4hr_BPS	GEOMean-8hr_BPS	GEOMean-12hr_BPS	GEOMean-16hr_BPS	GEOMean-4hr_FAC	GEOMean-8hr_FAC	GEOMean_12hr_FAC	GEOMean_16hr_FAC	Max Data	BPS-4hr (% of Max)	BPS-8hr (% of Max)	BPS-12hr (% of Max)	BPS-16hr (% of Max)	FAC-4hr (% of Max)	FAC-8hr (% of Max)	FAC-8hr (% of Max)	FAC-8hr (% of Max)
1	1	FBgn0001223	Hsp22	57.9571	45.3438	45.2864	40.1156	70.3172	99.9442	91.3336	101.19	101.19	57.2755	44.8106	44.7539	39.6439	69.4903	98.7689	90.2596	100
2	1	FBgn0001225	Hsp26	264.239	178.605	176.782	149.611	244.127	334.684	315.842	315.496	334.684	78.9519	53.3652	52.8207	44.7023	72.9426	100	94.3703	94.2667
3	1	FBgn0001230	Hsp68	127.818	92.7132	75.7727	60.5955	142.948	223.598	194.145	197.757	223.598	57.1641	41.4643	33.8879	27.1002	63.9306	100	86.8278	88.4432
4	1	FBgn0013275	Hsp70Aa	121.731	110.117	100.398	78.7001	160.405	247.426	206.843	230.676	247.426	49.1988	44.5052	40.577	31.8075	64.8295	100	83.598	93.2301
5	1	FBgn0013276	Hsp70Ab	121.731	110.117	100.398	78.7001	160.405	247.426	206.843	230.676	247.426	49.1988	44.5052	40.577	31.8075	64.8295	100	83.598	93.2301
6	1	FBgn0051354	Hsp70Bbb	109.436	101.744	96.5761	60.6847	154.833	248.743	202.144	240.441	248.743	43.9959	40.9034	38.8257	24.3966	62.2461	100	81.2663	96.6628
7	1	FBgn0013279	Hsp70Bc	197.128	182.232	134.183	109.976	258.613	397.884	322.599	335.563	397.884	49.5442	45.8004	33.7241	27.6402	64.9971	100	81.0788	84.337
8	1	FBgn0031629	Clect27	17.7753	13.7584	12.9284	19.6216	20.2995	24.8153	9.30966	6.97973	24.8153	71.6305	55.4432	52.0984	79.0707	81.8023	100	37.5159	28.1268
9	1	FBgn0010358	deltaTry	12.2981	1.07484	13.1131	10.9257	19.6872	13.3271	6.29225	5.87741	19.6872	62.4677	5.45961	66.6072	55.4964	100	67.6944	31.9611	29.854
10	1	FBgn0034885	Eglp4	3.99357	2.15647	1.79087	7.09388	6.95482	4.60217	3.12423	3.55766	7.09388	56.296	30.3991	25.2452	100	98.0396	64.8752	44.0412	50.1511
11	1	FBgn0010359	gammaTry	12.2981	1.07484	13.1131	10.9257	19.6872	13.3271	6.29225	5.87741	19.6872	62.4677	5.45961	66.6072	55.4964	100	67.6944	31.9611	29.854
12	1	FBgn0002534	Lcp3	26.3045	18.9858	31.9296	48.5143	29.7923	61.2058	30.4246	28.6545	61.2058	42.9771	31.0195	52.1675	79.2642	48.6755	100	49.7087	46.8166
13	1	FBgn0264695	Mhc	60.7746	42.6527	47.5031	56.5058	93.4587	91.1661	66.2888	37.892	93.4587	65.0283	45.638	50.8279	60.4607	100	97.5469	70.9285	40.5442
14	1	FBgn0028544	Vajk3	17.553	7.91977	11.7409	16.1583	21.8048	20.7293	11.9434	8.94999	21.8048	80.5005	36.3212	53.8453	74.1045	100	95.0677	54.774	41.0459
15	1	FBgn0050031	CG30031	12.2981	1.07484	13.1131	10.9257	19.6872	13.3271	6.29225	5.87741	19.6872	62.4677	5.45961	66.6072	55.4964	100	67.6944	31.9611	29.854
16	1	FBgn0052603	CG32603	7.01298	5.06222	6.73799	7.1649	5.86355	10.2054	4.83673	4.69963	10.2054	68.718	49.6031	66.0234	70.2066	57.4551	100	47.3936	46.0502
17	1	FBgn0085475	CG34446	8.24286	5.84001	6.67037	10.7638	13.7332	13.0406	3.92849	9.44843	13.7332	60.0216	42.5249	48.5713	78.378	100	94.9573	28.6058	68.8002
18	1	FBgn0262577	CG43117	9.40344	5.60617	8.1968	5.62184	6.04955	10.4678	4.03262	5.23945	10.4678	89.8319	53.5563	78.3048	53.7059	57.7919	100	38.524	50.053
19	1	FBgn0036677	CG13023	3.46827	1.66489	2.05989	0.914622	3.36988	3.55351	2.8415	2.12422	3.55351	97.6012	46.8521	57.9677	25.7385	94.8324	100	79.9631	59.7781
20	2	FBgn0025686	Amnionless	3.64382	2.80784	1.74107	7.92532	3.74692	4.4585	3.51334	2.81735	7.92532	45.977	35.4287	21.9685	100	47.2778	56.2564	44.3306	35.5487
21	2	FBgn0067782	att-ORFB	2.8782	0.0949316	7.20329	6.68911	1.00613	0.0805481	2.75502	0.001	7.20329	39.9568	1.31789	100	92.8619	13.9677	1.11821	38.2467	0.0138825
22	2	FBgn0042206	GstD10	3.16214	1.12991	1.00992	2.02002	2.31415	2.7838	2.39924	2.93718	3.16214	100	35.7325	31.9379	63.8813	73.1829	88.0353	75.8738	92.8858
23	2	FBgn0033554	Lsm10	3.0521	3.39005	3.59496	3.03263	2.79054	1.19242	2.20494	3.15471	3.59496	84.8994	94.3	100	84.3577	77.6235	33.1691	61.3343	87.7535
24	2	FBgn0003067	Pepck	9.98199	8.40335	21.4617	22.0049	11.5389	18.1729	9.11953	17.5692	22.0049	45.3626	38.1885	97.5316	100	52.4379	82.5854	41.4431	79.8423
25	2	FBgn0050051	Tmem18	6.09282	2.80177	6.64626	5.39147	3.50631	5.72605	3.26979	5.63067	6.64626	91.6728	42.1556	100	81.1204	52.7561	86.1545	49.1974	84.7194
26	2	FBgn0004360	Wnt2	3.70308	2.83915	8.21982	7.41308	3.8414	3.70078	3.94442	3.79424	8.21982	45.0506	34.5403	100	90.1854	46.7333	45.0227	47.9867	46.1596
27	2	FBgn0034901	CG11300	8.43933	2.50015	9.66908	4.76743	4.49715	7.6722	1.76854	6.56103	9.66908	87.2816	25.8572	100	49.3059	46.5106	79.3478	18.2907	67.8558
28	2	FBgn0029588	CG14798	4.52286	3.99821	4.13696	3.96213	1.83158	3.5509	2.74968	2.82006	4.52286	100	88.3998	91.4676	87.6022	40.4961	78.5101	60.7952	62.3511
29	2	FBgn0042173	CG18853	7.77085	0.001	0.0814923	0.0777367	0.0749667	0.13312	0.001	0.001	7.77085	100	0.0128686	1.04869	1.00036	0.964716	1.71307	0.0128686	0.0128686
30	2	FBgn0085217	CG34188	2.96599	6.13181	2.11067	2.55217	4.1629	2.18579	3.57076	2.85733	6.13181	48.3706	100	34.4216	41.6219	67.8903	35.6468	58.2334	46.5984
31	3	FBgn0015010	Ag5r	1.93219	1.61439	2.81593	42.7999	1.88496	1.6007	1.23036	1.25071	42.7999	4.51448	3.77196	6.57928	100	4.40413	3.73997	2.87468	2.92223
32	3	FBgn0034197	Cda9	0.592495	0.779487	0.238671	115.091	0.130192	0.544944	0.281073	0.182631	115.091	0.514805	0.677278	0.207376	100	0.113121	0.473489	0.244218	0.158684
33	3	FBgn0020906	Jon25Bi	28.4772	7.06709	23.5153	72.8437	17.3466	9.14846	8.00684	4.72884	72.8437	39.0935	9.70172	32.2819	100	23.8134	12.559	10.9918	6.49176
34	3	FBgn0035665	Jon65Aiii	18.3542	4.73551	30.6657	127.255	22.0235	7.67386	9.57104	7.5815	127.255	14.4231	3.72126	24.0978	100	17.3065	6.03028	7.52113	5.9577
35	3	FBgn0250815	Jon65Aiv	56.3329	20.3415	77.8109	238.187	48.618	33.0833	27.2728	18.4441	238.187	23.6507	8.54014	32.6681	100	20.4117	13.8897	11.4502	7.74356
36	3	FBgn0002578	Kaz-m1	0.501278	0.238348	0.560708	138.124	0.552367	0.794528	0.321826	0.310958	138.124	0.36292	0.172561	0.405946	100	0.399907	0.575228	0.232998	0.22513
37	3	FBgn0004427	LysD	106.503	36.2365	72.161	229.828	110.772	76.4417	43.1749	36.5485	229.828	46.3403	15.7667	31.3978	100	48.1976	33.2603	18.7857	15.9025
38	3	FBgn0052557	Mco4	0.00583095	0.037229	0.124443	12.2855	0.0138203	0.0150997	0.0250799	0.00583095	12.2855	0.047462	0.303032	1.01292	100	0.112492	0.122906	0.204142	0.047462
39	3	FBgn0040950	Muc26B	2.40007	0.344404	0.20939	332.867	0.355117	1.97754	0.274773	0.133079	332.867	0.72103	0.103466	0.0629049	100	0.106684	0.594093	0.0825473	0.0399796
40	3	FBgn0051439	Muc96D	7.45991	2.21973	2.24858	1340.95	1.71789	5.74249	1.55813	2.10457	1340.95	0.556317	0.165535	0.167686	100	0.12811	0.428242	0.116196	0.156947
41	3	FBgn0051901	Mur29B	0.409688	0.178541	0.108374	5.9207	0.176929	0.301048	0.0992774	0.226462	5.9207	6.91958	3.01554	1.83043	100	2.98832	5.08467	1.67678	3.82492
42	3	FBgn0036947	obst-F	0.141121	0.353365	0.120083	70.0387	0.212401	0.139104	0.189352	0.00812404	70.0387	0.201489	0.504528	0.171453	100	0.303262	0.198611	0.270353	0.0115994
43	3	FBgn0036228	obst-G	0.11241	0.0119164	0.001	14.4175	0.0184662	0.001	0.001	0.006245	14.4175	0.779675	0.0826519	0.006936	100	0.128081	0.006936	0.006936	0.0433153
44	3	FBgn0053983	obst-H	0.001	0.001	0.00921954	8.6032	0.00911043	0.001	0.001	0.12	8.6032	0.0116236	0.0116236	0.107164	100	0.105896	0.0116236	0.0116236	1.39483
45	3	FBgn0036940	obst-J	2.40098	1.61499	2.86581	83.0392	1.23556	1.95987	1.39387	0.960614	83.0392	2.89138	1.94486	3.45115	100	1.48792	2.36017	1.67856	1.15682
46	3	FBgn0038973	Pebp1	43.3352	9.31001	28.6841	92.8905	23.3588	10.4163	12.3091	4.96583	92.8905	46.6519	10.0226	30.8795	100	25.1466	11.2135	13.2512	5.3459
47	3	FBgn0040959	Peritrophin-15a	5.05166	2.04166	4.88835	637.318	2.30348	3.06635	2.00292	1.23643	637.318	0.792644	0.320352	0.76702	100	0.361433	0.481133	0.314273	0.194006
48	3	FBgn0040958	Peritrophin-15b	0.0311127	0.001	1.41959	133.246	0.048	0.0260192	0.0159687	0.0264197	133.246	0.0233498	0.000750492	1.06539	100	0.0360236	0.0195272	0.0119844	0.0198278
49	3	FBgn0051956	pgant4	0.266092	0.154029	0.219725	17.4344	0.160474	0.295655	0.139825	0.112996	17.4344	1.52625	0.883478	1.26029	100	0.920445	1.69581	0.802005	0.648118
50	3	FBgn0051015	PH4alphaPV	0.512925	0.112827	0.47558	15.4899	0.292472	0.303129	0.136132	0.084303	15.4899	3.31135	0.728393	3.07026	100	1.88815	1.95694	0.878846	0.544245
51	3	FBgn0030984	tgy	0.0943875	0.001	0.0304959	6.30242	0.00774597	0.161214	0.001	0.0868332	6.30242	1.49764	0.0158669	0.483876	100	0.122905	2.55797	0.0158669	1.37778
52	3	FBgn0032075	Tsp29Fb	1.72386	0.370481	1.21736	16.5137	1.77614	1.81281	0.537498	0.872483	16.5137	10.4389	2.24347	7.3718	100	10.7555	10.9776	3.25485	5.28337
53	3	FBgn0040060	yip7	8.93049	2.93423	14.5139	62.3735	17.4768	9.65951	5.69074	8.62535	62.3735	14.3178	4.70428	23.2694	100	28.0196	15.4866	9.12365	13.8286
54	3	FBgn0036363	CG10140	0.00608276	0.001	0.032249	21.6867	0.0122882	0.0111355	0.0109545	0.001	21.6867	0.0280484	0.00461113	0.148704	100	0.0566625	0.0513474	0.0505124	0.00461113
55	3	FBgn0036361	CG10154	0.941613	0.118262	0.665026	103.54	0.38703	0.59332	0.0164621	0.0117047	103.54	0.909419	0.114219	0.642288	100	0.373797	0.573035	0.0158992	0.0113045
56	3	FBgn0038431	CG10405	0.0824864	0.0802371	0.305352	13.5463	0.121227	0.01253	0.0593296	0.0858545	13.5463	0.60892	0.592316	2.25413	100	0.894906	0.092497	0.437975	0.633784
57	3	FBgn0036362	CG10725	2.71869	0.7385	3.15764	481.844	1.61129	2.04588	0.693325	0.475526	481.844	0.564226	0.153265	0.655323	100	0.3344	0.424594	0.14389	0.0986887
58	3	FBgn0030073	CG10962	5.7603	1.9252	11.1692	45.6822	7.4359	4.8928	3.48155	1.91131	45.6822	12.6095	4.21434	24.4497	100	16.2775	10.7105	7.62125	4.18394
59	3	FBgn0039671	CG11470	1.78042	0.888448	1.44884	19.3702	1.0848	0.483605	0.218637	0.492749	19.3702	9.19155	4.58668	7.47974	100	5.60034	2.49665	1.12873	2.54385
60	3	FBgn0037563	CG11672	0.357441	0.229214	0.00974679	39.4526	0.00964365	0.0944722	0.001	0.001	39.4526	0.906001	0.580985	0.0247051	100	0.0244436	0.239457	0.00253469	0.00253469
61	3	FBgn0033541	CG12934	6.31892	2.50483	7.75709	870.996	3.99157	6.25739	1.41675	1.97942	870.996	0.725481	0.287583	0.8906	100	0.458276	0.718417	0.162658	0.227259
62	3	FBgn0033788	CG13323	3.6146	0.801313	1.6084	15.2629	2.25517	0.265857	0.812031	0.610311	15.2629	23.6823	5.25007	10.538	100	14.7755	1.74185	5.3203	3.99866
63	3	FBgn0033789	CG13324	0.482292	0.0325423	0.521893	14.6983	0.679955	0.450646	0.001	0.0207605	14.6983	3.28128	0.221401	3.5507	100	4.62607	3.06597	0.0068035	0.141244
64	3	FBgn0035325	CG13806	0.106057	0.0153623	0.294713	32.066	0.134443	0.241876	0.169493	0.0766029	32.066	0.330745	0.0479084	0.919085	100	0.419271	0.754307	0.528577	0.238891
65	3	FBgn0032024	CG14273	0.805621	0.405823	0.503486	24.6424	0.289683	0.583498	0.309645	0.181461	24.6424	3.26925	1.64684	2.04317	100	1.17554	2.36786	1.25655	0.736375
66	3	FBgn0038643	CG14300	4.05485	1.6737	1.1465	362.288	1.16366	4.492	0.88989	0.937449	362.288	1.11923	0.46198	0.316461	100	0.321196	1.2399	0.24563	0.258758
67	3	FBgn0030929	CG15043	5.91106	1.16476	3.21826	16.9691	3.47103	2.56976	1.52956	0.829358	16.9691	34.8342	6.864	18.9654	100	20.455	15.1437	9.0138	4.88745
68	3	FBgn0032663	CG15153	0.0250998	0.0126886	0.001	18.5946	0.001	0.011619	0.0619274	0.0628729	18.5946	0.134984	0.0682378	0.00537789	100	0.00537789	0.0624854	0.333039	0.338124
69	3	FBgn0260393	CG17147	0.0659924	0.077923	0.020199	12.2469	0.0118743	0.00793725	0.00591608	0.214663	12.2469	0.538851	0.636268	0.164932	100	0.096958	0.0648104	0.0483068	1.75279
70	3	FBgn0036227	CG17826	4.73674	1.9861	0.981656	958.881	1.14898	3.30455	0.616036	0.748649	958.881	0.493986	0.207127	0.102375	100	0.119826	0.344626	0.0642453	0.0780753
71	3	FBgn0050025	CG30025	11.696	9.11374	12.5281	96.8614	18.5812	12.91	6.10879	5.62899	96.8614	12.075	9.40905	12.9341	100	19.1833	13.3283	6.30674	5.81139
72	3	FBgn0052302	CG32302	2.51425	1.49784	2.23952	84.2983	2.29347	2.18423	1.00478	0.373642	84.2983	2.98256	1.77683	2.65667	100	2.72066	2.59107	1.19193	0.443237
73	3	FBgn0053985	CG33985	0.001	0.001	0.0203224	8.19998	0.001	0.164024	0.001	0.001	8.19998	0.0121952	0.0121952	0.247835	100	0.0121952	2.0003	0.0121952	0.0121952
74	3	FBgn0085280	CG34251	2.4504	1.81348	2.54357	20.7726	2.99334	2.14193	2.24349	2.06829	20.7726	11.7963	8.73018	12.2449	100	14.41	10.3113	10.8002	9.95681
75	3	FBgn0085311	CG34282	0.702914	0.0192614	0.206964	151.8	0.385917	1.09845	0.356546	0.209533	151.8	0.463054	0.0126887	0.13634	100	0.254228	0.723622	0.234879	0.138033
76	3	FBgn0264488	CG43896	0.985466	0.740744	0.120561	292.058	0.615285	0.87638	0.118372	0.0590424	292.058	0.337422	0.253629	0.0412799	100	0.210672	0.300071	0.0405304	0.020216
77	3	FBgn0034288	CG5084	5.09436	1.61055	8.24396	335.312	3.00717	3.4321	1.11696	0.533444	335.312	1.51929	0.480313	2.45859	100	0.896828	1.02355	0.333112	0.159089
78	3	FBgn0038353	CG5399	2.05473	0.814918	1.82259	36.6682	2.14096	1.55259	0.236347	0.257161	36.6682	5.60357	2.22241	4.97049	100	5.83874	4.23417	0.644557	0.70132
79	3	FBgn0036766	CG5506	0.539483	0.146458	0.177471	44.9784	0.729356	0.712153	0.279483	0.557548	44.9784	1.19943	0.325619	0.39457	100	1.62157	1.58332	0.621372	1.23959
80	3	FBgn0039453	CG6403	0.0226495	0.0278747	0.777176	9.6536	1.165	0.405448	0.001	0.001	9.6536	0.234622	0.28875	8.05063	100	12.068	4.19997	0.0103588	0.0103588
81	3	FBgn0036952	CG6933	8.96971	2.08891	12.3788	414.192	7.71304	6.5833	1.98692	2.28039	414.192	2.16559	0.504335	2.98867	100	1.86219	1.58943	0.479711	0.550563
82	3	FBgn0036951	CG7017	2.70066	0.702282	1.082	448.667	0.614114	2.94171	0.265992	0.128016	448.667	0.601929	0.156526	0.241159	100	0.136875	0.655656	0.0592851	0.0285324
83	3	FBgn0036226	CG7252	0.219465	0.10144	0.615516	75.1371	0.267522	0.833588	0.0474342	0.0484355	75.1371	0.292086	0.135006	0.81919	100	0.356045	1.10942	0.0631301	0.0644628
84	3	FBgn0039670	CG7567	6.00157	2.20668	4.3059	114.647	2.434	3.2031	1.49916	0.55545	114.647	5.23481	1.92476	3.75578	100	2.12303	2.79387	1.30763	0.484486
85	3	FBgn0038645	CG7714	2.31323	1.6498	3.70811	258.875	4.96797	3.10981	0.844078	2.64282	258.875	0.893572	0.637295	1.4324	100	1.91906	1.20128	0.326056	1.02089
86	3	FBgn0038646	CG7715	3.37964	3.56467	1.09783	373.425	2.375	3.10276	1.95998	2.02048	373.425	0.905039	0.954587	0.293989	100	0.636004	0.830894	0.524865	0.541067
87	3	FBgn0035781	CG8560	0.0072111	0.109982	0.0104881	10.5104	0.0103441	0.203494	0.0106301	0.00932738	10.5104	0.0686095	1.04641	0.0997881	100	0.098418	1.93613	0.10114	0.0887447
88	3	FBgn0039591	CG9988	0.145739	0.0118322	0.00583095	14.7997	0.00583095	0.107373	0.00842615	0.001	14.7997	0.984749	0.0799489	0.0393992	100	0.0393992	0.725512	0.0569348	0.00675692

## Sheet: gut
Number	Cluster	FLyBaseID	Symbol	GEOMean-4hr_BPS	GEOMean-8hr_BPS	GEOMean-12hr_BPS	GEOMean-16hr_BPS	GEOMean-4hr_FAC	GEOMean-8hr_FAC	GEOMean_12hr_FAC	GEOMean_16hr_FAC	Max Data	BPS-4hr (% of Max)	BPS-8hr (% of Max)	BPS-12hr (% of Max)	BPS-16hr (% of Max)	FAC-4hr (% of Max)	FAC-8hr (% of Max)	FAC-8hr (% of Max)	FAC-8hr (% of Max)
1	1	FBgn0011672	Mvl	105.312	38.3646	79.4688	107.89	23.3987	16.9196	37.0568	33.0696	107.89	97.6108	35.559	73.6571	100	21.6876	15.6822	34.3468	30.6512
2	1	FBgn0032809	CG13078 (Fire)	12.8287	4.98835	12.1632	27.5248	0.284199	0.699054	0.297817	0.352471	27.5248	46.6078	18.1231	44.1901	100	1.03252	2.53972	1.08199	1.28056
3	1	FBgn0032810	CG13077 (Fire-like)	44.8592	18.1002	36.6123	66.2969	1.64224	1.60692	1.89349	1.27184	66.2969	67.664	27.3017	55.2247	100	2.4771	2.42382	2.85608	1.9184
4	1	FBgn0034438	CG9416	14.0673	12.8327	13.0015	26.3184	3.26839	6.19333	11.4643	12.6353	26.3184	53.4502	48.7594	49.4008	100	12.4186	23.5323	43.5598	48.0093
5	1	FBgn0036023	CG18179	437.172	579.78	1237.69	1547.21	155.63	107.31	397.599	335.939	1547.21	28.2555	37.4727	79.9953	100	10.0588	6.93575	25.6979	21.7126
6	1	FBgn0036575	CG5157 (Firewood)	172.7	39.7697	84.3097	137.78	7.80688	7.42316	10.9778	9.05464	172.7	100	23.0282	48.8187	79.7801	4.5205	4.2983	6.35659	5.243
7	1	FBgn0038873	CG5892	35.5133	45.9077	87.7812	121.966	4.73855	17.8138	48.7829	36.7772	121.966	29.1174	37.6399	71.9721	100	3.88516	14.6056	39.9973	30.1538
8	1	FBgn0039882	Rift	41.8418	15.9733	32.9399	48.2076	10.4745	8.31884	18.1345	18.0952	48.2076	86.795	33.1343	68.3293	100	21.728	17.2563	37.6176	37.5361
9	2	FBgn0001122	Galphao	16.7656	9.70465	7.87812	13.8051	8.61623	4.28361	16.6037	9.08771	16.7656	100	57.8842	46.9897	82.3415	51.3923	25.5499	99.0341	54.2044
10	2	FBgn0005666	bt	24.1232	25.0336	7.61244	12.3271	12.7866	6.16594	23.3534	7.41894	25.0336	96.3632	100	30.4089	49.242	51.0775	24.6306	93.2879	29.6359
11	2	FBgn0011592	fra	9.77805	5.11791	4.82578	6.82504	4.68607	2.79171	7.43018	4.64325	9.77805	100	52.3408	49.3532	69.7996	47.9243	28.5508	75.9884	47.4865
12	2	FBgn0014163	fax	8.1958	6.4062	3.68577	7.30015	5.20499	3.00676	7.73728	3.32645	8.1958	100	78.1644	44.9714	89.0718	63.5079	36.6865	94.4054	40.5872
13	2	FBgn0030976	CG7378	6.67637	4.73197	4.26188	6.07472	4.39184	2.32343	8.83303	3.71283	8.83303	75.5841	53.5713	48.2494	68.7727	49.7207	26.3039	100	42.0335
14	2	FBgn0032066	LManIII	87.6557	89.1267	86.7154	72.1315	46.4939	22.3266	139.908	77.143	139.908	62.6523	63.7037	61.9802	51.5564	33.2317	15.958	100	55.1383
15	2	FBgn0033919	CG8547	8.26593	6.05165	4.43075	6.88521	4.64848	2.38534	9.79745	4.78703	9.79745	84.3682	61.7676	45.2236	70.2756	47.4458	24.3465	100	48.86
16	2	FBgn0036663	CG9674	66.8069	44.1493	39.5058	46.6502	32.0724	28.6964	68.9561	43.9736	68.9561	96.8832	64.0253	57.2913	67.6521	46.5114	41.6155	100	63.7705
17	2	FBgn0037447	Neurochondrin	10.3469	10.2406	6.4646	10.2518	6.54474	4.16538	13.5978	7.84057	13.5978	76.0931	75.311	47.5416	75.3934	48.131	30.6328	100	57.6608
18	2	FBgn0038181	CG9297	7.94593	5.86912	3.39192	4.74093	5.02194	2.12472	8.0334	4.86056	8.0334	98.9112	73.0589	42.2227	59.0152	62.5133	26.4485	100	60.5044
19	2	FBgn0039419	CG12290	3.70657	4.1226	3.53506	5.21894	3.85809	1.42319	5.43104	2.8112	5.43104	68.2479	75.9081	65.0898	96.0946	71.0376	26.2048	100	51.7616
20	2	FBgn0039897	CG1674	11.2449	7.51261	6.2615	6.75914	6.89362	2.59999	10.6203	6.82767	11.2449	100	66.8092	55.6831	60.1086	61.3045	23.1216	94.4458	60.718
21	2	FBgn0046689	Takl1	4.98699	3.13472	3.03694	3.60059	3.27875	1.3394	3.60614	3.261	4.98699	100	62.8579	60.8971	72.1996	65.746	26.8579	72.311	65.39
22	2	FBgn0050035	Tret1-1	5.72495	6.05781	3.55491	6.98657	2.87223	2.77071	7.6293	4.35386	7.6293	75.039	79.4019	46.5954	91.5755	37.6473	36.3167	100	57.0676
23	2	FBgn0051712	CG31712	10.521	4.95048	4.61113	7.415	6.76716	4.18233	9.3539	5.54491	10.521	100	47.0534	43.8279	70.4782	64.3206	39.7523	88.9071	52.7034
24	2	FBgn0052311	zormin	11.1649	7.64331	5.62881	7.5306	6.19985	3.50933	11.3294	4.60555	11.3294	98.5479	67.4643	49.6831	66.4693	54.7234	30.9753	100	40.6513
25	2	FBgn0086708	stv	45.866	32.7995	29.8665	38.8458	29.0873	12.5373	54.1678	26.0813	54.1678	84.674	60.5516	55.1369	71.7138	53.6985	23.1454	100	48.1491
26	2	FBgn0086906	sls	6.57014	6.12672	2.20841	3.34826	3.45033	1.65234	6.08718	2.26841	6.57014	100	93.2509	33.6128	50.9618	52.5154	25.1493	92.6492	34.526
27	2	FBgn0259736	CG42390	5.36172	3.47949	2.77203	3.8029	2.87812	1.73794	5.60433	2.39365	5.60433	95.6711	62.0858	49.4623	67.8565	51.3554	31.0107	100	42.7108
28	2	FBgn0263106	DnaJ-1	81.1522	60.0004	34.2758	60.4005	65.6472	22.405	75.2019	42.297	81.1522	100	73.9356	42.2364	74.4286	80.894	27.6086	92.6677	52.1206
29	2	FBgn0264489	CG43897	39.7329	23.0428	16.896	27.0907	18.2705	11.4138	42.8566	19.3008	42.8566	92.7114	53.7673	39.4245	63.2125	42.6318	26.6326	100	45.0359
30	2	FBgn0264695	Mhc	152.149	151.301	84.0503	114.044	90.9551	47.8079	171.332	87.2239	171.332	88.8035	88.3088	49.0569	66.563	53.087	27.9036	100	50.9092
31	2	FBgn0266446	CG45076	23.5111	12.9293	10.3989	13.9283	11.9909	5.21125	21.7774	12.5826	23.5111	100	54.9922	44.2298	59.2416	51.0011	22.1651	92.6261	53.5178
32	3	FBgn0001341	Mybbp1A	25.0007	2.19922	3.62483	2.28431	21.642	4.83892	6.67998	3.67644	25.0007	100	8.79664	14.4989	9.137	86.5655	19.3552	26.7192	14.7053
33	3	FBgn0002780	mod	255.223	40.6173	46.3485	40.3732	218.931	89.5844	74.2047	49.9366	255.223	100	15.9144	18.16	15.8188	85.7802	35.1004	29.0744	19.5659
34	3	FBgn0003062	Fib	122.569	9.11361	12.4734	7.84252	119.742	24.8818	18.975	13.5756	122.569	100	7.4355	10.1766	6.39845	97.6932	20.3002	15.4811	11.0759
35	3	FBgn0010770	ppan	18.7138	1.45339	2.3225	1.79866	15.3263	3.14368	4.30359	3.30527	18.7138	100	7.76641	12.4106	9.61137	81.8981	16.7987	22.9968	17.6622
36	3	FBgn0011824	CG4038	83.5627	9.2955	12.5461	8.36734	75.7272	24.7835	20.5636	11.2768	83.5627	100	11.124	15.014	10.0132	90.6232	29.6585	24.6086	13.495
37	3	FBgn0015393	hoip	69.337	10.2582	11.3385	5.74609	82.9177	30.0356	16.8847	10.4201	82.9177	83.6215	12.3715	13.6744	6.92987	100	36.2234	20.3632	12.5668
38	3	FBgn0023542	Nmd3	43.2737	6.69529	10.894	9.21008	38.3973	13.4884	17.5444	10.6755	43.2737	100	15.472	25.1746	21.2833	88.7313	31.17	40.543	24.6698
39	3	FBgn0025709	CG8083	80.5115	11.055	20.9875	13.6916	77.1653	19.3886	47.1349	32.2168	80.5115	100	13.7309	26.0677	17.0058	95.8438	24.0818	58.5443	40.0152
40	3	FBgn0026196	nop5	110.589	8.42374	14.4858	8.81208	115.274	21.7917	22.4358	14.2958	115.274	95.936	7.30757	12.5664	7.64444	100	18.9042	19.463	12.4015
41	3	FBgn0029148	NHP2	63.8597	7.33716	13.8812	7.87372	71.623	18.7271	15.1604	12.6496	71.623	89.161	10.2441	19.3809	10.9933	100	26.1469	21.1669	17.6614
42	3	FBgn0030720	CG8939	39.5391	3.56798	5.40669	4.49014	32.9457	8.35765	10.7443	5.58455	39.5391	100	9.02393	13.6743	11.3562	83.3242	21.1377	27.1739	14.1241
43	3	FBgn0031040	CG14210	27.8379	2.36011	4.08922	5.18527	20.1304	4.91714	8.84625	6.25368	27.8379	100	8.47805	14.6894	18.6267	72.3129	17.6635	31.7778	22.4647
44	3	FBgn0031851	Aatf	17.9802	2.27856	2.8	3.69526	15.3028	4.32069	6.18563	4.03592	17.9802	100	12.6727	15.5727	20.5519	85.1093	24.0303	34.4026	22.4465
45	3	FBgn0032050	CG13096	57.0709	5.69063	7.16939	7.12881	38.3359	13.0291	13.8867	8.56952	57.0709	100	9.97114	12.5622	12.4911	67.1724	22.8296	24.3324	15.0156
46	3	FBgn0032051	CG13097	20.5404	1.80996	2.7415	2.54979	15.637	4.19893	5.9503	3.71213	20.5404	100	8.81169	13.3469	12.4136	76.1283	20.4423	28.9688	18.0723
47	3	FBgn0032404	RpL7-like	40.7035	7.0928	10.0567	10.1151	30.5849	14.9208	15.459	9.33626	40.7035	100	17.4255	24.7071	24.8508	75.1407	36.6573	37.9795	22.9373
48	3	FBgn0032919	CG9253	81.992	6.74736	8.8558	7.31187	70.4607	14.541	17.0042	10.0732	81.992	100	8.22929	10.8008	8.91778	85.936	17.7347	20.7388	12.2856
49	3	FBgn0033485	RpLP0-like	71.9218	7.91259	12.0485	10.9414	55.533	19.2293	23.5827	14.4255	71.9218	100	11.0017	16.7523	15.2129	77.213	26.7364	32.7894	20.0572
50	3	FBgn0033741	CG8545	51.7223	4.60878	6.00989	5.00189	43.7893	9.71531	10.3319	6.3038	51.7223	100	8.91061	11.6195	9.67065	84.6622	18.7836	19.9757	12.1878
51	3	FBgn0034422	CG7137	11.6095	2.05864	3.33253	2.52634	11.3538	5.41522	5.79214	3.37816	11.6095	100	17.7323	28.7052	21.761	97.7977	46.6447	49.8913	29.0982
52	3	FBgn0035063	CG3594	24.4191	2.09637	2.48459	4.06316	17.9902	4.45179	5.84981	3.53092	24.4191	100	8.58494	10.1748	16.6392	73.6727	18.2307	23.9559	14.4597
53	3	FBgn0035541	CG15019	68.6696	6.95451	8.60511	10.384	47.5711	16.7547	20.0409	13.7438	68.6696	100	10.1275	12.5312	15.1217	69.2754	24.399	29.1845	20.0143
54	3	FBgn0035878	CG7182	50.1215	8.0421	12.4246	10.1457	36.4777	16.5788	19.7184	11.8121	50.1215	100	16.0452	24.7889	20.2422	72.7784	33.0773	39.3412	23.567
55	3	FBgn0036018	CG3335	12.0531	1.3182	2.54381	2.08243	9.21471	3.85741	4.77776	2.87491	12.0531	100	10.9366	21.1051	17.2772	76.4512	32.0036	39.6394	23.8521
56	3	FBgn0036035	CG18178	36.1576	3.29487	4.75944	4.65146	25.4821	7.82731	10.8807	5.30416	36.1576	100	9.11254	13.163	12.8644	70.4752	21.6478	30.0925	14.6696
57	3	FBgn0036187	RIOK1	16.1917	1.22639	2.823	1.96174	15.8696	4.00226	5.60267	2.55516	16.1917	100	7.57418	17.4348	12.1157	98.0108	24.718	34.6021	15.7807
58	3	FBgn0036381	CG8745	50.9452	8.42881	16.5784	14.1706	64.0791	29.6971	46.1197	15.4432	64.0791	79.5036	13.1538	25.8718	22.1142	100	46.3445	71.9731	24.1002
59	3	FBgn0036460	CG5114	37.35	5.586	7.55197	6.57788	35.3716	12.4	11.483	6.8413	37.35	100	14.9558	20.2195	17.6115	94.703	33.1995	30.7442	18.3167
60	3	FBgn0036886	CG9300	13.6357	1.86207	2.96349	2.83773	13.5164	3.74411	5.58299	2.91364	13.6357	100	13.6559	21.7334	20.8111	99.1255	27.4582	40.944	21.3678
61	3	FBgn0037137	Nopp140	84.7573	9.13645	12.4991	11.171	69.9947	18.4036	22.3562	14.6064	84.7573	100	10.7795	14.7469	13.18	82.5825	21.7132	26.3767	17.2332
62	3	FBgn0037248	srl	29.178	3.30405	4.79791	5.10013	32.9526	5.62249	9.82588	5.96455	32.9526	88.5452	10.0267	14.56	15.4772	100	17.0623	29.8182	18.1004
63	3	FBgn0038473	Ns1	46.7796	8.03384	12.029	9.89356	41.1161	16.3687	19.6223	11.4528	46.7796	100	17.1738	25.7142	21.1493	87.8931	34.9911	41.9463	24.4824
64	3	FBgn0038964	Nop56	93.4418	10.5658	15.7607	9.10967	91.6633	25.2958	22.2158	16.6219	93.4418	100	11.3074	16.8669	9.74903	98.0967	27.0712	23.775	17.7885
65	3	FBgn0053051	CG33051	12.3191	2.61537	2.88318	3.09149	5.52391	3.33723	4.74726	3.14588	12.3191	100	21.2302	23.4041	25.095	44.8401	27.0898	38.5357	25.5365
66	3	FBgn0259937	Nop60B	184.394	12.794	24.9214	15.0685	208.505	38.7226	35.5682	23.1746	208.505	88.4361	6.13605	11.9524	7.22694	100	18.5715	17.0587	11.1146
67	3	FBgn0262656	Myc	38.7742	7.31695	6.18324	9.78671	45.2817	12.1178	14.5086	9.12418	45.2817	85.6287	16.1587	13.655	21.6129	100	26.7609	32.0406	20.1498
68	3	FBgn0262954	Rpb12	21.9965	3.47406	3.12146	6.06633	12.2708	5.44896	10.3918	4.74483	21.9965	100	15.7937	14.1907	27.5786	55.7855	24.772	47.2431	21.5709
69	3	FBgn0266581	pit	34.2315	4.14791	5.7392	3.88007	27.3292	9.88041	9.11624	6.46672	34.2315	100	12.1172	16.7658	11.3348	79.8363	28.8635	26.6312	18.8912
70	3	FBgn0284246	l	21.8599	3.20868	4.54938	3.36806	23.9453	6.47457	6.48936	5.23439	23.9453	91.2911	13.4	18.9991	14.0657	100	27.039	27.1008	21.8598
71	4	FBgn0000173	ben	65.9524	28.2491	38.0117	69.191	29.11	23.3855	69.0673	56.2121	69.191	95.3193	40.8277	54.9373	100	42.0719	33.7985	99.8212	81.2419
72	4	FBgn0003118	pnt	9.44914	5.12631	7.64327	10.6345	4.56483	4.21954	11.1843	6.05419	11.1843	84.4854	45.8347	68.3391	95.0837	40.8145	37.7272	100	54.1309
73	4	FBgn0003345	sd	22.719	15.4774	18.3336	21.8454	11.1774	11.2088	27.6106	18.4917	27.6106	82.2836	56.056	66.4009	79.1196	40.4825	40.5959	100	66.9734
74	4	FBgn0003731	Egfr	6.87311	5.25138	6.12805	7.45578	3.28413	3.39279	7.43716	5.86427	7.45578	92.1851	70.4338	82.192	100	44.0481	45.5056	99.7503	78.654
75	4	FBgn0003870	ttk	16.8389	8.68253	10.2878	15.5552	8.29207	6.72091	15.931	11.1581	16.8389	100	51.5622	61.0955	92.3766	49.2434	39.9129	94.6081	66.2637
76	4	FBgn0004797	mdy	14.041	8.20114	9.82669	10.9699	6.30172	5.43717	13.5624	10.147	14.041	100	58.4083	69.9854	78.1272	44.8807	38.7234	96.591	72.2669
77	4	FBgn0005695	gcl	12.2239	7.08081	9.29644	11.5868	5.89198	5.29807	14.5057	11.8972	14.5057	84.2693	48.8139	64.0881	79.8776	40.6183	36.524	100	82.017
78	4	FBgn0010053	Jheh1	128.493	86.9914	127.953	153.454	60.6698	55.1667	141.019	131.86	153.454	83.7336	56.6888	83.3816	100	39.536	35.9499	91.8966	85.9278
79	4	FBgn0010591	Sply	258.108	155.92	221.696	224.619	122.299	102.292	262.024	231.83	262.024	98.5054	59.5062	84.6089	85.7247	46.6747	39.0391	100	88.4767
80	4	FBgn0010620	CG10939	31.6239	17.8697	27.1923	37.1351	12.1599	9.39039	38.6404	25.319	38.6404	81.8416	46.2463	70.3728	96.1044	31.4693	24.302	100	65.5248
81	4	FBgn0011725	twin	8.34665	5.15785	7.06898	8.86522	3.99388	4.68087	10.7393	7.542	10.7393	77.7207	48.0278	65.8235	82.5494	37.1894	43.5864	100	70.2281
82	4	FBgn0015924	crq	101.543	60.5165	86.2085	91.5539	35.76	30.4579	112.172	88.4499	112.172	90.5248	53.9498	76.8539	81.6193	31.8797	27.1529	100	78.8521
83	4	FBgn0020930	Dgkepsilon	4.90089	3.01475	3.48063	4.32256	2.4365	1.67123	5.4631	3.77327	5.4631	89.7089	55.1839	63.7116	79.1228	44.5992	30.5913	100	69.0683
84	4	FBgn0021944	Coprox	55.8988	50.507	62.8998	72.4995	26.5391	33.3614	78.4694	53.084	78.4694	71.2365	64.3653	80.1584	92.3921	33.821	42.5152	100	67.6494
85	4	FBgn0023215	Mnt	18.7487	11.0349	14.6966	21.6599	6.94516	8.16453	23.659	15.7313	23.659	79.2456	46.6414	62.1187	91.5506	29.3553	34.5093	100	66.492
86	4	FBgn0024273	WASp	48.161	23.6506	31.8746	49.2006	19.9764	16.6885	52.9072	41.0634	52.9072	91.0292	44.702	60.2462	92.994	37.7575	31.5429	100	77.6139
87	4	FBgn0024841	Pcd	7.33938	4.3202	4.70058	5.72716	3.04615	3.36566	7.30635	7.12312	7.33938	100	58.8633	64.0461	78.0334	41.5042	45.8576	99.5501	97.0535
88	4	FBgn0025608	Faf2	34.8479	16.8687	22.7386	28.4578	17.2767	16.3373	34.8911	26.8968	34.8911	99.8762	48.3468	65.1703	81.5618	49.5161	46.8238	100	77.0879
89	4	FBgn0026061	Mipp1	89.8946	43.6838	71.4099	79.0729	21.4117	17.2099	69.737	80.7403	89.8946	100	48.5945	79.4374	87.9619	23.8187	19.1446	77.5764	89.8167
90	4	FBgn0027348	bgm	282.584	209.446	298.56	335.193	137.398	132.008	383.43	287.37	383.43	73.6989	54.6243	77.8656	87.4197	35.8339	34.4281	100	74.9471
91	4	FBgn0027547	CG1927	88.5449	47.5	74.9384	93.4929	36.0778	31.0815	93.2621	81.4788	93.4929	94.7076	50.806	80.1541	100	38.5888	33.2447	99.7532	87.1497
92	4	FBgn0027552	CG10863	243.073	123.304	191.866	233.342	107.243	81.3878	214.433	183.364	243.073	100	50.7272	78.9334	95.9966	44.1195	33.4829	88.2174	75.436
93	4	FBgn0027611	LManII	385.692	299.072	417.813	463.617	199.362	127.88	420.136	351.023	463.617	83.1919	64.5085	90.1203	100	43.0014	27.583	90.6214	75.714
94	4	FBgn0028424	JhI-26	245.833	137.441	187.068	209.291	64.0982	84.0265	202.274	181.714	245.833	100	55.9084	76.0957	85.1355	26.0739	34.1804	82.2814	73.9176
95	4	FBgn0028743	Dhit	9.55074	6.58362	7.00961	9.29819	4.68999	3.49098	9.63098	8.05793	9.63098	99.1669	68.3588	72.7819	96.5446	48.6969	36.2474	100	83.6668
96	4	FBgn0029687	Vap33	97.962	56.281	81.864	114.118	47.815	42.3827	126.697	99.7125	126.697	77.3201	44.4218	64.6141	90.0715	37.7397	33.4521	100	78.7017
97	4	FBgn0029711	Usf	5.33707	3.11383	3.86503	5.46536	2.4989	2.36829	6.40616	4.29205	6.40616	83.3115	48.6069	60.333	85.3141	39.0078	36.9689	100	66.9988
98	4	FBgn0030073	CG10962	42.3384	35.2044	35.7855	53.2435	19.9761	22.7725	59.8419	51.2566	59.8419	70.7503	58.829	59.8	88.9737	33.3815	38.0544	100	85.6533
99	4	FBgn0030345	CG1847	4.36521	2.90188	3.0615	4.49338	2.42468	1.06414	3.52621	3.5513	4.49338	97.1477	64.5812	68.1337	100	53.9612	23.6823	78.4757	79.034
100	4	FBgn0030746	CG9981	41.9446	32.4968	42.7914	49.8116	20.1662	14.8841	50.0492	41.206	50.0492	83.8067	64.9297	85.4987	99.5253	40.2927	29.7389	100	82.331
101	4	FBgn0030968	CG7322	42.2636	25.1202	39.0799	47.4227	20.4555	16.4529	55.6057	49.8199	55.6057	76.0059	45.1755	70.2804	85.284	36.7867	29.5885	100	89.595
102	4	FBgn0031458	aph-1	7.15255	3.53285	6.55025	8.36872	3.48048	1.8111	7.94297	7.36328	8.36872	85.4676	42.215	78.2706	100	41.5891	21.6413	94.9125	87.9857
103	4	FBgn0031813	CG9527	457.227	315.35	465.605	530.579	192.607	203.721	471.601	421.844	530.579	86.1751	59.435	87.754	100	36.3013	38.3959	88.8842	79.5063
104	4	FBgn0031897	CG13784	21.6728	13.638	18.2172	22.8682	8.28299	9.37751	23.9927	14.7769	23.9927	90.3309	56.8423	75.928	95.3131	34.5229	39.0848	100	61.5891
105	4	FBgn0031990	PAPLA1	35.086	21.585	26.9378	36.222	15.2198	13.7533	39.3432	28.4006	39.3432	89.1793	54.8634	68.4689	92.0669	38.6846	34.9573	100	72.1868
106	4	FBgn0032694	MESR3	7.85742	5.14444	6.21988	8.2123	3.1336	3.77451	9.62596	6.696	9.62596	81.6274	53.4433	64.6157	85.3141	32.5536	39.2117	100	69.5619
107	4	FBgn0032715	CG17597	331.518	221.814	322.454	363.013	147.11	135.01	384.638	425.661	425.661	77.8832	52.1104	75.7537	85.2823	34.5604	31.7178	90.3625	100
108	4	FBgn0033212	LRR	42.3077	30.2477	41.9211	55.6771	17.2538	19.5715	54.8855	45.4956	55.6771	75.9875	54.3269	75.2932	100	30.989	35.1517	98.5782	81.7132
109	4	FBgn0033373	CG8080	32.8846	19.5553	31.2307	34.9203	16.1837	12.5997	30.9695	34.2365	34.9203	94.1705	55.9997	89.4343	100	46.3447	36.0814	88.6862	98.0418
110	4	FBgn0033624	CG12384	81.8648	33.2303	50.3972	69.7225	30.5252	24.352	80.8683	75.163	81.8648	100	40.5917	61.5614	85.1679	37.2874	29.7466	98.7827	91.8135
111	4	FBgn0033739	Dyb	4.66109	2.98872	3.63763	4.04916	1.88146	1.70715	4.25752	3.77352	4.66109	100	64.1206	78.0426	86.8715	40.3653	36.6256	91.3417	80.9579
112	4	FBgn0034083	lbk	13.4498	9.75038	11.3647	13.9168	5.54186	5.80923	15.7849	12.9832	15.7849	85.2064	61.7702	71.9975	88.1654	35.1086	36.8024	100	82.2509
113	4	FBgn0034744	Vps20	30.3114	15.3971	21.0201	27.6156	12.4305	12.2697	32.0191	25.1955	32.0191	94.6665	48.0872	65.6484	86.2471	38.8221	38.3198	100	78.6889
114	4	FBgn0035020	CG13585	60.8339	27.3808	54.5784	68.5705	26.7536	18.202	62.8634	67.8097	68.5705	88.7173	39.9309	79.5945	100	39.0162	26.545	91.6771	98.8905
115	4	FBgn0035132	mthl10	22.9905	13.7227	18.551	23.7133	11.3142	8.33795	22.8395	20.4223	23.7133	96.9517	57.8692	78.2305	100	47.7123	35.1615	96.315	86.1215
116	4	FBgn0035189	CG9119	194.753	120.067	217.202	218.484	81.7932	77.6797	272.947	191.215	272.947	71.3519	43.989	79.5768	80.0461	29.9667	28.4596	100	70.0558
117	4	FBgn0035252	CG7970	100.375	54.4929	92.6195	121.313	40.0087	31.3309	125.573	121.295	125.573	79.9332	43.3953	73.7573	96.6072	31.8608	24.9503	100	96.5931
118	4	FBgn0035266	Gk2	63.7888	34.5025	45.2465	56.4088	18.6585	18.2147	49.5464	49.583	63.7888	100	54.0888	70.9318	88.4306	29.2505	28.5547	77.6727	77.73
119	4	FBgn0035484	CG11594	36.2701	25.7453	31.4695	31.0723	15.1781	15.4164	31.0723	28.1926	36.2701	100	70.9824	86.7644	85.6694	41.8475	42.5046	85.6693	77.7297
120	4	FBgn0035497	CG14995	5.35931	4.2141	4.44029	5.22917	2.38761	2.27294	5.84171	3.56085	5.84171	91.7421	72.1382	76.01	89.5143	40.8718	38.9087	100	60.9557
121	4	FBgn0035499	Chd64	577.023	289.386	441.2	552.301	270.92	186.033	518.003	353.256	577.023	100	50.1515	76.4614	95.7155	46.9513	32.2401	89.7716	61.2205
122	4	FBgn0035588	CG10672	136.241	90.8468	123.189	137.666	55.9489	57.7724	146.738	141.525	146.738	92.8464	61.911	83.952	93.8175	38.1285	39.3712	100	96.4478
123	4	FBgn0035708	CG8398	3.82158	2.74034	3.22466	3.83773	2.53034	1.21372	4.0728	3.7204	4.0728	93.8319	67.2839	79.1756	94.2283	62.1279	29.8007	100	91.3475
124	4	FBgn0036024	CG18180	12687	5479.68	11355.4	13377.8	5884.76	3349.86	12558.8	12026.8	13377.8	94.836	40.9611	84.8827	100	43.989	25.0405	93.8782	89.9016
125	4	FBgn0036402	CG6650	3.31203	2.37622	2.34569	2.60773	1.6751	1.03415	3.3647	2.79749	3.3647	98.4347	70.6222	69.7147	77.5028	49.7846	30.7352	100	83.1424
126	4	FBgn0036422	CG3868	1342.76	565.071	985.559	1532.37	633.775	371.694	1124.56	1261.4	1532.37	87.6267	36.8757	64.316	100	41.3592	24.2562	73.387	82.317
127	4	FBgn0036576	CG5151	13.5341	7.82699	9.07623	15.0216	6.63693	4.96521	15.2365	9.35085	15.2365	88.8265	51.3699	59.5689	98.5892	43.5594	32.5875	100	61.3713
128	4	FBgn0036666	TSG101	23.9205	11.9361	15.743	25.0995	11.3953	10.1328	26.9204	21.8103	26.9204	88.8564	44.3385	58.4796	93.2358	42.3295	37.64	100	81.0177
129	4	FBgn0036820	CG6852	54.8725	32.1172	36.9555	55.8949	26.0973	23.2402	57.8365	52.8204	57.8365	94.8753	55.531	63.8964	96.6429	45.1225	40.1826	100	91.3271
130	4	FBgn0037702	CG8176	20.2345	11.363	12.5	16.2291	9.68804	8.56051	19.1581	14.7666	20.2345	100	56.1564	61.7754	80.2052	47.8788	42.3065	94.6801	72.9772
131	4	FBgn0037705	mura	6.08543	3.15724	3.42648	5.42772	3.02035	1.71491	5.97696	5.26915	6.08543	100	51.882	56.3063	89.192	49.6325	28.1806	98.2176	86.5864
132	4	FBgn0037757	CG8516	8.7207	4.09465	5.61238	8.11824	4.24649	3.11782	8.69321	6.1382	8.7207	100	46.9533	64.357	93.0917	48.6943	35.7519	99.6848	70.3865
133	4	FBgn0038257	smp-30	280.903	154.999	260.686	191.313	72.7841	59.4986	276.023	245.843	280.903	100	55.179	92.8029	68.1064	25.9107	21.1812	98.2627	87.5187
134	4	FBgn0038542	TyrR	5.77653	3.59811	3.97871	5.59797	2.87346	2.81089	7.43056	6.81692	7.43056	77.7403	48.4232	53.5453	75.3372	38.6708	37.8289	100	91.7418
135	4	FBgn0038784	CG4362	474.348	401.485	472.297	391.658	312.057	184.149	494.878	498.308	498.308	95.1918	80.5697	94.7802	78.5976	62.6233	36.9549	99.3117	100
136	4	FBgn0038826	Syp	29.4375	13.8904	20.1947	24.5849	12.6051	9.96773	31.3398	26.7636	31.3398	93.9301	44.3219	64.4378	78.4464	40.2208	31.8053	100	85.3981
137	4	FBgn0038829	CG17271	102.246	50.3198	72.3735	108.228	50.5308	33.8747	108.806	93.695	108.806	93.9713	46.2473	66.5162	99.4692	46.4413	31.1331	100	86.1122
138	4	FBgn0039045	CG17119	50.7095	39.3849	62.8235	60.763	24.8451	24.5843	55.199	52.9235	62.8235	80.7173	62.6914	100	96.7201	39.5474	39.1323	87.8637	84.2416
139	4	FBgn0039094	CG10184	32.0106	18.6493	28.7849	21.4111	11.7208	8.63217	32.8576	27.6352	32.8576	97.4224	56.758	87.6051	65.1635	35.6716	26.2715	100	84.1062
140	4	FBgn0039156	CG6178	105.731	90.3424	121.66	122.199	47.4292	51.5084	140.379	130.275	140.379	75.3186	64.3561	86.6656	87.0495	33.7866	36.6925	100	92.8025
141	4	FBgn0039486	caix	12.6899	10.9988	11.4495	15.9329	5.97695	5.13115	12.048	8.58698	15.9329	79.6461	69.0322	71.8611	100	37.5134	32.2049	75.6177	53.8948
142	4	FBgn0040207	kat80	6.55658	3.53071	4.27805	5.44243	2.8773	2.30689	5.83164	5.16885	6.55658	100	53.8498	65.2482	83.0071	43.8842	35.1844	88.9434	78.8345
143	4	FBgn0040507	ACXD	14.1528	9.05872	12.4123	13.757	6.15659	5.21563	13.1331	11.5846	14.1528	100	64.0064	87.7017	97.2033	43.5008	36.8521	92.7949	81.8534
144	4	FBgn0040723	CG5011	35.9557	19.322	25.0307	27.0776	18.9161	7.44548	32.5795	38.531	38.531	93.3162	50.1465	64.9626	70.2748	49.0932	19.3233	84.554	100
145	4	FBgn0040777	CG14767	28.3374	13.3622	18.3853	26.8768	13.1349	11.3138	30.6144	23.3758	30.6144	92.5621	43.6468	60.0543	87.7914	42.9044	36.9556	100	76.3554
146	4	FBgn0041210	HDAC4	11.0202	6.95063	7.58595	11.2527	5.24218	4.08595	11.7624	8.58846	11.7624	93.6896	59.0917	64.4929	95.6667	44.5671	34.7372	100	73.0159
147	4	FBgn0041585	olf186-F	12.5633	5.8249	7.85284	10.3427	5.83528	3.83838	12.6008	10.1424	12.6008	99.7029	46.2265	62.3203	82.0796	46.3089	30.4614	100	80.4904
148	4	FBgn0044823	Spec2	5.81647	3.56213	5.35437	6.22922	2.28673	1.53691	5.01862	3.74594	6.22922	93.374	57.1841	85.9557	100	36.7097	24.6726	80.5658	60.1349
149	4	FBgn0045063	fdl	3.31174	2.49131	3.13903	4.38763	1.55077	2.16518	4.74361	3.16336	4.74361	69.8147	52.5192	66.1738	92.4956	32.6917	45.644	100	66.6866
150	4	FBgn0050069	CG30069	35.8393	25.4577	25.1572	33.949	17.4353	14.0846	39.9326	25.1693	39.9326	89.7494	63.7517	62.999	85.0158	43.6618	35.271	100	63.0295
151	4	FBgn0050115	GEFmeso	26.2452	16.9756	19.0645	26.0394	11.2654	11.0413	27.0785	21.8691	27.0785	96.9224	62.6903	70.4045	96.1626	41.6026	40.7751	100	80.7617
152	4	FBgn0051343	CG31343	851.688	589.405	809.099	1038.41	472.869	270.488	811.946	707.764	1038.41	82.0188	56.7606	77.9174	100	45.538	26.0484	78.1916	68.1587
153	4	FBgn0051635	CG31635	10.6729	7.15758	7.93496	11.1121	4.48429	4.39857	12.4649	8.05003	12.4649	85.6237	57.422	63.6586	89.1476	35.9755	35.2877	100	64.5818
154	4	FBgn0051710	CG31710	9.16064	4.61803	5.3759	8.56771	4.04329	2.78029	7.95173	7.27494	9.16064	100	50.4117	58.6848	93.5274	44.1376	30.3503	86.8032	79.4153
155	4	FBgn0052039	CG32039	11.9543	6.22913	6.93367	9.27749	5.18048	4.10296	11.8395	10.4072	11.9543	100	52.1077	58.0013	77.6078	43.3356	34.3219	99.0395	87.0579
156	4	FBgn0052137	CG32137	25.2686	17.3506	21.3983	29.5762	12.1399	8.80518	30.4018	25.6542	30.4018	83.1156	57.071	70.3849	97.2846	39.9314	28.9627	100	84.3841
157	4	FBgn0052654	Sec16	33.9865	23.6916	24.7582	35.3418	14.7026	15.3153	40.6911	28.9136	40.6911	83.523	58.2229	60.8442	86.8537	36.1321	37.638	100	71.0563
158	4	FBgn0052699	LPCAT	13.6202	11.9003	13.8447	18.7965	5.60578	6.21927	17.9229	13.7664	18.7965	72.4613	63.3115	73.656	100	29.8236	33.0875	95.3523	73.2392
159	4	FBgn0053113	Rtnl1	705.898	397.451	607.075	803.998	320.731	260.347	720.807	576.697	803.998	87.7986	49.4343	75.5071	100	39.8921	32.3816	89.6529	71.7287
160	4	FBgn0053523	CG33523	52.7482	28.7676	39.8557	48.4314	24.2418	17.3056	52.3665	51.154	52.7482	100	54.5376	75.5585	91.8163	45.9576	32.8079	99.2765	96.9779
161	4	FBgn0053965	CG33965	44.3871	22.5295	35.2024	39.1195	20.1617	14.6818	36.5199	34.8151	44.3871	100	50.7568	79.3079	88.1327	45.4226	33.0768	82.2759	78.4352
162	4	FBgn0085188	CG34159	9.58413	4.26352	7.27673	9.01039	4.51305	2.30251	9.06941	8.85453	9.58413	100	44.4852	75.9248	94.0136	47.0887	24.0241	94.6295	92.3874
163	4	FBgn0085205	CG34176	114.551	45.2941	70.6842	103.897	54.6172	37.8927	115.505	94.9937	115.505	99.1742	39.2139	61.1957	89.9505	47.2855	32.8061	100	82.242
164	4	FBgn0259143	CG42258	19.0338	10.3495	15.593	18.4108	8.67563	6.74759	19.3762	14.4255	19.3762	98.233	53.4134	80.475	95.0179	44.7747	34.8242	100	74.4499
165	4	FBgn0259923	sepp4	12.8824	7.07035	9.3333	13.5295	5.2018	5.5294	14.197	11.6617	14.197	90.74	49.8016	65.7413	95.2979	36.6401	38.9476	100	82.1416
166	4	FBgn0260000	CG17570	38.8909	32.2209	34.5591	42.8642	28.707	16.0667	57.4908	44.368	57.4908	67.6471	56.0452	60.1124	74.5584	49.9333	27.9466	100	77.174
167	4	FBgn0260632	dl	22.5499	12.7625	16.5586	25.4162	8.43478	8.38676	23.0742	16.55	25.4162	88.7227	50.2141	65.1497	100	33.1866	32.9977	90.7855	65.116
168	4	FBgn0261360	CG42637	9.29774	7.98055	9.02588	11.6947	4.47277	5.12324	11.8969	10.7296	11.8969	78.1524	67.0806	75.8672	98.2997	37.5959	43.0635	100	90.1878
169	4	FBgn0262512	Vha14-1	305.127	142.272	202.913	323.604	150.297	109.998	322.096	272.685	323.604	94.29	43.9648	62.7041	100	46.4448	33.9916	99.5338	84.2651
170	4	FBgn0262937	Rabex-5	4.06817	2.77821	3.10728	4.42805	1.8954	2.1865	5.29112	4.61296	5.29112	76.8867	52.507	58.7263	83.6882	35.8223	41.3239	100	87.1831
171	4	FBgn0263108	BtbVII	14.349	7.25775	8.7917	13.9908	6.52706	5.79975	13.7518	10.731	14.349	100	50.5803	61.2706	97.5037	45.488	40.4193	95.8385	74.7856
172	4	FBgn0263199	Galk	124.059	91.9147	116.176	152.604	54.3972	47.5236	128.011	124.836	152.604	81.2949	60.2308	76.1294	100	35.646	31.1418	83.8845	81.804
173	4	FBgn0263607	l	10.1184	7.72263	11.702	13.7654	4.94992	4.79266	13.2344	10.9178	13.7654	73.5063	56.1017	85.0101	100	35.9591	34.8167	96.1426	79.3137
174	4	FBgn0264305	CG43783	9.5072	6.07911	7.51175	9.29425	4.34578	3.79597	9.55225	7.28043	9.55225	99.5284	63.6406	78.6386	97.2991	45.4948	39.7391	100	76.217
175	4	FBgn0264556	Gr39a	15.6758	10.4538	9.00167	12.874	7.62099	8.07315	13.5103	10.5282	15.6758	100	66.6879	57.4241	82.1267	48.6164	51.5008	86.1856	67.1624
176	4	FBgn0266136	Gyc76C	12.397	10.6404	12.0343	15.5929	5.96329	6.83051	15.8624	14.306	15.8624	78.1532	67.0792	75.8666	98.3009	37.5938	43.061	100	90.1882
177	4	FBgn0283427	FASN1	607.837	762.07	568.185	655.494	216.547	337.573	660.21	544.282	762.07	79.7612	100	74.558	86.0148	28.4156	44.2969	86.6337	71.4215
178	4	FBgn0284221	Sema5c	8.56887	6.2504	7.48147	8.7403	4.27434	4.10627	9.39951	7.37531	9.39951	91.1629	66.4971	79.5943	92.9867	45.4741	43.686	100	78.4649
179	5	FBgn0000662	fl	17.2851	6.96506	7.47269	10.0771	7.92245	5.73894	14.2867	7.92913	17.2851	100	40.2953	43.2321	58.2998	45.8341	33.2017	82.6535	45.8727
180	5	FBgn0001197	His2Av	88.1007	31.5103	43.7223	47.1427	42.7864	38.5177	71.7013	41.2903	88.1007	100	35.7662	49.6276	53.51	48.5654	43.72	81.3856	46.8671
181	5	FBgn0001285	Jon44E	888.216	215.035	331.925	392.7	530.18	231.756	688.023	377.07	888.216	100	24.2097	37.3699	44.2121	59.6904	26.0922	77.4612	42.4525
182	5	FBgn0002354	l	9.22687	4.4765	5.47119	3.10461	5.37182	4.86778	7.40069	6.23325	9.22687	100	48.5159	59.2963	33.6474	58.2192	52.7566	80.208	67.5554
183	5	FBgn0002579	RpL36	738.38	176.682	296.426	354.016	301.034	153.909	479.399	314.063	738.38	100	23.9283	40.1454	47.945	40.7696	20.8441	64.9258	42.534
184	5	FBgn0002772	Mlc1	321.222	124.853	139.779	173.733	136.258	76.6809	245.619	168.191	321.222	100	38.8681	43.5148	54.085	42.4186	23.8716	76.4639	52.3598
185	5	FBgn0010280	Taf4	16.3048	5.21052	7.4348	10.2606	7.838	4.71808	13.0409	8.01228	16.3048	100	31.9569	45.5988	62.9296	48.0717	28.9367	79.9818	49.1406
186	5	FBgn0010382	CycE	5.63558	2.31846	2.46325	3.61294	2.85241	2.23485	4.31132	1.74301	5.63558	100	41.1397	43.7089	64.1095	50.6143	39.6561	76.5018	30.9287
187	5	FBgn0010423	TpnC47D	111.72	45.2574	50.7246	57.8818	54.4681	30.023	76.1191	54.6284	111.72	100	40.5098	45.4035	51.8098	48.7543	26.8735	68.134	48.8977
188	5	FBgn0010424	TpnC73F	90.673	39.0668	44.0012	52.9937	40.2509	22.3784	75.3252	51.0167	90.673	100	43.0853	48.5273	58.4449	44.3913	24.6804	83.0735	56.2645
189	5	FBgn0011695	EbpIII	42.7486	12.124	12.3954	12.6602	15.483	4.70653	19.5748	28.8512	42.7486	100	28.3612	28.9961	29.6155	36.2188	11.0098	45.7906	67.4904
190	5	FBgn0015031	cype	172.559	69.9327	81.0788	111.594	80.3541	57.8005	124.577	100.954	172.559	100	40.5269	46.9862	64.6701	46.5663	33.4961	72.1941	58.5041
191	5	FBgn0015925	csul	8.86913	1.78593	3.96754	2.89101	8.43304	3.64179	6.12794	4.28775	8.86913	100	20.1364	44.7343	32.5963	95.0831	41.0614	69.0929	48.3447
192	5	FBgn0024315	Picot	260.59	55.3092	97.231	90.9764	178.292	86.4277	255.81	99.804	260.59	100	21.2246	37.3119	34.9117	68.4186	33.1662	98.1659	38.2993
193	5	FBgn0026718	fu12	28.6129	7.86876	9.73876	6.27674	7.17061	5.11879	14.6259	12.1478	28.6129	100	27.5008	34.0363	21.9368	25.0608	17.8898	51.1165	42.4557
194	5	FBgn0027579	mino	47.8437	16.0478	21.5706	15.3574	15.4095	7.37712	32.6885	36.6879	47.8437	100	33.5421	45.0855	32.0992	32.2081	15.4192	68.3235	76.6829
195	5	FBgn0028926	NC2beta	8.37116	2.16856	3.73879	5.34849	3.75258	2.00021	6.68131	3.74167	8.37116	100	25.9051	44.6628	63.8919	44.8275	23.894	79.8133	44.6971
196	5	FBgn0029762	NAAT1	26.4597	11.6605	11.7704	14.6695	17.3696	7.81386	15.633	7.30271	26.4597	100	44.0688	44.4842	55.441	65.6456	29.5312	59.0824	27.5994
197	5	FBgn0030407	CG2543	17.0748	5.29434	9.15706	11.1831	5.57936	3.95541	8.59675	6.61274	17.0748	100	31.0067	53.6291	65.4949	32.676	23.1652	50.3475	38.7281
198	5	FBgn0031090	Rab35	35.7205	14.4008	20.0248	22.5643	16.329	9.37047	26.3987	18.4608	35.7205	100	40.3153	56.0596	63.1689	45.7132	26.2327	73.9034	51.6811
199	5	FBgn0031187	Usp2	20.8189	8.95923	10.2593	12.6952	9.98102	6.448	15.7971	10.0792	20.8189	100	43.0341	49.279	60.979	47.9421	30.9719	75.8787	48.4136
200	5	FBgn0031505	ND-B14.5B	122.575	37.9664	54.5989	77.872	40.6686	29.0552	87.0081	71.0535	122.575	100	30.9739	44.5432	63.53	33.1785	23.704	70.9834	57.9672
201	5	FBgn0031561	IM33	48.5597	22.997	13.2631	10.3188	22.9951	10.6766	27.4691	20.8139	48.5597	100	47.3582	27.3129	21.2497	47.3543	21.9867	56.5678	42.8626
202	5	FBgn0031971	Sirup	21.7523	7.06655	7.4768	7.38756	9.22493	4.12892	17.6903	4.90788	21.7523	100	32.4864	34.3724	33.9621	42.4089	18.9815	81.3262	22.5625
203	5	FBgn0032077	CG9515	12.0636	2.61555	3.90139	3.53285	5.71955	3.77243	6.12294	2.51701	12.0636	100	21.6813	32.3401	29.2852	47.4115	31.2711	50.7554	20.8644
204	5	FBgn0032293	Dpy-30L1	12.3729	3.28276	4.69496	9.12772	5.45528	3.68848	10.6165	5.62174	12.3729	100	26.5319	37.9455	73.7717	44.0905	29.8109	85.8043	45.4358
205	5	FBgn0032614	CG13284	48.4693	17.047	21.1659	25.6872	19.2789	12.3409	26.5642	16.8212	48.4693	100	35.1707	43.6686	52.9968	39.7755	25.4612	54.8062	34.7049
206	5	FBgn0032717	CG10600	14.8454	6.80451	6.18272	9.30727	4.69386	4.17194	10.3872	7.76363	14.8454	100	45.8357	41.6473	62.6945	31.6182	28.1025	69.9693	52.2964
207	5	FBgn0032720	mRpL13	48.9825	12.3977	18.2078	17.9344	22.5606	17.4861	27.4131	14.3513	48.9825	100	25.3105	37.172	36.6139	46.0584	35.6987	55.965	29.2987
208	5	FBgn0033153	Gadd45	6.99398	4.34726	2.60803	3.5197	8.06415	1.12759	5.49205	3.71739	8.06415	86.7293	53.9085	32.3411	43.6463	100	13.9827	68.1045	46.0977
209	5	FBgn0033196	CG1358	13.2604	4.75775	5.99939	7.52404	4.8636	3.04392	7.36078	5.23976	13.2604	100	35.8795	45.243	56.7408	36.6777	22.955	55.5096	39.5144
210	5	FBgn0033294	Mal-A4	204.921	93.0492	116.74	88.385	98.756	48.4023	213.143	108.976	213.143	96.1422	43.6557	54.7708	41.4674	46.3332	22.7088	100	51.1279
211	5	FBgn0033519	CG11825	8.32944	2.51566	2.75812	4.76079	5.96485	4.2798	5.18031	2.18799	8.32944	100	30.202	33.1129	57.1562	71.6117	51.3817	62.1928	26.2682
212	5	FBgn0033699	RpS11	1819.06	485.46	821.276	1166.3	768.479	433.97	1275.55	917.794	1819.06	100	26.6875	45.1484	64.1154	42.246	23.8568	70.1214	50.4543
213	5	FBgn0033802	CG17724	13.2116	4.36816	5.29978	7.84676	3.39223	3.14626	8.93266	5.17947	13.2116	100	33.0631	40.1146	59.3931	25.6762	23.8144	67.6124	39.204
214	5	FBgn0034999	CG3394	68.4663	26.3521	35.4112	23.7609	29.7154	19.2443	41.8624	46.8605	68.4663	100	38.4891	51.7206	34.7045	43.4014	28.1077	61.143	68.4431
215	5	FBgn0035032	ATPsynF	630.258	200.997	268.684	396.543	240.442	174.124	437.845	316.977	630.258	100	31.8913	42.6308	62.9176	38.1497	27.6274	69.4708	50.2933
216	5	FBgn0035091	CG3829	11.9722	3.3132	4.37489	4.87323	4.77371	2.94881	6.70899	6.13438	11.9722	100	27.674	36.5419	40.7044	39.8731	24.6304	56.0378	51.2383
217	5	FBgn0035619	CG10592	520.996	184.073	298.924	343.235	186.751	138.575	330.762	124.266	520.996	100	35.3311	57.3754	65.8807	35.845	26.5982	63.4866	23.8517
218	5	FBgn0035620	CG5150	679.194	194.421	307.237	414.422	139.739	133.728	324.54	67.7995	679.194	100	28.6253	45.2355	61.0167	20.5743	19.6892	47.7831	9.98235
219	5	FBgn0035638	Tektin-C	13.6238	6.40645	5.01108	8.03518	6.92882	5.94909	11.3801	5.89309	13.6238	100	47.0239	36.7817	58.9788	50.8581	43.6668	83.531	43.2558
220	5	FBgn0036039	Naa60	16.3665	5.09809	7.65972	9.78	7.12221	5.55639	9.91551	5.99712	16.3665	100	31.1496	46.8013	59.7563	43.5171	33.9499	60.5843	36.6427
221	5	FBgn0036134	FoxK	12.5585	3.91918	4.26789	6.75094	6.73246	3.05265	8.86444	5.69369	12.5585	100	31.2073	33.9839	53.7558	53.6086	24.3073	70.5849	45.3372
222	5	FBgn0036277	CG10418	11.8143	2.75018	5.69227	4.93507	4.2872	3.89363	8.27229	3.13028	11.8143	100	23.2783	48.1811	41.7719	36.2881	32.9568	70.0191	26.4956
223	5	FBgn0036398	upSET	13.2439	5.69786	5.5723	7.69723	6.12782	3.93216	9.71486	6.14703	13.2439	100	43.0224	42.0743	58.1188	46.2689	29.6902	73.3532	46.4139
224	5	FBgn0036749	CG7460	45.9369	9.67508	16.5814	13.8303	22.7451	10.7428	33.1948	23.6543	45.9369	100	21.0617	36.0961	30.1072	49.5137	23.386	72.2618	51.4931
225	5	FBgn0036833	CG3819	1731.9	565.7	591.499	964.144	1010.99	500.307	1325.97	766.177	1731.9	100	32.6635	34.1531	55.6696	58.3742	28.8877	76.5612	44.239
226	5	FBgn0036836	CG11619	10.2413	3.64181	2.80508	2.83827	6.55665	3.178	6.01324	3.63702	10.2413	100	35.56	27.3898	27.7139	64.0215	31.0312	58.7154	35.5132
227	5	FBgn0036958	CG17233	8.98762	3.56636	4.28459	5.06646	4.14597	2.746	7.49782	4.74299	8.98762	100	39.6808	47.6722	56.3716	46.1298	30.5531	83.4239	52.7725
228	5	FBgn0037386	CG1208	68.9285	25.3593	33.1043	17.4199	20.5093	14.1094	64.0999	38.9602	68.9285	100	36.7908	48.027	25.2724	29.7544	20.4697	92.9947	56.5227
229	5	FBgn0037782	Npc2d	313.538	76.269	145.567	147.167	98.5229	50.3514	180.99	191.245	313.538	100	24.3252	46.427	46.9374	31.4229	16.0591	57.725	60.9958
230	5	FBgn0037930	CG14715	51.5899	14.4213	23.1591	27.2014	22.3409	16.8283	35.6059	22.0038	51.5899	100	27.9537	44.8908	52.7263	43.3049	32.6194	69.0172	42.6514
231	5	FBgn0038224	ATPsynE	358.981	94.8361	141.211	245.589	111.079	76.2774	267.78	188.978	358.981	100	26.4182	39.3367	68.4128	30.943	21.2483	74.5945	52.6429
232	5	FBgn0038755	Hs6st	5.50947	2.52958	2.48064	3.54491	2.40363	1.87588	4.09648	2.81537	5.50947	100	45.9133	45.025	64.3422	43.6273	34.0483	74.3534	51.1006
233	5	FBgn0038923	mRpL35	41.2349	14.2933	19.511	23.4988	20.1426	12.1828	29.9441	18.249	41.2349	100	34.6631	47.3167	56.9877	48.8483	29.5448	72.6182	44.2561
234	5	FBgn0039561	mfrn	93.7965	16.2324	31.0375	38.7792	23.5739	10.2792	29.2031	16.0068	93.7965	100	17.3059	33.0903	41.344	25.133	10.9591	31.1345	17.0655
235	5	FBgn0040071	tara	12.9679	5.29978	5.9937	8.03169	4.92517	3.44997	10.0039	6.71433	12.9679	100	40.8686	46.2196	61.9354	37.9798	26.604	77.1434	51.7767
236	5	FBgn0040666	CG12848	63.2398	18.3231	24.3375	27.6044	25.5722	16.1353	37.6471	18.5289	63.2398	100	28.974	38.4844	43.6504	40.4368	25.5145	59.5306	29.2994
237	5	FBgn0040907	mRpL33	17.2842	4.14641	5.91455	14.1875	6.84446	5.88118	12.4631	8.62848	17.2842	100	23.9896	34.2194	82.0835	39.5995	34.0264	72.107	49.9212
238	5	FBgn0042132	CG18809	9.9379	4.01151	3.75042	5.76816	4.90502	4.15296	9.01331	5.32775	9.9379	100	40.3658	37.7386	58.042	49.3567	41.7891	90.6963	53.6104
239	5	FBgn0051005	qless	25.0776	6.87534	8.73126	9.37266	11.9563	5.85048	14.8712	8.33485	25.0776	100	27.4162	34.8169	37.3746	47.6772	23.3295	59.3007	33.2362
240	5	FBgn0051126	CG31126	23.4802	10.4302	10.3532	9.35862	11.4506	15.7433	16.0384	11.4482	23.4802	100	44.4214	44.0932	39.8575	48.7672	67.0493	68.3063	48.7568
241	5	FBgn0051211	CG31211	9.72122	4.16369	3.90634	6.13093	5.83398	3.79669	8.27009	4.40181	9.72122	100	42.831	40.1837	63.0674	60.0128	39.0557	85.0725	45.2804
242	5	FBgn0051248	CG31248	59.493	18.8961	22.8802	8.97506	33.4835	17.664	29.7546	19.1321	59.493	100	31.7619	38.4586	15.0859	56.2815	29.6909	50.0137	32.1585
243	5	FBgn0051632	sens-2	16.0172	6.1363	7.41192	8.92951	7.3967	4.41066	11.5918	7.25737	16.0172	100	38.3108	46.2749	55.7497	46.1799	27.5371	72.3709	45.31
244	5	FBgn0053002	mRpL27	38.2052	13.1972	15.4958	20.782	18.2384	11.0787	28.4164	15.296	38.2052	100	34.5428	40.5594	54.3956	47.7379	28.9978	74.3785	40.0365
245	5	FBgn0053182	Kdm4B	15.9247	7.83725	7.64431	11.3167	5.89943	5.40594	11.556	7.24954	15.9247	100	49.2144	48.0028	71.0637	37.0458	33.9469	72.5662	45.5238
246	5	FBgn0053199	CG33199	48.4216	11.5393	14.8947	26.9101	22.8838	10.7935	33.549	28.4712	48.4216	100	23.8308	30.7605	55.5745	47.2595	22.2906	69.2852	58.7985
247	5	FBgn0064117	SLIRP1	70.6416	26.0537	26.9819	27.9612	45.7451	29.9602	54.2787	29.2652	70.6416	100	36.8815	38.1955	39.5818	64.7567	42.4116	76.8368	41.4278
248	5	FBgn0085227	CG34198	13.9417	5.1156	3.03155	4.21665	3.20199	3.26082	10.3935	6.41381	13.9417	100	36.6928	21.7445	30.2449	22.967	23.389	74.5496	46.0046
249	5	FBgn0085257	CG34228	14.7968	4.53311	8.054	8.39202	4.83018	3.48404	13.0216	6.35376	14.7968	100	30.6358	54.4307	56.7152	32.6435	23.5459	88.0028	42.9402
250	5	FBgn0085285	CG34256	9.2664	2.98606	3.25273	2.23637	7.11956	4.0594	7.0025	4.5007	9.2664	100	32.2246	35.1024	24.1342	76.832	43.8077	75.5687	48.5701
251	5	FBgn0250838	roh	423.298	89.003	135.324	242.608	109.195	64.5837	276.785	173.411	423.298	100	21.0261	31.9689	57.3138	25.7963	15.2573	65.3878	40.9666
252	5	FBgn0259718	CG42372	9.15034	3.2355	3.29975	3.3145	3.63093	2.72601	6.87047	3.36362	9.15034	100	35.3593	36.0615	36.2226	39.6808	29.7914	75.0843	36.7595
253	5	FBgn0259932	CG42455	33.8921	6.98767	11.5883	12.8981	15.5086	7.62978	20.6087	11.7341	33.8921	100	20.6174	34.1917	38.0565	45.7587	22.512	60.8069	34.6221
254	5	FBgn0260223	CG42497	154.448	33.102	48.8272	71.7766	48.8134	23.5036	89.8297	59.0363	154.448	100	21.4324	31.614	46.4729	31.605	15.2178	58.1616	38.224
255	5	FBgn0260866	dnr1	27.1513	10.0636	12.517	14.5867	12.2356	6.5457	16.9169	15.9054	27.1513	100	37.0648	46.101	53.7238	45.0645	24.1082	62.3061	58.5807
256	5	FBgn0261067	LSm1	15.1632	5.02423	7.14897	9.29493	6.33615	3.79801	13.2744	7.62974	15.1632	100	33.1344	47.1468	61.2992	41.7863	25.0475	87.5435	50.3174
257	5	FBgn0261238	Alh	6.1923	2.4292	2.87893	3.16972	3.01404	1.86385	4.83372	2.92936	6.1923	100	39.2293	46.4921	51.1881	48.674	30.0996	78.0603	47.3065
258	5	FBgn0262026	CG42837	94.1984	24.7121	44.6145	57.6307	40.475	25.6822	68.2468	58.5906	94.1984	100	26.2341	47.3622	61.1801	42.9678	27.2639	72.45	62.1991
259	5	FBgn0264295	CG43773	31.0292	8.63188	7.38827	15.9938	12.5272	4.96191	17.0161	12.0219	31.0292	100	27.8186	23.8107	51.5443	40.3723	15.9911	54.839	38.7438
260	5	FBgn0264894	CG44085	14.7432	7.0137	5.58861	8.30414	6.41934	3.65232	13.1093	6.03298	14.7432	100	47.5725	37.9064	56.3252	43.541	24.7729	88.9176	40.9204
261	5	FBgn0265177	CG44242	55.5335	12.4932	19.9666	36.431	13.3344	6.66013	40.4307	33.0861	55.5335	100	22.4967	35.9541	65.6018	24.0115	11.993	72.8041	59.5785
262	5	FBgn0266377	Pde8	23.4568	9.272	11.8265	13.691	11.4814	7.1883	17.8897	12.4989	23.4568	100	39.528	50.4183	58.3671	48.9472	30.6449	76.2669	53.2847
263	5	FBgn0266490	CG45089	108.277	44.2663	50.2774	62.4745	43.5937	44.7573	78.454	52.9744	108.277	100	40.8826	46.4342	57.699	40.2614	41.336	72.4569	48.925
264	5	FBgn0267033	mamo	14.4602	6.03502	5.12591	7.67446	7.37445	3.54077	10.9421	7.03037	14.4602	100	41.7355	35.4485	53.0731	50.9984	24.4864	75.6703	48.6189
265	6	FBgn0002641	mal	21.928	14.2473	14.8122	21.3572	59.9441	11.4092	24.2444	17.5316	59.9441	36.5808	23.7677	24.7101	35.6286	100	19.0331	40.4451	29.2467
266	6	FBgn0002869	MtnB	8.67509	17.6982	6.9769	12.1673	117.738	63.7709	74.7513	35.9597	117.738	7.36813	15.0318	5.92578	10.3342	100	54.1634	63.4896	30.5421
267	6	FBgn0010038	GstD2	84.8289	25.3709	30.8675	55.423	256.016	109.393	66.2367	56.8748	256.016	33.1343	9.90989	12.0569	21.6483	100	42.7291	25.8721	22.2153
268	6	FBgn0010039	GstD3	15.9016	13.2881	6.43261	16.6833	35.9812	8.03801	11.8761	10.7089	35.9812	44.1942	36.9307	17.8777	46.3667	100	22.3395	33.0064	29.7624
269	6	FBgn0010040	GstD4	36.0702	41.6931	46.2629	95.6005	289.747	118.349	58.6266	63.8259	289.747	12.4488	14.3895	15.9667	32.9945	100	40.8457	20.2337	22.0281
270	6	FBgn0015872	Drip	65.9716	37.4978	36.4947	47.5241	328.702	85.3205	177.719	83.1849	328.702	20.0703	11.4078	11.1027	14.4581	100	25.9568	54.0669	25.3071
271	6	FBgn0020388	Gcn5	11.1151	6.99311	7.84449	12.4616	25.1616	7.45761	12.3854	10.5158	25.1616	44.1747	27.7927	31.1764	49.5261	100	29.6388	49.2235	41.7932
272	6	FBgn0029932	CG4607	19.6188	15.23	18.828	32.9988	51.6315	13.612	28.6609	23.2415	51.6315	37.9977	29.4975	36.4662	63.9121	100	26.3638	55.5106	45.0142
273	6	FBgn0033665	Zip48C	30.4489	8.36507	11.921	12.9867	40.2858	13.0497	27.9482	26.863	40.2858	75.5821	20.7643	29.591	32.2364	100	32.3927	69.3747	66.6811
274	6	FBgn0034527	CG9945	5.49436	3.7977	3.83676	5.78325	12.5841	3.5947	5.86263	4.58823	12.5841	43.6612	30.1786	30.489	45.9569	100	28.5655	46.5877	36.4606
275	6	FBgn0034543	galla-1	15.5663	13.2912	9.01269	10.1956	118.336	58.4922	43.1913	25.5521	118.336	13.1543	11.2318	7.6162	8.61579	100	49.429	36.4989	21.5929
276	6	FBgn0034612	CG10505	15.0652	15.1538	12.1308	16.4285	195.867	23.9797	74.4232	40.8996	195.867	7.69156	7.73678	6.1934	8.38759	100	12.2429	37.9969	20.8813
277	6	FBgn0036950	CG6996	26.0979	22.4399	23.8351	40.9168	62.6744	23.7133	35.354	26.1852	62.6744	41.6405	35.804	38.0301	65.2848	100	37.8357	56.409	41.7797
278	6	FBgn0038412	Zip89B	49.433	15.3558	19.7142	15.9698	117.261	21.9027	73.5412	50.9048	117.261	42.1565	13.0955	16.8123	13.619	100	18.6786	62.716	43.4116
279	6	FBgn0039644	CG11897	10.0862	4.19744	4.30753	6.51709	26.7262	4.78174	7.58532	7.5135	26.7262	37.739	15.7053	16.1173	24.3846	100	17.8916	28.3816	28.1129
280	6	FBgn0039714	Zip99C	91.9793	46.2137	48.9534	63.932	405.157	115.128	175.017	120.582	405.157	22.7021	11.4063	12.0826	15.7795	100	28.4157	43.1973	29.7617
281	6	FBgn0040503	CG7763	1.53484	1.87339	1.48002	1.11336	17.1558	3.88941	7.76156	3.93406	17.1558	8.94648	10.9199	8.62693	6.48969	100	22.6711	45.2417	22.9314
282	6	FBgn0051288	CG31288	121.2	52.4876	67.6413	73.1865	244.852	84.4931	97.0718	84.8227	244.852	49.4994	21.4365	27.6254	29.8901	100	34.5078	39.6451	34.6424
283	7	FBgn0015221	Fer2LCH	1558.94	727.791	852.641	1119.41	3785.85	2579.48	7568.74	4518.95	7568.74	20.5971	9.61575	11.2653	14.7899	50.0196	34.0807	100	59.7054
284	7	FBgn0015222	Fer1HCH	1976.16	1174.76	1362.1	1395.69	6078.46	4749.2	10158	6286.98	10158	19.4543	11.5649	13.4092	13.7398	59.8394	46.7535	100	61.8922
285	7	FBgn0023541	Cyp4d14	15.2717	10.5566	23.9774	8.83439	7.05508	3.82822	30.371	23.2551	30.371	50.2839	34.7587	78.9485	29.0882	23.2297	12.6048	100	76.5699
286	7	FBgn0024995	CG2680	12.8426	4.59446	12.2168	9.91274	9.59913	10.4518	18.1359	17.5212	18.1359	70.8135	25.3336	67.3627	54.6582	52.929	57.6304	100	96.6105
287	7	FBgn0029128	tyn	5.79321	3.64744	5.22205	3.55068	2.48258	0.861117	8.29568	5.18044	8.29568	69.8341	43.9679	62.9489	42.8016	29.9262	10.3803	100	62.4474
288	7	FBgn0030351	CG1840	2.02491	2.3331	5.13698	3.58424	4.49777	2.56604	5.33337	2.23093	5.33337	37.9668	43.7454	96.3176	67.2039	84.3327	48.113	100	41.8297
289	7	FBgn0032669	CG15155	44.4631	14.4879	69.56	50.4076	21.8153	19.7558	82.6839	126.317	126.317	35.1997	11.4695	55.0679	39.9057	17.2703	15.6399	65.4576	100
290	7	FBgn0034428	CG18606	60.1623	26.3282	69.6427	36.9318	14.6156	16.5477	49.6322	101.781	101.781	59.1095	25.8674	68.424	36.2855	14.3598	16.2581	48.7637	100
291	7	FBgn0034712	CG3264	231.959	59.3559	128.915	78.7733	112.969	139.655	409.805	153.34	409.805	56.6023	14.4839	31.4577	19.2221	27.5665	34.0783	100	37.4178
292	7	FBgn0034756	Cyp6d2	2.3447	2.44585	4.46607	8.26249	8.62046	7.00448	11.046	10.4544	11.046	21.2268	22.1425	40.4317	74.801	78.0418	63.4121	100	94.6446
293	7	FBgn0035495	CG14989	43.9484	28.9031	32.4407	47.9126	39.2136	44.1868	92.2055	64.7371	92.2055	47.6635	31.3464	35.1831	51.9628	42.5284	47.922	100	70.2096
294	7	FBgn0035811	CG12262	109.531	67.8613	112.177	110.628	46.1894	50.6977	171.885	187.892	187.892	58.2945	36.1172	59.7028	58.8784	24.5829	26.9824	91.4809	100
295	7	FBgn0036767	CG16775	39.2195	10.1358	17.4707	29.3677	17.1841	5.40994	45.7361	50.4039	50.4039	77.8105	20.1093	34.6614	58.2647	34.0928	10.7332	90.7392	100
296	7	FBgn0037683	CG18473	8.83882	3.20685	8.85276	9.07565	3.61817	4.24565	14.4193	15.6825	15.6825	56.3611	20.4486	56.45	57.8713	23.0714	27.0726	91.9453	100
297	7	FBgn0038652	CG7720	21.8796	26.9139	36.8957	60.8704	61.0087	60.2849	113.197	67.5646	113.197	19.3288	23.7762	32.5943	53.7738	53.896	53.2566	100	59.6876
298	7	FBgn0039519	Cyp6a18	12.4594	3.17889	9.19046	9.50905	5.11384	4.77698	20.3409	9.12219	20.3409	61.2531	15.6281	45.1822	46.7484	25.1407	23.4846	100	44.8465
299	7	FBgn0039543	CG12428	10.9082	7.39312	10.9606	11.6493	3.90714	4.09667	15.9668	21.437	21.437	50.885	34.4876	51.1294	54.3421	18.2261	19.1102	74.4823	100
300	7	FBgn0051075	CG31075	31.6948	29.719	57.5151	40.7261	12.5883	18.161	77.7681	76.0152	77.7681	40.7555	38.2149	73.9571	52.3686	16.1869	23.3528	100	97.7461
301	7	FBgn0052407	CG32407	133.896	75.4145	119.516	106.581	29.9485	42.8459	200.609	183.847	200.609	66.7449	37.5928	59.5767	53.1285	14.9288	21.3579	100	91.6445
302	7	FBgn0053301	CG33301	10.8605	14.8141	18.6679	28.8822	37.3232	14.4099	29.1156	25.0444	37.3232	29.0984	39.6913	50.0167	77.384	100	38.6084	78.0094	67.1015
303	7	FBgn0062412	Ctr1B	98.2063	109.488	122.37	142.647	196.277	212.931	816.031	483	816.031	12.0346	13.4171	14.9957	17.4805	24.0526	26.0935	100	59.189
304	7	FBgn0262035	CG42846	5.49386	3.34393	3.76421	3.60355	2.6343	2.16716	9.07823	5.31918	9.07823	60.5168	36.8347	41.4642	39.6944	29.0178	23.8721	100	58.5928
305	8	FBgn0000024	Ace	7.38949	7.75595	11.1476	11.6969	3.14586	2.93193	12.6445	11.6376	12.6445	58.4404	61.3386	88.1617	92.506	24.8793	23.1874	100	92.0372
306	8	FBgn0000055	Adh	5953.58	5737.68	7796.35	10208.9	1154.38	2362.16	6570.72	7758.99	10208.9	58.3178	56.203	76.3685	100	11.3077	23.1384	64.363	76.0025
307	8	FBgn0000116	Argk	1318.95	1269.15	1978.65	2342.79	607.112	683.585	2058.22	2084.66	2342.79	56.2983	54.1726	84.457	100	25.914	29.1782	87.8532	88.9816
308	8	FBgn0002719	Men	142.885	124.602	201.367	235.052	69.3888	66.1062	205.507	220.745	235.052	60.7886	53.0103	85.6693	100	29.5206	28.1241	87.4305	93.9131
309	8	FBgn0002939	ninaD	186.97	116.985	217.919	269.117	4.54257	17.4819	137.553	341.764	341.764	54.7073	34.2297	63.7629	78.7434	1.32915	5.11521	40.248	100
310	8	FBgn0005670	Cyp4d1	118.175	109.995	180.994	165.2	55.906	59.7016	174.68	179.767	180.994	65.2923	60.7729	100	91.2736	30.8883	32.9854	96.5113	99.3218
311	8	FBgn0010548	Aldh-III	289.17	206.38	361.666	344.159	119.536	119.828	425.177	363.813	425.177	68.0116	48.5399	85.0623	80.9448	28.1144	28.183	100	85.5674
312	8	FBgn0012034	AcCoAS	71.2053	158.835	159.371	248.19	31.7788	95.3678	150.552	122.897	248.19	28.6898	63.9973	64.2133	100	12.8042	38.4253	60.6598	49.5172
313	8	FBgn0015570	alpha-Est2	40.6287	42.525	60.7028	81.7108	10.1832	15.2706	46.7105	61.9916	81.7108	49.7226	52.0434	74.2898	100	12.4626	18.6887	57.1657	75.8671
314	8	FBgn0016715	Reg-2	16.8997	20.5525	25.2241	31.7217	4.03199	10.603	29.2018	26.9295	31.7217	53.2747	64.79	79.5169	100	12.7105	33.4249	92.0561	84.893
315	8	FBgn0026315	Ugt35a	68.5553	54.6819	83.476	111.755	32.13	33.1513	104.226	98.7032	111.755	61.3443	48.9302	74.6956	100	28.7504	29.6642	93.2633	88.3211
316	8	FBgn0027572	CG5009	96.9302	82.2972	138.604	116.659	34.6704	39.4486	132.006	151.411	151.411	64.0177	54.3534	91.5413	77.0478	22.8982	26.0539	87.1833	100
317	8	FBgn0029737	CG6903	16.352	14.8362	27.0904	20.8538	7.19083	4.76207	20.379	22.6647	27.0904	60.361	54.7654	100	76.9784	26.5438	17.5784	75.226	83.6631
318	8	FBgn0029795	CG15773	18.2854	17.3395	30.5757	37.4842	8.87928	7.24337	28.5603	31.9312	37.4842	48.7816	46.2582	81.5695	100	23.6881	19.3238	76.193	85.1857
319	8	FBgn0030245	CG1637	31.1153	23.5444	30.7981	43.878	14.8645	12.3847	41.1889	37.9787	43.878	70.9132	53.6589	70.1904	100	33.877	28.2254	93.8715	86.5552
320	8	FBgn0030362	regucalcin	132.051	151.515	212.356	177.26	42.736	60.4015	166.955	160.139	212.356	62.1839	71.3497	100	83.4731	20.1247	28.4435	78.6202	75.4106
321	8	FBgn0030367	Cyp311a1	17.9056	26.7203	34.6344	36.4858	6.1549	9.50818	26.0192	31.881	36.4858	49.0757	73.2349	94.9259	100	16.8693	26.06	71.3132	87.3793
322	8	FBgn0030503	Tango2	11.92	9.23271	15.8326	18.7145	5.25744	5.09988	17.6486	21.26	21.26	56.0676	43.4275	74.4712	88.0266	24.7292	23.9881	83.0131	100
323	8	FBgn0030509	CG11162	52.415	58.4673	85.3775	66.6052	26.0716	37.9248	83.0149	77.1936	85.3775	61.392	68.4809	100	78.0125	30.5369	44.4202	97.2328	90.4144
324	8	FBgn0030600	hiw	2.64685	3.25676	3.51385	5.20428	0.928147	1.07289	4.05722	3.36155	5.20428	50.8592	62.5784	67.5185	100	17.8343	20.6156	77.9594	64.592
325	8	FBgn0030737	CG9914	408.433	308.462	643.819	405.154	194.765	168.53	654.37	646.249	654.37	62.4163	47.1388	98.3876	61.9152	29.7638	25.7545	100	98.759
326	8	FBgn0031034	CG14205	132.293	115.403	158.671	200.539	16.5134	59.0563	86.9562	141.107	200.539	65.9688	57.5461	79.1222	100	8.2345	29.4487	43.3612	70.3637
327	8	FBgn0031143	CG1532	147.713	156.865	235.234	268.463	59.8801	70.1419	157.309	146.974	268.463	55.0217	58.4309	87.6225	100	22.3048	26.1273	58.5964	54.7466
328	8	FBgn0031170	CG1718	93.4325	89.1944	132.326	168.68	31.2165	38.2383	140.388	150.441	168.68	55.3905	52.8779	78.4481	100	18.5064	22.6692	83.2275	89.1872
329	8	FBgn0031182	Cyp6t1	3.29816	4.14999	7.75544	6.04189	1.09571	1.73217	5.96236	8.32032	8.32032	39.6399	49.8777	93.2108	72.6161	13.1691	20.8185	71.6602	100
330	8	FBgn0031732	CG11149	15.9465	15.1439	17.6013	24.3746	7.11526	9.17307	19.4304	19.87	24.3746	65.4224	62.1298	72.2114	100	29.1913	37.6337	79.7156	81.5192
331	8	FBgn0031914	CG5973	31.182	24.818	33.0858	43.9543	5.70275	8.84169	33.5799	43.222	43.9543	70.9419	56.4632	75.2732	100	12.9743	20.1156	76.3973	98.3338
332	8	FBgn0032068	LManV	713.575	770.197	1143.57	1159.18	401.016	283.329	1151.21	998.989	1159.18	61.5588	66.4435	98.6536	100	34.5949	24.4422	99.3132	86.181
333	8	FBgn0032069	LManVI	1411.3	1428.74	2060.95	2172.85	629.397	431.949	2349.56	1952.75	2349.56	60.0666	60.8089	87.7163	92.4789	26.7879	18.3843	100	83.1113
334	8	FBgn0032727	CG10623	25.2858	13.3732	26.5587	31.7456	9.19794	8.65322	22.1615	25.0677	31.7456	79.6514	42.1262	83.661	100	28.9739	27.258	69.8097	78.9643
335	8	FBgn0033246	ACC	108.476	145.763	108.984	157.055	35.1622	55.3608	115.354	99.3643	157.055	69.0685	92.8101	69.3923	100	22.3884	35.2493	73.4478	63.2671
336	8	FBgn0033297	Mal-A8	68.6724	96.1986	127.528	176.668	27.5149	30.3695	107.744	154.166	176.668	38.871	54.4518	72.1854	100	15.5744	17.1902	60.9866	87.2634
337	8	FBgn0033717	CG8839	116.198	81.9347	143.658	168.034	53.9927	47.8636	141.714	156.884	168.034	69.1512	48.7607	85.4934	100	32.132	28.4844	84.3366	93.3642
338	8	FBgn0033981	Cyp6a21	44.3674	30.3449	59.9702	60.682	20.0757	14.7647	48.1217	63.76	63.76	69.585	47.5923	94.0562	95.1726	31.4863	23.1568	75.4733	100
339	8	FBgn0035087	CG2765	53.125	55.2808	71.8851	120.315	25.5331	37.4935	89.8663	76.6649	120.315	44.1551	45.9469	59.7476	100	21.2219	31.1629	74.6927	63.7204
340	8	FBgn0035146	CG13893	32.9233	21.1657	33.2645	39.6042	10.3415	10.5091	30.8008	35.3297	39.6042	83.131	53.443	83.9924	100	26.1121	26.5353	77.7716	89.207
341	8	FBgn0035169	CG13890	15.1858	15.0942	22.3878	23.7609	5.9358	9.12256	33.6474	23.1834	33.6474	45.132	44.8598	66.5365	70.6173	17.6412	27.1122	100	68.901
342	8	FBgn0035542	DOR	19.7328	28.6368	43.0201	72.5227	6.57872	12.6192	43.7788	49.6242	72.5227	27.2091	39.4867	59.3196	100	9.07126	17.4003	60.3657	68.4257
343	8	FBgn0035779	CG8562	450.877	305.829	565.735	594.284	193.585	183.583	642.566	687.897	687.897	65.5442	44.4585	82.2412	86.3914	28.1416	26.6876	93.4101	100
344	8	FBgn0036368	CG10738	3.58957	3.25442	4.78839	5.42111	1.62609	1.40459	4.75381	4.40388	5.42111	66.2147	60.0324	88.3285	100	29.9955	25.9096	87.6906	81.2358
345	8	FBgn0036449	bmm	3.35764	6.49776	7.48982	12.0496	1.51055	2.71856	9.07327	10.1006	12.0496	27.865	53.9249	62.158	100	12.536	22.5613	75.299	83.8248
346	8	FBgn0036727	CG7589	23.4682	23.7935	30.6789	38.3756	8.5571	11.3018	23.7992	24.4461	38.3756	61.1539	62.0016	79.9436	100	22.2983	29.4505	62.0165	63.7021
347	8	FBgn0036824	CG3902	448.352	549.958	533.9	862.474	225.12	257.142	791.948	534.103	862.474	51.9844	63.7651	61.9033	100	26.1016	29.8145	91.8228	61.9268
348	8	FBgn0036942	CG7328	5.89018	5.04404	6.29515	6.90217	2.91678	3.08096	9.40518	7.29755	9.40518	62.6271	53.6304	66.9328	73.3869	31.0125	32.7582	100	77.5908
349	8	FBgn0036996	mag	232.107	359.815	813.752	1318.49	48.1285	144.676	771.253	1531.65	1531.65	15.1541	23.492	53.1292	86.0829	3.14227	9.44581	50.3545	100
350	8	FBgn0037146	CG7470	97.7469	72.5231	106.556	131.669	47.0877	45.659	100.212	94.9095	131.669	74.2368	55.0798	80.9269	100	35.7621	34.6771	76.1093	72.0818
351	8	FBgn0037203	slif	22.3413	18.882	24.7385	35.2126	9.52732	11.0204	34.2743	27.2665	35.2126	63.4469	53.6229	70.2545	100	27.0565	31.2966	97.3351	77.4338
352	8	FBgn0037592	CG11737	12.329	10.8522	15.4883	21.311	5.627	9.41411	25.0259	21.3237	25.0259	49.265	43.3641	61.8891	85.1559	22.4847	37.6175	100	85.2066
353	8	FBgn0037845	CG14694	14.075	16.1884	19.6053	21.1692	8.88954	7.49615	16.2581	20.7761	21.1692	66.488	76.4713	92.6121	100	41.9928	35.4106	76.8006	98.1428
354	8	FBgn0038194	Cyp6d5	85.4305	76.1253	149.112	120.186	39.8123	37.6099	113.694	137.253	149.112	57.2927	51.0522	100	80.6012	26.6995	25.2225	76.2474	92.0466
355	8	FBgn0038380	CG14877	9.34857	6.73351	8.82125	13.0277	2.95043	4.20549	10.0515	9.65018	13.0277	71.7591	51.6861	67.7115	100	22.6474	32.2811	77.1545	74.0743
356	8	FBgn0038966	pinta	9.09233	5.86938	8.66313	14.1144	3.53527	4.22376	13.8977	12.478	14.1144	64.4188	41.5843	61.3779	100	25.0473	29.9252	98.465	88.4062
357	8	FBgn0039290	CG13654	2.27442	2.3883	3.3959	4.0895	1.13239	0.982607	3.1683	2.75733	4.0895	55.616	58.4007	83.0395	100	27.6902	24.0275	77.474	67.4246
358	8	FBgn0039464	CG6330	12.562	6.4553	18.423	14.4345	4.90832	2.94163	16.3048	21.1877	21.1877	59.2894	30.4672	86.9514	68.127	23.1659	13.8837	76.9539	100
359	8	FBgn0039471	CG6295	298.973	187.55	287.626	442.481	113.002	70.4152	275.955	303.454	442.481	67.5674	42.3859	65.003	100	25.5382	15.9137	62.3653	68.5801
360	8	FBgn0039473	CG17191	43.9827	34.0057	57.4031	72.1539	20.5651	19.0827	61.7418	61.647	72.1539	60.9568	47.1293	79.5564	100	28.5017	26.4472	85.5696	85.4382
361	8	FBgn0040336	Seipin	60.3222	47.5147	74.2623	91.1735	25.8952	27.957	84.7629	83.9597	91.1735	66.162	52.1146	81.4517	100	28.4021	30.6636	92.9688	92.0879
362	8	FBgn0042135	CG18812	68.4977	52.9442	75.018	101.337	30.3803	29.1589	86.1751	81.6934	101.337	67.5938	52.2455	74.0281	100	29.9794	28.7742	85.0379	80.6154
363	8	FBgn0050272	MFS1	14.2047	17.1688	31.3229	34.2564	2.54445	7.83409	23.5108	20.475	34.2564	41.4658	50.1185	91.4366	100	7.42765	22.869	68.6318	59.7698
364	8	FBgn0051183	CG31183	7.33397	5.79165	7.05751	10.0011	2.43626	3.4912	8.41477	8.62541	10.0011	73.3316	57.91	70.5672	100	24.3599	34.9081	84.1384	86.2446
365	8	FBgn0053056	CG33056	6.54932	6.10574	9.84146	11.6948	3.27235	4.89591	9.74601	6.95126	11.6948	56.0019	52.2089	84.1523	100	27.9812	41.8639	83.3361	59.4388
366	8	FBgn0085354	CG34325	33.1024	20.504	29.8246	46.1599	13.2423	11.4204	40.2704	27.3231	46.1599	71.7125	44.4195	64.6114	100	28.6879	24.7409	87.241	59.1922
367	8	FBgn0086608	CG34112	25.4343	17.1375	27.5569	34.2277	11.4775	9.58592	25.903	33.5111	34.2277	74.309	50.0692	80.5105	100	33.5328	28.0063	75.6784	97.9064
368	8	FBgn0086909	CG31751	23.584	14.8409	26.0659	32.0613	11.5368	9.65789	27.2998	28.3435	32.0613	73.5592	46.289	81.3003	100	35.9836	30.1232	85.1487	88.4041
369	8	FBgn0259111	Ndae1	55.0122	39.9462	64.3845	74.2155	17.443	24.1679	62.7404	60.1496	74.2155	74.1249	53.8246	86.7535	100	23.5032	32.5645	84.5382	81.0472
370	9	FBgn0010786	l	47.4745	15.6419	29.2344	32.3877	26.2842	14.2032	24.1693	15.9162	47.4745	100	32.9481	61.5792	68.2212	55.3649	29.9175	50.9101	33.5258
371	9	FBgn0011555	thetaTry	599.055	206.163	267.036	523.25	350.17	145.271	213.198	260.802	599.055	100	34.4147	44.5762	87.3459	58.4537	24.25	35.5891	43.5355
372	9	FBgn0015571	alpha-Est3	40.1028	20.9414	27.0455	52.9237	19.4911	13.3958	33.8459	35.711	52.9237	75.7747	39.569	51.1028	100	36.8287	25.3114	63.9523	67.4764
373	9	FBgn0028408	Drep2	6.16969	3.3593	3.72097	5.52593	2.81664	2.00091	4.08445	4.33236	6.16969	100	54.4485	60.3105	89.5658	45.6529	32.4313	66.202	70.2201
374	9	FBgn0030679	CG8206	77.5141	29.1724	46.3563	73.5545	43.3448	19.8001	40.9952	34.7168	77.5141	100	37.6349	59.8036	94.8917	55.9186	25.5438	52.8874	44.7877
375	9	FBgn0032587	CG5953	3.31545	3.46102	2.73817	6.18208	3.74184	1.2632	4.39168	2.33973	6.18208	53.63	55.9847	44.292	100	60.5272	20.4332	71.0388	37.847
376	9	FBgn0032805	CG10337	30.9725	13.3072	23.5222	30.4589	24.4106	7.41299	17.2028	14.293	30.9725	100	42.9646	75.9452	98.3418	78.8137	23.9341	55.5421	46.1475
377	9	FBgn0033296	Mal-A7	14.8666	9.77659	14.8481	24.795	17.0737	9.52205	8.05703	10.7744	24.795	59.9583	39.4297	59.8833	100	68.8595	38.4032	32.4946	43.4541
378	9	FBgn0033631	Sod3	151.081	92.8764	154.208	170.098	62.7967	45.0249	112.302	96.7887	170.098	88.8201	54.6017	90.6584	100	36.9179	26.47	66.0221	56.9017
379	9	FBgn0033782	sug	54.9059	45.4304	47.6876	86.9468	25.8791	24.9299	54.0906	39.1123	86.9468	63.1489	52.2507	54.8469	100	29.7643	28.6725	62.2111	44.9842
380	9	FBgn0035718	CG14820	92.2767	44.632	52.991	68.618	52.0196	21.9938	59.484	44.5959	92.2767	100	48.3676	57.4263	74.3612	56.3736	23.8346	64.4627	48.3285
381	9	FBgn0036321	CG14120	132.683	58.8323	62.9496	101.067	72.7049	37.7739	90.0873	39.7651	132.683	100	44.3405	47.4436	76.1721	54.796	28.4693	67.8967	29.97
382	9	FBgn0036501	CG7272	151.759	76.4818	119.532	187.529	85.9023	44.906	100.833	90.8835	187.529	80.9256	40.784	63.7408	100	45.8075	23.9462	53.7692	48.4638
383	9	FBgn0039207	CG5789	18.1543	7.49481	11.3699	13.6883	7.82381	5.21285	9.88464	7.51213	18.1543	100	41.284	62.6295	75.3997	43.0962	28.7142	54.448	41.3794
384	9	FBgn0039777	Jon99Fii	2013.83	832.737	1514.29	1521.15	953.352	444.294	1005.32	1161.81	2013.83	100	41.3509	75.1946	75.5353	47.3402	22.0622	49.9209	57.6914
385	9	FBgn0261479	nero	86.314	27.4172	45.315	52.7861	45.9262	21.0797	29.5024	23.8033	86.314	100	31.7645	52.5002	61.1559	53.2083	24.4221	34.1803	27.5775
386	10	FBgn0000044	Act57B	1029.39	528.813	496.498	673.128	462.546	246.778	1002.98	581.792	1029.39	100	51.3715	48.2322	65.3909	44.934	23.9733	97.4346	56.5182
387	10	FBgn0000046	Act87E	173.153	108.486	104.105	158.974	73.9008	47.1039	231.001	111.139	231.001	74.9576	46.9634	45.0669	68.8197	31.9916	20.3912	100	48.1117
388	10	FBgn0000097	aop	8.83512	4.20369	5.90462	7.26667	3.72679	3.25651	9.832	6.36015	9.832	89.8608	42.7552	60.0551	73.9083	37.9047	33.1215	100	64.6883
389	10	FBgn0000286	Cf2	9.70808	4.81201	4.97672	9.21632	3.91073	2.8799	10.3028	7.47511	10.3028	94.228	46.7061	48.3047	89.4548	37.9581	27.9527	100	72.5544
390	10	FBgn0001941	ifc	184.822	74.8685	114.625	161.317	60.916	52.9213	153.067	106.83	184.822	100	40.5084	62.0192	87.2824	32.9593	28.6337	82.8184	57.8016
391	10	FBgn0002522	lab	7.09363	2.87169	2.84651	4.87265	2.8622	2.32	6.2872	4.08087	7.09363	100	40.4826	40.1277	68.6905	40.3489	32.7054	88.6317	57.5286
392	10	FBgn0002921	Atpalpha	146.593	70.9184	85.8334	113.233	62.7474	49.4921	136.055	92.5877	146.593	100	48.3777	58.5522	77.243	42.8038	33.7616	92.8116	63.1597
393	10	FBgn0003175	px	18.7683	9.41294	10.2449	13.4118	8.16882	5.77839	16.4124	10.8958	18.7683	100	50.1534	54.586	71.4598	43.5246	30.788	87.4474	58.0543
394	10	FBgn0003396	shn	13.8107	8.06437	8.75672	12.2035	6.0827	5.73245	15.0784	10.0928	15.0784	91.5926	53.483	58.0746	80.9337	40.3405	38.0177	100	66.9357
395	10	FBgn0003963	ush	7.69967	3.3874	3.95836	5.56716	3.32098	2.16013	5.9851	4.08152	7.69967	100	43.9941	51.4095	72.3039	43.1315	28.0548	77.7319	53.0091
396	10	FBgn0004107	Cdk2	7.07145	2.95382	3.61185	4.74447	3.20772	3.15149	6.08547	3.03035	7.07145	100	41.7711	51.0765	67.0934	45.3616	44.5664	86.0568	42.8533
397	10	FBgn0004369	Ptp99A	7.07137	3.19523	4.27706	5.94184	3.23199	2.58869	6.68265	4.08071	7.07137	100	45.1854	60.4842	84.0267	45.7053	36.6081	94.5029	57.7074
398	10	FBgn0004921	Ggamma1	79.7202	34.2473	38.541	66.8137	35.2602	23.446	72.3064	52.0101	79.7202	100	42.9593	48.3454	83.8102	44.23	29.4104	90.7003	65.2409
399	10	FBgn0005649	Rox8	27.6895	12.848	19.1516	24.976	13.3273	10.2585	29.8545	20.5159	29.8545	92.748	43.0354	64.1496	83.6588	44.6408	34.3618	100	68.7197
400	10	FBgn0010303	hep	19.3823	8.73134	11.2197	15.5656	9.31623	6.46191	18.2937	14.754	19.3823	100	45.0481	57.8864	80.3086	48.0657	33.3393	94.3835	76.1209
401	10	FBgn0010638	Sec61beta	273.645	97.2229	139.588	218.423	105.756	76.6867	281.008	186.194	281.008	97.3799	34.5979	49.6741	77.7285	37.6344	27.2899	100	66.2591
402	10	FBgn0011289	TfIIA-L	23.1316	7.6661	12.4968	14.7991	11.5297	6.92579	20.2733	15.9819	23.1316	100	33.1412	54.0249	63.9777	49.8441	29.9408	87.6432	69.0912
403	10	FBgn0011481	Ssdp	20.3554	8.41445	11.411	13.8238	9.29634	7.9353	17.8657	11.4816	20.3554	100	41.3377	56.0589	67.9124	45.6702	38.9838	87.7689	56.4057
404	10	FBgn0013954	FK506-bp2	278.317	101.917	151.671	207.453	125.856	94.8987	236.22	166.965	278.317	100	36.619	54.4958	74.5384	45.2205	34.0974	84.8745	59.991
405	10	FBgn0014037	Su	42.5812	19.9167	22.6879	32.7209	19.353	14.4066	36.2547	25.7741	42.5812	100	46.7736	53.2816	76.8434	45.4497	33.8331	85.1426	60.5294
406	10	FBgn0015791	Rab14	11.506	5.46568	6.05124	10.9528	4.29719	4.84301	13.209	8.54442	13.209	87.1069	41.3784	45.8115	82.9195	32.5323	36.6644	100	64.6863
407	10	FBgn0016120	ATPsynD	747.473	287.547	425.442	594.206	368.662	234.775	648.563	514.667	747.473	100	38.4692	56.9173	79.4953	49.3211	31.4092	86.7673	68.8542
408	10	FBgn0022382	Pka-R2	47.7203	21.6984	32.2418	37.8177	22.1866	18.7107	52.2751	36.1429	52.2751	91.2868	41.5081	61.677	72.3435	42.442	35.7927	100	69.1398
409	10	FBgn0025809	Paf-AHalpha	5.80404	2.66183	2.53034	5.01467	3.35986	1.87951	6.05907	4.03178	6.05907	95.791	43.9313	41.7612	82.7631	55.4517	31.0198	100	66.5413
410	10	FBgn0026077	Gasp	14.2413	4.04202	6.89219	9.28506	6.66041	2.9655	11.9088	9.58452	14.2413	100	28.3823	48.3958	65.1981	46.7682	20.8232	83.6218	67.3009
411	10	FBgn0026080	Tip60	6.11667	2.16622	3.38821	4.44234	2.59498	1.87405	5.48616	3.76587	6.11667	100	35.4151	55.3931	72.6267	42.4247	30.6384	89.6919	61.5672
412	10	FBgn0027291	l	296.472	121.22	174.091	211.383	143.725	108.973	270.232	174.981	296.472	100	40.8875	58.7209	71.2995	48.4785	36.7566	91.1493	59.0213
413	10	FBgn0027339	jim	23.6872	11.685	13.0033	17.978	9.17594	7.24711	22.5967	16.0407	23.6872	100	49.3304	54.8958	75.8975	38.738	30.595	95.396	67.7186
414	10	FBgn0027538	beta4GalNAcTA	33.4851	17.2972	20.2659	27.2093	16.663	12.1991	30.9791	24.0999	33.4851	100	51.6565	60.5222	81.2579	49.7623	36.4314	92.5159	71.9721
415	10	FBgn0027932	Akap200	46.5749	17.7346	25.0661	33.5661	19.8504	13.9889	39.9364	28.8229	46.5749	100	38.0777	53.8189	72.0692	42.6204	30.0353	85.7466	61.8851
416	10	FBgn0029712	CG15912	5.50942	3.28924	4.23708	3.95155	2.63737	2.39542	6.41695	4.00852	6.41695	85.8572	51.2586	66.0295	61.5798	41.1	37.3296	100	62.4677
417	10	FBgn0030034	CG10555	6.45909	2.50306	3.44719	5.08103	3.17307	2.34742	6.47378	4.4977	6.47378	99.7731	38.6645	53.2484	78.4863	49.0142	36.2604	100	69.4756
418	10	FBgn0030057	Ppt1	6.78458	3.63175	4.07902	5.2409	2.77233	2.9467	6.17778	4.25333	6.78458	100	53.5294	60.1219	77.2471	40.8622	43.4323	91.0561	62.6911
419	10	FBgn0030208	PPP4R2r	22.3535	11.2443	15.3286	16.8707	9.79116	9.53357	23.1181	16.6962	23.1181	96.6925	48.6386	66.3056	72.9759	42.3528	41.2385	100	72.2213
420	10	FBgn0030745	CG4239	32.574	17.9604	29.2288	26.5436	13.6273	9.31252	40.9105	29.9121	40.9105	79.6228	43.9018	71.4458	64.8823	33.3101	22.7632	100	73.1159
421	10	FBgn0030837	CG8661	151.511	63.7716	104.68	163.441	73.1445	59.266	205.632	175.583	205.632	73.6809	31.0125	50.9066	79.4825	35.5707	28.8214	100	85.3872
422	10	FBgn0030892	CG7206	5.97798	3.18402	2.98203	5.27966	3.72376	2.68159	6.02729	4.02742	6.02729	99.182	52.8267	49.4755	87.596	61.7817	44.4909	100	66.8198
423	10	FBgn0031118	RhoGAP19D	11.5946	6.16737	6.94618	9.45294	5.60875	4.11043	10.2851	7.78956	11.5946	100	53.1917	59.9087	81.5287	48.3737	35.4512	88.7055	67.1826
424	10	FBgn0031148	Cbs	33.0042	15.2644	20.536	20.941	15.8367	14.5707	33.0145	19.2654	33.0145	99.9689	46.2354	62.2029	63.4298	47.9688	44.1342	100	58.3544
425	10	FBgn0031183	CG14621	27.4835	11.557	15.2093	22.066	10.6043	8.86802	26.6397	15.4627	27.4835	100	42.0505	55.3396	80.288	38.5842	32.2667	96.9296	56.2615
426	10	FBgn0032330	Samuel	11.0412	6.21956	7.05471	8.74388	4.9106	4.13091	11.7256	7.83611	11.7256	94.1628	53.0424	60.1648	74.5706	41.8792	35.2297	100	66.8289
427	10	FBgn0032949	Lamp1	202.273	81.0625	121.76	172.308	90.4782	65.9487	190.716	161.022	202.273	100	40.0759	60.1961	85.1858	44.7308	32.6039	94.2867	79.6064
428	10	FBgn0033051	Strica	15.6517	6.19045	8.66952	13.3397	7.59481	4.76426	15.5516	9.71272	15.6517	100	39.5513	55.3903	85.2284	48.5239	30.4393	99.3602	62.0554
429	10	FBgn0033166	Eaf	20.9643	7.15075	9.90749	14.2409	10.4708	6.18548	17.4084	11.3157	20.9643	100	34.1091	47.2588	67.9293	49.9459	29.5048	83.038	53.9758
430	10	FBgn0033504	CAP	50.0692	27.9088	29.8212	44.5039	23.6206	18.2686	50.7379	31.1482	50.7379	98.682	55.0059	58.775	87.7133	46.5542	36.0058	100	61.3905
431	10	FBgn0033608	CG13220	80.2324	34.6667	44.6489	57.3598	33.0255	28.7223	71.9905	43.1046	80.2324	100	43.2079	55.6495	71.492	41.1623	35.7989	89.7274	53.7247
432	10	FBgn0034181	CG8963	24.2797	11.6421	17.6616	22.3131	10.1505	9.63242	26.4976	17.5397	26.4976	91.63	43.9366	66.6534	84.208	38.3073	36.352	100	66.1936
433	10	FBgn0034304	CG5742	4.8665	2.25302	3.00099	4.63342	2.32297	1.95782	5.40474	3.71067	5.40474	90.0414	41.686	55.5251	85.7289	42.9802	36.2242	100	68.6559
434	10	FBgn0034390	CG15093	701.15	371.676	482.042	519.374	348.121	262.101	729.27	521.428	729.27	96.1441	50.9655	66.0993	71.2183	47.7355	35.9402	100	71.5
435	10	FBgn0034497	CG9090	10.4843	6.06959	6.00254	7.80038	5.14188	2.4223	10.8604	7.41185	10.8604	96.5373	55.8873	55.2699	71.8241	47.3452	22.3039	100	68.2465
436	10	FBgn0034885	Eglp4	108.466	48.1535	66.4004	70.8854	47.7911	39.3022	102.426	74.174	108.466	100	44.3952	61.2179	65.3529	44.061	36.2347	94.4321	68.3847
437	10	FBgn0035388	CG2162	18.5734	5.98706	9.56651	10.5151	6.66001	5.38075	14.5213	13.0091	18.5734	100	32.2346	51.5065	56.6139	35.8578	28.9702	78.1832	70.0414
438	10	FBgn0035390	scramb2	6.90201	2.79608	4.39218	5.22678	3.44452	1.6674	5.93639	4.59153	6.90201	100	40.5111	63.6363	75.7284	49.9061	24.1582	86.0095	66.5244
439	10	FBgn0035743	CG15829	940.671	352.908	534.128	650.144	380.212	180.608	744.782	711.932	940.671	100	37.5166	56.7816	69.1149	40.4192	19.1999	79.1756	75.6835
440	10	FBgn0035887	Jon66Cii	204.187	55.4066	76.4175	146.586	116.227	37.8478	195.529	133.024	204.187	100	27.1352	37.4252	71.7901	56.9217	18.5359	95.7598	65.1482
441	10	FBgn0035926	CG5804	1756.2	534.108	850.705	1316.27	394.998	326.97	1484.49	1411.96	1756.2	100	30.4127	48.44	74.9495	22.4916	18.618	84.5283	80.3982
442	10	FBgn0036004	Jarid2	12.7442	6.48507	7.2761	9.37152	6.06508	4.99697	11.4502	8.57726	12.7442	100	50.8865	57.0935	73.5357	47.591	39.2098	89.8462	67.3033
443	10	FBgn0036121	CG6310	5.9815	2.63082	3.93692	4.74505	3.33435	2.40942	7.8841	4.3423	7.8841	75.868	33.3687	49.935	60.1851	42.2921	30.5606	100	55.0767
444	10	FBgn0036165	chrb	15.4066	6.3272	9.39539	11.6531	6.06825	4.54046	14.5203	9.19545	15.4066	100	41.0681	60.9828	75.637	39.3873	29.4708	94.2474	59.6851
445	10	FBgn0036728	UQCR-Q	298.299	105.723	163.576	249.224	142.514	96.0551	256.833	193.389	298.299	100	35.442	54.8363	83.5485	47.7757	32.201	86.0993	64.8308
446	10	FBgn0036766	CG5506	374.213	113.973	200.391	266.673	139.413	76.7372	364.092	305.484	374.213	100	30.4568	53.55	71.2623	37.2549	20.5063	97.2955	81.6338
447	10	FBgn0037110	ORMDL	24.6014	9.5273	14.236	23.6226	10.8079	7.15027	28.694	20.9574	28.694	85.7371	33.2031	49.6132	82.326	37.6659	24.919	100	73.0377
448	10	FBgn0037468	CG1943	31.579	19.4644	29.3072	47.7777	15.1788	15.9859	50.9475	26.4415	50.9475	61.9833	38.2049	57.5243	93.7782	29.793	31.3772	100	51.8996
449	10	FBgn0037624	CG8223	28.8145	10.4113	14.0732	19.248	12.8509	10.8139	22.9991	16.6703	28.8145	100	36.1323	48.8406	66.7997	44.5986	37.5295	79.8179	57.854
450	10	FBgn0038608	WRNexo	5.84628	3.17552	3.73967	4.5752	2.76397	3.37128	7.04277	3.47332	7.04277	83.0111	45.0891	53.0994	64.963	39.2455	47.8687	100	49.3175
451	10	FBgn0038658	CG14292	54.4328	11.3238	26.7639	46.1285	36.2687	24.149	56.7965	41.6009	56.7965	95.8384	19.9374	47.1224	81.2172	63.8573	42.5184	100	73.2456
452	10	FBgn0038876	CG5919	8.63887	2.13308	4.03701	5.97797	4.21462	3.28274	6.96728	5.86342	8.63887	100	24.6917	46.7307	69.1986	48.7867	37.9996	80.6504	67.8725
453	10	FBgn0039427	CG5447	19.4571	11.6047	10.3212	17.0457	8.47464	7.05811	16.686	12.2111	19.4571	100	59.6424	53.0458	87.6063	43.5554	36.2752	85.7576	62.7587
454	10	FBgn0040931	CG9034	62.6592	30.1008	36.9759	41.2709	30.8033	20.4874	55.5953	42.5448	62.6592	100	48.039	59.0112	65.8657	49.16	32.6966	88.7265	67.8988
455	10	FBgn0042104	CG18747	52.6549	19.8096	33.1105	42.9649	19.2129	19.3891	50.2844	31.9046	52.6549	100	37.6216	62.8821	81.5972	36.4883	36.8229	95.4981	60.5918
456	10	FBgn0043575	PGRP-SC2	350.816	132.446	155.304	228.115	153.335	63.9822	366.48	279.368	366.48	95.7259	36.14	42.3773	62.245	41.8399	17.4586	100	76.23
457	10	FBgn0045823	vsg	103.027	30.1465	40.1795	74.7147	40.1615	25.5609	94.3073	66.9835	103.027	100	29.2607	38.999	72.5194	38.9815	24.8099	91.5364	65.0154
458	10	FBgn0045852	ham	20.8478	9.43517	11.9359	17.0589	9.36994	7.20567	18.0474	10.3907	20.8478	100	45.2573	57.2523	81.8256	44.9444	34.5631	86.5673	49.8407
459	10	FBgn0047135	CG32276	225.795	55.4658	133.882	211.425	69.3074	38.7595	241.076	191.232	241.076	93.6615	23.0076	55.5353	87.7008	28.7492	16.0777	100	79.3247
460	10	FBgn0050015	CG30015	21.0994	8.72859	11.5452	12.5952	7.17944	4.99159	18.36	9.92069	21.0994	100	41.369	54.7183	59.6948	34.0268	23.6575	87.0169	47.0189
461	10	FBgn0051224	CG31224	10.9671	4.76738	5.5963	6.94757	5.34568	3.18192	8.78509	6.52158	10.9671	100	43.4697	51.028	63.349	48.7427	29.0133	80.1039	59.4648
462	10	FBgn0051550	CG31550	22.7337	8.85512	11.534	16.5616	10.5676	8.47917	18.1194	12.0675	22.7337	100	38.9515	50.7353	72.8504	46.4844	37.2978	79.7028	53.0821
463	10	FBgn0052066	CG32066	20.6064	9.03527	13.3008	18.644	9.8938	8.42342	21.7522	14.4178	21.7522	94.7323	41.5372	61.1469	85.7107	45.4841	38.7244	100	66.282
464	10	FBgn0052280	CG32280	19.397	7.96845	13.8449	23.6282	8.43428	5.01466	25.7668	17.7455	25.7668	75.2792	30.9253	53.7316	91.7005	32.7332	19.4618	100	68.8699
465	10	FBgn0083967	Muted	28.9597	11.0459	17.9434	26.5326	11.2839	10.0204	29.8587	17.5804	29.8587	96.9889	36.9938	60.0944	88.8603	37.7908	33.5592	100	58.8784
466	10	FBgn0085345	CG34316	136.512	45.8255	70.8791	83.5226	10.4216	12.7163	117.372	82.9479	136.512	100	33.5689	51.9215	61.1834	7.63419	9.31517	85.9793	60.7624
467	10	FBgn0085475	CG34446	5.51988	2.55515	3.06269	4.71371	0.956368	0.328679	4.71906	2.79884	5.51988	100	46.2899	55.4848	85.3951	17.3259	5.95446	85.4921	50.7047
468	10	FBgn0086779	step	8.73461	5.57396	4.5371	7.81186	3.32896	3.73617	10.4686	6.21286	10.4686	83.436	53.2444	43.34	74.6216	31.7994	35.6892	100	59.3474
469	10	FBgn0243516	Vrp1	17.3235	7.002	9.95743	12.1919	8.42823	5.77525	17.1795	11.6474	17.3235	100	40.419	57.4792	70.3777	48.6519	33.3376	99.1685	67.2345
470	10	FBgn0250823	gish	71.0635	30.7065	36.3219	52.404	31.522	24.851	59.9787	41.6886	71.0635	100	43.21	51.1119	73.7424	44.3575	34.9701	84.4016	58.6639
471	10	FBgn0259991	CG42488	6.71326	3.30469	3.73734	5.11735	2.54923	3.08944	5.76949	3.08631	6.71326	100	49.2263	55.6709	76.2274	37.973	46.0199	85.9416	45.9733
472	10	FBgn0260392	CG42518	20.7395	10.8439	11.2379	19.7916	11.9153	10.1103	23.8857	12.8096	23.8857	86.8282	45.3992	47.0488	82.8594	49.8848	42.328	100	53.6286
473	10	FBgn0261885	osa	19.6384	9.24113	10.7507	14.3424	9.6606	6.54916	17.8594	12.187	19.6384	100	47.0565	54.7432	73.0324	49.1924	33.3488	90.9412	62.0571
474	10	FBgn0261930	vnd	20.9969	7.05977	10.4308	13.8566	6.93878	5.33444	22.0194	13.0005	22.0194	95.3561	32.0615	47.3707	62.9289	31.5121	24.226	100	59.0409
475	10	FBgn0262518	Rab8	33.3913	15.4988	21.1198	27.3543	15.5386	13.2657	32.1675	21.8676	33.3913	100	46.4156	63.2495	81.9205	46.535	39.7281	96.3351	65.4888
476	10	FBgn0262582	cic	13.805	6.94607	8.05785	11.2709	6.50389	5.4477	13.9836	9.7732	13.9836	98.7227	49.673	57.6236	80.6007	46.5109	38.9578	100	69.8905
477	10	FBgn0262736	Vha16-1	2958.27	1233.2	1723.3	2397.89	1333.24	965.732	2927.8	2043.31	2958.27	100	41.6867	58.2537	81.0571	45.0681	32.6452	98.9699	69.0713
478	10	FBgn0263102	psq	9.94027	3.93122	5.10671	7.36983	5.29289	2.88765	10.3737	6.33915	10.3737	95.8218	37.896	49.2275	71.0434	51.0222	27.8362	100	61.1078
479	10	FBgn0264495	gpp	8.8664	3.70983	4.2371	5.97443	4.42919	2.649	7.0785	5.37195	8.8664	100	41.8414	47.7883	67.3828	49.9548	29.8769	79.8351	60.5878
480	10	FBgn0264895	RapGAP1	6.37162	3.85784	4.38621	5.8133	3.12834	2.69157	7.81989	4.79987	7.81989	81.4796	49.3336	56.0904	74.3399	40.0048	34.4195	100	61.3803
481	10	FBgn0265523	Smr	18.1012	8.5009	9.43943	12.6673	8.10603	6.14739	15.2931	10.1046	18.1012	100	46.9631	52.148	69.9803	44.7817	33.9612	84.4866	55.8225
482	10	FBgn0265991	Zasp52	17.2043	9.30729	9.45588	13.2684	8.08077	5.38202	19.7405	9.82826	19.7405	87.1523	47.1481	47.9008	67.2139	40.9349	27.2638	100	49.7872
483	10	FBgn0266411	sima	81.6027	40.7421	47.8663	60.8849	40.5748	31.2428	78.7036	55.288	81.6027	100	49.9274	58.6578	74.6114	49.7223	38.2865	96.4473	67.7526
484	10	FBgn0267828	Fatp	156.153	83.3689	117.987	93.7758	50.008	41.4179	152.571	118.536	156.153	100	53.3893	75.5588	60.0539	32.0251	26.524	97.7061	75.9106
485	10	FBgn0283451	br	10.9626	3.63643	4.47156	7.45633	3.96312	2.10501	9.28437	7.1241	10.9626	100	33.1713	40.7894	68.0162	36.1514	19.2018	84.6915	64.9857
486	10	FBgn0284235	CG46319	41.8889	20.4455	25.8212	33.6737	18.6338	15.7068	39.2534	24.3834	41.8889	100	48.8089	61.642	80.388	44.4838	37.4963	93.7082	58.2097

## Sheet: WB
Number	Cluster	FLyBaseID	Symbol	GEOMean-4hr_BPS	GEOMean-8hr_BPS	GEOMean-12hr_BPS	GEOMean-16hr_BPS	GEOMean-4hr_FAC	GEOMean-8hr_FAC	GEOMean_12hr_FAC	GEOMean_16hr_FAC	Max Data	BPS-4hr (% of Max)	BPS-8hr (% of Max)	BPS-12hr (% of Max)	BPS-16hr (% of Max)	FAC-4hr (% of Max)	FAC-8hr (% of Max)	FAC-8hr (% of Max)	FAC-8hr (% of Max)
1	1	FBgn0011672	Mvl	30.458	25.245	35.745	19.865	12.94	15.251	21.334	18.146	35.745	85.2091	70.6253	100	55.5742	36.2009	42.6661	59.6839	50.7651
2	1	FBgn0031034	CG14205	48.233	46.871	25.172	27.37	4.222	14.959	22.061	16.283	48.233	100	97.1762	52.1883	56.7454	8.75334	31.014	45.7384	33.759
3	1	FBgn0032810	CG13077 (Fire-like)	9.872	8.332	12.808	12.133	1.621	3.117	2.807	2.253	12.808	77.0768	65.0531	100	94.7299	12.6562	24.3364	21.916	17.5906
4	1	FBgn0035619	CG10592	72.28	54.086	52.862	50.495	33.553	36.619	73.882	17.492	73.882	97.8317	73.2059	71.5492	68.3455	45.4143	49.5642	100	23.6756
5	1	FBgn0036023	CG18179	112.543	196.343	265.276	290.443	37.558	36.316	89.329	128.201	290.443	38.7487	67.6012	91.335	100	12.9313	12.5037	30.7561	44.1398
6	1	FBgn0036575	CG5157 (Firewood)	27.767	16.103	27.541	26.747	1.922	2.47	4.141	4.306	27.767	100	57.9933	99.1861	96.3266	6.92189	8.89545	14.9134	15.5076
7	1	FBgn0038873	CG5892	5.836	13.629	13.327	18.021	0.79	5.053	7.89	10.415	18.021	32.3844	75.6284	73.9526	100	4.38377	28.0395	43.7823	57.7937
8	1	FBgn0032809	CG13078 (Fire)	4.338	1.693	5.629	4.783	0.002	0.298	0.484	0.023	5.629	77.0652	30.0764	100	84.9707	0.0355303	5.29401	8.59833	0.408598
9	2	FBgn0001230	Hsp68	37.132	23.339	32.087	30.341	15.238	14.442	42.962	51.675	51.675	71.8568	45.165	62.0939	58.715	29.4881	27.9478	83.1388	100
10	2	FBgn0002563	Lsp1beta	1298.39	4342.09	3942.6	3616.57	338.81	1898.79	4950.27	7383.01	7383.01	17.5862	58.8119	53.401	48.985	4.58905	25.7184	67.0495	100
11	2	FBgn0002939	ninaD	32.887	35.089	38.6	46.876	1.52	6.291	34.383	66.671	66.671	49.3273	52.6301	57.8962	70.3094	2.27985	9.43589	51.5711	100
12	2	FBgn0029524	CG3176	3.033	4.099	4.736	4.559	1.277	3.359	7.186	5.74	7.186	42.2071	57.0415	65.9059	63.4428	17.7707	46.7437	100	79.8775
13	2	FBgn0033234	MFS12	3.85	6.573	4.387	4.523	1.607	2.642	5.261	8.608	8.608	44.7258	76.3592	50.9642	52.5441	18.6687	30.6924	61.1176	100
14	2	FBgn0033826	CG4734	73.775	74.357	109.064	70.896	45.59	61.301	113.356	159.7	159.7	46.196	46.5604	68.293	44.3932	28.5473	38.3851	70.9806	100
15	2	FBgn0034428	CG18606	10.569	10.142	13.348	13.639	5.206	4.963	14.43	21.125	21.125	50.0308	48.0095	63.1858	64.5633	24.6438	23.4935	68.3077	100
16	2	FBgn0034582	Cht9	31.501	34.644	31.048	28.838	29.854	19.59	37.861	58.839	58.839	53.5376	58.8793	52.7677	49.0117	50.7385	33.2942	64.3468	100
17	2	FBgn0035679	CG10467	25.643	34.992	31.368	25.624	17.822	22.383	36.927	51.919	51.919	49.3904	67.3973	60.4172	49.3538	34.3265	43.1114	71.1243	100
18	2	FBgn0035926	CG5804	302.12	330.092	297.879	253.045	128.559	226.31	335.323	493.632	493.632	61.2035	66.8701	60.3443	51.2619	26.0435	45.8459	67.9298	100
19	2	FBgn0036787	CG4306	7.36	14.324	12.457	13.992	4.628	8.589	17.472	30.715	30.715	23.9622	46.6352	40.5567	45.5543	15.0676	27.9635	56.8843	100
20	2	FBgn0036996	mag	86.534	106.846	150.544	198.879	12.795	52.942	183.415	371.708	371.708	23.2801	28.7446	40.5006	53.5041	3.44222	14.2429	49.3438	100
21	2	FBgn0039325	CG10560	2.505	8.177	11.504	8.894	0.665	5.402	13.879	10.081	13.879	18.0489	58.9163	82.8878	64.0824	4.79141	38.9221	100	72.6349
22	2	FBgn0039543	CG12428	4.137	4.805	5.594	3.317	2.733	3.802	6.565	8.171	8.171	50.6303	58.8055	68.4616	40.5948	33.4476	46.5304	80.3451	100
23	2	FBgn0041711	yellow-e	5.693	11.145	14.509	11.047	3.877	7.33	15.342	23.372	23.372	24.3582	47.6853	62.0786	47.266	16.5882	31.3623	65.6426	100
24	2	FBgn0050359	Mal-A5	9.402	11.126	10.037	8.318	7.004	7.14	11.883	16.994	16.994	55.3254	65.4702	59.062	48.9467	41.2145	42.0148	69.9247	100
25	2	FBgn0052404	Cpr65Aw	5.127	4.125	4.06	6.797	2.259	3.571	6.827	14.411	14.411	35.577	28.624	28.1729	47.1654	15.6755	24.7797	47.3735	100
26	2	FBgn0263081	CG43349	19.646	24.847	27.125	40.306	9.606	11.453	19.492	44.109	44.109	44.5397	56.3309	61.4954	91.3782	21.7779	25.9652	44.1905	100
27	2	FBgn0266488	CG45087	13.758	11.715	14.865	7.063	3.883	14.167	18.196	30.449	30.449	45.1837	38.4742	48.8193	23.1962	12.7525	46.527	59.7589	100
28	2	FBgn0085195	CG34166	44.733	34.235	15.044	8.23	17.826	14.642	9.425	86.985	86.985	51.4261	39.3574	17.2949	9.4614	20.4932	16.8328	10.8352	100
29	2	FBgn0002564	Lsp1gamma	2.164	4.208	8.026	21.171	0.049	0.144	2.002	261.669	261.669	0.826999	1.60814	3.06723	8.09076	0.0187259	0.0550314	0.765089	100
30	2	FBgn0002565	Lsp2	5.845	9.005	22.466	32.861	0.108	0.061	38.478	974.483	974.483	0.599805	0.92408	2.30543	3.37215	0.0110828	0.00625973	3.94856	100
31	2	FBgn0039685	Obp99b	22.324	41.319	26.468	52.668	0.739	0.941	22.825	403.536	403.536	5.5321	10.2392	6.55902	13.0516	0.183131	0.233189	5.65625	100
32	2	FBgn0034837	RpL22-like	7.384	7.935	11.944	6.907	0.381	3.846	14.629	11.244	14.629	50.4751	54.2416	81.646	47.2144	2.60442	26.2902	100	76.861
33	2	FBgn0053246	Ste,CG33246	0.684	10.253	1.823	3.323	0.064	0.025	17.367	3.331	17.367	3.9385	59.0373	10.4969	19.134	0.368515	0.143951	100	19.1801
34	3	FBgn0031558	CG16704	49.543	32.243	21.84	18.864	21.787	24.777	24.438	47.18	49.543	100	65.0808	44.0829	38.076	43.9759	50.0111	49.3268	95.2304
35	3	FBgn0031689	Cyp28d1	8.003	4.128	4.781	2.676	5.522	3.946	2.934	5.523	8.003	100	51.5807	59.7401	33.4375	68.9991	49.3065	36.6613	69.0116
36	3	FBgn0032726	CG10621	142.341	30.158	80.22	43.059	68.072	30.292	64.353	111.718	142.341	100	21.1871	56.3576	30.2506	47.8232	21.2813	45.2104	78.4862
37	3	FBgn0033521	CG12896	16.621	16.311	5.727	4.06	9.895	15.179	8.757	9.857	16.621	100	98.1349	34.4564	24.4269	59.5331	91.3242	52.6864	59.3045
38	3	FBgn0034999	CG3394	16.201	9.348	9.968	5.232	10.119	6.942	11.637	11.645	16.201	100	57.7001	61.5271	32.2943	62.4591	42.8492	71.8289	71.8783
39	3	FBgn0035546	CG11345	43.866	18.387	12.128	4.726	22.546	23.09	11.894	12.346	43.866	100	41.9163	27.6478	10.7737	51.3974	52.6376	27.1144	28.1448
40	3	FBgn0037167	CG11425	36.451	16.243	18.515	12.662	19.16	33.075	37.3	18.212	37.3	97.7239	43.5469	49.6381	33.9464	51.3673	88.6729	100	48.8257
41	3	FBgn0037386	CG1208	14.706	5.515	6.742	3.399	5.427	3.251	9.89	8.22	14.706	100	37.5017	45.8452	23.113	36.9033	22.1066	67.2515	55.8956
42	3	FBgn0038719	CG16727	21.112	12.613	12.619	9.04	3.624	6.607	10.86	14.62	21.112	100	59.7433	59.7717	42.8192	17.1656	31.295	51.4399	69.2497
43	3	FBgn0039521	CG5402	13.685	5.347	5.022	2.567	7.245	6.819	4.294	6.152	13.685	100	39.072	36.6971	18.7578	52.9412	49.8283	31.3774	44.9543
44	3	FBgn0039882	Rift	15.998	10.7	12.654	8.749	7.128	6.209	8.544	9.228	15.998	100	66.8834	79.0974	54.6881	44.5556	38.8111	53.4067	57.6822
45	3	FBgn0050457	CG30457	331.399	206.964	133.793	61.962	202.576	192.496	145.424	134.089	331.399	100	62.4516	40.3722	18.6971	61.1275	58.0859	43.8818	40.4615
46	3	FBgn0052248	CG32248	231.927	163.028	122.407	32.406	139.107	179.047	123.44	68.201	231.927	100	70.2928	52.7782	13.9725	59.9788	77.1997	53.2236	29.4062
47	3	FBgn0061361	CG33786	11.715	4.431	6.436	2.264	11.939	6.901	6.008	6.337	11.939	98.1238	37.1137	53.9074	18.9631	100	57.8022	50.3225	53.0781
48	3	FBgn0261989	CG42807	39.381	26.697	23.191	17.81	19.885	17.858	21.449	51.254	51.254	76.835	52.0876	45.2472	34.7485	38.797	34.8422	41.8484	100
49	3	FBgn0262574	CG43114	7.175	5.308	3.318	4.388	2.219	2.959	3.823	5.866	7.175	100	73.9791	46.2439	61.1568	30.9268	41.2404	53.2822	81.7561
50	4	FBgn0001330	kz	9.926	2.486	4.502	1.855	10.999	4.976	4.55	2.93	10.999	90.2446	22.6021	40.931	16.8652	100	45.2405	41.3674	26.6388
51	4	FBgn0010038	GstD2	17.174	15.451	19.257	15.092	73.617	39.556	19.489	18.935	73.617	23.3289	20.9884	26.1584	20.5007	100	53.7322	26.4735	25.721
52	4	FBgn0015872	Drip	31.907	22.692	22.355	10.741	93.31	42.268	45.037	31.714	93.31	34.1946	24.3189	23.9578	11.5111	100	45.2985	48.266	33.9878
53	4	FBgn0023527	CG3071	28.074	9.014	14.375	4.376	32.196	17.92	15.583	8.896	32.196	87.1972	27.9973	44.6484	13.5918	100	55.6591	48.4004	27.6308
54	4	FBgn0025709	CG8083	13.364	2.343	4.96	3.146	18.004	5.626	7.233	6.777	18.004	74.2279	13.0138	27.5494	17.4739	100	31.2486	40.1744	37.6416
55	4	FBgn0033204	CG2065	2.023	3.277	3.62	1.712	12.843	4.92	4.026	2.824	12.843	15.7518	25.5158	28.1866	13.3302	100	38.3088	31.3478	21.9886
56	4	FBgn0033741	CG8545	52.925	13.9	22.59	8.606	58.728	28.236	25.484	13.008	58.728	90.1189	23.6684	38.4655	14.654	100	48.0793	43.3933	22.1496
57	4	FBgn0034160	CG5550	22.125	12.593	17.134	11.916	37.102	31.227	14.71	15.275	37.102	59.6329	33.9416	46.1808	32.1169	100	84.1653	39.6475	41.1703
58	4	FBgn0034543	galla-1	9.629	12.089	9.227	7.428	38.486	22.177	20.128	19.914	38.486	25.0195	31.4114	23.975	19.3005	100	57.6236	52.2995	51.7435
59	4	FBgn0034612	CG10505	3.899	2.958	3.153	1.896	52.24	7.981	10.589	13.028	52.24	7.46363	5.66233	6.0356	3.6294	100	15.2776	20.2699	24.9387
60	4	FBgn0036950	CG6996	7.785	8.897	7.342	4.772	18.587	14.216	9.183	6.316	18.587	41.8841	47.8668	39.5007	25.6739	100	76.4836	49.4055	33.9807
61	4	FBgn0038412	Zip89B	18.855	10.624	11.499	6.392	36.66	12.577	20.304	19.858	36.66	51.4321	28.9798	31.3666	17.4359	100	34.3071	55.3846	54.168
62	4	FBgn0038746	Surf6	22.42	7.547	12.087	5.881	25.409	15.653	12.722	9.116	25.409	88.2365	29.7021	47.5698	23.1453	100	61.6042	50.0689	35.8771
63	4	FBgn0039714	Zip99C	26.918	18.454	19.113	15.26	122.29	45.361	45.622	38.302	122.29	22.0116	15.0904	15.6292	12.4785	100	37.093	37.3064	31.3206
64	4	FBgn0051288	CG31288	27.983	19.447	23.28	11.826	62.484	37.895	27.345	17.987	62.484	44.7843	31.1232	37.2575	18.9264	100	60.6475	43.7632	28.7866
65	4	FBgn0053192	MtnD	11.285	13.708	5.608	10.342	70.818	24.032	11.662	21.323	70.818	15.9352	19.3567	7.91889	14.6036	100	33.9349	16.4676	30.1096
66	4	FBgn0259937	Nop60B	230.217	51.344	90.363	31.406	204.187	125.713	100.536	49.562	230.217	100	22.3024	39.2512	13.6419	88.6933	54.6063	43.6701	21.5284
67	4	FBgn0262146	MtnE	22.636	13.822	9.031	19.342	166.874	28.815	22.716	29.721	166.874	13.5647	8.2829	5.41187	11.5908	100	17.2675	13.6127	17.8104
68	5	FBgn0000055	Adh	2808.74	3603.2	3343.66	2370.07	1092.74	2187.92	3655.12	3600.67	3655.12	76.8441	98.5796	91.4787	64.8425	29.8963	59.8592	100	98.5104
69	5	FBgn0015520	nonA-l	5.606	7.18	7.855	4.327	2.642	4.92	8.425	6.794	8.425	66.5401	85.2226	93.2344	51.3591	31.3591	58.3976	100	80.6409
70	5	FBgn0023541	Cyp4d14	5.266	5.147	7.005	3.331	2.683	3.113	9.164	8.848	9.164	57.464	56.1654	76.4404	36.3488	29.2776	33.9699	100	96.5517
71	5	FBgn0029648	CG3603	24.207	33.666	24.245	17.327	14.958	23.986	30.763	34.683	34.683	69.795	97.0677	69.9046	49.9582	43.1278	69.1578	88.6976	100
72	5	FBgn0029737	CG6903	6.526	8.187	8.431	6.239	3.812	3.656	7.591	8.212	8.431	77.4048	97.1059	100	74.0007	45.2141	43.3638	90.0368	97.4024
73	5	FBgn0029828	CG6067	5.13	9.152	6.849	5.378	2.609	4.286	6.755	9.854	9.854	52.0601	92.876	69.5048	54.5768	26.4766	43.495	68.5508	100
74	5	FBgn0030594	CG9509	17.702	35.33	24.743	20.735	7.064	15.639	25.414	30.424	35.33	50.1047	100	70.034	58.6895	19.9943	44.2655	71.9332	86.1138
75	5	FBgn0030737	CG9914	207.169	170.798	206.51	150.426	84.93	112.338	242.276	231.073	242.276	85.5095	70.4973	85.2375	62.0887	35.0551	46.3678	100	95.3759
76	5	FBgn0031170	CG1718	20.135	27.99	24.806	23.228	9.824	14.276	27.852	27.925	27.99	71.9364	100	88.6245	82.9868	35.0982	51.0039	99.507	99.7678
77	5	FBgn0031732	CG11149	3.216	4.36	3.283	2.566	1.325	2.741	4.006	5.274	5.274	60.9784	82.6697	62.2488	48.6538	25.1232	51.9719	75.9575	100
78	5	FBgn0032066	LManIII	14.701	20.172	21.607	11.658	8.494	3.792	15.771	19.968	21.607	68.0381	93.3586	100	53.9547	39.3113	17.5499	72.9902	92.4145
79	5	FBgn0032105	borr	3.445	5.524	4.251	3.014	1.743	3.786	6.179	7.225	7.225	47.6817	76.4567	58.8374	41.7163	24.1246	52.4014	85.5225	100
80	5	FBgn0032202	REPTOR-BP	3.548	4.631	4.658	4.51	1.707	2.956	2.995	3.991	4.658	76.17	99.4204	100	96.8227	36.6466	63.4607	64.298	85.6805
81	5	FBgn0032287	CG6415	50.997	60.034	67.879	38.54	32.653	47.326	70.378	77.46	77.46	65.8366	77.5032	87.631	49.7547	42.1547	61.0973	90.8572	100
82	5	FBgn0033297	Mal-A8	20.524	23.66	26.164	19.394	6.073	9.23	25.985	31.145	31.145	65.8982	75.9672	84.0071	62.27	19.4991	29.6356	83.4323	100
83	5	FBgn0034356	CG10924	11.898	9.538	8.221	8.027	4.738	4.308	8.447	10.135	11.898	100	80.1647	69.0956	67.4651	39.8218	36.2078	70.9951	85.1824
84	5	FBgn0035146	CG13893	12.965	13.623	11.558	9.006	5.249	7.42	11.174	12.714	13.623	95.1699	100	84.8418	66.1088	38.5304	54.4667	82.023	93.3275
85	5	FBgn0035300	CG1139	3.372	4.675	4.949	3.993	1.645	2.711	5.931	6.835	6.835	49.3343	68.398	72.4067	58.4199	24.0673	39.6635	86.774	100
86	5	FBgn0035542	DOR	30.183	57.1	37.497	27.839	20.614	33.358	39.714	57.243	57.243	52.7278	99.7502	65.505	48.633	36.0114	58.2744	69.3779	100
87	5	FBgn0035781	CG8560	79.533	104.892	77.32	74.691	44.26	51.998	114.841	122.297	122.297	65.0327	85.7683	63.2231	61.0735	36.1906	42.5178	93.9034	100
88	5	FBgn0037684	CG8129	21.916	23.824	20.208	15.976	7.402	13.468	25.876	21.612	25.876	84.6962	92.0699	78.0955	61.7406	28.6057	52.0482	100	83.5214
89	5	FBgn0037781	Fancl	4.272	7.055	5.586	5.239	2.667	3.322	5.268	5.807	7.055	60.5528	100	79.1779	74.2594	37.803	47.0872	74.6704	82.3104
90	5	FBgn0038739	CG4686	9.875	15.583	15.019	7.654	5.346	10.52	17.517	17.844	17.844	55.3407	87.3291	84.1683	42.894	29.9597	58.9554	98.1675	100
91	5	FBgn0039313	CG11892	68.776	79.902	55.803	42.681	21.988	46.508	46.995	62.244	79.902	86.0754	100	69.8393	53.4167	27.5187	58.2063	58.8158	77.9004
92	5	FBgn0039801	Npc2h	27.469	32.776	37.184	27.248	13.018	27.721	41.477	42.155	42.155	65.1619	77.7512	88.2078	64.6376	30.8813	65.7597	98.3916	100
93	5	FBgn0039966	Rab21	3.109	5.184	3.885	3.738	3.065	2.368	6.035	4.711	6.035	51.5162	85.8989	64.3745	61.9387	50.7871	39.2378	100	78.0613
94	5	FBgn0047135	CG32276	121.407	142.866	162.389	87.582	50.749	145.899	188.933	220.018	220.018	55.1805	64.9338	73.8071	39.8067	23.0658	66.3123	85.8716	100
95	5	FBgn0053099	CG33099	8.795	9.054	8.79	7.147	4.29	6.542	11.003	10.733	11.003	79.9327	82.2866	79.8873	64.955	38.9894	59.4565	100	97.5461
96	5	FBgn0053801	His1,CG33801	59.864	78.173	98.974	88.104	1.736	70.843	98.722	81.76	98.974	60.4846	78.9834	100	89.0173	1.754	71.5774	99.7454	82.6076
97	5	FBgn0260764	CG42562	9.289	8.098	9.552	7.555	4.106	6.107	12.046	12.931	12.931	71.8351	62.6247	73.869	58.4255	31.7532	47.2276	93.156	100
98	5	FBgn0263199	Galk	68.981	92.408	73.951	64.089	34.368	43.637	86.436	103.139	103.139	66.8816	89.5956	71.7003	62.1385	33.322	42.3089	83.8054	100
99	6	FBgn0002570	Mal-A1	27.603	19.343	21.607	14.075	22.467	33.308	52.055	37.794	52.055	53.0266	37.1588	41.508	27.0387	43.1601	63.9862	100	72.604
100	6	FBgn0002868	MtnA	341.615	533.454	351.535	554.265	820.851	713.627	776.411	783.463	820.851	41.6172	64.9879	42.8257	67.5232	100	86.9375	94.5861	95.4452
101	6	FBgn0004428	LysE	105.536	93.053	96.037	56.22	58.537	113.256	134.846	170.389	170.389	61.9383	54.6121	56.3634	32.9951	34.3549	66.4691	79.1401	100
102	6	FBgn0015221	Fer2LCH	398.663	338.857	326.497	206.421	1121.29	1620.72	1678.9	1633.79	1678.9	23.7455	20.1833	19.4471	12.295	66.7875	96.5347	100	97.3134
103	6	FBgn0015222	Fer1HCH	543.073	449.842	420.78	329.917	1845.41	2206.06	2396.12	2287.38	2396.12	22.6647	18.7738	17.5609	13.7688	77.0166	92.0681	100	95.4619
104	6	FBgn0028533	CG7953	208.583	153.143	182.013	103.053	153.117	144.154	307.548	262.705	307.548	67.8213	49.7948	59.182	33.5079	49.7864	46.872	100	85.4192
105	6	FBgn0028920	CG8997	312.239	242.372	284.376	162.504	217.45	219.416	475	402.283	475	65.7345	51.0257	59.8686	34.2114	45.7789	46.1928	100	84.6912
106	6	FBgn0034663	CG4363	8.968	4.426	4.864	5.204	5.245	4.853	11.596	10.553	11.596	77.337	38.1683	41.9455	44.8775	45.2311	41.8506	100	91.0055
107	6	FBgn0034901	CG11300	177.84	297.188	410.898	312.961	166.207	498.444	596.161	641.085	641.085	27.7405	46.357	64.0942	48.8174	25.9259	77.7501	92.9925	100
108	6	FBgn0036381	CG8745	23.289	18.191	15.241	11.819	36.215	25.054	38.037	33.195	38.037	61.2272	47.8245	40.0689	31.0724	95.2099	65.8674	100	87.2703
109	6	FBgn0038207	CG14356	3.002	3.877	5.097	2.932	1.91	5.534	7.287	6.75	7.287	41.1967	53.2043	69.9465	40.236	26.2111	75.9435	100	92.6307
110	6	FBgn0038652	CG7720	9.797	8.809	8.136	6.955	16.836	22.033	26.411	15.902	26.411	37.0944	33.3535	30.8053	26.3337	63.7462	83.4236	100	60.2098
111	6	FBgn0038943	CG5391	1.732	4.597	3.665	3.411	2.943	3.482	8.29	6.036	8.29	20.8926	55.4524	44.2099	41.146	35.5006	42.0024	100	72.8106
112	6	FBgn0040503	CG7763	3.322	1.81	4.814	3.326	6.43	2.986	6.207	10.026	10.026	33.1339	18.0531	48.0152	33.1737	64.1333	29.7826	61.909	100
113	6	FBgn0042206	GstD10	36.313	33.732	49.19	29.521	58.994	46.603	53.094	71.564	71.564	50.742	47.1354	68.7357	41.2512	82.4353	65.1207	74.1909	100
114	6	FBgn0054026	CG34026	31.893	15.112	19.545	19.629	20.306	21.603	39.278	34.259	39.278	81.1981	38.4745	49.7607	49.9745	51.6982	55.0003	100	87.2219
115	6	FBgn0062412	Ctr1B	16.686	42.11	27.339	27.651	52.888	101.586	177.806	122.555	177.806	9.38439	23.6831	15.3757	15.5512	29.7448	57.1331	100	68.9262
116	6	FBgn0053807	His1,CG33807	23.413	0.349	26.246	1.528	0.368	43.7	43.669	29.129	43.7	53.5767	0.798627	60.0595	3.49657	0.842105	100	99.9291	66.6568
117	6	FBgn0085194	CG34165	5.215	4.785	3.55	3.651	5.846	5.011	7.687	8.562	8.562	60.9087	55.8865	41.4623	42.6419	68.2784	58.526	89.7804	100
118	7	FBgn0003074	Pgi	306.671	516.294	294.179	216.373	207.928	222.438	327.83	349.594	516.294	59.3985	100	56.979	41.9089	40.2732	43.0836	63.4968	67.7122
119	7	FBgn0015399	kek1	4.527	12.091	6.503	4.6	3.826	5.526	6.701	7.448	12.091	37.4411	100	53.7838	38.0448	31.6434	45.7034	55.4214	61.5995
120	7	FBgn0028537	CG31775	441.157	687.524	360.854	444.662	222.296	260.086	227.176	532.018	687.524	64.1661	100	52.486	64.6759	32.3328	37.8294	33.0426	77.3817
121	7	FBgn0028940	Cyp28a5	68.813	103.719	40.595	19.297	34.062	47.351	33.739	45.278	103.719	66.3456	100	39.1394	18.6051	32.8407	45.6532	32.5292	43.6545
122	7	FBgn0030073	CG10962	183.81	319.774	75.641	36.956	83.925	100.503	56.899	79.098	319.774	57.4812	100	23.6545	11.5569	26.2451	31.4294	17.7935	24.7356
123	7	FBgn0031968	CG7231	3.712	9.635	2.381	3.285	1.725	2.816	3.021	3.149	9.635	38.5262	100	24.712	34.0944	17.9035	29.2268	31.3544	32.6829
124	7	FBgn0034741	CG4269	2.99	18.185	5.425	8.481	1.789	6.715	4.864	4.323	18.185	16.4421	100	29.8323	46.6373	9.83778	36.926	26.7473	23.7723
125	7	FBgn0036428	Gbs-70E	51.469	87.027	38.095	26.98	37.233	35.752	45.117	41.756	87.027	59.1414	100	43.7738	31.0019	42.7833	41.0815	51.8425	47.9805
126	7	FBgn0038484	CG5246	6.939	14.996	6.554	10.579	1.042	5.253	5.715	9.46	14.996	46.2723	100	43.705	70.5455	6.94852	35.0293	38.1102	63.0835
127	7	FBgn0038717	CG17751	14.89	22.265	10.51	9.616	5.217	9.143	11.793	15.421	22.265	66.8763	100	47.2041	43.1889	23.4314	41.0645	52.9665	69.2612
128	7	FBgn0041194	Prat2	4.914	13.073	5.722	4.637	1.93	3.664	5.753	9.622	13.073	37.5889	100	43.7696	35.4701	14.7633	28.0272	44.0067	73.6021
129	7	FBgn0050035	Tret1-1	36.244	55.865	31.014	19.4	29.336	27.01	36.131	32.164	55.865	64.8778	100	55.516	34.7266	52.5123	48.3487	64.6756	57.5745
130	7	FBgn0053138	AGBE	54.163	112.626	64.563	53.026	35.842	51.094	76.783	80.467	112.626	48.091	100	57.3251	47.0815	31.8239	45.3661	68.1752	71.4462
131	7	FBgn0260954	CG42586	441.157	687.524	360.854	444.662	222.296	260.086	227.176	532.018	687.524	64.1661	100	52.486	64.6759	32.3328	37.8294	33.0426	77.3817
132	8	FBgn0000406	Cyt-b5-r	128.16	42.605	103.811	43.226	75.473	85.826	123.999	132.896	132.896	96.4363	32.0589	78.1145	32.5262	56.791	64.5813	93.3053	100
133	8	FBgn0001325	Kr	10.715	5.134	8.871	5.158	4.331	5.34	9.679	11.906	11.906	89.9966	43.1211	74.5087	43.3227	36.3766	44.8513	81.2951	100
134	8	FBgn0003460	so	3.001	3.828	3.774	1.736	2.346	2.524	2.934	3.599	3.828	78.396	100	98.5893	45.3501	61.2853	65.9352	76.6458	94.0178
135	8	FBgn0004427	LysD	6226.15	4352.66	4377.75	2696.64	3434.06	4671.94	6004.81	6028.19	6226.15	100	69.9094	70.3123	43.3115	55.1555	75.0375	96.4451	96.8206
136	8	FBgn0011828	Pxn	53.914	44.174	43.97	20.765	34.253	48.769	44.656	45.428	53.914	100	81.9342	81.5558	38.515	63.5327	90.457	82.8282	84.2601
137	8	FBgn0015039	Cyp9b2	119.535	126.789	83.048	54.814	67.306	75.749	89.921	111.372	126.789	94.2787	100	65.501	43.2325	53.085	59.7441	70.9218	87.8404
138	8	FBgn0020907	Scp2	31.827	28.062	27.845	15.291	26.97	24.425	42.638	35.596	42.638	74.6447	65.8145	65.3056	35.8624	63.2534	57.2846	100	83.4842
139	8	FBgn0028955	CG8788	12.257	12.733	14.032	7.071	7.013	10.443	13.458	16.489	16.489	74.3344	77.2212	85.0992	42.8831	42.5314	63.3331	81.618	100
140	8	FBgn0030228	BTBD9	5.433	5.023	4.99	2.242	3.562	4.249	6.607	5.24	6.607	82.231	76.0254	75.526	33.9337	53.9125	64.3106	100	79.3098
141	8	FBgn0030270	CG15199	12.547	5.482	6.732	4.824	7.446	6.663	10.876	11.32	12.547	100	43.6917	53.6543	38.4474	59.3449	53.1043	86.6821	90.2208
142	8	FBgn0031702	fusl	12.547	10.253	8.273	7.987	6.239	5.064	8.349	10.125	12.547	100	81.7167	65.9361	63.6567	49.725	40.3602	66.5418	80.6966
143	8	FBgn0032293	Dpy-30L1	9.18	8.056	9.998	5.265	4.546	8.042	9.414	8.026	9.998	91.8184	80.5761	100	52.6605	45.4691	80.4361	94.1588	80.2761
144	8	FBgn0032684	CG10178	8.176	6.542	7.772	4.55	3.349	5.227	8.403	8.726	8.726	93.697	74.9713	89.0672	52.143	38.3796	59.9014	96.2984	100
145	8	FBgn0033093	CG3270	21.225	21.77	22.913	13.712	10.121	15.662	20.826	22.462	22.913	92.633	95.0116	100	59.8438	44.1714	68.3542	90.8916	98.0317
146	8	FBgn0033294	Mal-A4	35.59	27.926	32.524	15.426	23.126	13.774	31.378	35.621	35.621	99.913	78.3976	91.3057	43.3059	64.9224	38.6682	88.0885	100
147	8	FBgn0033486	dmpd	6.441	6.381	7.456	3.575	4.004	5.195	9.037	7.655	9.037	71.2737	70.6097	82.5053	39.5596	44.3067	57.4859	100	84.7073
148	8	FBgn0033551	CG7222	7.752	7.421	9.868	5.061	4.92	8.109	11.736	10.535	11.736	66.0532	63.2328	84.0832	43.1237	41.9223	69.0951	100	89.7665
149	8	FBgn0034140	Lst	25.163	15.935	20.715	13.032	15.638	17.287	20.404	29.647	29.647	84.8754	53.7491	69.8722	43.9572	52.7473	58.3094	68.8232	100
150	8	FBgn0034647	pirk	9.087	4.64	8.233	4.693	3.759	5.125	8.579	11.363	11.363	79.9701	40.8343	72.4545	41.3007	33.0811	45.1025	75.4994	100
151	8	FBgn0034931	CG2812	3.424	2.551	3.168	1.857	2.259	2.964	3.271	4.112	4.112	83.2685	62.0379	77.0428	45.1605	54.9368	72.0817	79.5477	100
152	8	FBgn0035252	CG7970	31.504	34.395	33.093	20.847	16.691	31.951	41.698	45.821	45.821	68.7545	75.0638	72.2223	45.4966	36.4265	69.73	91.0019	100
153	8	FBgn0035520	CG11586	5.684	4.737	5.198	2.811	3.528	5.226	7.929	6.251	7.929	71.6862	59.7427	65.5568	35.4521	44.4949	65.91	100	78.8372
154	8	FBgn0036208	CG10361	10.617	10.036	9.38	5.505	7.034	8.779	12.692	12.608	12.692	83.6511	79.0734	73.9048	43.3738	55.4207	69.1696	100	99.3382
155	8	FBgn0036717	CG13731	597.185	513.741	378.974	213.199	384.539	397.38	406.991	438.861	597.185	100	86.0271	63.4601	35.7007	64.3919	66.5422	68.1516	73.4883
156	8	FBgn0036766	CG5506	90.619	54.387	73.167	44.956	41.46	49.717	94.676	91.529	94.676	95.7149	57.4454	77.2815	47.4841	43.7915	52.5128	100	96.676
157	8	FBgn0037069	Cpr78Cc	133.846	105.532	84.463	61.221	80.244	78.08	89.387	128.664	133.846	100	78.8458	63.1046	45.7399	59.9525	58.3357	66.7835	96.1284
158	8	FBgn0037996	CG4830	80.816	83.11	82.977	34.431	50.08	73.998	97.161	89.997	97.161	83.1774	85.5384	85.4016	35.4371	51.5433	76.1602	100	92.6267
159	8	FBgn0038114	CG11670	3.997	3.883	5.267	2.638	2.426	2.691	4.585	5.283	5.283	75.6578	73.4999	99.6971	49.9337	45.9209	50.937	86.7878	100
160	8	FBgn0038257	smp-30	100.704	77.49	65.831	49.605	32.237	35.307	91.444	88.721	100.704	100	76.9483	65.3708	49.2582	32.0116	35.0602	90.8047	88.1008
161	8	FBgn0038381	CG3303	5.267	6.259	6.128	3.362	3.367	5.35	6.433	8.22	8.22	64.0754	76.1436	74.5499	40.9002	40.9611	65.0852	78.2603	100
162	8	FBgn0039107	CG10300	8.168	4.946	4.944	2.867	4.686	4.842	7.638	6.388	8.168	100	60.5534	60.5289	35.1004	57.3702	59.2801	93.5113	78.2076
163	8	FBgn0040507	ACXD	4.101	4.178	3.643	2.506	2.481	2.048	3.416	3.548	4.178	98.157	100	87.1948	59.9809	59.3825	49.0187	81.7616	84.921
164	8	FBgn0040717	Nplp4	270.772	362.725	443.389	240.263	162.861	498.844	501.468	499.018	501.468	53.9959	72.3326	88.4182	47.9119	32.4768	99.4767	100	99.5114
165	8	FBgn0043900	pygo	5.05	4.982	4.773	1.981	3.298	4.847	6.21	4.474	6.21	81.3205	80.2254	76.8599	31.9002	53.1079	78.0515	100	72.0451
166	8	FBgn0051901	Mur29B	50.238	39.074	40.126	19.389	28.04	35.398	44.939	38.794	50.238	100	77.7778	79.8718	38.5943	55.8143	70.4606	89.4522	77.2204
167	8	FBgn0052603	CG32603	796.251	1018.56	1007.76	515.084	514.835	872.654	1074.71	1241.38	1241.38	64.1423	82.0505	81.1802	41.4928	41.4727	70.297	86.5735	100
168	8	FBgn0061356	CG18003	31.596	17.237	24.854	13.648	17.544	18.266	29.622	34.398	34.398	91.8542	50.1105	72.2542	39.6767	51.003	53.1019	86.1155	100
169	8	FBgn0069923	CG41128	34.852	30.577	33.411	23.06	16.796	34.266	34.954	39.037	39.037	89.2794	78.3283	85.588	59.0722	43.0258	87.7783	89.5407	100
170	8	FBgn0085244	CG34215	54.101	53.455	47.878	27.323	26.655	42.841	50.132	59.339	59.339	91.1728	90.0841	80.6856	46.0456	44.9199	72.197	84.4841	100
171	8	FBgn0085475	CG34446	11.742	10.631	12.455	5.409	5.763	10.877	13.326	13.881	13.881	84.5904	76.5867	89.727	38.9669	41.5172	78.3589	96.0017	100
172	8	FBgn0086683	Spf45	8.897	7.941	10.63	5.151	5.139	7.349	10.891	11.18	11.18	79.5796	71.0286	95.0805	46.0733	45.966	65.7335	97.415	100
173	8	FBgn0261788	Ank2	11.145	12.034	9.728	3.441	10.338	5.327	11.967	8.05	12.034	92.6126	100	80.8376	28.594	85.9066	44.2662	99.4432	66.8938
174	8	FBgn0266579	tau	4.838	6.131	4.692	2.414	3.935	3.044	3.846	4.623	6.131	78.9105	100	76.5291	39.3737	64.182	49.6493	62.7304	75.4037
175	8	FBgn0052071	CG32071	44.733	34.235	15.044	8.23	17.826	14.642	9.425	86.985	86.985	51.4261	66.5712	22.5983	36.4186	48.9475	29.9137	31.5073	276.079
176	8	FBgn0283451	br	13.816	13.961	16.594	8.863	8.944	11.573	17.593	20.719	20.719	66.6828	67.3826	80.0907	42.7772	43.1681	55.8569	84.9124	100
