# Supplementary material for: New molecular components of high and low affinity iron import systems in Drosophila
Source: Nat Commun. 2025 Jul 1;16:5662. doi: 10.1038/s41467-025-60758-6 (PMC12218971; doi:10.1038/s41467-025-60758-6)
Supplement: Supplementary file 8 — Supplementary Data 5 [file 41467_2025_60758_MOESM8_ESM.xlsx]

## Sheet: Table S6
	Supplementary Data 5. List of proteins identified by MALDI-TOF following Co-immunoprecipitation of Hsp22 and Hsp70 in iron-depleted (BPS added) and iron-repleted (FAC added) media
	MS Score: The sum of the ion scores of all peptides that were identified.
	Coverage: The percentage of the protein sequence covered by identified peptides.
	# Proteins: The number of identified proteins in a protein group, that is, the number of proteins displayed in the Protein Group Members view.
	# Unique Peptides: The number of peptide sequences that are unique to a protein group.
	# Peptides: The total number of distinct peptide sequences identified in the protein group.
	# AAs: The number of Amino Acids.
	MW [kDa]: Molecular Weight [Kilodalton].

## Sheet: Hsp22_BPS suppl. medium
Protein ID	FlyBase_ID	Symbol	Description	MS Score	Coverage	# Proteins	# Unique Peptides	# Peptides	# AAs	MW [kDa]
P02515	FBgn0001223	Hsp22	Heat shock protein 22 OS=Drosophila melanogaster GN=Hsp22 PE=1 SV=4 - [HSP22_DROME]	1117.45	79.89	1	17	17	174	19.8
P11147	FBgn0266599	Hsc70-4	Heat shock 70 kDa protein cognate 4 OS=Drosophila melanogaster GN=Hsc70-4 PE=1 SV=3 - [HSP7D_DROME]	181	51.77	4	18	23	651	71.1
P06603	FBgn0003884	alphaTub84B	Tubulin alpha-1 chain OS=Drosophila melanogaster GN=alphaTub84B PE=1 SV=1 - [TBA1_DROME]	180.11	52.22	3	14	14	450	49.9
Q24560	FBgn0284243	betaTub56D	Tubulin beta-1 chain OS=Drosophila melanogaster GN=betaTub56D PE=1 SV=2 - [TBB1_DROME]	174.49	61.74	5	14	20	447	50.1
P29844	FBgn0001218	Hsc70-3	Heat shock 70 kDa protein cognate 3 OS=Drosophila melanogaster GN=Hsc70-3 PE=2 SV=2 - [HSP7C_DROME]	163.92	37.35	2	13	17	656	72.2
P12613	FBgn0003676	CCT1	T-complex protein 1 subunit alpha OS=Drosophila melanogaster GN=T-cp1 PE=2 SV=2 - [TCPA_DROME]	152.68	41.29	1	16	16	557	59.5
Q7KN97	FBgn0027580	PCB	Pyruvate carboxylase OS=Drosophila melanogaster GN=PCB PE=1 SV=1 - [Q7KN97_DROME]	121.97	33.19	2	26	26	1181	130.8
Q9BIS2	FBgn0013278	Hsp70Bb	Major heat shock 70 kDa protein Bb OS=Drosophila melanogaster GN=Hsp70Bb PE=2 SV=2 - [HSP73_DROME]	116.84	24.8	5	8	11	641	70.2
Q05825	FBgn0010217	ATPsynbeta	ATP synthase subunit beta, mitochondrial OS=Drosophila melanogaster GN=ATPsynbeta PE=1 SV=3 - [ATPB_DROME]	106.13	57.82	3	19	19	505	54.1
P02828	FBgn0001233	Hsp83	Heat shock protein 83 OS=Drosophila melanogaster GN=Hsp83 PE=1 SV=1 - [HSP83_DROME]	83.87	28.87	1	15	18	717	81.8
Q9VJD1	FBgn0032643	GCS2beta	Glucosidase 2 beta subunit, isoform A OS=Drosophila melanogaster GN=GCS2beta PE=1 SV=1 - [Q9VJD1_DROME]	79.19	27.55	1	13	13	548	61.5
Q9VV75	FBgn0250814	UQCR-C2	AT02348p OS=Drosophila melanogaster GN=UQCR-C2 PE=1 SV=1 - [Q9VV75_DROME]	78.67	47.73	1	13	13	440	45.4
Q7KMM4	FBgn0027588	GCS2alpha	BcDNA.GH04962 OS=Drosophila melanogaster GN=GCS2alpha PE=1 SV=1 - [Q7KMM4_DROME]	74	23.16	1	13	13	924	105.7
Q9VVU1	FBgn0036824	CG3902	CG3902 OS=Drosophila melanogaster GN=CG3902-RA PE=1 SV=1 - [Q9VVU1_DROME]	67.13	47.68	1	8	8	151	16.3
A0A0B4LGB7	FBgn0263006	SERCA	Calcium-transporting ATPase OS=Drosophila melanogaster GN=SERCA PE=1 SV=1 - [A0A0B4LGB7_DROME]	66.57	31.4	1	8	8	414	45.3
A0A0B4LGH1	FBgn0003888	betaTub60D	Tubulin beta chain OS=Drosophila melanogaster GN=betaTub60D PE=1 SV=1 - [A0A0B4LGH1_DROME]	63.04	24.32	2	17	17	999	109.3
Q9V434	FBgn0086443	AsnRS	Asparaginyl-tRNA synthetase, isoform A OS=Drosophila melanogaster GN=AsnRS PE=1 SV=1 - [Q9V434_DROME]	60.24	33.55	2	4	10	453	50.7
P17704	FBgn0005533	RpS17	40S ribosomal protein S17 OS=Drosophila melanogaster GN=RpS17 PE=1 SV=2 - [RS17_DROME]	57.87	26.34	1	11	11	558	63.9
P35381	FBgn0011211	blw	ATP synthase subunit alpha, mitochondrial OS=Drosophila melanogaster GN=blw PE=1 SV=2 - [ATPA_DROME]	52.06	19.38	1	7	7	552	59.4
A0A0B4JCW4	FBgn0037643	ScsbetaA	Succinate-CoA ligase subunit beta OS=Drosophila melanogaster GN=skap PE=1 SV=1 - [A0A0B4JCW4_DROME]	50.32	38.14	4	10	10	451	49
P29845	FBgn0001220	Hsc70-5	Heat shock 70 kDa protein cognate 5 OS=Drosophila melanogaster GN=Hsc70-5 PE=1 SV=2 - [HSP7E_DROME]	49.34	21.43	1	11	11	686	74
Q9VLC5	FBgn0012036	Aldh	Aldehyde dehydrogenase OS=Drosophila melanogaster GN=Aldh PE=1 SV=1 - [Q9VLC5_DROME]	48.59	33.27	1	7	7	520	57
P28668	FBgn0005674	GluProRS	Bifunctional glutamate/proline--tRNA ligase OS=Drosophila melanogaster GN=Aats-glupro PE=1 SV=2 - [SYEP_DROME]	47.56	13.94	1	12	12	1714	189.3
P02572	FBgn0000043	Act42A	Actin-42A OS=Drosophila melanogaster GN=Act42A PE=1 SV=3 - [ACT2_DROME]	46.34	28.46	6	6	6	376	41.8
Q9W1B9	FBgn0034968	RpL12	GEO07602p1 OS=Drosophila melanogaster GN=RpL12 PE=1 SV=1 - [Q9W1B9_DROME]	44.04	44.85	1	5	5	165	17.7
O02649	FBgn0015245	Hsp60A	60 kDa heat shock protein, mitochondrial OS=Drosophila melanogaster GN=Hsp60 PE=1 SV=3 - [CH60_DROME]	43.5	29.32	2	10	10	573	60.8
Q9W237	FBgn0034743	RpS16	40S ribosomal protein S16 OS=Drosophila melanogaster GN=RpS16 PE=1 SV=1 - [RS16_DROME]	39.82	50.68	1	9	9	148	16.8
Q9VKC8	FBgn0032397	Tom70	FI03495p OS=Drosophila melanogaster GN=Tom70 PE=1 SV=2 - [Q9VKC8_DROME]	36.73	16.64	1	7	7	589	66.3
Q9VWG3	FBgn0285947	RpS10b	40S ribosomal protein S10b OS=Drosophila melanogaster GN=RpS10b PE=1 SV=2 - [RS10B_DROME]	34.58	36.25	1	5	5	160	17.9
Q8I0S9	FBgn0039877	Mccc1	CG2118, isoform B OS=Drosophila melanogaster GN=CG2118 PE=1 SV=1 - [Q8I0S9_DROME]	34.54	21.77	2	9	9	634	69.4
Q7KN94	FBgn0010516	wal	Walrus, isoform A OS=Drosophila melanogaster GN=wal PE=1 SV=1 - [Q7KN94_DROME]	33.41	29.39	1	7	7	330	34.2
O01666	FBgn0020235	ATPsyngamma	ATP synthase subunit gamma, mitochondrial OS=Drosophila melanogaster GN=ATPsyngamma PE=2 SV=2 - [ATPG_DROME]	31.48	32.66	1	7	7	297	32.9
Q9V9A7	FBgn0042083	Mccc2	Probable methylcrotonoyl-CoA carboxylase beta chain, mitochondrial OS=Drosophila melanogaster GN=l(2)04524 PE=2 SV=1 - [MCCB_DROME]	29.93	18.86	1	6	6	578	62.6
Q9VAW3	FBgn0039580	Gfat2	GH12731p OS=Drosophila melanogaster GN=Gfat2 PE=1 SV=1 - [Q9VAW3_DROME]	29.4	14.49	1	7	7	683	76.5
A1ZBE9	FBgn0034401	MetRS	Methionyl-tRNA synthetase OS=Drosophila melanogaster GN=MetRS PE=1 SV=1 - [A1ZBE9_DROME]	29.03	12.23	1	6	6	1022	112.4
Q94920	FBgn0004363	porin	Voltage-dependent anion-selective channel OS=Drosophila melanogaster GN=porin PE=1 SV=3 - [VDAC_DROME]	28.53	18.44	1	4	4	282	30.5
Q9VAY2	FBgn0039562	Gp93	Glycoprotein 93 OS=Drosophila melanogaster GN=Gp93 PE=1 SV=1 - [Q9VAY2_DROME]	28.17	9.91	1	5	7	787	90.2
Q06559	FBgn0002622	RpS3	40S ribosomal protein S3 OS=Drosophila melanogaster GN=RpS3 PE=1 SV=1 - [RS3_DROME]	27.71	17.89	1	4	4	246	27.5
Q7K5K3	FBgn0039635	Pdhb	GH08474p OS=Drosophila melanogaster GN=CG11876 PE=1 SV=1 - [Q7K5K3_DROME]	27.46	22.47	2	8	8	365	39.3
Q9VJ19	FBgn0086710	RpL30	RE25263p OS=Drosophila melanogaster GN=RpL30 PE=1 SV=1 - [Q9VJ19_DROME]	27.16	53.15	1	5	5	111	12.2
P91679	FBgn0265575	yin	Peptide transporter family 1 OS=Drosophila melanogaster GN=yin PE=1 SV=2 - [PEPT1_DROME]	26.34	9.15	2	4	4	743	82.2
Q9VFF0	FBgn0038271	UQCR-C1	GH01077p OS=Drosophila melanogaster GN=UQCR-C1 PE=1 SV=2 - [Q9VFF0_DROME]	24.04	18.3	1	7	7	470	51.8
P08570	FBgn0002593	RpLP1	60S acidic ribosomal protein P1 OS=Drosophila melanogaster GN=RpLP1 PE=1 SV=2 - [RLA1_DROME]	23.38	50	1	3	3	112	11.5
P48159	FBgn0010078	RpL23	60S ribosomal protein L23 OS=Drosophila melanogaster GN=RpL23 PE=1 SV=2 - [RL23_DROME]	23.25	40	1	4	4	140	14.9
Q7K3W2	FBgn0033235	CG8728	CG8728 OS=Drosophila melanogaster GN=CG8728-RA PE=1 SV=1 - [Q7K3W2_DROME]	22.71	19.24	1	5	5	556	61
Q8IP94	FBgn0027081	ThrRS	Threonyl-tRNA synthetase, isoform B OS=Drosophila melanogaster GN=ThrRS PE=1 SV=1 - [Q8IP94_DROME]	21.85	12.9	2	7	7	690	79.3
Q9VFQ9	FBgn0000454	Dip-B	Dipeptidase B, isoform A OS=Drosophila melanogaster GN=Dip-B PE=1 SV=2 - [Q9VFQ9_DROME]	21.68	12.8	1	4	4	508	55.5
Q9VXQ5	FBgn0027329	CCT6	GH13725p OS=Drosophila melanogaster GN=Tcp-1zeta PE=1 SV=1 - [Q9VXQ5_DROME]	21.42	17.82	1	5	5	533	58.2
P08736	FBgn0284245	eEF1alpha1	Elongation factor 1-alpha 1 OS=Drosophila melanogaster GN=Ef1alpha48D PE=1 SV=2 - [EF1A1_DROME]	20.58	25.7	2	6	6	463	50.3
P41094	FBgn0010411	RpS18	40S ribosomal protein S18 OS=Drosophila melanogaster GN=RpS18 PE=1 SV=1 - [RS18_DROME]	19.99	25	1	4	4	152	17.6
Q8IQQ9	FBgn0036702	CG6512	CG6512, isoform B OS=Drosophila melanogaster GN=CG6512 PE=1 SV=1 - [Q8IQQ9_DROME]	19.19	10.9	2	4	4	697	76
Q7K485	FBgn0029093	cathD	CathD OS=Drosophila melanogaster GN=cathD PE=1 SV=1 - [Q7K485_DROME]	18.89	18.62	1	3	3	392	42.4
P45437	FBgn0008635	betaCOP	Coatomer subunit beta OS=Drosophila melanogaster GN=betaCOP PE=2 SV=2 - [COPB_DROME]	18.86	7.47	1	4	4	964	107.3
Q9VF08	FBgn0038387	blp	Mitochondrial import inner membrane translocase subunit Tim16 OS=Drosophila melanogaster GN=blp PE=2 SV=1 - [TIM16_DROME]	17.76	40.43	1	4	4	141	15.7
P40945	FBgn0013749	Arf102F	ADP-ribosylation factor 2 OS=Drosophila melanogaster GN=Arf102F PE=2 SV=2 - [ARF2_DROME]	17.29	38.33	1	3	5	180	20.6
Q9V470	FBgn0029118	ScsbetaG	Succinate-CoA ligase subunit beta OS=Drosophila melanogaster GN=Sucb PE=1 SV=1 - [Q9V470_DROME]	17.13	17.79	1	5	5	416	45
Q9VEX6	FBgn0040237	bor	AAA family protein Bor OS=Drosophila melanogaster GN=bor PE=1 SV=2 - [Q9VEX6_DROME]	16.72	9.77	1	4	4	604	68.3
P48588	FBgn0086472	RpS25	40S ribosomal protein S25 OS=Drosophila melanogaster GN=RpS25 PE=1 SV=3 - [RS25_DROME]	15.83	20.51	1	2	2	117	13.2
Q9V597	FBgn0285949	RpL31	60S ribosomal protein L31 OS=Drosophila melanogaster GN=RpL31 PE=1 SV=1 - [RL31_DROME]	15.7	28.23	1	3	3	124	14.5
X2JB48	FBgn0003360	sesB	Stress-sensitive B, isoform E OS=Drosophila melanogaster GN=sesB PE=1 SV=1 - [X2JB48_DROME]	15.69	12.04	2	3	3	299	32.9
A1Z9E3	FBgn0024556	mEFTu1	Elongation factor Tu OS=Drosophila melanogaster GN=EfTuM PE=1 SV=1 - [A1Z9E3_DROME]	15.63	14.31	1	4	4	489	54
Q9VWH4	FBgn0027291	Idh3a	Probable isocitrate dehydrogenase [NAD] subunit alpha, mitochondrial OS=Drosophila melanogaster GN=l(1)G0156 PE=2 SV=1 - [IDH3A_DROME]	15.48	18.04	1	5	5	377	40.8
P50882	FBgn0015756	RpL9	60S ribosomal protein L9 OS=Drosophila melanogaster GN=RpL9 PE=1 SV=2 - [RL9_DROME]	15.33	17.37	1	2	2	190	21.4
Q7KLX3	FBgn0021795	Tapdelta	GEO05407p1 OS=Drosophila melanogaster GN=Tapdelta PE=1 SV=1 - [Q7KLX3_DROME]	15.28	21.69	1	4	4	166	17.6
O62619	FBgn0267385	PyK	Pyruvate kinase OS=Drosophila melanogaster GN=PyK PE=2 SV=2 - [KPYK_DROME]	15.19	13.32	1	4	4	533	57.4
Q9VKD3	FBgn0032393	Nfs1	Probable cysteine desulfurase, mitochondrial OS=Drosophila melanogaster GN=CG12264 PE=2 SV=1 - [NFS1_DROME]	14.94	15.8	1	5	5	462	51
Q9VGP4	FBgn0037894	Ranbp9	LP08082p OS=Drosophila melanogaster GN=Ranbp9 PE=1 SV=1 - [Q9VGP4_DROME]	14.41	6.48	1	4	4	1018	114.3
Q8MKK1	FBgn0050185	AIMP3	RH09246p OS=Drosophila melanogaster GN=AIMP3 PE=1 SV=1 - [Q8MKK1_DROME]	14.37	14.53	1	2	2	179	20
Q9W418	FBgn0086558	Ubi-p5E	GH17761p OS=Drosophila melanogaster GN=Ubi-p5E PE=2 SV=3 - [Q9W418_DROME]	14.05	38.01	4	2	2	534	60
Q7KR04	FBgn0033555	RpS15Ab	40S ribosomal protein S15Ab OS=Drosophila melanogaster GN=RpS15Ab PE=2 SV=3 - [RS15B_DROME]	13.88	24.62	2	3	3	130	14.7
Q9XYU0	FBgn0020633	Mcm7	DNA replication licensing factor Mcm7 OS=Drosophila melanogaster GN=Mcm7 PE=1 SV=1 - [MCM7_DROME]	13.73	8.19	1	3	3	720	81.2
A0A0B4JD48	FBgn0013770	Cp1	Cysteine proteinase-1, isoform D OS=Drosophila melanogaster GN=Cp1 PE=1 SV=1 - [A0A0B4JD48_DROME]	13.62	22.49	2	4	4	249	27
A1ZAH8	FBgn0034138	RpS15	Ribosomal protein S15, isoform B OS=Drosophila melanogaster GN=RpS15 PE=1 SV=1 - [A1ZAH8_DROME]	13.06	31.29	2	2	2	147	17
Q9VPR1	FBgn0031263	Tspo	GH02075p OS=Drosophila melanogaster GN=Tspo PE=1 SV=1 - [Q9VPR1_DROME]	12.24	15.14	1	2	2	185	20.1
A1Z6L9	FBgn0026761	Trap1	FI21274p1 OS=Drosophila melanogaster GN=Trap1 PE=1 SV=1 - [A1Z6L9_DROME]	12.16	4.05	1	1	2	691	77.9
Q9VLX0	FBgn0286198	LKRSDH	Lysine ketoglutarate reductase/saccharopine dehydrogenase, isoform A OS=Drosophila melanogaster GN=LKRSDH PE=1 SV=2 - [Q9VLX0_DROME]	12.11	7.76	1	4	4	928	103.1
Q94523	FBgn0261439	SdhA	Succinate dehydrogenase [ubiquinone] flavoprotein subunit, mitochondrial OS=Drosophila melanogaster GN=SdhA PE=2 SV=3 - [SDHA_DROME]	11.83	9.68	1	3	3	661	72.3
Q7KSU6	FBgn0037607	CG8036	CG8036, isoform D OS=Drosophila melanogaster GN=CG8036 PE=1 SV=1 - [Q7KSU6_DROME]	11.77	10.86	2	3	3	580	63
M9NG39	FBgn0004401	Pep	Protein on ecdysone puffs, isoform D OS=Drosophila melanogaster GN=Pep PE=1 SV=1 - [M9NG39_DROME]	11.49	5.48	2	2	2	693	75.6
P55841	FBgn0017579	RpL14	60S ribosomal protein L14 OS=Drosophila melanogaster GN=RpL14 PE=1 SV=1 - [RL14_DROME]	11.32	20.48	1	3	3	166	19.2
P61209	FBgn0010348	Arf79F	ADP-ribosylation factor 1 OS=Drosophila melanogaster GN=Arf79F PE=2 SV=2 - [ARF1_DROME]	11.31	35.71	1	2	4	182	20.7
Q9VB46	FBgn0015737	Hmu	FI18644p1 OS=Drosophila melanogaster GN=Hmu PE=1 SV=1 - [Q9VB46_DROME]	10.98	7.43	1	3	3	579	63.4
P48605	FBgn0015019	CCT3	T-complex protein 1 subunit gamma OS=Drosophila melanogaster GN=Cctgamma PE=2 SV=2 - [TCPG_DROME]	10.82	8.64	1	4	4	544	59.4
P55828	FBgn0019936	RpS20	40S ribosomal protein S20 OS=Drosophila melanogaster GN=RpS20 PE=1 SV=1 - [RS20_DROME]	10.58	22.5	1	2	2	120	13.5
Q8I0G5	FBgn0028968	gammaCOP	Coatomer subunit gamma OS=Drosophila melanogaster GN=gammaCOP PE=2 SV=1 - [COPG_DROME]	10.15	4.08	2	2	2	883	97.6
P54622	FBgn0010438	mtSSB	Single-stranded DNA-binding protein, mitochondrial OS=Drosophila melanogaster GN=mtSSB PE=1 SV=2 - [SSBP_DROME]	10.04	16.44	1	2	2	146	16.4
Q9V3P6	FBgn0028692	Rpn2	26S proteasome non-ATPase regulatory subunit 1 OS=Drosophila melanogaster GN=Rpn2 PE=1 SV=1 - [PSMD1_DROME]	9.8	4.51	2	4	4	1020	113.1
P02516	FBgn0001224	Hsp23	Heat shock protein 23 OS=Drosophila melanogaster GN=Hsp23 PE=2 SV=2 - [HSP23_DROME]	9.31	26.34	1	2	2	186	20.6
Q03334	FBgn0010265	RpS13	40S ribosomal protein S13 OS=Drosophila melanogaster GN=RpS13 PE=1 SV=3 - [RS13_DROME]	8.75	18.54	1	2	2	151	17.2
P29742	FBgn0000319	Chc	Clathrin heavy chain OS=Drosophila melanogaster GN=Chc PE=1 SV=1 - [CLH_DROME]	8.72	2.56	1	3	3	1678	191.1
Q8MSW0	FBgn0027086	IleRS	Isoleucyl-tRNA synthetase, isoform A OS=Drosophila melanogaster GN=IleRS PE=1 SV=1 - [Q8MSW0_DROME]	8.45	3.25	1	3	3	1229	141
Q9VXK7	FBgn0030718	ND-20	LD31474p OS=Drosophila melanogaster GN=ND-20 PE=1 SV=1 - [Q9VXK7_DROME]	8.33	8.14	1	2	2	221	24.6
Q9VKY2	FBgn0027568	Cand1	Cullin-associated NEDD8-dissociated protein 1 OS=Drosophila melanogaster GN=Cand1 PE=2 SV=1 - [CAND1_DROME]	8.27	2.32	1	2	2	1248	139.3
Q9VVC5	FBgn0010352	Nc73EF	Neural conserved at 73EF, isoform A OS=Drosophila melanogaster GN=Nc73EF PE=1 SV=2 - [Q9VVC5_DROME]	8.07	4.37	3	3	3	1008	112.5
Q9VFB2	FBgn0038307	mRpS10	28S ribosomal protein S10, mitochondrial OS=Drosophila melanogaster GN=mRpS10 PE=2 SV=2 - [RT10_DROME]	8.05	15.61	1	2	2	173	20
Q8IPE8	FBgn0028479	Mtpalpha	Mitochondrial trifunctional protein alpha subunit, isoform B OS=Drosophila melanogaster GN=Mtpalpha PE=1 SV=1 - [Q8IPE8_DROME]	7.8	8.33	2	3	3	744	79.6
Q9U3Z7	FBgn0286786	hoip	NHP2-like protein 1 homolog OS=Drosophila melanogaster GN=hoip PE=2 SV=1 - [NH2L1_DROME]	7.67	21.26	1	2	2	127	13.9
Q9VSA3	FBgn0035811	Mcad	Probable medium-chain specific acyl-CoA dehydrogenase, mitochondrial OS=Drosophila melanogaster GN=CG12262 PE=2 SV=1 - [ACADM_DROME]	7.64	6.68	1	2	2	419	45.8
P45594	FBgn0011726	tsr	Cofilin/actin-depolymerizing factor homolog OS=Drosophila melanogaster GN=tsr PE=1 SV=1 - [CADF_DROME]	7.62	16.89	1	2	2	148	17.1
Q9W334	FBgn0030136	RpS28b	40S ribosomal protein S28 OS=Drosophila melanogaster GN=RpS28b PE=1 SV=2 - [RS28_DROME]	7.25	32.31	1	2	2	65	7.5
Q9W0H8	FBgn0025682	scf	IP16409p OS=Drosophila melanogaster GN=scf PE=1 SV=2 - [Q9W0H8_DROME]	7.07	11.85	1	2	2	329	38
Q9VZQ8	FBgn0035438	PHGPx	Glutathione peroxidase OS=Drosophila melanogaster GN=PHGPx PE=1 SV=1 - [Q9VZQ8_DROME]	7.05	14.79	3	2	2	169	18.7
Q961R8	FBgn0027088	GlyRS	GH09263p OS=Drosophila melanogaster GN=GlyRS PE=1 SV=1 - [Q961R8_DROME]	7.04	3.68	2	2	2	679	75.8
Q7KUB0	FBgn0001248	Idh	Isocitrate dehydrogenase [NADP] OS=Drosophila melanogaster GN=Idh PE=1 SV=1 - [Q7KUB0_DROME]	7.01	7.45	5	2	2	416	46.6
A0A0B4KHW3	FBgn0028646	aralar1	Aralar1, isoform F OS=Drosophila melanogaster GN=aralar1 PE=1 SV=1 - [A0A0B4KHW3_DROME]	6.89	5.76	3	3	3	694	76.6
Q9VZ23	FBgn0020255	Ran	GTP-binding nuclear protein Ran OS=Drosophila melanogaster GN=Ran PE=1 SV=1 - [RAN_DROME]	6.72	16.67	1	3	3	216	24.7
Q7PLL1	FBgn0020660	eIF4B	Eukaryotic initiation factor 4B, isoform E OS=Drosophila melanogaster GN=eIF-4B PE=1 SV=2 - [Q7PLL1_DROME]	6.38	9.77	4	2	2	389	44.1
P36179	FBgn0260439	Pp2A-29B	Serine/threonine-protein phosphatase PP2A 65 kDa regulatory subunit OS=Drosophila melanogaster GN=Pp2A-29B PE=2 SV=4 - [2AAA_DROME]	6.17	4.91	3	2	2	591	65.4
Q9V466	FBgn0027868	Nup107	BcDNA.LD18761 OS=Drosophila melanogaster GN=Nup107 PE=1 SV=1 - [Q9V466_DROME]	6.16	3.91	1	2	2	845	97.3
P41042	FBgn0011284	RpS4	40S ribosomal protein S4 OS=Drosophila melanogaster GN=RpS4 PE=1 SV=2 - [RS4_DROME]	6.1	8.05	1	2	2	261	29.1
Q7KW39	FBgn0023537	CG17896	Probable methylmalonate-semialdehyde dehydrogenase [acylating], mitochondrial OS=Drosophila melanogaster GN=CG17896 PE=2 SV=1 - [MMSA_DROME]	6.03	7.31	1	2	2	520	55.9
A0A0B4KHJ5	FBgn0266064	GlyS	Glycogen [starch] synthase OS=Drosophila melanogaster GN=GlyS PE=1 SV=1 - [A0A0B4KHJ5_DROME]	5.94	3.92	2	2	2	689	79.2
Q9VZS5	FBgn0035422	RpL28	60S ribosomal protein L28 OS=Drosophila melanogaster GN=RpL28 PE=1 SV=1 - [RL28_DROME]	5.56	19.44	1	2	2	144	16
Q9VSD6	FBgn0026252	msk	D-Importin 7/RanBP7 OS=Drosophila melanogaster GN=msk PE=1 SV=1 - [Q9VSD6_DROME]	5.55	3.43	1	2	2	1049	119.2
Q9W141	FBgn0035032	ATPsynF	Putative ATP synthase subunit f, mitochondrial OS=Drosophila melanogaster GN=CG4692 PE=3 SV=1 - [ATPK_DROME]	5.51	19.63	1	2	2	107	12.5
Q9VKJ3	FBgn0262647	Nup160	Nuclear pore complex protein Nup160 homolog OS=Drosophila melanogaster GN=Nup160 PE=1 SV=1 - [NU160_DROME]	5.46	1.84	1	2	2	1411	160.2
A0A0B4KGG8	FBgn0002921	Atpalpha	Sodium/potassium-transporting ATPase subunit alpha OS=Drosophila melanogaster GN=Atpalpha PE=1 SV=1 - [A0A0B4KGG8_DROME]	5.4	2.79	3	2	2	1002	111.1
P12426	FBgn0000109	Aprt	Adenine phosphoribosyltransferase OS=Drosophila melanogaster GN=Aprt PE=2 SV=3 - [APT_DROME]	5.38	11.54	1	2	2	182	19.7
Q9W229	FBgn0261596	RpS24	40S ribosomal protein S24 OS=Drosophila melanogaster GN=RpS24 PE=1 SV=1 - [Q9W229_DROME]	5.34	20.61	1	2	2	131	15
P48602	FBgn0265262	Vha68-1	V-type proton ATPase catalytic subunit A isoform 1 OS=Drosophila melanogaster GN=Vha68-1 PE=2 SV=2 - [VATA1_DROME]	5.28	5.21	2	2	2	614	68.3
Q9W1V3	FBgn0003062	Fib	rRNA 2'-O-methyltransferase fibrillarin OS=Drosophila melanogaster GN=Fib PE=2 SV=1 - [FBRL_DROME]	5.22	7.27	1	2	2	344	34.6
Q7JR58	FBgn0033879	Echs1	CG6543, isoform A OS=Drosophila melanogaster GN=CG6543 PE=1 SV=1 - [Q7JR58_DROME]	5.12	10.51	1	2	2	295	31.6
Q9VRI0	FBgn0001565	Hlc	Helicase OS=Drosophila melanogaster GN=Hlc PE=1 SV=2 - [Q9VRI0_DROME]	5.1	5.36	1	2	2	560	62.8
Q9VPV1	FBgn0031292	CG15824	Uncharacterized protein, isoform B OS=Drosophila melanogaster GN=CG15824 PE=4 SV=3 - [Q9VPV1_DROME]	5.04	1.79	1	1	2	1957	225.4
P39018	FBgn0010412	RpS19a	40S ribosomal protein S19a OS=Drosophila melanogaster GN=RpS19a PE=1 SV=3 - [RS19A_DROME]	5.01	12.82	1	2	2	156	17.3
Q9VN21	FBgn0263594	lost	LD30155p OS=Drosophila melanogaster GN=lost PE=1 SV=1 - [Q9VN21_DROME]	4.99	5.32	1	2	2	545	59.7
Q9V3J4	FBgn0024509	Sec13	Sec13 ortholog, isoform A OS=Drosophila melanogaster GN=Sec13 PE=1 SV=1 - [Q9V3J4_DROME]	4.82	6.74	1	2	2	356	39.5
A1ZB73	FBgn0063492	GstE8	Glutathione S transferase E8, isoform A OS=Drosophila melanogaster GN=GstE8 PE=3 SV=1 - [A1ZB73_DROME]	4.75	12.16	1	2	2	222	24.9
Q9VW54	FBgn0028695	Rpn1	26S proteasome regulatory complex subunit p97 OS=Drosophila melanogaster GN=Rpn1 PE=1 SV=2 - [Q9VW54_DROME]	4.63	3.26	1	2	2	919	102.2
P02518	FBgn0001226	Hsp27	Heat shock protein 27 OS=Drosophila melanogaster GN=Hsp27 PE=1 SV=2 - [HSP27_DROME]	4.51	14.55	1	2	2	213	23.6
Q9VQ29	FBgn0021906	RFeSP	Cytochrome b-c1 complex subunit Rieske, mitochondrial OS=Drosophila melanogaster GN=RFeSP PE=1 SV=3 - [Q9VQ29_DROME]	4.42	10.87	1	2	2	230	24.9

## Sheet: Hsp22_FAC suppl. medium
Protein ID	FlyBase_ID	Symbol	Description	MS Score	Coverage	# Proteins	# Unique Peptides	# Peptides	# AAs	MW [kDa]
P02515	FBgn0001223	Hsp22	Heat shock protein 22 OS=Drosophila melanogaster GN=Hsp22 PE=1 SV=4 - [HSP22_DROME]	946.94	79.89	1	18	18	174	19.8
P11147	FBgn0266599	Hsc70-4	Heat shock 70 kDa protein cognate 4 OS=Drosophila melanogaster GN=Hsc70-4 PE=1 SV=3 - [HSP7D_DROME]	307.32	57.14	5	23	28	651	71.1
Q24560	FBgn0284243	betaTub56D	Tubulin beta-1 chain OS=Drosophila melanogaster GN=betaTub56D PE=1 SV=2 - [TBB1_DROME]	253.99	71.59	5	16	23	447	50.1
P29844	FBgn0001218	Hsc70-3	Heat shock 70 kDa protein cognate 3 OS=Drosophila melanogaster GN=Hsc70-3 PE=2 SV=2 - [HSP7C_DROME]	242.57	43.6	2	20	25	656	72.2
P06603	FBgn0003884	alphaTub84B	Tubulin alpha-1 chain OS=Drosophila melanogaster GN=alphaTub84B PE=1 SV=1 - [TBA1_DROME]	218.95	56.44	3	18	18	450	49.9
Q7KN97	FBgn0027580	PCB	Pyruvate carboxylase OS=Drosophila melanogaster GN=PCB PE=1 SV=1 - [Q7KN97_DROME]	152.19	33.45	2	26	26	1181	130.8
P02828	FBgn0001233	Hsp83	Heat shock protein 83 OS=Drosophila melanogaster GN=Hsp83 PE=1 SV=1 - [HSP83_DROME]	149.88	48.54	1	22	25	717	81.8
Q9VJD1	FBgn0032643	GCS2beta	Glucosidase 2 beta subunit, isoform A OS=Drosophila melanogaster GN=GCS2beta PE=1 SV=1 - [Q9VJD1_DROME]	144.43	31.57	1	17	17	548	61.5
Q7KMM4	FBgn0027588	GCS2alpha	BcDNA.GH04962 OS=Drosophila melanogaster GN=GCS2alpha PE=1 SV=1 - [Q7KMM4_DROME]	130.58	40.48	1	25	25	924	105.7
Q05825	FBgn0010217	ATPsynbeta	ATP synthase subunit beta, mitochondrial OS=Drosophila melanogaster GN=ATPsynbeta PE=1 SV=3 - [ATPB_DROME]	124.58	64.75	3	22	22	505	54.1
Q9VAW3	FBgn0039580	Gfat2	GH12731p OS=Drosophila melanogaster GN=Gfat2 PE=1 SV=1 - [Q9VAW3_DROME]	115.64	42.17	1	20	20	683	76.5
P12613	FBgn0003676	CCT1	T-complex protein 1 subunit alpha OS=Drosophila melanogaster GN=T-cp1 PE=2 SV=2 - [TCPA_DROME]	114.51	43.27	1	17	17	557	59.5
Q9VAY2	FBgn0039562	Gp93	Glycoprotein 93 OS=Drosophila melanogaster GN=Gp93 PE=1 SV=1 - [Q9VAY2_DROME]	110.68	34.69	1	20	22	787	90.2
Q9VLC5	FBgn0012036	Aldh	Aldehyde dehydrogenase OS=Drosophila melanogaster GN=Aldh PE=1 SV=1 - [Q9VLC5_DROME]	89.72	46.35	1	13	13	520	57
P08841	FBgn0003888	betaTub60D	Tubulin beta-3 chain OS=Drosophila melanogaster GN=betaTub60D PE=2 SV=2 - [TBB3_DROME]	79.5	40.53	2	6	13	454	50.8
O97125	FBgn0001230	Hsp68	Heat shock protein 68 OS=Drosophila melanogaster GN=Hsp68 PE=1 SV=1 - [HSP68_DROME]	70.41	10.55	5	2	5	635	69.7
Q9VV75	FBgn0250814	UQCR-C2	AT02348p OS=Drosophila melanogaster GN=UQCR-C2 PE=1 SV=1 - [Q9VV75_DROME]	68.38	52.5	1	13	13	440	45.4
P35381	FBgn0011211	blw	ATP synthase subunit alpha, mitochondrial OS=Drosophila melanogaster GN=blw PE=1 SV=2 - [ATPA_DROME]	65.55	30.25	1	12	12	552	59.4
Q7KN94	FBgn0010516	wal	Walrus, isoform A OS=Drosophila melanogaster GN=wal PE=1 SV=1 - [Q7KN94_DROME]	65.36	52.42	1	10	10	330	34.2
A0A0B4LGB7	FBgn0263006	SERCA	Calcium-transporting ATPase OS=Drosophila melanogaster GN=SERCA PE=1 SV=1 - [A0A0B4LGB7_DROME]	63.1	17.42	2	13	13	999	109.3
P08736	FBgn0284245	eEF1alpha1	Elongation factor 1-alpha 1 OS=Drosophila melanogaster GN=Ef1alpha48D PE=1 SV=2 - [EF1A1_DROME]	61.62	31.53	2	9	9	463	50.3
P29845	FBgn0001220	Hsc70-5	Heat shock 70 kDa protein cognate 5 OS=Drosophila melanogaster GN=Hsc70-5 PE=1 SV=2 - [HSP7E_DROME]	58.52	23.91	1	12	12	686	74
Q9V434	FBgn0086443	AsnRS	Asparaginyl-tRNA synthetase, isoform A OS=Drosophila melanogaster GN=AsnRS PE=1 SV=1 - [Q9V434_DROME]	57.02	19.18	1	8	8	558	63.9
Q9VGP4	FBgn0037894	Ranbp9	LP08082p OS=Drosophila melanogaster GN=Ranbp9 PE=1 SV=1 - [Q9VGP4_DROME]	53.92	18.86	1	13	13	1018	114.3
Q9VKY2	FBgn0027568	Cand1	Cullin-associated NEDD8-dissociated protein 1 OS=Drosophila melanogaster GN=Cand1 PE=2 SV=1 - [CAND1_DROME]	52.88	18.75	1	15	15	1248	139.3
A1Z9E3	FBgn0024556	mEFTu1	Elongation factor Tu OS=Drosophila melanogaster GN=EfTuM PE=1 SV=1 - [A1Z9E3_DROME]	48.56	30.27	1	9	9	489	54
Q7KN75	FBgn0027835	Dp1	Dodeca-satellite-binding protein 1, isoform A OS=Drosophila melanogaster GN=Dp1 PE=1 SV=1 - [Q7KN75_DROME]	47.09	17.37	1	15	15	1301	144.2
P28668	FBgn0005674	GluProRS	Bifunctional glutamate/proline--tRNA ligase OS=Drosophila melanogaster GN=Aats-glupro PE=1 SV=2 - [SYEP_DROME]	45.73	10.74	1	9	9	1714	189.3
P29742	FBgn0000319	Chc	Clathrin heavy chain OS=Drosophila melanogaster GN=Chc PE=1 SV=1 - [CLH_DROME]	44.58	11.32	1	12	12	1678	191.1
A0A0B4JCW4	FBgn0037643	ScsbetaA	Succinate-CoA ligase subunit beta OS=Drosophila melanogaster GN=skap PE=1 SV=1 - [A0A0B4JCW4_DROME]	42.53	29.93	4	8	8	451	49
Q7PLL3	FBgn0020660	eIF4B	Eukaryotic initiation factor 4B OS=Drosophila melanogaster GN=eIF-4B PE=1 SV=1 - [Q7PLL3_DROME]	42.29	23.53	4	7	7	459	52.2
P02572	FBgn0000043	Act42A	Actin-42A OS=Drosophila melanogaster GN=Act42A PE=1 SV=3 - [ACT2_DROME]	41.9	34.04	6	8	8	376	41.8
P45437	FBgn0008635	betaCOP	Coatomer subunit beta OS=Drosophila melanogaster GN=betaCOP PE=2 SV=2 - [COPB_DROME]	41.81	16.08	1	10	10	964	107.3
A1ZBE9	FBgn0034401	MetRS	Methionyl-tRNA synthetase OS=Drosophila melanogaster GN=MetRS PE=1 SV=1 - [A1ZBE9_DROME]	41.24	14.38	1	7	7	1022	112.4
Q8I0S9	FBgn0039877	Mccc1	CG2118, isoform B OS=Drosophila melanogaster GN=CG2118 PE=1 SV=1 - [Q8I0S9_DROME]	40.72	22.71	2	11	11	634	69.4
Q9VWC7	FBgn0031070	CG12702	FI02109p OS=Drosophila melanogaster GN=CG12702-RA PE=1 SV=1 - [Q9VWC7_DROME]	37.2	14.94	1	8	8	870	97.1
O62619	FBgn0267385	PyK	Pyruvate kinase OS=Drosophila melanogaster GN=PyK PE=2 SV=2 - [KPYK_DROME]	35.77	16.32	1	7	7	533	57.4
Q9VKC8	FBgn0032397	Tom70	FI03495p OS=Drosophila melanogaster GN=Tom70 PE=1 SV=2 - [Q9VKC8_DROME]	35.45	15.28	1	7	7	589	66.3
Q9VFQ9	FBgn0000454	Dip-B	Dipeptidase B, isoform A OS=Drosophila melanogaster GN=Dip-B PE=1 SV=2 - [Q9VFQ9_DROME]	35.16	23.82	1	7	7	508	55.5
Q7K3W2	FBgn0033235	CG8728	CG8728 OS=Drosophila melanogaster GN=CG8728-RA PE=1 SV=1 - [Q7K3W2_DROME]	34.54	21.22	1	6	6	556	61
Q9VWH4	FBgn0027291	Idh3a	Probable isocitrate dehydrogenase [NAD] subunit alpha, mitochondrial OS=Drosophila melanogaster GN=l(1)G0156 PE=2 SV=1 - [IDH3A_DROME]	32.42	27.32	1	8	8	377	40.8
Q9VSA3	FBgn0035811	Mcad	Probable medium-chain specific acyl-CoA dehydrogenase, mitochondrial OS=Drosophila melanogaster GN=CG12262 PE=2 SV=1 - [ACADM_DROME]	29.63	23.39	1	6	6	419	45.8
Q8IP94	FBgn0027081	ThrRS	Threonyl-tRNA synthetase, isoform B OS=Drosophila melanogaster GN=ThrRS PE=1 SV=1 - [Q8IP94_DROME]	29.5	19.28	2	9	9	690	79.3
O01666	FBgn0020235	ATPsyngamma	ATP synthase subunit gamma, mitochondrial OS=Drosophila melanogaster GN=ATPsyngamma PE=2 SV=2 - [ATPG_DROME]	29.49	32.66	1	7	7	297	32.9
Q9VD58	FBgn0038922	Idh3b	CG6439, isoform A OS=Drosophila melanogaster GN=CG6439 PE=1 SV=1 - [Q9VD58_DROME]	27.8	22.97	1	5	5	370	40.4
O46067	FBgn0023529	CG2918	CG2918, isoform A OS=Drosophila melanogaster GN=EG:25E8.1 PE=1 SV=1 - [O46067_DROME]	27.68	14.52	1	8	8	923	103.4
O18640	FBgn0020618	Rack1	Guanine nucleotide-binding protein subunit beta-like protein OS=Drosophila melanogaster GN=Rack1 PE=1 SV=2 - [GBLP_DROME]	27.08	26.73	2	6	6	318	35.6
Q9XYU0	FBgn0020633	Mcm7	DNA replication licensing factor Mcm7 OS=Drosophila melanogaster GN=Mcm7 PE=1 SV=1 - [MCM7_DROME]	26.35	9.58	1	4	4	720	81.2
Q9VSD6	FBgn0026252	msk	D-Importin 7/RanBP7 OS=Drosophila melanogaster GN=msk PE=1 SV=1 - [Q9VSD6_DROME]	25.68	7.15	1	5	5	1049	119.2
Q06559	FBgn0002622	RpS3	40S ribosomal protein S3 OS=Drosophila melanogaster GN=RpS3 PE=1 SV=1 - [RS3_DROME]	25.57	30.89	1	7	7	246	27.5
O02649	FBgn0015245	Hsp60A	60 kDa heat shock protein, mitochondrial OS=Drosophila melanogaster GN=Hsp60 PE=1 SV=3 - [CH60_DROME]	24.75	13.09	2	6	6	573	60.8
Q9VWG3	FBgn0285947	RpS10b	40S ribosomal protein S10b OS=Drosophila melanogaster GN=RpS10b PE=1 SV=2 - [RS10B_DROME]	24.57	36.25	1	5	5	160	17.9
O62621	FBgn0025724	beta'COP	Coatomer subunit beta' OS=Drosophila melanogaster GN=beta'COP PE=2 SV=2 - [COPB2_DROME]	24.51	13.57	1	9	9	914	102.6
Q8MMD3	FBgn0035060	Eps-15	Epidermal growth factor receptor pathway substrate clone 15, isoform C OS=Drosophila melanogaster GN=Eps-15 PE=1 SV=1 - [Q8MMD3_DROME]	24.42	11.48	4	7	7	1106	119.5
P27619	FBgn0003392	shi	Dynamin OS=Drosophila melanogaster GN=shi PE=1 SV=2 - [DYN_DROME]	24.31	13.8	7	6	6	877	97.7
Q9V3P6	FBgn0028692	Rpn2	26S proteasome non-ATPase regulatory subunit 1 OS=Drosophila melanogaster GN=Rpn2 PE=1 SV=1 - [PSMD1_DROME]	22.68	7.45	2	6	6	1020	113.1
Q7KW39	FBgn0023537	CG17896	Probable methylmalonate-semialdehyde dehydrogenase [acylating], mitochondrial OS=Drosophila melanogaster GN=CG17896 PE=2 SV=1 - [MMSA_DROME]	22.35	17.88	1	5	5	520	55.9
Q9V470	FBgn0029118	ScsbetaG	Succinate-CoA ligase subunit beta OS=Drosophila melanogaster GN=Sucb PE=1 SV=1 - [Q9V470_DROME]	20.32	22.6	1	6	6	416	45
Q7K485	FBgn0029093	cathD	CathD OS=Drosophila melanogaster GN=cathD PE=1 SV=1 - [Q7K485_DROME]	20.28	26.02	1	4	4	392	42.4
Q9VIH3	FBgn0266369	Mtp	Microsomal triacylglycerol transfer protein OS=Drosophila melanogaster GN=Mtp PE=1 SV=2 - [Q9VIH3_DROME]	20.19	10.72	1	6	6	886	98.7
A0A0B4JD48	FBgn0013770	Cp1	Cysteine proteinase-1, isoform D OS=Drosophila melanogaster GN=Cp1 PE=1 SV=1 - [A0A0B4JD48_DROME]	20.03	28.11	2	5	5	249	27
Q9VVU1	FBgn0036824	CG3902	CG3902 OS=Drosophila melanogaster GN=CG3902-RA PE=1 SV=1 - [Q9VVU1_DROME]	19.8	14.25	1	3	3	414	45.3
Q9VFF0	FBgn0038271	UQCR-C1	GH01077p OS=Drosophila melanogaster GN=UQCR-C1 PE=1 SV=2 - [Q9VFF0_DROME]	19.54	9.15	1	3	3	470	51.8
Q9W1H8	FBgn0025352	Mtpbeta	GH13256p OS=Drosophila melanogaster GN=Thiolase PE=1 SV=1 - [Q9W1H8_DROME]	19.15	8.1	1	2	2	469	50.6
Q9VKD3	FBgn0032393	Nfs1	Probable cysteine desulfurase, mitochondrial OS=Drosophila melanogaster GN=CG12264 PE=2 SV=1 - [NFS1_DROME]	19.09	20.56	1	6	6	462	51
A1YK02	FBgn0034310	Nup75	Nucleoporin 75kD OS=Drosophila melanogaster GN=Nup75 PE=1 SV=1 - [A1YK02_DROME]	18.54	7.78	1	3	3	668	76.8
Q9VD22	FBgn0038953	CG18596	LP02352p OS=Drosophila melanogaster GN=CG18596 PE=1 SV=2 - [Q9VD22_DROME]	17.59	6.25	1	4	4	1136	130.1
Q8I0G5	FBgn0028968	gammaCOP	Coatomer subunit gamma OS=Drosophila melanogaster GN=gammaCOP PE=2 SV=1 - [COPG_DROME]	17.52	9.85	2	5	5	883	97.6
Q9VXQ5	FBgn0027329	CCT6	GH13725p OS=Drosophila melanogaster GN=Tcp-1zeta PE=1 SV=1 - [Q9VXQ5_DROME]	17.04	14.26	1	6	6	533	58.2
P48605	FBgn0015019	CCT3	T-complex protein 1 subunit gamma OS=Drosophila melanogaster GN=Cctgamma PE=2 SV=2 - [TCPG_DROME]	16.87	13.97	1	6	6	544	59.4
Q7KNA0	FBgn0027607	CG8230	Dymeclin OS=Drosophila melanogaster GN=CG8230 PE=1 SV=1 - [DYM_DROME]	16.68	9.01	1	5	5	699	79.1
A8JRB8	FBgn0039358	CG5028	CG5028, isoform C OS=Drosophila melanogaster GN=CG5028-RC PE=1 SV=1 - [A8JRB8_DROME]	16.42	18.88	3	4	4	392	43.2
Q26454	FBgn0015929	dpa	DNA replication licensing factor MCM4 OS=Drosophila melanogaster GN=dpa PE=1 SV=2 - [MCM4_DROME]	16.42	5.89	1	4	4	866	96.5
A1Z6L9	FBgn0026761	Trap1	FI21274p1 OS=Drosophila melanogaster GN=Trap1 PE=1 SV=1 - [A1Z6L9_DROME]	16.41	5.79	1	2	3	691	77.9
Q8IPE8	FBgn0028479	Mtpalpha	Mitochondrial trifunctional protein alpha subunit, isoform B OS=Drosophila melanogaster GN=Mtpalpha PE=1 SV=1 - [Q8IPE8_DROME]	16.41	13.58	2	6	6	744	79.6
Q9VKJ3	FBgn0262647	Nup160	Nuclear pore complex protein Nup160 homolog OS=Drosophila melanogaster GN=Nup160 PE=1 SV=1 - [NU160_DROME]	16.22	4.11	1	4	4	1411	160.2
Q9V461	FBgn0025815	Mcm6	DNA replication licensing factor Mcm6 OS=Drosophila melanogaster GN=Mcm6 PE=1 SV=1 - [MCM6_DROME]	16.2	8.45	1	5	5	817	92.3
O18388	FBgn0262743	Fs(2)Ket	Importin subunit beta OS=Drosophila melanogaster GN=Fs(2)Ket PE=2 SV=2 - [IMB_DROME]	16.04	7.13	1	4	4	884	98.6
Q3YMU0	FBgn0033663	ERp60	Protein disulfide-isomerase (Fragment) OS=Drosophila melanogaster GN=ERp60 PE=1 SV=1 - [Q3YMU0_DROME]	15.26	11.04	1	4	4	489	55.3
Q9W0B8	FBgn0025725	alphaCOP	Coatomer subunit alpha OS=Drosophila melanogaster GN=alphaCOP PE=1 SV=1 - [Q9W0B8_DROME]	15.03	5.59	1	5	5	1234	139.2
Q9VW54	FBgn0028695	Rpn1	26S proteasome regulatory complex subunit p97 OS=Drosophila melanogaster GN=Rpn1 PE=1 SV=2 - [Q9VW54_DROME]	14.94	7.51	1	4	4	919	102.2
Q9W0P5	FBgn0035147	Gale	UDP-glucose 4-epimerase OS=Drosophila melanogaster GN=Gale PE=1 SV=1 - [GALE_DROME]	14.71	24	1	5	5	350	38.7
A0A0B4K6U6	FBgn0263396	sqd	Squid, isoform E OS=Drosophila melanogaster GN=sqd PE=4 SV=1 - [A0A0B4K6U6_DROME]	14.67	18.51	2	4	4	308	33
Q9VVC5	FBgn0010352	Nc73EF	Neural conserved at 73EF, isoform A OS=Drosophila melanogaster GN=Nc73EF PE=1 SV=2 - [Q9VVC5_DROME]	14.58	9.23	3	4	4	1008	112.5
Q9VN44	FBgn0087013	Karybeta3	FI07923p OS=Drosophila melanogaster GN=Karybeta3 PE=1 SV=1 - [Q9VN44_DROME]	14.2	7.33	1	5	5	1105	123.5
M9MSN9	FBgn0053180	Ranbp16	Ranbp16, isoform C OS=Drosophila melanogaster GN=Ranbp16 PE=4 SV=1 - [M9MSN9_DROME]	13.38	5.39	5	5	5	1077	123.1
Q9V3I2	FBgn0014010	Rab5	Drab5 OS=Drosophila melanogaster GN=Rab5 PE=1 SV=1 - [Q9V3I2_DROME]	13.11	23.74	1	4	4	219	23.9
Q9VJ19	FBgn0086710	RpL30	RE25263p OS=Drosophila melanogaster GN=RpL30 PE=1 SV=1 - [Q9VJ19_DROME]	12.86	36.04	1	3	3	111	12.2
P17704	FBgn0005533	RpS17	40S ribosomal protein S17 OS=Drosophila melanogaster GN=RpS17 PE=1 SV=2 - [RS17_DROME]	12.67	21.37	1	2	2	131	15.3
P08570	FBgn0002593	RpLP1	60S acidic ribosomal protein P1 OS=Drosophila melanogaster GN=RpLP1 PE=1 SV=2 - [RLA1_DROME]	12.47	42.86	1	2	2	112	11.5
Q9V455	FBgn0027338	Kap-alpha3	Importin subunit alpha OS=Drosophila melanogaster GN=Kap-alpha3 PE=1 SV=1 - [Q9V455_DROME]	12.45	9.92	1	3	3	514	57
Q9VB46	FBgn0015737	Hmu	FI18644p1 OS=Drosophila melanogaster GN=Hmu PE=1 SV=1 - [Q9VB46_DROME]	12.44	8.98	1	4	4	579	63.4
Q9VE00	FBgn0038681	Cyp12a4	Probable cytochrome P450 12a4, mitochondrial OS=Drosophila melanogaster GN=Cyp12a4 PE=2 SV=2 - [C12A4_DROME]	12.19	17.22	1	2	2	151	16.3
Q9V3V6	FBgn0028684	Rpt5	26S proteasome regulatory complex subunit p50 OS=Drosophila melanogaster GN=Rpt5 PE=1 SV=1 - [Q9V3V6_DROME]	12.15	9.33	1	3	3	536	61.7
Q95RX5	FBgn0037655	Kcmf1	LD03515p OS=Drosophila melanogaster GN=CG11984 PE=1 SV=1 - [Q95RX5_DROME]	11.59	8.85	1	2	2	599	62.4
Q9TVM2	FBgn0020497	emb	Exportin-1 OS=Drosophila melanogaster GN=emb PE=1 SV=1 - [XPO1_DROME]	11.46	4.99	1	4	4	1063	122.7
Q9W418	FBgn0086558	Ubi-p5E	GH17761p OS=Drosophila melanogaster GN=Ubi-p5E PE=2 SV=3 - [Q9W418_DROME]	11.28	38.01	4	2	2	534	60
Q9V3J4	FBgn0024509	Sec13	Sec13 ortholog, isoform A OS=Drosophila melanogaster GN=Sec13 PE=1 SV=1 - [Q9V3J4_DROME]	11.17	9.55	1	3	3	356	39.5
Q9VX91	FBgn0030809	Ubr1	E3 ubiquitin-protein ligase UBR1 OS=Drosophila melanogaster GN=Ubr1 PE=2 SV=2 - [UBR1_DROME]	11.14	3.02	1	3	3	1824	208.2
Q8T079	FBgn0043456	Ndf	Putative oxidoreductase GLYR1 homolog OS=Drosophila melanogaster GN=CG4747 PE=1 SV=1 - [GLYR1_DROME]	10.89	5.65	2	2	2	602	65.2
Q7KUT2	FBgn0036892	Lon	Lon protease homolog, mitochondrial OS=Drosophila melanogaster GN=Lon PE=1 SV=1 - [LONM_DROME]	10.85	4.88	1	3	3	1024	115
P32748	FBgn0000447	Dhod	Dihydroorotate dehydrogenase (quinone), mitochondrial OS=Drosophila melanogaster GN=Dhod PE=2 SV=2 - [PYRD_DROME]	10.82	10.12	1	3	3	405	44.3
Q9V9Q4	FBgn0032961	CG1416	CG1416, isoform A OS=Drosophila melanogaster GN=CG1416 PE=1 SV=2 - [Q9V9Q4_DROME]	10.63	8.76	1	2	2	354	40.1
Q9VCH5	FBgn0039120	Nup98-96	Nucleoporin 98-96kD, isoform A OS=Drosophila melanogaster GN=Nup98-96 PE=1 SV=3 - [Q9VCH5_DROME]	10.57	2.35	1	4	4	1960	210
Q9V466	FBgn0027868	Nup107	BcDNA.LD18761 OS=Drosophila melanogaster GN=Nup107 PE=1 SV=1 - [Q9V466_DROME]	10.57	6.98	1	4	4	845	97.3
Q8IQQ9	FBgn0036702	CG6512	CG6512, isoform B OS=Drosophila melanogaster GN=CG6512 PE=1 SV=1 - [Q8IQQ9_DROME]	10.29	6.31	2	2	2	697	76
Q9VLX0	FBgn0286198	LKRSDH	Lysine ketoglutarate reductase/saccharopine dehydrogenase, isoform A OS=Drosophila melanogaster GN=LKRSDH PE=1 SV=2 - [Q9VLX0_DROME]	10.05	5.06	1	3	3	928	103.1
P07487	FBgn0001092	Gapdh2	Glyceraldehyde-3-phosphate dehydrogenase 2 OS=Drosophila melanogaster GN=Gapdh2 PE=1 SV=2 - [G3P2_DROME]	10.04	19.58	2	3	3	332	35.3
A1Z7J7	FBgn0033339	Sec31	Sec31 ortholog, isoform A OS=Drosophila melanogaster GN=Sec31 PE=1 SV=1 - [A1Z7J7_DROME]	10.04	3.23	4	2	2	1240	135.9
Q9NJH0	FBgn0029176	eEF1gamma	Elongation factor 1-gamma OS=Drosophila melanogaster GN=Ef1gamma PE=2 SV=2 - [EF1G_DROME]	9.62	9.05	1	2	2	431	48.9
P36179	FBgn0260439	Pp2A-29B	Serine/threonine-protein phosphatase PP2A 65 kDa regulatory subunit OS=Drosophila melanogaster GN=Pp2A-29B PE=2 SV=4 - [2AAA_DROME]	9.48	8.12	3	3	3	591	65.4
Q9V438	FBgn0025678	CaBP1	Protein disulfide-isomerase A6 homolog OS=Drosophila melanogaster GN=CaBP1 PE=1 SV=1 - [PDIA6_DROME]	9.44	7.85	1	3	3	433	46.7
Q9W1G7	FBgn0015268	Nap1	LD21576p OS=Drosophila melanogaster GN=Nap1 PE=1 SV=1 - [Q9W1G7_DROME]	9.32	7.84	1	2	2	370	42.7
Q7K5K3	FBgn0039635	Pdhb	GH08474p OS=Drosophila melanogaster GN=CG11876 PE=1 SV=1 - [Q7K5K3_DROME]	9.17	12.33	1	3	3	365	39.3
Q9V9A7	FBgn0042083	Mccc2	Probable methylcrotonoyl-CoA carboxylase beta chain, mitochondrial OS=Drosophila melanogaster GN=l(2)04524 PE=2 SV=1 - [MCCB_DROME]	9.12	7.96	1	3	3	578	62.6
Q7K3J0	FBgn0284436	CCT8	CG8258 OS=Drosophila melanogaster GN=CG8258 PE=1 SV=1 - [Q7K3J0_DROME]	9.04	10.44	1	3	3	546	59.4
P24156	FBgn0002031	l(2)37Cc	Protein l(2)37Cc OS=Drosophila melanogaster GN=l(2)37Cc PE=2 SV=2 - [L2CC_DROME]	9	17.39	1	2	2	276	30.4
P48601	FBgn0015282	Rpt2	26S protease regulatory subunit 4 OS=Drosophila melanogaster GN=Rpt2 PE=1 SV=2 - [PRS4_DROME]	8.97	9.34	1	3	3	439	49.3
Q7JR58	FBgn0033879	Echs1	CG6543, isoform A OS=Drosophila melanogaster GN=CG6543 PE=1 SV=1 - [Q7JR58_DROME]	8.83	14.24	1	3	3	295	31.6
Q9VHS8	FBgn0037573	CG7483	Eukaryotic initiation factor 4A-III OS=Drosophila melanogaster GN=eIF4AIII PE=1 SV=1 - [IF4A3_DROME]	8.8	3.51	2	2	2	399	45.6
Q9VEH0	FBgn0038535	alt	Aluminum tubes, isoform A OS=Drosophila melanogaster GN=alt PE=1 SV=1 - [Q9VEH0_DROME]	8.78	7.24	2	3	3	842	95
H1UUD2	FBgn0015222	Fer1HCH	Ferritin OS=Drosophila melanogaster GN=Fer1HCH PE=1 SV=1 - [H1UUD2_DROME]	8.71	21.89	4	2	2	169	19.2
P48809	FBgn0004838	Hrb27C	Heterogeneous nuclear ribonucleoprotein 27C OS=Drosophila melanogaster GN=Hrb27C PE=1 SV=2 - [RB27C_DROME]	8.71	8.31	1	2	2	421	44.7
Q9W414	FBgn0028685	Rpt4	Regulatory particle triple-A ATPase 4 OS=Drosophila melanogaster GN=Rpt4 PE=1 SV=3 - [Q9W414_DROME]	8.65	10.33	1	3	3	397	44.9
O18404	FBgn0021765	scu	3-hydroxyacyl-CoA dehydrogenase type-2 OS=Drosophila melanogaster GN=scu PE=1 SV=1 - [HCD2_DROME]	8.39	14.9	1	3	3	255	26.9
Q95028	FBgn0001258	Ldh	L-lactate dehydrogenase OS=Drosophila melanogaster GN=ImpL3 PE=2 SV=1 - [LDH_DROME]	8.35	12.65	1	3	3	332	35.5
Q8MSS1	FBgn0029688	lva	Protein lava lamp OS=Drosophila melanogaster GN=lva PE=1 SV=2 - [LVA_DROME]	8.31	1.48	1	3	3	2779	315.7
P54399	FBgn0286818	Pdi	Protein disulfide-isomerase OS=Drosophila melanogaster GN=Pdi PE=2 SV=1 - [PDI_DROME]	8.14	6.45	1	2	2	496	55.7
Q8MSW0	FBgn0027086	IleRS	Isoleucyl-tRNA synthetase, isoform A OS=Drosophila melanogaster GN=IleRS PE=1 SV=1 - [Q8MSW0_DROME]	8.11	2.2	1	2	2	1229	141
Q9VHP0	FBgn0263231	bel	ATP-dependent RNA helicase bel OS=Drosophila melanogaster GN=bel PE=1 SV=1 - [DDX3_DROME]	8.01	3.51	2	2	2	798	85
Q9VGC2	FBgn0037999	CG4860	CG4860 OS=Drosophila melanogaster GN=CG4860 PE=2 SV=1 - [Q9VGC2_DROME]	7.99	14.7	1	3	3	415	44.9
P91926	FBgn0264855	AP-2alpha	AP-2 complex subunit alpha OS=Drosophila melanogaster GN=AP-2alpha PE=1 SV=1 - [AP2A_DROME]	7.93	4.57	1	3	3	940	105.6
M9NFP2	FBgn0262579	Ect4	Ectoderm-expressed 4, isoform J OS=Drosophila melanogaster GN=Ect4 PE=1 SV=1 - [M9NFP2_DROME]	7.42	4.25	7	3	3	1059	115.7
Q9VN21	FBgn0263594	lost	LD30155p OS=Drosophila melanogaster GN=lost PE=1 SV=1 - [Q9VN21_DROME]	7.24	5.32	1	2	2	545	59.7
Q9W392	FBgn0030086	CCT2	CG7033 OS=Drosophila melanogaster GN=CG7033 PE=1 SV=2 - [Q9W392_DROME]	7.19	7.48	1	2	2	535	58
Q7K0B6	FBgn0050000	GstT1	Glutathione S transferase T1 OS=Drosophila melanogaster GN=GstT1 PE=1 SV=1 - [Q7K0B6_DROME]	7.11	12.72	1	3	3	228	26.6
Q9VZQ8	FBgn0035438	PHGPx	Glutathione peroxidase OS=Drosophila melanogaster GN=PHGPx PE=1 SV=1 - [Q9VZQ8_DROME]	7.1	20.12	3	3	3	169	18.7
Q24253	FBgn0010380	AP-1-2beta	AP complex subunit beta OS=Drosophila melanogaster GN=AP-1-2beta PE=1 SV=1 - [Q24253_DROME]	7.03	4.13	1	2	2	921	101.1
Q9VIE8	FBgn0010100	mAcon1	Aconitate hydratase, mitochondrial OS=Drosophila melanogaster GN=Acon PE=1 SV=2 - [Q9VIE8_DROME]	7	4.07	1	2	2	787	85.3
Q9VZ23	FBgn0020255	Ran	GTP-binding nuclear protein Ran OS=Drosophila melanogaster GN=Ran PE=1 SV=1 - [RAN_DROME]	6.95	19.44	1	3	3	216	24.7
Q9VCW3	FBgn0039004	Nup133	LP09464p OS=Drosophila melanogaster GN=Nup133 PE=1 SV=2 - [Q9VCW3_DROME]	6.71	2.67	1	2	2	1200	135.1
M9PD08	FBgn0020443	eRF3	Ef1alpha-like factor, isoform C OS=Drosophila melanogaster GN=Elf PE=1 SV=1 - [M9PD08_DROME]	6.67	5.66	2	2	2	495	55.3
Q7K2G1	FBgn0033886	Rpn13	Proteasomal ubiquitin receptor ADRM1 homolog OS=Drosophila melanogaster GN=Rpn13 PE=1 SV=1 - [ADRM1_DROME]	6.62	10.28	2	2	2	389	42
P19889	FBgn0000100	RpLP0	60S acidic ribosomal protein P0 OS=Drosophila melanogaster GN=RpLP0 PE=1 SV=1 - [RLA0_DROME]	6.54	14.2	1	2	2	317	34.2
Q9VGQ1	FBgn0037891	CG5214	CG5214 OS=Drosophila melanogaster GN=CG5214 PE=1 SV=1 - [Q9VGQ1_DROME]	6.46	7.69	1	2	2	468	49.9
Q9VZS5	FBgn0035422	RpL28	60S ribosomal protein L28 OS=Drosophila melanogaster GN=RpL28 PE=1 SV=1 - [RL28_DROME]	6.3	19.44	1	2	2	144	16
Q9VF08	FBgn0038387	blp	Mitochondrial import inner membrane translocase subunit Tim16 OS=Drosophila melanogaster GN=blp PE=2 SV=1 - [TIM16_DROME]	6.12	18.44	1	2	2	141	15.7
P55841	FBgn0017579	RpL14	60S ribosomal protein L14 OS=Drosophila melanogaster GN=RpL14 PE=1 SV=1 - [RL14_DROME]	5.93	14.46	1	2	2	166	19.2
Q94920	FBgn0004363	porin	Voltage-dependent anion-selective channel OS=Drosophila melanogaster GN=porin PE=1 SV=3 - [VDAC_DROME]	5.91	8.87	1	2	2	282	30.5
Q9W3Q0	FBgn0029959	Rab39	FI07418p OS=Drosophila melanogaster GN=Rab39 PE=2 SV=1 - [Q9W3Q0_DROME]	5.83	12.39	1	1	2	218	24.7
M9PFW8	FBgn0042178	Apl	Uncharacterized protein, isoform B OS=Drosophila melanogaster GN=CG32165 PE=4 SV=1 - [M9PFW8_DROME]	5.81	3.12	4	2	2	1059	118.8
Q9VDT1	FBgn0038742	Arc42	Arc42 OS=Drosophila melanogaster GN=Arc42 PE=1 SV=1 - [Q9VDT1_DROME]	5.74	6.42	1	2	2	405	43.6
P02516	FBgn0001224	Hsp23	Heat shock protein 23 OS=Drosophila melanogaster GN=Hsp23 PE=2 SV=2 - [HSP23_DROME]	5.68	20.97	1	2	2	186	20.6
Q9W0Y1	FBgn0035083	Tina-1	Troponin C-akin-1 protein OS=Drosophila melanogaster GN=Tina-1 PE=2 SV=1 - [TINA1_DROME]	5.54	16.17	1	2	2	167	19
Q9VUC1	FBgn0026418	Hsc70Cb	Hsc70Cb, isoform A OS=Drosophila melanogaster GN=Hsc70Cb PE=1 SV=1 - [Q9VUC1_DROME]	5.44	4.35	2	2	2	804	88.4
Q7KMQ0	FBgn0028687	Rpt1	26S proteasome regulatory complex subunit p48B OS=Drosophila melanogaster GN=Rpt1 PE=1 SV=1 - [Q7KMQ0_DROME]	5.39	5.08	1	2	2	433	48.5
Q9VFV9	FBgn0038145	Droj2	DnaJ-like-2, isoform A OS=Drosophila melanogaster GN=Droj2 PE=1 SV=1 - [Q9VFV9_DROME]	5.37	8.19	1	2	2	403	45.2
P91679	FBgn0265575	yin	Peptide transporter family 1 OS=Drosophila melanogaster GN=yin PE=1 SV=2 - [PEPT1_DROME]	5.36	5.65	2	2	2	743	82.2
X2JB48	FBgn0003360	sesB	Stress-sensitive B, isoform E OS=Drosophila melanogaster GN=sesB PE=1 SV=1 - [X2JB48_DROME]	5.35	8.03	2	2	2	299	32.9
Q0KHZ9	FBgn0015622	Cnx99A	Calnexin 99A, isoform E OS=Drosophila melanogaster GN=Cnx99A PE=1 SV=2 - [Q0KHZ9_DROME]	5.32	3.81	2	2	2	604	68.8
P02518	FBgn0001226	Hsp27	Heat shock protein 27 OS=Drosophila melanogaster GN=Hsp27 PE=1 SV=2 - [HSP27_DROME]	5.32	14.55	1	2	2	213	23.6
Q9W4H6	FBgn0028325	Pdha	Pyruvate dehydrogenase E1 component subunit alpha OS=Drosophila melanogaster GN=l(1)G0334 PE=1 SV=2 - [Q9W4H6_DROME]	5.16	8.52	2	2	2	399	43.9
P54622	FBgn0010438	mtSSB	Single-stranded DNA-binding protein, mitochondrial OS=Drosophila melanogaster GN=mtSSB PE=1 SV=2 - [SSBP_DROME]	5.11	19.18	1	2	2	146	16.4
Q27237	FBgn0002174	CG5504	Protein tumorous imaginal discs, mitochondrial OS=Drosophila melanogaster GN=l(2)tid PE=1 SV=2 - [TID_DROME]	5.1	5.58	1	2	2	520	56.1
P50882	FBgn0015756	RpL9	60S ribosomal protein L9 OS=Drosophila melanogaster GN=RpL9 PE=1 SV=2 - [RL9_DROME]	5.09	17.37	1	2	2	190	21.4
Q9VLT1	FBgn0031985	mon2	Protein MON2 homolog OS=Drosophila melanogaster GN=mon2 PE=2 SV=4 - [MON2_DROME]	5.07	1.43	1	2	2	1684	186.9
Q9VFE7	FBgn0038274	Nup93-2	GH01087p OS=Drosophila melanogaster GN=Nup93-2 PE=1 SV=1 - [Q9VFE7_DROME]	5.07	3.77	1	2	2	796	90.5
Q9XZ06	FBgn0027537	Nup93-1	Nucleoporin 93kD-1 OS=Drosophila melanogaster GN=Nup93-1 PE=1 SV=1 - [Q9XZ06_DROME]	5.03	4.25	1	2	2	823	93.8
O76895	FBgn0023535	arg	Arginase OS=Drosophila melanogaster GN=arg PE=1 SV=2 - [O76895_DROME]	5	7.12	1	2	2	351	39.1
P39018	FBgn0010412	RpS19a	40S ribosomal protein S19a OS=Drosophila melanogaster GN=RpS19a PE=1 SV=3 - [RS19A_DROME]	4.99	12.82	1	2	2	156	17.3
Q7K7G0	FBgn0028969	deltaCOP	Coat protein (Coatomer) delta, isoform B OS=Drosophila melanogaster GN=deltaCOP PE=1 SV=1 - [Q7K7G0_DROME]	4.93	5.27	2	2	2	531	57.8
P13469	FBgn0002780	mod	DNA-binding protein modulo OS=Drosophila melanogaster GN=mod PE=1 SV=2 - [MODU_DROME]	4.9	5.17	1	2	2	542	60.3
Q9VA54	FBgn0039788	Rpt6R	Regulatory particle triple-A ATPase 6-related OS=Drosophila melanogaster GN=Rpt6R PE=1 SV=1 - [Q9VA54_DROME]	4.87	5.76	2	2	2	399	45.1
Q7KLX3	FBgn0021795	Tapdelta	GEO05407p1 OS=Drosophila melanogaster GN=Tapdelta PE=1 SV=1 - [Q7KLX3_DROME]	4.83	12.65	1	2	2	166	17.6
Q9VK69	FBgn0032444	CCT4	T-complex protein 1 subunit delta OS=Drosophila melanogaster GN=CG5525 PE=1 SV=1 - [Q9VK69_DROME]	4.82	4.13	1	2	2	533	57.1
Q7KY04	FBgn0016701	Rab4	Rab4 protein OS=Drosophila melanogaster GN=Rab4 PE=1 SV=1 - [Q7KY04_DROME]	4.72	11.27	1	1	2	213	23.6
Q9VQ29	FBgn0021906	RFeSP	Cytochrome b-c1 complex subunit Rieske, mitochondrial OS=Drosophila melanogaster GN=RFeSP PE=1 SV=3 - [Q9VQ29_DROME]	4.69	10.87	1	2	2	230	24.9
P55035	FBgn0015283	Rpn10	26S proteasome non-ATPase regulatory subunit 4 OS=Drosophila melanogaster GN=Rpn10 PE=1 SV=2 - [PSMD4_DROME]	4.67	5.05	1	2	2	396	42.6
A0A0B4KI71	FBgn0002645	Map205	Microtubule-associated protein 205, isoform C OS=Drosophila melanogaster GN=Map205 PE=1 SV=1 - [A0A0B4KI71_DROME]	4.64	3.07	3	2	2	1109	118.1

## Sheet: HSP70_BPS suppl. medium
Protein ID	FlyBase_ID	Symbol	Description	MS Score	Coverage	# Proteins	# Unique Peptides	# Peptides	# AAs	MW [kDa]
Q9BIS2	FBgn0013278	Hsp70Bb	Major heat shock 70 kDa protein Bb OS=Drosophila melanogaster GN=Hsp70Bb PE=2 SV=2 - [HSP73_DROME]	806.79	68.33	3	28	33	641	70.2
P11147	FBgn0266599	Hsc70-4	Heat shock 70 kDa protein cognate 4 OS=Drosophila melanogaster GN=Hsc70-4 PE=1 SV=3 - [HSP7D_DROME]	175.31	33.49	1	10	15	651	71.1
O97125	FBgn0001230	Hsp68	Heat shock protein 68 OS=Drosophila melanogaster GN=Hsp68 PE=1 SV=1 - [HSP68_DROME]	146.13	20.47	1	4	9	635	69.7
P29844	FBgn0001218	Hsc70-3	Heat shock 70 kDa protein cognate 3 OS=Drosophila melanogaster GN=Hsc70-3 PE=2 SV=2 - [HSP7C_DROME]	119.21	11.74	1	3	7	656	72.2
Q9VUC1	FBgn0026418	Hsc70Cb	Hsc70Cb, isoform A OS=Drosophila melanogaster GN=Hsc70Cb PE=1 SV=1 - [Q9VUC1_DROME]	73.3	26.12	2	13	13	804	88.4
P02515	FBgn0001223	Hsp22	Heat shock protein 22 OS=Drosophila melanogaster GN=Hsp22 PE=1 SV=4 - [HSP22_DROME]	59.06	42.53	1	6	6	174	19.8
M9PE30	FBgn0035499	Chd64	Transgelin OS=Drosophila melanogaster GN=Chd64 PE=1 SV=1 - [M9PE30_DROME]	15.44	36.57	2	4	4	175	19.4
P06603	FBgn0003884	alphaTub84B	Tubulin alpha-1 chain OS=Drosophila melanogaster GN=alphaTub84B PE=1 SV=1 - [TBA1_DROME]	15.02	13.11	3	4	4	450	49.9
P29742	FBgn0000319	Chc	Clathrin heavy chain OS=Drosophila melanogaster GN=Chc PE=1 SV=1 - [CLH_DROME]	14.4	2.98	1	4	4	1678	191.1
P02572	FBgn0000043	Act42A	Actin-42A OS=Drosophila melanogaster GN=Act42A PE=1 SV=3 - [ACT2_DROME]	13.36	17.82	6	4	4	376	41.8
P08736	FBgn0284245	eEF1alpha1	Elongation factor 1-alpha 1 OS=Drosophila melanogaster GN=Ef1alpha48D PE=1 SV=2 - [EF1A1_DROME]	12.28	9.94	2	3	3	463	50.3
Q7PLL1	FBgn0020660	eIF4B	Eukaryotic initiation factor 4B, isoform E OS=Drosophila melanogaster GN=eIF-4B PE=1 SV=2 - [Q7PLL1_DROME]	9.37	12.85	4	3	3	389	44.1
Q9VJ19	FBgn0001218	RpL30	RE25263p OS=Drosophila melanogaster GN=RpL30 PE=1 SV=1 - [Q9VJ19_DROME]	8.75	25.23	1	2	2	111	12.2
Q24560	FBgn0284243	betaTub56D	Tubulin beta-1 chain OS=Drosophila melanogaster GN=betaTub56D PE=1 SV=2 - [TBB1_DROME]	8.45	6.04	2	2	2	447	50.1
P45594	FBgn0011726	tsr	Cofilin/actin-depolymerizing factor homolog OS=Drosophila melanogaster GN=tsr PE=1 SV=1 - [CADF_DROME]	6.57	16.89	1	2	2	148	17.1

## Sheet: Hsp70_FAC suppl. medium
Protein ID	FlyBase_ID	Symbol	Description	MS Score	Coverage	# Proteins	# Unique Peptides	# Peptides	# AAs	MW [kDa]
Q9BIS2	FBgn0013278	Hsp70Bb	Major heat shock 70 kDa protein Bb OS=Drosophila melanogaster GN=Hsp70Bb PE=2 SV=2 - [HSP73_DROME]	1625.76	72.23	4	32	38	641	70.2
P11147	FBgn0266599	Hsc70-4	Heat shock 70 kDa protein cognate 4 OS=Drosophila melanogaster GN=Hsc70-4 PE=1 SV=3 - [HSP7D_DROME]	532.14	55.61	1	24	29	651	71.1
O97125	FBgn0001230	Hsp68	Heat shock protein 68 OS=Drosophila melanogaster GN=Hsp68 PE=1 SV=1 - [HSP68_DROME]	337.9	29.45	1	4	11	635	69.7
P29844	FBgn0001218	Hsc70-3	Heat shock 70 kDa protein cognate 3 OS=Drosophila melanogaster GN=Hsc70-3 PE=2 SV=2 - [HSP7C_DROME]	266.07	31.1	1	10	14	656	72.2
Q9VUC1	FBgn0026418	Hsc70Cb	Hsc70Cb, isoform A OS=Drosophila melanogaster GN=Hsc70Cb PE=1 SV=1 - [Q9VUC1_DROME]	186.3	45.02	2	25	25	804	88.4
P02515	FBgn0001223	Hsp22	Heat shock protein 22 OS=Drosophila melanogaster GN=Hsp22 PE=1 SV=4 - [HSP22_DROME]	113.36	63.79	1	7	7	174	19.8
Q7PLL3	FBgn0020660	eIF4B	Eukaryotic initiation factor 4B OS=Drosophila melanogaster GN=eIF-4B PE=1 SV=1 - [Q7PLL3_DROME]	76.21	26.58	4	10	10	459	52.2
P29742	FBgn0000319	Chc	Clathrin heavy chain OS=Drosophila melanogaster GN=Chc PE=1 SV=1 - [CLH_DROME]	65.18	13.65	1	15	15	1678	191.1
P08736	FBgn0284245	eEF1alpha1	Elongation factor 1-alpha 1 OS=Drosophila melanogaster GN=Ef1alpha48D PE=1 SV=2 - [EF1A1_DROME]	61.98	44.49	2	11	11	463	50.3
Q24560	FBgn0284243	betaTub56D	Tubulin beta-1 chain OS=Drosophila melanogaster GN=betaTub56D PE=1 SV=2 - [TBB1_DROME]	30.14	27.96	5	8	8	447	50.1
Q9VJ19	FBgn0086710	RpL30	RE25263p OS=Drosophila melanogaster GN=RpL30 PE=1 SV=1 - [Q9VJ19_DROME]	28.45	53.15	1	5	5	111	12.2
P17704	FBgn0005533	RpS17	40S ribosomal protein S17 OS=Drosophila melanogaster GN=RpS17 PE=1 SV=2 - [RS17_DROME]	26.93	27.48	1	3	3	131	15.3
P06603	FBgn0003884	alphaTub84B	Tubulin alpha-1 chain OS=Drosophila melanogaster GN=alphaTub84B PE=1 SV=1 - [TBA1_DROME]	25.53	25.78	3	7	7	450	49.9
Q9VWG3	FBgn0285947	RpS10b	40S ribosomal protein S10b OS=Drosophila melanogaster GN=RpS10b PE=1 SV=2 - [RS10B_DROME]	20.32	23.75	1	3	3	160	17.9
P08570	FBgn0002593	RpLP1	60S acidic ribosomal protein P1 OS=Drosophila melanogaster GN=RpLP1 PE=1 SV=2 - [RLA1_DROME]	18.43	42.86	1	2	2	112	11.5
P39018	FBgn0010412	RpS19a	40S ribosomal protein S19a OS=Drosophila melanogaster GN=RpS19a PE=1 SV=3 - [RS19A_DROME]	18.1	35.26	1	5	5	156	17.3
Q03334	FBgn0010265	RpS13	40S ribosomal protein S13 OS=Drosophila melanogaster GN=RpS13 PE=1 SV=3 - [RS13_DROME]	14.68	18.54	1	2	2	151	17.2
M9PE30	FBgn0035499	Chd64	Transgelin OS=Drosophila melanogaster GN=Chd64 PE=1 SV=1 - [M9PE30_DROME]	13.8	36.57	2	4	4	175	19.4
P02572	FBgn0000043	Act42A	Actin-42A OS=Drosophila melanogaster GN=Act42A PE=1 SV=3 - [ACT2_DROME]	13.33	17.82	6	4	4	376	41.8
Q9VF08	FBgn0038387	blp	Mitochondrial import inner membrane translocase subunit Tim16 OS=Drosophila melanogaster GN=blp PE=2 SV=1 - [TIM16_DROME]	13.23	22.7	1	2	2	141	15.7
P45594	FBgn0011726	tsr	Cofilin/actin-depolymerizing factor homolog OS=Drosophila melanogaster GN=tsr PE=1 SV=1 - [CADF_DROME]	13.16	21.62	1	3	3	148	17.1
P41094	FBgn0010411	RpS18	40S ribosomal protein S18 OS=Drosophila melanogaster GN=RpS18 PE=1 SV=1 - [RS18_DROME]	10.07	13.16	1	2	2	152	17.6
P29845	FBgn0001220	Hsc70-5	Heat shock 70 kDa protein cognate 5 OS=Drosophila melanogaster GN=Hsc70-5 PE=1 SV=2 - [HSP7E_DROME]	8.86	5.98	1	3	3	686	74
P02828	FBgn0001233	Hsp83	Heat shock protein 83 OS=Drosophila melanogaster GN=Hsp83 PE=1 SV=1 - [HSP83_DROME]	8.7	5.02	1	3	3	717	81.8
Q9V3P0	FBgn0040309	Jafrac1	Peroxiredoxin 1 OS=Drosophila melanogaster GN=Jafrac1 PE=1 SV=1 - [PRDX1_DROME]	7.92	12.89	1	2	2	194	21.7
O46067	FBgn0023529	CG2918	CG2918, isoform A OS=Drosophila melanogaster GN=EG:25E8.1 PE=1 SV=1 - [O46067_DROME]	7.82	4.55	1	3	3	923	103.4
Q9W1B9	FBgn0034968	RpL12	GEO07602p1 OS=Drosophila melanogaster GN=RpL12 PE=1 SV=1 - [Q9W1B9_DROME]	7.08	23.64	1	3	3	165	17.7
Q9U3Z7	FBgn0286786	hoip	NHP2-like protein 1 homolog OS=Drosophila melanogaster GN=hoip PE=2 SV=1 - [NH2L1_DROME]	6.78	21.26	1	2	2	127	13.9
O02649	FBgn0015245	Hsp60A	60 kDa heat shock protein, mitochondrial OS=Drosophila melanogaster GN=Hsp60 PE=1 SV=3 - [CH60_DROME]	5.9	4.36	1	2	2	573	60.8
Q9VA91	FBgn0039757	RpS7	40S ribosomal protein S7 OS=Drosophila melanogaster GN=RpS7 PE=1 SV=1 - [RS7_DROME]	5.86	16.49	1	2	2	194	22.2
Q05825	FBgn0010217	ATPsynbeta	ATP synthase subunit beta, mitochondrial OS=Drosophila melanogaster GN=ATPsynbeta PE=1 SV=3 - [ATPB_DROME]	5.8	5.15	2	2	2	505	54.1
P48159	FBgn0010078	RpL23	60S ribosomal protein L23 OS=Drosophila melanogaster GN=RpL23 PE=1 SV=2 - [RL23_DROME]	5.68	18.57	1	2	2	140	14.9
O61231	FBgn0024733	RpL10	60S ribosomal protein L10 OS=Drosophila melanogaster GN=RpL10 PE=1 SV=1 - [RL10_DROME]	5.68	11.47	1	2	2	218	25.5
P55841	FBgn0017579	RpL14	60S ribosomal protein L14 OS=Drosophila melanogaster GN=RpL14 PE=1 SV=1 - [RL14_DROME]	5.66	13.25	1	2	2	166	19.2
Q3YMU0	FBgn0033663	ERp60	Protein disulfide-isomerase (Fragment) OS=Drosophila melanogaster GN=ERp60 PE=1 SV=1 - [Q3YMU0_DROME]	5.64	4.5	1	2	2	489	55.3
P40945	FBgn0013749	Arf102F	ADP-ribosylation factor 2 OS=Drosophila melanogaster GN=Arf102F PE=2 SV=2 - [ARF2_DROME]	5.58	13.89	1	2	2	180	20.6
Q9V438	FBgn0025678	CaBP1	Protein disulfide-isomerase A6 homolog OS=Drosophila melanogaster GN=CaBP1 PE=1 SV=1 - [PDIA6_DROME]	4.84	5.54	1	2	2	433	46.7

## Sheet: eGFP_BPS suppl. medium
Protein ID	FlyBase_ID	Symbol	Description	MS Score	Coverage	# Proteins	# Unique Peptides	# Peptides	# AAs	MW [kDa]
A0A076FL24	-	eGFP	Enhanced green fluorescent protein OS=Measles virus MeV-eGFP_Edm-tag GN=eGFP PE=4 SV=1 - [A0A076FL24_9MONO]	196.841	75.73	31	12	12	239	26.9

## Sheet: eGFP_FAC suppl. medium
Protein ID	FlyBase_ID	Symbol	Description	MS Score	Coverage	# Proteins	# Unique Peptides	# Peptides	# AAs	MW [kDa]
A0A076FL24	-	eGFP	Enhanced green fluorescent protein OS=Measles virus MeV-eGFP_Edm-tag GN=eGFP PE=4 SV=1 - [A0A076FL24_9MONO]	155.412	77.41	31	14	14	239	26.9
P29844	FBgn0001218	Hsc70-3	Heat shock 70 kDa protein cognate 3 OS=Drosophila melanogaster GN=Hsc70-3 PE=2 SV=2 - [HSP7C_DROME]	10.9058	6.25	1	3	3	656	72.2
P11147	FBgn0266599	Hsc70-4	Heat shock 70 kDa protein cognate 4 OS=Drosophila melanogaster GN=Hsc70-4 PE=1 SV=3 - [HSP7D_DROME]	7.19779	4.15	1	2	2	651	71.1
Q9VEX6	FBgn0040237	bor	AAA family protein Bor OS=Drosophila melanogaster GN=bor PE=1 SV=2 - [Q9VEX6_DROME]	6.64452	4.97	1	2	2	604	68.3
