# Supplementary material for: New molecular components of high and low affinity iron import systems in Drosophila
Source: Nat Commun. 2025 Jul 1;16:5662. doi: 10.1038/s41467-025-60758-6 (PMC12218971; doi:10.1038/s41467-025-60758-6)
Supplement: Supplementary file 10 — Source Data [file 41467_2025_60758_MOESM10_ESM.zip]

Archive with 104 entries (103 files):
- Source Data files_Soltani et al/
- __MACOSX/._Source Data files_Soltani et al
- Source Data files_Soltani et al/Fig. 1-A.xlsx
- __MACOSX/Source Data files_Soltani et al/._Fig. 1-A.xlsx
- Source Data files_Soltani et al/Fig. 5-F.xlsx
- __MACOSX/Source Data files_Soltani et al/._Fig. 5-F.xlsx
- Source Data files_Soltani et al/Fig. S4C_WB_galla1.xlsx
- __MACOSX/Source Data files_Soltani et al/._Fig. S4C_WB_galla1.xlsx
- Source Data files_Soltani et al/Fig. 6-C.xlsx
- __MACOSX/Source Data files_Soltani et al/._Fig. 6-C.xlsx
- Source Data files_Soltani et al/Fig. S4A_BRGC_Hsp68.xlsx
- __MACOSX/Source Data files_Soltani et al/._Fig. S4A_BRGC_Hsp68.xlsx
- Source Data files_Soltani et al/Fig. S5C-2.xlsx
- __MACOSX/Source Data files_Soltani et al/._Fig. S5C-2.xlsx
- Source Data files_Soltani et al/Fig. 4-N.xlsx
- __MACOSX/Source Data files_Soltani et al/._Fig. 4-N.xlsx
- Source Data files_Soltani et al/Fig. S3A.xlsx
- __MACOSX/Source Data files_Soltani et al/._Fig. S3A.xlsx
- Source Data files_Soltani et al/Fig. S4A_BRGC_Hsp70Ab.xlsx
- __MACOSX/Source Data files_Soltani et al/._Fig. S4A_BRGC_Hsp70Ab.xlsx
- Source Data files_Soltani et al/.DS_Store
- __MACOSX/Source Data files_Soltani et al/._.DS_Store
- Source Data files_Soltani et al/Fig. S1-B.xlsx
- __MACOSX/Source Data files_Soltani et al/._Fig. S1-B.xlsx
- Source Data files_Soltani et al/Fig. S1-A-IRP1A.xlsx
- __MACOSX/Source Data files_Soltani et al/._Fig. S1-A-IRP1A.xlsx
- Source Data files_Soltani et al/Fig. S2C-LysD.xlsx
- __MACOSX/Source Data files_Soltani et al/._Fig. S2C-LysD.xlsx
- Source Data files_Soltani et al/Fig. 6-B.xlsx
- __MACOSX/Source Data files_Soltani et al/._Fig. 6-B.xlsx
- Source Data files_Soltani et al/Fig. 5-G.xlsx
- __MACOSX/Source Data files_Soltani et al/._Fig. 5-G.xlsx
- Source Data files_Soltani et al/Fig. S4B_gut_galla1.xlsx
- __MACOSX/Source Data files_Soltani et al/._Fig. S4B_gut_galla1.xlsx
- Source Data files_Soltani et al/Fig. 4-H.xlsx
- __MACOSX/Source Data files_Soltani et al/._Fig. 4-H.xlsx
- Source Data files_Soltani et al/Fig. S4B_gut_Mvl.xlsx
- __MACOSX/Source Data files_Soltani et al/._Fig. S4B_gut_Mvl.xlsx
- Source Data files_Soltani et al/Fig. 2-B.xlsx
- __MACOSX/Source Data files_Soltani et al/._Fig. 2-B.xlsx
- Source Data files_Soltani et al/Fig. S4C_WB_Firewood.xlsx
- __MACOSX/Source Data files_Soltani et al/._Fig. S4C_WB_Firewood.xlsx
- Source Data files_Soltani et al/Fig. 6-E.xlsx
- __MACOSX/Source Data files_Soltani et al/._Fig. 6-E.xlsx
- Source Data files_Soltani et al/Fig. S4B_gut_Fer1HCH.xlsx
- __MACOSX/Source Data files_Soltani et al/._Fig. S4B_gut_Fer1HCH.xlsx
- Source Data files_Soltani et al/Fig. S4B_gut_Fer2LCH.xlsx
- __MACOSX/Source Data files_Soltani et al/._Fig. S4B_gut_Fer2LCH.xlsx
- Source Data files_Soltani et al/Fig. 5-A.xlsx
- __MACOSX/Source Data files_Soltani et al/._Fig. 5-A.xlsx
- Source Data files_Soltani et al/Fig. S2-A.xlsx
- __MACOSX/Source Data files_Soltani et al/._Fig. S2-A.xlsx
- Source Data files_Soltani et al/Fig. S4-RPKMs.xlsx
- __MACOSX/Source Data files_Soltani et al/._Fig. S4-RPKMs.xlsx
- Source Data files_Soltani et al/Fig. 6-H.xlsx
- __MACOSX/Source Data files_Soltani et al/._Fig. 6-H.xlsx
- Source Data files_Soltani et al/Fig. S4A_BRGC_Hsp22.xlsx
- __MACOSX/Source Data files_Soltani et al/._Fig. S4A_BRGC_Hsp22.xlsx
- Source Data files_Soltani et al/Fig. S2C-CG14789.xlsx
- __MACOSX/Source Data files_Soltani et al/._Fig. S2C-CG14789.xlsx
- Source Data files_Soltani et al/Fig. 4-I.xlsx
- __MACOSX/Source Data files_Soltani et al/._Fig. 4-I.xlsx
- Source Data files_Soltani et al/Fig. 4-J.xlsx
- __MACOSX/Source Data files_Soltani et al/._Fig. 4-J.xlsx
- Source Data files_Soltani et al/Fig. S1-A-Tsf1.xlsx
- __MACOSX/Source Data files_Soltani et al/._Fig. S1-A-Tsf1.xlsx
- Source Data files_Soltani et al/Fig. 6-G.xlsx
- __MACOSX/Source Data files_Soltani et al/._Fig. 6-G.xlsx
- Source Data files_Soltani et al/Fig. S4C_WB_Fer2LCH.xlsx
- __MACOSX/Source Data files_Soltani et al/._Fig. S4C_WB_Fer2LCH.xlsx
- Source Data files_Soltani et al/Fig. 5-B.xlsx
- __MACOSX/Source Data files_Soltani et al/._Fig. 5-B.xlsx
- Source Data files_Soltani et al/Fig. S4C_WB_Fer1HCH.xlsx
- __MACOSX/Source Data files_Soltani et al/._Fig. S4C_WB_Fer1HCH.xlsx
- Source Data files_Soltani et al/Fig. 5-C.xlsx
- __MACOSX/Source Data files_Soltani et al/._Fig. 5-C.xlsx
- Source Data files_Soltani et al/Fig. 2-A.xlsx
- __MACOSX/Source Data files_Soltani et al/._Fig. 2-A.xlsx
- Source Data files_Soltani et al/Fig. 6-F.xlsx
- __MACOSX/Source Data files_Soltani et al/._Fig. 6-F.xlsx
- Source Data files_Soltani et al/Fig. 4-K.xlsx
- __MACOSX/Source Data files_Soltani et al/._Fig. 4-K.xlsx
- Source Data files_Soltani et al/Fig. S3D.xlsx
- __MACOSX/Source Data files_Soltani et al/._Fig. S3D.xlsx
- Source Data files_Soltani et al/Fig. 6-A.xlsx
- __MACOSX/Source Data files_Soltani et al/._Fig. 6-A.xlsx
- Source Data files_Soltani et al/Fig. S4A_BRGC_Hsp70Bbb.xlsx
- __MACOSX/Source Data files_Soltani et al/._Fig. S4A_BRGC_Hsp70Bbb.xlsx
- Source Data files_Soltani et al/Fig. S2C-Pebp1.xlsx
- __MACOSX/Source Data files_Soltani et al/._Fig. S2C-Pebp1.xlsx
- Source Data files_Soltani et al/Fig. 4-L.xlsx
- __MACOSX/Source Data files_Soltani et al/._Fig. 4-L.xlsx
- Source Data files_Soltani et al/Fig. S5C-1.xlsx
- __MACOSX/Source Data files_Soltani et al/._Fig. S5C-1.xlsx
- Source Data files_Soltani et al/Fig. 4-M.xlsx
- __MACOSX/Source Data files_Soltani et al/._Fig. 4-M.xlsx
- Source Data files_Soltani et al/Fig. S1-A-Fer1HCH.xlsx
- __MACOSX/Source Data files_Soltani et al/._Fig. S1-A-Fer1HCH.xlsx
- Source Data files_Soltani et al/Fig. S3B.xlsx
- __MACOSX/Source Data files_Soltani et al/._Fig. S3B.xlsx
- Source Data files_Soltani et al/Fig. 5-I.xlsx
- __MACOSX/Source Data files_Soltani et al/._Fig. 5-I.xlsx
- Source Data files_Soltani et al/Fig. 1-B.xlsx
- __MACOSX/Source Data files_Soltani et al/._Fig. 1-B.xlsx
