# Supplementary material for: New molecular components of high and low affinity iron import systems in Drosophila
Source: Nat Commun. 2025 Jul 1;16:5662. doi: 10.1038/s41467-025-60758-6 (PMC12218971; doi:10.1038/s41467-025-60758-6)
Supplement: Supplementary file 10 — Source Data [file 41467_2025_60758_MOESM10_ESM.zip › Source Data files_Soltani et al/Fig. 1-A.xlsx]

## Sheet: Sheet1
		ROI tissue	Media	Number of pixels	Xcent	Ycent	K alpha emission / area (mean)	K alpha emission / area STDEV
	Cotrol (W1118)	R1-Ring gland	FAC (+Fe)	8732	-2.07135	-4.03133	24.335	9.61437
		R1-CNS	FAC (+Fe)	44441	-2.10275	-4.1668	23.3546	6.66948
		R2-Ring gland	FAC (+Fe)	8809	-6.04107	-3.94621	22.2966	9.9935
		R2-CNS	FAC (+Fe)	38123	-6.06477	-4.07344	30.454	9.40005
		R3-Ring gland	FAC (+Fe)	8380	-3.36927	-5.7725	21.0777	5.6367
		R3-CNS	FAC (+Fe)	44340	-3.4992	-5.76009	22.0817	4.7548
	Cotrol (W1118)	R1-Ring gland	no suppl.	8513	1.2344	-1.98997	21.0749	5.36469
		R1-CNS	no suppl.	42349	1.12693	-2.05886	19.0937	4.93131
		R2-Ring gland	no suppl.	8976	4.19783	-0.986583	20.2508	8.38892
		R2-CNS	no suppl.	56974	4.22347	-1.11062	21.2849	7.68211
		R3-Ring gland	no suppl.	8933	-3.28856	-0.840464	25.3442	7.94672
		R3-CNS	no suppl.	30584	-3.31576	-0.971455	26.3356	9.06822
	Cotrol (W1118)	R1-Ring gland	BPS (-Fe)	4768	0.523735	2.1694	14.1743	5.14137
		R1-CNS	BPS (-Fe)	42843	0.564172	2.05151	18.2071	5.61441
		R2-Ring gland	BPS (-Fe)	8505	-2.88908	2.15351	14.1802	4.9026
		R2-CNS	BPS (-Fe)	34708	-2.87078	2.02922	21.2834	6.01061
		R3-Ring gland	BPS (-Fe)	6592	6.01677	-5.37372	12.0631	3.87731
		R3-CNS	BPS (-Fe)	51859	5.88708	-5.41908	20.0643	3.81327
				BPS (- iron, 120uM)		no Suppl.		FAC (+ iron, 1mM)
				Ring gland	CNS	RG	CNS	RG	CNS
			R1	14.1743	18.2071	21.0749	19.0937	24.335	23.3546
			R2	14.1802	21.2834	20.2508	21.2849	22.2966	30.454
			R3	12.0631	20.0643	25.3442	26.3356	21.0777	22.0817
			Average	13.4725	19.8516	22.2233	22.2381	22.5698	25.2968
			STDEV	1.22061	1.54915	2.734	3.71383	1.64574	4.51139
			STE	0.704722	0.894404	1.57848	2.14418	0.950169	2.60465
				t-test
					RG	CNS
				BPS vs no suppl.	0.00902096	0.362378
				BPS vs FAC	0.00106101	0.0810168
