# Supplementary material for: New molecular components of high and low affinity iron import systems in Drosophila
Source: Nat Commun. 2025 Jul 1;16:5662. doi: 10.1038/s41467-025-60758-6 (PMC12218971; doi:10.1038/s41467-025-60758-6)
Supplement: Supplementary file 10 — Source Data [file 41467_2025_60758_MOESM10_ESM.zip › Source Data files_Soltani et al/Fig. 5-F.xlsx]

## Sheet: Evi5
row	Well	Sample Name	Target Name	Task	Reporter	Cт	SD	Cт uncorrected	Cт corrected	dCT
1	A1	PG>w1118-R1	RP49	UNKNOWN	SYBR	15.9286
2	A2	PG>w1118-R1	RP49	UNKNOWN	SYBR	15.9579	0.0179284	15.9373	15.9373
3	A3	PG>w1118-R1	RP49	UNKNOWN	SYBR	15.9253
4	A4	PG>w1118-R2	RP49	UNKNOWN	SYBR	15.9977
5	A5	PG>w1118-R2	RP49	UNKNOWN	SYBR	15.9579	0.0221266	15.9834	15.9834
6	A6	PG>w1118-R2	RP49	UNKNOWN	SYBR	15.9946
7	A7	PG>w1118-R3	RP49	UNKNOWN	SYBR	15.8618
8	A8	PG>w1118-R3	RP49	UNKNOWN	SYBR	15.9704	0.0824619	15.952	15.952
9	A9	PG>w1118-R3	RP49	UNKNOWN	SYBR	16.0236
10
11
12
13	B1	PG>Evi5-RNAi-R1	RP49	UNKNOWN	SYBR	16.1357
14	B2	PG>Evi5-RNAi-R1	RP49	UNKNOWN	SYBR	16.0989	0.0186331	16.1191	16.1191
15	B3	PG>Evi5-RNAi-R1	RP49	UNKNOWN	SYBR	16.1227
16	B4	PG>Evi5-RNAi-R2	RP49	UNKNOWN	SYBR	15.9999
17	B5	PG>Evi5-RNAi-R2	RP49	UNKNOWN	SYBR	16.0976	0.0993475	16.0987	16.0987
18	B6	PG>Evi5-RNAi-R2	RP49	UNKNOWN	SYBR	16.1986
19	B7	PG>Evi5-RNAi-R3	RP49	UNKNOWN	SYBR	16.0355
20	B8	PG>Evi5-RNAi-R3	RP49	UNKNOWN	SYBR	16.1292	0.064045	16.1076	16.1076
21	B9	PG>Evi5-RNAi-R3	RP49	UNKNOWN	SYBR	16.158
22
23
24
25	C1	PG>w1118-R1	Mco4	UNKNOWN	SYBR	31.741
26	C2	PG>w1118-R1	Mco4	UNKNOWN	SYBR	31.2159	0.337989	31.6013	31.6013	15.6641
27	C3	PG>w1118-R1	Mco4	UNKNOWN	SYBR	31.8472
28	C4	PG>w1118-R2	Mco4	UNKNOWN	SYBR	31.8568
29	C5	PG>w1118-R2	Mco4	UNKNOWN	SYBR	32.0034	0.0736202	31.9259	31.9259	15.9425
30	C6	PG>w1118-R2	Mco4	UNKNOWN	SYBR	31.9175
31	C7	PG>w1118-R3	Mco4	UNKNOWN	SYBR	31.4565
32	C8	PG>w1118-R3	Mco4	UNKNOWN	SYBR	31.5892	0.2215	31.6449	31.6449	15.6929
33	C9	PG>w1118-R3	Mco4	UNKNOWN	SYBR	31.8889
34
35
36
37	D1	PG>Evi5-RNAi-R1	Mco4	UNKNOWN	SYBR	26.1116					ddCT:S1	ddCT:S2	ddCT:S3	ddCT:S4	ddCT final rp49	SE rp49	linear FC	SE	SE
38	D2	PG>Evi5-RNAi-R1	Mco4	UNKNOWN	SYBR	26.1381	0.0142211	26.1219	26.1219	10.0028	-5.66131	-5.93969	-5.69014						1.85806	50.6085	61.3798	51.6299
39	D3	PG>Evi5-RNAi-R1	Mco4	UNKNOWN	SYBR	26.1159									-5.74999	0.0485005	53.817	0.445505	SD	52.3068	63.4395	53.3625
40	D4	PG>Evi5-RNAi-R2	Mco4	UNKNOWN	SYBR	26.0722													5.57417	47.5878	57.7162	48.5483
41	D5	PG>Evi5-RNAi-R2	Mco4	UNKNOWN	SYBR	26.0245	0.0256953	26.0539	26.0539	9.95517	-5.70893	-5.98731	-5.73775
42	D6	PG>Evi5-RNAi-R2	Mco4	UNKNOWN	SYBR	26.0648
43	D7	PG>Evi5-RNAi-R3	Mco4	UNKNOWN	SYBR	26.1429
44	D8	PG>Evi5-RNAi-R3	Mco4	UNKNOWN	SYBR	26.2231	0.0488595	26.1991	26.1991	10.0916	-5.57252	-5.85091	-5.60135					ddCT	FC	Diff
45	D9	PG>Evi5-RNAi-R3	Mco4	UNKNOWN	SYBR	26.2314											Confidence	0.0950591	53.817
46																	lower FC	-5.65493	50.3853	3.4317
47																	upper FC	-5.84505	57.4824	3.66543
48
																	ttest	4.85024e-07

## Sheet: AGBE
row	Well	Sample Name	Target Name	Task	Reporter	Cт	SD	Cт uncorrected	Cт corrected	dCT
1	A1	PG>w1118-R1	Rp49	UNKNOWN	SYBR	15.9286
2	A2	PG>w1118-R1	Rp49	UNKNOWN	SYBR	15.9579	0.0179284	15.9373	15.9373
3	A3	PG>w1118-R1	Rp49	UNKNOWN	SYBR	15.9253
4	A4	PG>w1118-R2	Rp49	UNKNOWN	SYBR	15.9977
5	A5	PG>w1118-R2	Rp49	UNKNOWN	SYBR	15.9579	0.0221266	15.9834	15.9834
6	A6	PG>w1118-R2	Rp49	UNKNOWN	SYBR	15.9946
7	A7	PG>w1118-R3	Rp49	UNKNOWN	SYBR	15.8618
8	A8	PG>w1118-R3	Rp49	UNKNOWN	SYBR	15.9704	0.0824619	15.952	15.952
9	A9	PG>w1118-R3	Rp49	UNKNOWN	SYBR	16.0236
10
11
12
13	B1	PG>AGBE-RNAi-R1	Rp49	UNKNOWN	SYBR	16.8931
14	B2	PG>AGBE-RNAi-R1	Rp49	UNKNOWN	SYBR	16.8152	0.124752	16.7857	16.7857
15	B3	PG>AGBE-RNAi-R1	Rp49	UNKNOWN	SYBR	16.6489
16	B4	PG>AGBE-RNAi-R2	Rp49	UNKNOWN	SYBR	16.698
17	B5	PG>AGBE-RNAi-R2	Rp49	UNKNOWN	SYBR	16.7597	0.0326673	16.735	16.735
18	B6	PG>AGBE-RNAi-R2	Rp49	UNKNOWN	SYBR	16.7473
19	B7	PG>AGBE-RNAi-R3	Rp49	UNKNOWN	SYBR	16.603
20	B8	PG>AGBE-RNAi-R3	Rp49	UNKNOWN	SYBR	16.7031	0.0704085	16.6817	16.6817
21	B9	PG>AGBE-RNAi-R3	Rp49	UNKNOWN	SYBR	16.7388
22
23
24
25	C1	PG>w1118-R1	Mco4	UNKNOWN	SYBR	31.741
26	C2	PG>w1118-R1	Mco4	UNKNOWN	SYBR	31.2159	0.337989	31.6013	31.6013	15.6641
27	C3	PG>w1118-R1	Mco4	UNKNOWN	SYBR	31.8472
28	C4	PG>w1118-R2	Mco4	UNKNOWN	SYBR	31.8568
29	C5	PG>w1118-R2	Mco4	UNKNOWN	SYBR	32.0034	0.0736202	31.9259	31.9259	15.9425
30	C6	PG>w1118-R2	Mco4	UNKNOWN	SYBR	31.9175
31	C7	PG>w1118-R3	Mco4	UNKNOWN	SYBR	31.4565
32	C8	PG>w1118-R3	Mco4	UNKNOWN	SYBR	31.5892	0.2215	31.6449	31.6449	15.6929
33	C9	PG>w1118-R3	Mco4	UNKNOWN	SYBR	31.8889
34
35
36
37	D1	PG>AGBE-RNAi-R1	Mco4	UNKNOWN	SYBR	26.3833					ddCT:S1	ddCT:S2	ddCT:S3	ddCT:S4	ddCT final rp49	SE rp49	linear FC	SE	SE
38	D2	PG>AGBE-RNAi-R1	Mco4	UNKNOWN	SYBR	25.4357	0.473851	25.9118	25.9118	9.12612	-6.53797	-6.81635	-6.5668						11.3809	92.9234	112.701	94.7988
39	D3	PG>AGBE-RNAi-R1	Mco4	UNKNOWN	SYBR	25.9166									-6.75676	0.0786587	108.14	1.24727	SD	110.608	93.0383	1
40	D4	PG>AGBE-RNAi-R2	Mco4	UNKNOWN	SYBR	25.3306													34.1428	91.1976	110.608	93.0383
41	D5	PG>AGBE-RNAi-R2	Mco4	UNKNOWN	SYBR	25.4616	0.167191	25.4849	25.4849	8.74992	-6.91417	-7.19256	-6.943
42	D6	PG>AGBE-RNAi-R2	Mco4	UNKNOWN	SYBR	25.6626
43	D7	PG>AGBE-RNAi-R3	Mco4	UNKNOWN	SYBR	26.266
44	D8	PG>AGBE-RNAi-R3	Mco4	UNKNOWN	SYBR	25.5947	0.374201	25.8348	25.8348	9.15317	-6.51092	-6.78931	-6.53975					ddCT	FC	Diff
45	D9	PG>AGBE-RNAi-R3	Mco4	UNKNOWN	SYBR	25.6438											Confidence	0.154168	108.14
46																	lower FC	-6.60259	97.1803	10.96
47																	upper FC	-6.91093	120.336	12.196
48
																	ttest	1.75686e-06
