# Supplementary material for: New molecular components of high and low affinity iron import systems in Drosophila
Source: Nat Commun. 2025 Jul 1;16:5662. doi: 10.1038/s41467-025-60758-6 (PMC12218971; doi:10.1038/s41467-025-60758-6)
Supplement: Supplementary file 10 — Source Data [file 41467_2025_60758_MOESM10_ESM.zip › Source Data files_Soltani et al/Fig. S4C_WB_galla1.xlsx]

## Sheet: 4hr
row	Well	Sample Name	Target Name	Task	Reporter	Cт	SD	Cт uncorrected	Cт corrected	dCT
1	A1	W1118(Whole Body, 4 hr)-R1	Rp49	BPS (-iron, 120 uM)	SYBR	15.5265
2	A2	W1118(Whole Body, 4 hr)-R1	Rp49	BPS (-iron, 120 uM)	SYBR	15.5735	0.0254672	15.5443	15.5443
3	A3	W1118(Whole Body, 4 hr)-R1	Rp49	BPS (-iron, 120 uM)	SYBR	15.533
4	A4	W1118(Whole Body, 4 hr)-R2	Rp49	BPS (-iron, 120 uM)	SYBR	15.4922
5	A5	W1118(Whole Body, 4 hr)-R2	Rp49	BPS (-iron, 120 uM)	SYBR	15.4722	0.0465531	15.5085	15.5085
6	A6	W1118(Whole Body, 4 hr)-R2	Rp49	BPS (-iron, 120 uM)	SYBR	15.561
7	A7	W1118(Whole Body, 4 hr)-R3	Rp49	BPS (-iron, 120 uM)	SYBR	15.558
8	A8	W1118(Whole Body, 4 hr)-R3	Rp49	BPS (-iron, 120 uM)	SYBR	15.471	0.0459237	15.506	15.506
9	A9	W1118(Whole Body, 4 hr)-R3	Rp49	BPS (-iron, 120 uM)	SYBR	15.489
10
11
12
13	B1	W1118(Whole Body, 4 hr)-R1	Rp49	FAC (+iron, 1 mM)	SYBR	15.169
14	B2	W1118(Whole Body, 4 hr)-R1	Rp49	FAC (+iron, 1 mM)	SYBR	15.209	0.0314326	15.203	15.203
15	B3	W1118(Whole Body, 4 hr)-R1	Rp49	FAC (+iron, 1 mM)	SYBR	15.231
16	B4	W1118(Whole Body, 4 hr)-R2	Rp49	FAC (+iron, 1 mM)	SYBR	15.273
17	B5	W1118(Whole Body, 4 hr)-R2	Rp49	FAC (+iron, 1 mM)	SYBR	15.268	0.0338673	15.251	15.251
18	B6	W1118(Whole Body, 4 hr)-R2	Rp49	FAC (+iron, 1 mM)	SYBR	15.212
19	B7	W1118(Whole Body, 4 hr)-R3	Rp49	FAC (+iron, 1 mM)	SYBR	15.377
20	B8	W1118(Whole Body, 4 hr)-R3	Rp49	FAC (+iron, 1 mM)	SYBR	15.327	0.095142	15.299	15.299
21	B9	W1118(Whole Body, 4 hr)-R3	Rp49	FAC (+iron, 1 mM)	SYBR	15.193
22
23
24
25	C1	W1118(Whole Body, 4 hr)-R1	galla-1	BPS (-iron, 120 uM)	SYBR	22.419
26	C2	W1118(Whole Body, 4 hr)-R1	galla-1	BPS (-iron, 120 uM)	SYBR	22.445	0.0162889	22.4263	22.4263	6.882
27	C3	W1118(Whole Body, 4 hr)-R1	galla-1	BPS (-iron, 120 uM)	SYBR	22.415
28	C4	W1118(Whole Body, 4 hr)-R2	galla-1	BPS (-iron, 120 uM)	SYBR	22.477
29	C5	W1118(Whole Body, 4 hr)-R2	galla-1	BPS (-iron, 120 uM)	SYBR	22.446	0.0178986	22.4563	22.4563	6.94783
30	C6	W1118(Whole Body, 4 hr)-R2	galla-1	BPS (-iron, 120 uM)	SYBR	22.446
31	C7	W1118(Whole Body, 4 hr)-R3	galla-1	BPS (-iron, 120 uM)	SYBR	22.434
32	C8	W1118(Whole Body, 4 hr)-R3	galla-1	BPS (-iron, 120 uM)	SYBR	22.447	0.00850506	22.4373	22.4373	6.93133
33	C9	W1118(Whole Body, 4 hr)-R3	galla-1	BPS (-iron, 120 uM)	SYBR	22.431
34
35
36
37	D1	W1118(Whole Body, 4 hr)-R1	galla-1	FAC (+iron, 1 mM)	SYBR	25.299					ddCT:S1	ddCT:S2	ddCT:S3	ddCT:S4	ddCT final rp49	SE rp49	linear FC	SE	SE
38	D2	W1118(Whole Body, 4 hr)-R1	galla-1	FAC (+iron, 1 mM)	SYBR	25.271	0.0510332	25.2567	25.2567	10.0537	3.17167	3.10583	3.12233						0.00308006	0.110977	0.116158	0.114838
39	D3	W1118(Whole Body, 4 hr)-R1	galla-1	FAC (+iron, 1 mM)	SYBR	25.2									3.0103	0.0358777	8.05732	0.0841114	SD	0.12147	0.127141	0.125695
40	D4	W1118(Whole Body, 4 hr)-R2	galla-1	FAC (+iron, 1 mM)	SYBR	25.199													0.00924017	0.130936	0.137049	0.135491
41	D5	W1118(Whole Body, 4 hr)-R2	galla-1	FAC (+iron, 1 mM)	SYBR	25.218	0.0599358	25.1743	25.1743	9.92333	3.04133	2.9755	2.992
42	D6	W1118(Whole Body, 4 hr)-R2	galla-1	FAC (+iron, 1 mM)	SYBR	25.106
43	D7	W1118(Whole Body, 4 hr)-R3	galla-1	FAC (+iron, 1 mM)	SYBR	25.1021
44	D8	W1118(Whole Body, 4 hr)-R3	galla-1	FAC (+iron, 1 mM)	SYBR	25.134	0.0173778	25.1141	25.1141	9.81507	2.93307	2.86723	2.88373					ddCT	FC	Diff
45	D9	W1118(Whole Body, 4 hr)-R3	galla-1	FAC (+iron, 1 mM)	SYBR	25.1061											Confidence	0.070319	8.05732
46																	lower FC	3.08062	8.45977	0.402454
47																	upper FC	2.93998	7.67401	0.383308
48
																	ttest	1.92969e-06

## Sheet: 8hr
row	Well	Sample Name	Target Name	Task	Reporter	Cт	SD	Cт uncorrected	Cт corrected	dCT
1	A1	W1118(Whole Body, 8 hr)-R1	Rp49	BPS (-iron, 120 uM)	SYBR	15.387
2	A2	W1118(Whole Body, 8 hr)-R1	Rp49	BPS (-iron, 120 uM)	SYBR	15.304	0.0453102	15.356	15.356
3	A3	W1118(Whole Body, 8 hr)-R1	Rp49	BPS (-iron, 120 uM)	SYBR	15.377
4	A4	W1118(Whole Body, 8 hr)-R2	Rp49	BPS (-iron, 120 uM)	SYBR	15.232
5	A5	W1118(Whole Body, 8 hr)-R2	Rp49	BPS (-iron, 120 uM)	SYBR	15.229	0.0762251	15.2745	15.2745
6	A6	W1118(Whole Body, 8 hr)-R2	Rp49	BPS (-iron, 120 uM)	SYBR	15.3625
7	A7	W1118(Whole Body, 8 hr)-R3	Rp49	BPS (-iron, 120 uM)	SYBR	15.377
8	A8	W1118(Whole Body, 8 hr)-R3	Rp49	BPS (-iron, 120 uM)	SYBR	15.254	0.0728077	15.293	15.293
9	A9	W1118(Whole Body, 8 hr)-R3	Rp49	BPS (-iron, 120 uM)	SYBR	15.248
10
11
12
13	B1	W1118(Whole Body, 8 hr)-R1	Rp49	FAC (+iron, 1 mM)	SYBR	15.337
14	B2	W1118(Whole Body, 8 hr)-R1	Rp49	FAC (+iron, 1 mM)	SYBR	15.411	0.0957708	15.425	15.425
15	B3	W1118(Whole Body, 8 hr)-R1	Rp49	FAC (+iron, 1 mM)	SYBR	15.527
16	B4	W1118(Whole Body, 8 hr)-R2	Rp49	FAC (+iron, 1 mM)	SYBR	15.387
17	B5	W1118(Whole Body, 8 hr)-R2	Rp49	FAC (+iron, 1 mM)	SYBR	15.481	0.109865	15.4913	15.4913
18	B6	W1118(Whole Body, 8 hr)-R2	Rp49	FAC (+iron, 1 mM)	SYBR	15.606
19	B7	W1118(Whole Body, 8 hr)-R3	Rp49	FAC (+iron, 1 mM)	SYBR	15.27
20	B8	W1118(Whole Body, 8 hr)-R3	Rp49	FAC (+iron, 1 mM)	SYBR	15.21	0.0599999	15.27	15.27
21	B9	W1118(Whole Body, 8 hr)-R3	Rp49	FAC (+iron, 1 mM)	SYBR	15.33
22
23
24
25	C1	W1118(Whole Body, 8 hr)-R1	galla-1	BPS (-iron, 120 uM)	SYBR	23.206
26	C2	W1118(Whole Body, 8 hr)-R1	galla-1	BPS (-iron, 120 uM)	SYBR	23.333	0.0644899	23.276	23.276	7.92
27	C3	W1118(Whole Body, 8 hr)-R1	galla-1	BPS (-iron, 120 uM)	SYBR	23.289
28	C4	W1118(Whole Body, 8 hr)-R2	galla-1	BPS (-iron, 120 uM)	SYBR	23.269
29	C5	W1118(Whole Body, 8 hr)-R2	galla-1	BPS (-iron, 120 uM)	SYBR	23.283	0.00709495	23.2767	23.2767	8.00217
30	C6	W1118(Whole Body, 8 hr)-R2	galla-1	BPS (-iron, 120 uM)	SYBR	23.278
31	C7	W1118(Whole Body, 8 hr)-R3	galla-1	BPS (-iron, 120 uM)	SYBR	23.0978
32	C8	W1118(Whole Body, 8 hr)-R3	galla-1	BPS (-iron, 120 uM)	SYBR	23.155	0.0877022	23.1743	23.1743	7.88127
33	C9	W1118(Whole Body, 8 hr)-R3	galla-1	BPS (-iron, 120 uM)	SYBR	23.27
34
35
36
37	D1	W1118(Whole Body, 8 hr)-R1	galla-1	FAC (+iron, 1 mM)	SYBR	23.484					ddCT:S1	ddCT:S2	ddCT:S3	ddCT:S4	ddCT final rp49	SE rp49	linear FC	SE	SE
38	D2	W1118(Whole Body, 8 hr)-R1	galla-1	FAC (+iron, 1 mM)	SYBR	23.439	0.115093	23.5267	23.5267	8.10167	0.181665	0.0994997	0.220399						0.0243228	0.881685	0.933357	0.858328
39	D3	W1118(Whole Body, 8 hr)-R1	galla-1	FAC (+iron, 1 mM)	SYBR	23.657									0.2333	0.0419638	1.17552	0.031571	SD	0.893579	0.945948	0.869907
40	D4	W1118(Whole Body, 8 hr)-R2	galla-1	FAC (+iron, 1 mM)	SYBR	23.546													0.0729685	0.758209	0.802645	0.738124
41	D5	W1118(Whole Body, 8 hr)-R2	galla-1	FAC (+iron, 1 mM)	SYBR	23.517	0.0744607	23.5737	23.5737	8.08233	0.162333	0.0801677	0.201067
42	D6	W1118(Whole Body, 8 hr)-R2	galla-1	FAC (+iron, 1 mM)	SYBR	23.658
43	D7	W1118(Whole Body, 8 hr)-R3	galla-1	FAC (+iron, 1 mM)	SYBR	23.67
44	D8	W1118(Whole Body, 8 hr)-R3	galla-1	FAC (+iron, 1 mM)	SYBR	23.573	0.0738671	23.5893	23.5893	8.31933	0.399332	0.317167	0.438066					ddCT	FC	Diff
45	D9	W1118(Whole Body, 8 hr)-R3	galla-1	FAC (+iron, 1 mM)	SYBR	23.525											Confidence	0.0822476	1.17552
46																	lower FC	0.315547	1.24448	0.0689631
47																	upper FC	0.151052	1.11038	0.0651415
48
																	ttest	0.0498301

## Sheet: 12hr
row	Well	Sample Name	Target Name	Task	Reporter	Cт	SD	Cт uncorrected	Cт corrected	dCT
1	A1	W1118(Whole Body, 12 hr)-R1	Rp49	BPS (-iron, 120 uM)	SYBR	16.5305
2	A2	W1118(Whole Body, 12 hr)-R1	Rp49	BPS (-iron, 120 uM)	SYBR	16.5755	0.0258377	16.5457	16.5457
3	A3	W1118(Whole Body, 12 hr)-R1	Rp49	BPS (-iron, 120 uM)	SYBR	16.531
4	A4	W1118(Whole Body, 12 hr)-R2	Rp49	BPS (-iron, 120 uM)	SYBR	16.55
5	A5	W1118(Whole Body, 12 hr)-R2	Rp49	BPS (-iron, 120 uM)	SYBR	16.481	0.0606981	16.4867	16.4867
6	A6	W1118(Whole Body, 12 hr)-R2	Rp49	BPS (-iron, 120 uM)	SYBR	16.429
7	A7	W1118(Whole Body, 12 hr)-R3	Rp49	BPS (-iron, 120 uM)	SYBR	16.272
8	A8	W1118(Whole Body, 12 hr)-R3	Rp49	BPS (-iron, 120 uM)	SYBR	16.219	0.0274649	16.2497	16.2497
9	A9	W1118(Whole Body, 12 hr)-R3	Rp49	BPS (-iron, 120 uM)	SYBR	16.258
10
11
12
13	B1	W1118(Whole Body, 12 hr)-R1	Rp49	FAC (+iron, 1 mM)	SYBR	16.131
14	B2	W1118(Whole Body, 12 hr)-R1	Rp49	FAC (+iron, 1 mM)	SYBR	16.157	0.0194243	16.1523	16.1523
15	B3	W1118(Whole Body, 12 hr)-R1	Rp49	FAC (+iron, 1 mM)	SYBR	16.169
16	B4	W1118(Whole Body, 12 hr)-R2	Rp49	FAC (+iron, 1 mM)	SYBR	16.567
17	B5	W1118(Whole Body, 12 hr)-R2	Rp49	FAC (+iron, 1 mM)	SYBR	16.513	0.03147	16.5307	16.5307
18	B6	W1118(Whole Body, 12 hr)-R2	Rp49	FAC (+iron, 1 mM)	SYBR	16.512
19	B7	W1118(Whole Body, 12 hr)-R3	Rp49	FAC (+iron, 1 mM)	SYBR	16.443
20	B8	W1118(Whole Body, 12 hr)-R3	Rp49	FAC (+iron, 1 mM)	SYBR	16.461	0.0237135	16.4393	16.4393
21	B9	W1118(Whole Body, 12 hr)-R3	Rp49	FAC (+iron, 1 mM)	SYBR	16.414
22
23
24
25	C1	W1118(Whole Body, 12 hr)-R1	galla-1	BPS (-iron, 120 uM)	SYBR	23.474
26	C2	W1118(Whole Body, 12 hr)-R1	galla-1	BPS (-iron, 120 uM)	SYBR	23.49	0.00896278	23.4843	23.4843	6.93867
27	C3	W1118(Whole Body, 12 hr)-R1	galla-1	BPS (-iron, 120 uM)	SYBR	23.489
28	C4	W1118(Whole Body, 12 hr)-R2	galla-1	BPS (-iron, 120 uM)	SYBR	24.299
29	C5	W1118(Whole Body, 12 hr)-R2	galla-1	BPS (-iron, 120 uM)	SYBR	23.426	0.477549	23.7507	23.7507	7.264
30	C6	W1118(Whole Body, 12 hr)-R2	galla-1	BPS (-iron, 120 uM)	SYBR	23.527
31	C7	W1118(Whole Body, 12 hr)-R3	galla-1	BPS (-iron, 120 uM)	SYBR	23.438
32	C8	W1118(Whole Body, 12 hr)-R3	galla-1	BPS (-iron, 120 uM)	SYBR	23.365	0.0380307	23.3953	23.3953	7.14567
33	C9	W1118(Whole Body, 12 hr)-R3	galla-1	BPS (-iron, 120 uM)	SYBR	23.383
34
35
36
37	D1	W1118(Whole Body, 12 hr)-R1	galla-1	FAC (+iron, 1 mM)	SYBR	24.732					ddCT:S1	ddCT:S2	ddCT:S3	ddCT:S4	ddCT final rp49	SE rp49	linear FC	SE	SE
38	D2	W1118(Whole Body, 12 hr)-R1	galla-1	FAC (+iron, 1 mM)	SYBR	24.786	0.0754347	24.7997	24.7997	8.64733	1.70867	1.38333	1.50167						0.0418653	0.305943	0.383332	0.353145
39	D3	W1118(Whole Body, 12 hr)-R1	galla-1	FAC (+iron, 1 mM)	SYBR	24.881									1.15567	0.127878	2.22787	0.135868	SD	0.538245	0.674395	0.621288
40	D4	W1118(Whole Body, 12 hr)-R2	galla-1	FAC (+iron, 1 mM)	SYBR	23.632													0.125596	0.379718	0.475769	0.438303
41	D5	W1118(Whole Body, 12 hr)-R2	galla-1	FAC (+iron, 1 mM)	SYBR	24.772	0.634557	24.363	24.363	7.83233	0.893666	0.568333	0.686666
42	D6	W1118(Whole Body, 12 hr)-R2	galla-1	FAC (+iron, 1 mM)	SYBR	24.685
43	D7	W1118(Whole Body, 12 hr)-R3	galla-1	FAC (+iron, 1 mM)	SYBR	24.764
44	D8	W1118(Whole Body, 12 hr)-R3	galla-1	FAC (+iron, 1 mM)	SYBR	24.673	0.107921	24.775	24.775	8.33567	1.397	1.07167	1.19					ddCT	FC	Diff
45	D9	W1118(Whole Body, 12 hr)-R3	galla-1	FAC (+iron, 1 mM)	SYBR	24.888											Confidence	0.250636	2.22787
46																	lower FC	1.4063	2.65057	0.422698
47																	upper FC	0.90503	1.87258	0.355288
48
																	ttest	0.0106695

## Sheet: 16hr
row	Well	Sample Name	Target Name	Task	Reporter	Cт	SD	Cт uncorrected	Cт corrected	dCT
1	A1	W1118(Whole Body, 16 hr)-R1	Rp49	BPS (-iron, 120 uM)	SYBR	16.585
2	A2	W1118(Whole Body, 16 hr)-R1	Rp49	BPS (-iron, 120 uM)	SYBR	16.624	0.0197576	16.6027	16.6027
3	A3	W1118(Whole Body, 16 hr)-R1	Rp49	BPS (-iron, 120 uM)	SYBR	16.599
4	A4	W1118(Whole Body, 16 hr)-R2	Rp49	BPS (-iron, 120 uM)	SYBR	16.585
5	A5	W1118(Whole Body, 16 hr)-R2	Rp49	BPS (-iron, 120 uM)	SYBR	16.54	0.0240064	16.5577	16.5577
6	A6	W1118(Whole Body, 16 hr)-R2	Rp49	BPS (-iron, 120 uM)	SYBR	16.548
7	A7	W1118(Whole Body, 16 hr)-R3	Rp49	BPS (-iron, 120 uM)	SYBR	16.577
8	A8	W1118(Whole Body, 16 hr)-R3	Rp49	BPS (-iron, 120 uM)	SYBR	16.636	0.0332319	16.5977	16.5977
9	A9	W1118(Whole Body, 16 hr)-R3	Rp49	BPS (-iron, 120 uM)	SYBR	16.58
10
11
12
13	B1	W1118(Whole Body, 16 hr)-R1	Rp49	FAC (+iron, 1 mM)	SYBR	16.835
14	B2	W1118(Whole Body, 16 hr)-R1	Rp49	FAC (+iron, 1 mM)	SYBR	16.862	0.0925007	16.9013	16.9013
15	B3	W1118(Whole Body, 16 hr)-R1	Rp49	FAC (+iron, 1 mM)	SYBR	17.007
16	B4	W1118(Whole Body, 16 hr)-R2	Rp49	FAC (+iron, 1 mM)	SYBR	16.646
17	B5	W1118(Whole Body, 16 hr)-R2	Rp49	FAC (+iron, 1 mM)	SYBR	16.651	0.0782703	16.6033	16.6033
18	B6	W1118(Whole Body, 16 hr)-R2	Rp49	FAC (+iron, 1 mM)	SYBR	16.513
19	B7	W1118(Whole Body, 16 hr)-R3	Rp49	FAC (+iron, 1 mM)	SYBR	16.451
20	B8	W1118(Whole Body, 16 hr)-R3	Rp49	FAC (+iron, 1 mM)	SYBR	16.568	0.0699737	16.5317	16.5317
21	B9	W1118(Whole Body, 16 hr)-R3	Rp49	FAC (+iron, 1 mM)	SYBR	16.576
22
23
24
25	C1	W1118(Whole Body, 16 hr)-R1	galla-1	BPS (-iron, 120 uM)	SYBR	24.567
26	C2	W1118(Whole Body, 16 hr)-R1	galla-1	BPS (-iron, 120 uM)	SYBR	24.885	0.322511	24.564	24.564	7.96133
27	C3	W1118(Whole Body, 16 hr)-R1	galla-1	BPS (-iron, 120 uM)	SYBR	24.24
28	C4	W1118(Whole Body, 16 hr)-R2	galla-1	BPS (-iron, 120 uM)	SYBR	24.451
29	C5	W1118(Whole Body, 16 hr)-R2	galla-1	BPS (-iron, 120 uM)	SYBR	24.418	0.116358	24.501	24.501	7.94333
30	C6	W1118(Whole Body, 16 hr)-R2	galla-1	BPS (-iron, 120 uM)	SYBR	24.634
31	C7	W1118(Whole Body, 16 hr)-R3	galla-1	BPS (-iron, 120 uM)	SYBR	24.611
32	C8	W1118(Whole Body, 16 hr)-R3	galla-1	BPS (-iron, 120 uM)	SYBR	24.764	0.128347	24.628	24.628	8.03033
33	C9	W1118(Whole Body, 16 hr)-R3	galla-1	BPS (-iron, 120 uM)	SYBR	24.509
34
35
36
37	D1	W1118(Whole Body, 16 hr)-R1	galla-1	FAC (+iron, 1 mM)	SYBR	26.485					ddCT:S1	ddCT:S2	ddCT:S3	ddCT:S4	ddCT final rp49	SE rp49	linear FC	SE	SE
38	D2	W1118(Whole Body, 16 hr)-R1	galla-1	FAC (+iron, 1 mM)	SYBR	26.798	0.162613	26.667	26.667	9.76567	1.80433	1.82233	1.73533						0.0273158	0.286313	0.282763	0.300339
39	D3	W1118(Whole Body, 16 hr)-R1	galla-1	FAC (+iron, 1 mM)	SYBR	26.718									1.73656	0.125623	3.33239	0.168725	SD	0.223963	0.221186	0.234935
40	D4	W1118(Whole Body, 16 hr)-R2	galla-1	FAC (+iron, 1 mM)	SYBR	26.516													0.0819474	0.406784	0.40174	0.426712
41	D5	W1118(Whole Body, 16 hr)-R2	galla-1	FAC (+iron, 1 mM)	SYBR	26.657	0.247265	26.7233	26.7233	10.12	2.15867	2.17667	2.08967
42	D6	W1118(Whole Body, 16 hr)-R2	galla-1	FAC (+iron, 1 mM)	SYBR	26.997
43	D7	W1118(Whole Body, 16 hr)-R3	galla-1	FAC (+iron, 1 mM)	SYBR	25.837
44	D8	W1118(Whole Body, 16 hr)-R3	galla-1	FAC (+iron, 1 mM)	SYBR	25.795	0.0486454	25.7907	25.7907	9.259	1.29767	1.31567	1.22867					ddCT	FC	Diff
45	D9	W1118(Whole Body, 16 hr)-R3	galla-1	FAC (+iron, 1 mM)	SYBR	25.74											Confidence	0.246216	3.33239
46																	lower FC	1.98277	3.95252	0.620131
47																	upper FC	1.49034	2.80955	0.522836
48
																	ttest	0.00229875
