# Supplementary material for: New molecular components of high and low affinity iron import systems in Drosophila
Source: Nat Commun. 2025 Jul 1;16:5662. doi: 10.1038/s41467-025-60758-6 (PMC12218971; doi:10.1038/s41467-025-60758-6)
Supplement: Supplementary file 10 — Source Data [file 41467_2025_60758_MOESM10_ESM.zip › Source Data files_Soltani et al/Fig. 6-C.xlsx]

## Sheet: Sheet1
		Ferroxidase activity/protein (mu/ug)
	Protein	Lysis Buffer	eGFP	HEPH	Mco4
	R1	0	8.85534	78.3528	52.1866
	R2	0	6.1673	62.7456	59.8346
	R3	0	5.89522	48.9958	51.5575
	R4	0	6.3069	60.1621	50.4597
	Average	0	6.80619	62.5641	53.5096
	STDEV	0	1.37676	12.0994	4.2766
			ttest	4.77249e-05	4.03048e-07
