# Supplementary material for: New molecular components of high and low affinity iron import systems in Drosophila
Source: Nat Commun. 2025 Jul 1;16:5662. doi: 10.1038/s41467-025-60758-6 (PMC12218971; doi:10.1038/s41467-025-60758-6)
Supplement: Supplementary file 10 — Source Data [file 41467_2025_60758_MOESM10_ESM.zip › Source Data files_Soltani et al/Fig. S4A_BRGC_Hsp68.xlsx]

## Sheet: 4hr
row	Well	Sample Name	Target Name	Task	Reporter	Cт	SD	Cт uncorrected	Cт corrected	dCT
1	A1	W1118(BRGC, 4 hr)-R1	Rp49	BPS (-iron, 120 uM)	SYBR	17.224
2	A2	W1118(BRGC, 4 hr)-R1	Rp49	BPS (-iron, 120 uM)	SYBR	17.219	0.00551309	17.2243	17.2243
3	A3	W1118(BRGC, 4 hr)-R1	Rp49	BPS (-iron, 120 uM)	SYBR	17.23
4	A4	W1118(BRGC, 4 hr)-R2	Rp49	BPS (-iron, 120 uM)	SYBR	16.547
5	A5	W1118(BRGC, 4 hr)-R2	Rp49	BPS (-iron, 120 uM)	SYBR	16.703	0.142713	16.694	16.694
6	A6	W1118(BRGC, 4 hr)-R2	Rp49	BPS (-iron, 120 uM)	SYBR	16.832
7	A7	W1118(BRGC, 4 hr)-R3	Rp49	BPS (-iron, 120 uM)	SYBR	16.87
8	A8	W1118(BRGC, 4 hr)-R3	Rp49	BPS (-iron, 120 uM)	SYBR	16.831	0.0240893	16.8587	16.8587
9	A9	W1118(BRGC, 4 hr)-R3	Rp49	BPS (-iron, 120 uM)	SYBR	16.875
10
11
12
13	B1	W1118(BRGC, 4 hr)-R1	Rp49	FAC (+iron, 1 mM)	SYBR	16.765
14	B2	W1118(BRGC, 4 hr)-R1	Rp49	FAC (+iron, 1 mM)	SYBR	16.731	0.0255338	16.737	16.737
15	B3	W1118(BRGC, 4 hr)-R1	Rp49	FAC (+iron, 1 mM)	SYBR	16.715
16	B4	W1118(BRGC, 4 hr)-R2	Rp49	FAC (+iron, 1 mM)	SYBR	16.765
17	B5	W1118(BRGC, 4 hr)-R2	Rp49	FAC (+iron, 1 mM)	SYBR	16.719	0.0243797	16.7373	16.7373
18	B6	W1118(BRGC, 4 hr)-R2	Rp49	FAC (+iron, 1 mM)	SYBR	16.728
19	B7	W1118(BRGC, 4 hr)-R3	Rp49	FAC (+iron, 1 mM)	SYBR	16.724
20	B8	W1118(BRGC, 4 hr)-R3	Rp49	FAC (+iron, 1 mM)	SYBR	16.742	0.0137477	16.727	16.727
21	B9	W1118(BRGC, 4 hr)-R3	Rp49	FAC (+iron, 1 mM)	SYBR	16.715
22
23
24
25	C1	W1118(BRGC, 4 hr)-R1	Hsp68	BPS (-iron, 120 uM)	SYBR	21.661
26	C2	W1118(BRGC, 4 hr)-R1	Hsp68	BPS (-iron, 120 uM)	SYBR	21.682	0.0476489	21.6983	21.6983	4.474
27	C3	W1118(BRGC, 4 hr)-R1	Hsp68	BPS (-iron, 120 uM)	SYBR	21.752
28	C4	W1118(BRGC, 4 hr)-R2	Hsp68	BPS (-iron, 120 uM)	SYBR	20.789
29	C5	W1118(BRGC, 4 hr)-R2	Hsp68	BPS (-iron, 120 uM)	SYBR	21.096	0.214901	21.0293	21.0293	4.33533
30	C6	W1118(BRGC, 4 hr)-R2	Hsp68	BPS (-iron, 120 uM)	SYBR	21.203
31	C7	W1118(BRGC, 4 hr)-R3	Hsp68	BPS (-iron, 120 uM)	SYBR	21.54
32	C8	W1118(BRGC, 4 hr)-R3	Hsp68	BPS (-iron, 120 uM)	SYBR	21.73	0.12143	21.6787	21.6787	4.82
33	C9	W1118(BRGC, 4 hr)-R3	Hsp68	BPS (-iron, 120 uM)	SYBR	21.766
34
35
36
37	D1	W1118(BRGC, 4 hr)-R1	Hsp68	FAC (+iron, 1 mM)	SYBR	21.857					ddCT:S1	ddCT:S2	ddCT:S3	ddCT:S4	ddCT final rp49	SE rp49	linear FC	SE	SE
38	D2	W1118(BRGC, 4 hr)-R1	Hsp68	FAC (+iron, 1 mM)	SYBR	21.88	0.437494	21.616	21.616	4.879	0.405003	0.543667	0.0589993						0.0663072	0.755235	0.686025	0.95993
39	D3	W1118(BRGC, 4 hr)-R1	Hsp68	FAC (+iron, 1 mM)	SYBR	21.111									0.218112	0.104529	1.16321	0.0782174	SD	0.721963	0.655802	0.91764
40	D4	W1118(BRGC, 4 hr)-R2	Hsp68	FAC (+iron, 1 mM)	SYBR	21.396													0.198922	1.00928	0.916793	1.28283
41	D5	W1118(BRGC, 4 hr)-R2	Hsp68	FAC (+iron, 1 mM)	SYBR	21.766	0.253822	21.6813	21.6813	4.944	0.470003	0.608667	0.124
42	D6	W1118(BRGC, 4 hr)-R2	Hsp68	FAC (+iron, 1 mM)	SYBR	21.882
43	D7	W1118(BRGC, 4 hr)-R3	Hsp68	FAC (+iron, 1 mM)	SYBR	20.959
44	D8	W1118(BRGC, 4 hr)-R3	Hsp68	FAC (+iron, 1 mM)	SYBR	21.217	0.215502	21.1877	21.1877	4.46067	-0.0133312	0.125333	-0.359335					ddCT	FC	Diff
45	D9	W1118(BRGC, 4 hr)-R3	Hsp68	FAC (+iron, 1 mM)	SYBR	21.387											Confidence	0.204872	1.16321
46																	lower FC	0.422984	1.3407	0.177488
47																	upper FC	0.0132394	1.00922	0.153991
48
																	ttest	0.355707

## Sheet: 8hr
row	Well	Sample Name	Target Name	Task	Reporter	Cт	SD	Cт uncorrected	Cт corrected	dCT
1	A1	W1118(BRGC, 8 hr)-R1	Rp49	BPS (-iron, 120 uM)	SYBR	16.0917
2	A2	W1118(BRGC, 8 hr)-R1	Rp49	BPS (-iron, 120 uM)	SYBR	16.025	0.0333853	16.0592	16.0592
3	A3	W1118(BRGC, 8 hr)-R1	Rp49	BPS (-iron, 120 uM)	SYBR	16.061
4	A4	W1118(BRGC, 8 hr)-R2	Rp49	BPS (-iron, 120 uM)	SYBR	16.161
5	A5	W1118(BRGC, 8 hr)-R2	Rp49	BPS (-iron, 120 uM)	SYBR	16.158	0.0488091	16.1877	16.1877
6	A6	W1118(BRGC, 8 hr)-R2	Rp49	BPS (-iron, 120 uM)	SYBR	16.244
7	A7	W1118(BRGC, 8 hr)-R3	Rp49	BPS (-iron, 120 uM)	SYBR	16.146
8	A8	W1118(BRGC, 8 hr)-R3	Rp49	BPS (-iron, 120 uM)	SYBR	16.068	0.0510288	16.126	16.126
9	A9	W1118(BRGC, 8 hr)-R3	Rp49	BPS (-iron, 120 uM)	SYBR	16.164
10
11
12
13	B1	W1118(BRGC, 8 hr)-R1	Rp49	FAC (+iron, 1 mM)	SYBR	16.108
14	B2	W1118(BRGC, 8 hr)-R1	Rp49	FAC (+iron, 1 mM)	SYBR	16.083	0.115284	16.1617	16.1617
15	B3	W1118(BRGC, 8 hr)-R1	Rp49	FAC (+iron, 1 mM)	SYBR	16.294
16	B4	W1118(BRGC, 8 hr)-R2	Rp49	FAC (+iron, 1 mM)	SYBR	16.175
17	B5	W1118(BRGC, 8 hr)-R2	Rp49	FAC (+iron, 1 mM)	SYBR	16.136	0.0212208	16.1507	16.1507
18	B6	W1118(BRGC, 8 hr)-R2	Rp49	FAC (+iron, 1 mM)	SYBR	16.141
19	B7	W1118(BRGC, 8 hr)-R3	Rp49	FAC (+iron, 1 mM)	SYBR	16.023
20	B8	W1118(BRGC, 8 hr)-R3	Rp49	FAC (+iron, 1 mM)	SYBR	16.179	0.0815127	16.1147	16.1147
21	B9	W1118(BRGC, 8 hr)-R3	Rp49	FAC (+iron, 1 mM)	SYBR	16.142
22
23
24
25	C1	W1118(BRGC, 8 hr)-R1	Hsp68	BPS (-iron, 120 uM)	SYBR	19.98
26	C2	W1118(BRGC, 8 hr)-R1	Hsp68	BPS (-iron, 120 uM)	SYBR	19.981	0.0366653	19.9593	19.9593	3.9001
27	C3	W1118(BRGC, 8 hr)-R1	Hsp68	BPS (-iron, 120 uM)	SYBR	19.917
28	C4	W1118(BRGC, 8 hr)-R2	Hsp68	BPS (-iron, 120 uM)	SYBR	19.937
29	C5	W1118(BRGC, 8 hr)-R2	Hsp68	BPS (-iron, 120 uM)	SYBR	19.91	0.0295345	19.9387	19.9387	3.751
30	C6	W1118(BRGC, 8 hr)-R2	Hsp68	BPS (-iron, 120 uM)	SYBR	19.969
31	C7	W1118(BRGC, 8 hr)-R3	Hsp68	BPS (-iron, 120 uM)	SYBR	19.801
32	C8	W1118(BRGC, 8 hr)-R3	Hsp68	BPS (-iron, 120 uM)	SYBR	19.908	0.0928781	19.8983	19.8983	3.77233
33	C9	W1118(BRGC, 8 hr)-R3	Hsp68	BPS (-iron, 120 uM)	SYBR	19.986
34
35
36
37	D1	W1118(BRGC, 8 hr)-R1	Hsp68	FAC (+iron, 1 mM)	SYBR	21.191					ddCT:S1	ddCT:S2	ddCT:S3	ddCT:S4	ddCT final rp49	SE rp49	linear FC	SE	SE
38	D2	W1118(BRGC, 8 hr)-R1	Hsp68	FAC (+iron, 1 mM)	SYBR	21.177	0.0102635	21.1883	21.1883	5.02667	1.12657	1.27567	1.25433						0.00760606	0.458005	0.413034	0.419187
39	D3	W1118(BRGC, 8 hr)-R1	Hsp68	FAC (+iron, 1 mM)	SYBR	21.197									1.25952	0.0259263	2.39416	0.0286978	SD	0.444555	0.400905	0.406878
40	D4	W1118(BRGC, 8 hr)-R2	Hsp68	FAC (+iron, 1 mM)	SYBR	21.201													0.0228182	0.433599	0.391025	0.39685
41	D5	W1118(BRGC, 8 hr)-R2	Hsp68	FAC (+iron, 1 mM)	SYBR	21.216	0.0218253	21.2203	21.2203	5.06967	1.16957	1.31867	1.29733
42	D6	W1118(BRGC, 8 hr)-R2	Hsp68	FAC (+iron, 1 mM)	SYBR	21.244
43	D7	W1118(BRGC, 8 hr)-R3	Hsp68	FAC (+iron, 1 mM)	SYBR	21.195
44	D8	W1118(BRGC, 8 hr)-R3	Hsp68	FAC (+iron, 1 mM)	SYBR	21.199	0.0404641	21.2203	21.2203	5.10567	1.20557	1.35467	1.33333					ddCT	FC	Diff
45	D9	W1118(BRGC, 8 hr)-R3	Hsp68	FAC (+iron, 1 mM)	SYBR	21.267											Confidence	0.0508145	2.39416
46																	lower FC	1.31034	2.47999	0.0858298
47																	upper FC	1.20871	2.3113	0.0828593
48
																	ttest	1.70419e-05

## Sheet: 12hr
row	Well	Sample Name	Target Name	Task	Reporter	Cт	SD	Cт uncorrected	Cт corrected	dCT
1	A1	W1118(BRGC, 12 hr)-R1	Rp49	BPS (-iron, 120 uM)	SYBR	16.956
2	A2	W1118(BRGC, 12 hr)-R1	Rp49	BPS (-iron, 120 uM)	SYBR	16.905	0.0391707	16.9477	16.9477
3	A3	W1118(BRGC, 12 hr)-R1	Rp49	BPS (-iron, 120 uM)	SYBR	16.982
4	A4	W1118(BRGC, 12 hr)-R2	Rp49	BPS (-iron, 120 uM)	SYBR	17.902
5	A5	W1118(BRGC, 12 hr)-R2	Rp49	BPS (-iron, 120 uM)	SYBR	17.85	0.0315643	17.8863	17.8863
6	A6	W1118(BRGC, 12 hr)-R2	Rp49	BPS (-iron, 120 uM)	SYBR	17.907
7	A7	W1118(BRGC, 12 hr)-R3	Rp49	BPS (-iron, 120 uM)	SYBR	16.899
8	A8	W1118(BRGC, 12 hr)-R3	Rp49	BPS (-iron, 120 uM)	SYBR	16.987	0.0450812	16.9373	16.9373
9	A9	W1118(BRGC, 12 hr)-R3	Rp49	BPS (-iron, 120 uM)	SYBR	16.926
10
11
12
13	B1	W1118(BRGC, 12 hr)-R1	Rp49	FAC (+iron, 1 mM)	SYBR	16.954
14	B2	W1118(BRGC, 12 hr)-R1	Rp49	FAC (+iron, 1 mM)	SYBR	16.906	0.0260852	16.9241	16.9241
15	B3	W1118(BRGC, 12 hr)-R1	Rp49	FAC (+iron, 1 mM)	SYBR	16.9123
16	B4	W1118(BRGC, 12 hr)-R2	Rp49	FAC (+iron, 1 mM)	SYBR	16.921
17	B5	W1118(BRGC, 12 hr)-R2	Rp49	FAC (+iron, 1 mM)	SYBR	16.835	0.0441066	16.8837	16.8837
18	B6	W1118(BRGC, 12 hr)-R2	Rp49	FAC (+iron, 1 mM)	SYBR	16.895
19	B7	W1118(BRGC, 12 hr)-R3	Rp49	FAC (+iron, 1 mM)	SYBR	16.982
20	B8	W1118(BRGC, 12 hr)-R3	Rp49	FAC (+iron, 1 mM)	SYBR	16.963	0.01159	16.9687	16.9687
21	B9	W1118(BRGC, 12 hr)-R3	Rp49	FAC (+iron, 1 mM)	SYBR	16.961
22
23
24
25	C1	W1118(BRGC, 12 hr)-R1	Hsp68	BPS (-iron, 120 uM)	SYBR	20.371
26	C2	W1118(BRGC, 12 hr)-R1	Hsp68	BPS (-iron, 120 uM)	SYBR	20.369	0.00585999	20.3667	20.3667	3.419
27	C3	W1118(BRGC, 12 hr)-R1	Hsp68	BPS (-iron, 120 uM)	SYBR	20.36
28	C4	W1118(BRGC, 12 hr)-R2	Hsp68	BPS (-iron, 120 uM)	SYBR	20.319
29	C5	W1118(BRGC, 12 hr)-R2	Hsp68	BPS (-iron, 120 uM)	SYBR	20.383	0.0351053	20.3593	20.3593	2.473
30	C6	W1118(BRGC, 12 hr)-R2	Hsp68	BPS (-iron, 120 uM)	SYBR	20.376
31	C7	W1118(BRGC, 12 hr)-R3	Hsp68	BPS (-iron, 120 uM)	SYBR	20.307
32	C8	W1118(BRGC, 12 hr)-R3	Hsp68	BPS (-iron, 120 uM)	SYBR	20.327	0.0205016	20.3273	20.3273	3.39
33	C9	W1118(BRGC, 12 hr)-R3	Hsp68	BPS (-iron, 120 uM)	SYBR	20.348
34
35
36
37	D1	W1118(BRGC, 12 hr)-R1	Hsp68	FAC (+iron, 1 mM)	SYBR	21.942					ddCT:S1	ddCT:S2	ddCT:S3	ddCT:S4	ddCT final rp49	SE rp49	linear FC	SE	SE
38	D2	W1118(BRGC, 12 hr)-R1	Hsp68	FAC (+iron, 1 mM)	SYBR	22.222	0.169337	22.137	22.137	5.2129	1.7939	2.7399	1.8229						0.0236804	0.288392	0.149695	0.282652
39	D3	W1118(BRGC, 12 hr)-R1	Hsp68	FAC (+iron, 1 mM)	SYBR	22.247									2.06697	0.156175	4.19005	0.241033	SD	0.311866	0.16188	0.30566
40	D4	W1118(BRGC, 12 hr)-R2	Hsp68	FAC (+iron, 1 mM)	SYBR	21.783													0.0710412	0.297096	0.154213	0.291183
41	D5	W1118(BRGC, 12 hr)-R2	Hsp68	FAC (+iron, 1 mM)	SYBR	22.001	0.192585	21.9837	21.9837	5.1	1.681	2.627	1.71
42	D6	W1118(BRGC, 12 hr)-R2	Hsp68	FAC (+iron, 1 mM)	SYBR	22.167
43	D7	W1118(BRGC, 12 hr)-R3	Hsp68	FAC (+iron, 1 mM)	SYBR	22.044
44	D8	W1118(BRGC, 12 hr)-R3	Hsp68	FAC (+iron, 1 mM)	SYBR	22.116	0.107802	22.1387	22.1387	5.17	1.751	2.697	1.78					ddCT	FC	Diff
45	D9	W1118(BRGC, 12 hr)-R3	Hsp68	FAC (+iron, 1 mM)	SYBR	22.256											Confidence	0.306098	4.19005
46																	lower FC	2.37306	5.1804	0.990356
47																	upper FC	1.76087	3.38902	0.801026
48
																	ttest	0.00270397

## Sheet: 16hr
row	Well	Sample Name	Target Name	Task	Reporter	Cт	SD	Cт uncorrected	Cт corrected	dCT
1	A1	W1118(BRGC, 16 hr)-R1	Rp49	BPS (-iron, 120 uM)	SYBR	16.935
2	A2	W1118(BRGC, 16 hr)-R1	Rp49	BPS (-iron, 120 uM)	SYBR	16.943	0.012221	16.9457	16.9457
3	A3	W1118(BRGC, 16 hr)-R1	Rp49	BPS (-iron, 120 uM)	SYBR	16.959
4	A4	W1118(BRGC, 16 hr)-R2	Rp49	BPS (-iron, 120 uM)	SYBR	16.983
5	A5	W1118(BRGC, 16 hr)-R2	Rp49	BPS (-iron, 120 uM)	SYBR	16.963	0.0136143	16.9783	16.9783
6	A6	W1118(BRGC, 16 hr)-R2	Rp49	BPS (-iron, 120 uM)	SYBR	16.989
7	A7	W1118(BRGC, 16 hr)-R3	Rp49	BPS (-iron, 120 uM)	SYBR	16.943
8	A8	W1118(BRGC, 16 hr)-R3	Rp49	BPS (-iron, 120 uM)	SYBR	16.989	0.0465007	16.9427	16.9427
9	A9	W1118(BRGC, 16 hr)-R3	Rp49	BPS (-iron, 120 uM)	SYBR	16.896
10
11
12
13	B1	W1118(BRGC, 16 hr)-R1	Rp49	FAC (+iron, 1 mM)	SYBR	17.431
14	B2	W1118(BRGC, 16 hr)-R1	Rp49	FAC (+iron, 1 mM)	SYBR	17.466	0.0846776	17.4963	17.4963
15	B3	W1118(BRGC, 16 hr)-R1	Rp49	FAC (+iron, 1 mM)	SYBR	17.592
16	B4	W1118(BRGC, 16 hr)-R2	Rp49	FAC (+iron, 1 mM)	SYBR	16.825
17	B5	W1118(BRGC, 16 hr)-R2	Rp49	FAC (+iron, 1 mM)	SYBR	16.893	0.0346984	16.863	16.863
18	B6	W1118(BRGC, 16 hr)-R2	Rp49	FAC (+iron, 1 mM)	SYBR	16.871
19	B7	W1118(BRGC, 16 hr)-R3	Rp49	FAC (+iron, 1 mM)	SYBR	16.916
20	B8	W1118(BRGC, 16 hr)-R3	Rp49	FAC (+iron, 1 mM)	SYBR	16.971	0.0326545	16.9537	16.9537
21	B9	W1118(BRGC, 16 hr)-R3	Rp49	FAC (+iron, 1 mM)	SYBR	16.974
22
23
24
25	C1	W1118(BRGC, 16 hr)-R1	Hsp68	BPS (-iron, 120 uM)	SYBR	20.535
26	C2	W1118(BRGC, 16 hr)-R1	Hsp68	BPS (-iron, 120 uM)	SYBR	20.667	0.192386	20.7053	20.7053	3.75967
27	C3	W1118(BRGC, 16 hr)-R1	Hsp68	BPS (-iron, 120 uM)	SYBR	20.914
28	C4	W1118(BRGC, 16 hr)-R2	Hsp68	BPS (-iron, 120 uM)	SYBR	20.276
29	C5	W1118(BRGC, 16 hr)-R2	Hsp68	BPS (-iron, 120 uM)	SYBR	20.595	0.262222	20.5557	20.5557	3.57733
30	C6	W1118(BRGC, 16 hr)-R2	Hsp68	BPS (-iron, 120 uM)	SYBR	20.796
31	C7	W1118(BRGC, 16 hr)-R3	Hsp68	BPS (-iron, 120 uM)	SYBR	20.595
32	C8	W1118(BRGC, 16 hr)-R3	Hsp68	BPS (-iron, 120 uM)	SYBR	20.76	0.0895905	20.6977	20.6977	3.755
33	C9	W1118(BRGC, 16 hr)-R3	Hsp68	BPS (-iron, 120 uM)	SYBR	20.738
34
35
36
37	D1	W1118(BRGC, 16 hr)-R1	Hsp68	FAC (+iron, 1 mM)	SYBR	23.103					ddCT:S1	ddCT:S2	ddCT:S3	ddCT:S4	ddCT final rp49	SE rp49	linear FC	SE	SE
38	D2	W1118(BRGC, 16 hr)-R1	Hsp68	FAC (+iron, 1 mM)	SYBR	23.161	0.0316591	23.1247	23.1247	5.62833	1.86867	2.051	1.87333						0.0160576	0.273826	0.241317	0.272942
39	D3	W1118(BRGC, 16 hr)-R1	Hsp68	FAC (+iron, 1 mM)	SYBR	23.11									2.34378	0.11016	5.0763	0.19159	SD	0.16821	0.148239	0.167667
40	D4	W1118(BRGC, 16 hr)-R2	Hsp68	FAC (+iron, 1 mM)	SYBR	23.186													0.0481729	0.18894	0.166508	0.18833
41	D5	W1118(BRGC, 16 hr)-R2	Hsp68	FAC (+iron, 1 mM)	SYBR	23.197	0.00737179	23.1943	23.1943	6.33133	2.57167	2.754	2.57633
42	D6	W1118(BRGC, 16 hr)-R2	Hsp68	FAC (+iron, 1 mM)	SYBR	23.2
43	D7	W1118(BRGC, 16 hr)-R3	Hsp68	FAC (+iron, 1 mM)	SYBR	23.112
44	D8	W1118(BRGC, 16 hr)-R3	Hsp68	FAC (+iron, 1 mM)	SYBR	23.123	0.00550742	23.1173	23.1173	6.16367	2.404	2.58633	2.40867					ddCT	FC	Diff
45	D9	W1118(BRGC, 16 hr)-R3	Hsp68	FAC (+iron, 1 mM)	SYBR	23.117											Confidence	0.215909	5.0763
46																	lower FC	2.55969	5.8958	0.819497
47																	upper FC	2.12787	4.37071	0.70559
48
																	ttest	0.000442119
