# Supplementary material for: New molecular components of high and low affinity iron import systems in Drosophila
Source: Nat Commun. 2025 Jul 1;16:5662. doi: 10.1038/s41467-025-60758-6 (PMC12218971; doi:10.1038/s41467-025-60758-6)
Supplement: Supplementary file 10 — Source Data [file 41467_2025_60758_MOESM10_ESM.zip › Source Data files_Soltani et al/Fig. S5C-2.xlsx]

## Sheet: nemy
row	Well	Sample Name	Target Name	Task	Reporter	Cт	SD	Cт uncorrected	Cт corrected	dCT
1	A1	W1118 (gut)-R1	Rp49	No Suppl.	SYBR	16.8266
2	A2	W1118 (gut)-R1	Rp49	No Suppl.	SYBR	16.9489	0.0613138	16.8852	16.8852
3	A3	W1118 (gut)-R1	Rp49	No Suppl.	SYBR	16.8802
4	A4	W1118 (gut)-R2	Rp49	No Suppl.	SYBR	16.9857
5	A5	W1118 (gut)-R2	Rp49	No Suppl.	SYBR	16.8715	0.0874371	16.8903	16.8903
6	A6	W1118 (gut)-R2	Rp49	No Suppl.	SYBR	16.8139
7	A7	W1118 (gut)-R3	Rp49	No Suppl.	SYBR	16.615
8	A8	W1118 (gut)-R3	Rp49	No Suppl.	SYBR	16.9524	0.203218	16.8491	16.8491
9	A9	W1118 (gut)-R3	Rp49	No Suppl.	SYBR	16.98
10
11
12
13	B1	W1118 (gut)-R1	Rp49	BPS (-iron, 120uM)	SYBR	16.6419
14	B2	W1118 (gut)-R1	Rp49	BPS (-iron, 120uM)	SYBR	16.9807	0.33639	16.6435	16.6435
15	B3	W1118 (gut)-R1	Rp49	BPS (-iron, 120uM)	SYBR	16.3079
16	B4	W1118 (gut)-R2	Rp49	BPS (-iron, 120uM)	SYBR	16.7803
17	B5	W1118 (gut)-R2	Rp49	BPS (-iron, 120uM)	SYBR	16.6623	0.330123	16.5338	16.5338
18	B6	W1118 (gut)-R2	Rp49	BPS (-iron, 120uM)	SYBR	16.1587
19	B7	W1118 (gut)-R3	Rp49	BPS (-iron, 120uM)	SYBR	16.8958
20	B8	W1118 (gut)-R3	Rp49	BPS (-iron, 120uM)	SYBR	16.9802	0.213685	16.8171	16.8171
21	B9	W1118 (gut)-R3	Rp49	BPS (-iron, 120uM)	SYBR	16.5752
22
23
24
25	C1	W1118 (gut)-R1	nemy	No Suppl.	SYBR	21.802
26	C2	W1118 (gut)-R1	nemy	No Suppl.	SYBR	21.7018	0.056068	21.7374	21.7374	4.85218
27	C3	W1118 (gut)-R1	nemy	No Suppl.	SYBR	21.7083
28	C4	W1118 (gut)-R2	nemy	No Suppl.	SYBR	21.5451
29	C5	W1118 (gut)-R2	nemy	No Suppl.	SYBR	21.6721	0.099908	21.6531	21.6531	4.76274
30	C6	W1118 (gut)-R2	nemy	No Suppl.	SYBR	21.7421
31	C7	W1118 (gut)-R3	nemy	No Suppl.	SYBR	21.7187
32	C8	W1118 (gut)-R3	nemy	No Suppl.	SYBR	21.6725	0.0236788	21.6986	21.6986	4.84944
33	C9	W1118 (gut)-R3	nemy	No Suppl.	SYBR	21.7046
34
35
36
37	D1	W1118 (gut)-R1	nemy	BPS (-iron, 120uM)	SYBR	21.1078					ddCT:S1	ddCT:S2	ddCT:S3	ddCT:S4	ddCT final rp49	SE rp49	linear FC	SE	SE
38	D2	W1118 (gut)-R1	nemy	BPS (-iron, 120uM)	SYBR	21.86	0.441112	21.6169	21.6169	4.97344	0.121251	0.210699	0.123992						0.0332197	0.91939	0.864118	0.917645
39	D3	W1118 (gut)-R1	nemy	BPS (-iron, 120uM)	SYBR	21.8831									0.306544	0.0610337	0.808576	0.0381129	SD	0.702881	0.660625	0.701547
40	D4	W1118 (gut)-R2	nemy	BPS (-iron, 120uM)	SYBR	21.7608													0.099659	0.872033	0.819608	0.870378
41	D5	W1118 (gut)-R2	nemy	BPS (-iron, 120uM)	SYBR	21.9763	0.116827	21.8946	21.8946	5.36083	0.508648	0.598096	0.511389
42	D6	W1118 (gut)-R2	nemy	BPS (-iron, 120uM)	SYBR	21.9467
43	D7	W1118 (gut)-R3	nemy	BPS (-iron, 120uM)	SYBR	21.8583
44	D8	W1118 (gut)-R3	nemy	BPS (-iron, 120uM)	SYBR	21.8823	0.0134388	21.8668	21.8668	5.04973	0.197545	0.286994	0.200286					ddCT	FC	Diff
45	D9	W1118 (gut)-R3	nemy	BPS (-iron, 120uM)	SYBR	21.8598											Confidence	0.119624	0.808576
46																	lower FC	0.426168	0.744236	0.0643404
47																	upper FC	0.186921	0.878479	0.0699027
48
																	ttest	0.0659679

## Sheet: CG1575
row	Well	Sample Name	Target Name	Task	Reporter	Cт	SD	Cт uncorrected	Cт corrected	dCT
1	A1	W1118 (gut)-R1	Rp49	No Suppl.	SYBR	16.8266
2	A2	W1118 (gut)-R1	Rp49	No Suppl.	SYBR	16.9489	0.0613138	16.8852	16.8852
3	A3	W1118 (gut)-R1	Rp49	No Suppl.	SYBR	16.8802
4	A4	W1118 (gut)-R2	Rp49	No Suppl.	SYBR	16.9857
5	A5	W1118 (gut)-R2	Rp49	No Suppl.	SYBR	16.8715	0.0874371	16.8903	16.8903
6	A6	W1118 (gut)-R2	Rp49	No Suppl.	SYBR	16.8139
7	A7	W1118 (gut)-R3	Rp49	No Suppl.	SYBR	16.615
8	A8	W1118 (gut)-R3	Rp49	No Suppl.	SYBR	16.9524	0.203218	16.8491	16.8491
9	A9	W1118 (gut)-R3	Rp49	No Suppl.	SYBR	16.98
10
11
12
13	B1	W1118 (gut)-R1	Rp49	BPS (-iron, 120uM)	SYBR	16.6419
14	B2	W1118 (gut)-R1	Rp49	BPS (-iron, 120uM)	SYBR	16.9807	0.33639	16.6435	16.6435
15	B3	W1118 (gut)-R1	Rp49	BPS (-iron, 120uM)	SYBR	16.3079
16	B4	W1118 (gut)-R2	Rp49	BPS (-iron, 120uM)	SYBR	16.7803
17	B5	W1118 (gut)-R2	Rp49	BPS (-iron, 120uM)	SYBR	16.6623	0.330123	16.5338	16.5338
18	B6	W1118 (gut)-R2	Rp49	BPS (-iron, 120uM)	SYBR	16.1587
19	B7	W1118 (gut)-R3	Rp49	BPS (-iron, 120uM)	SYBR	16.8958
20	B8	W1118 (gut)-R3	Rp49	BPS (-iron, 120uM)	SYBR	16.9802	0.213685	16.8171	16.8171
21	B9	W1118 (gut)-R3	Rp49	BPS (-iron, 120uM)	SYBR	16.5752
22
23
24
25	C1	W1118 (gut)-R1	CG1275	No Suppl.	SYBR	23.967
26	C2	W1118 (gut)-R1	CG1275	No Suppl.	SYBR	23.098	0.505894	23.3829	23.3829	6.49773
27	C3	W1118 (gut)-R1	CG1275	No Suppl.	SYBR	23.0838
28	C4	W1118 (gut)-R2	CG1275	No Suppl.	SYBR	23.1305
29	C5	W1118 (gut)-R2	CG1275	No Suppl.	SYBR	23.0019	0.0680233	23.079	23.079	6.18861
30	C6	W1118 (gut)-R2	CG1275	No Suppl.	SYBR	23.1045
31	C7	W1118 (gut)-R3	CG1275	No Suppl.	SYBR	23.4994
32	C8	W1118 (gut)-R3	CG1275	No Suppl.	SYBR	23.9823	0.455778	23.5176	23.5176	6.66851
33	C9	W1118 (gut)-R3	CG1275	No Suppl.	SYBR	23.0713
34
35
36
37	D1	W1118 (gut)-R1	CG1275	BPS (-iron, 120uM)	SYBR	22.857					ddCT:S1	ddCT:S2	ddCT:S3	ddCT:S4	ddCT final rp49	SE rp49	linear FC	SE	SE
38	D2	W1118 (gut)-R1	CG1275	BPS (-iron, 120uM)	SYBR	22.861	0.0726717	22.8171	22.8171	6.17358	-0.324153	-0.0150277	-0.494927						0.0705692	1.25193	1.01047	1.40925
39	D3	W1118 (gut)-R1	CG1275	BPS (-iron, 120uM)	SYBR	22.7332									-0.318922	0.0816017	1.2474	0.0633011	SD	1.18584	0.957126	1.33485
40	D4	W1118 (gut)-R2	CG1275	BPS (-iron, 120uM)	SYBR	22.7565													0.211708	1.43899	1.16145	1.61982
41	D5	W1118 (gut)-R2	CG1275	BPS (-iron, 120uM)	SYBR	22.6943	0.108716	22.7856	22.7856	6.25183	-0.245907	0.063219	-0.416681
42	D6	W1118 (gut)-R2	CG1275	BPS (-iron, 120uM)	SYBR	22.9059
43	D7	W1118 (gut)-R3	CG1275	BPS (-iron, 120uM)	SYBR	22.6548
44	D8	W1118 (gut)-R3	CG1275	BPS (-iron, 120uM)	SYBR	22.8105	0.125809	22.7897	22.7897	5.97267	-0.525058	-0.215932	-0.695832					ddCT	FC	Diff
45	D9	W1118 (gut)-R3	CG1275	BPS (-iron, 120uM)	SYBR	22.9039											Confidence	0.159936	1.2474
46																	lower FC	-0.158986	1.1165	0.130896
47																	upper FC	-0.478858	1.39364	0.146242
48
																	ttest	0.122375

## Sheet: CG10377
row	Well	Sample Name	Target Name	Task	Reporter	Cт	SD	Cт uncorrected	Cт corrected	dCT
1	A1	W1118 (gut)-R1	Rp49	No Suppl.	SYBR	16.8266
2	A2	W1118 (gut)-R1	Rp49	No Suppl.	SYBR	16.9489	0.0613138	16.8852	16.8852
3	A3	W1118 (gut)-R1	Rp49	No Suppl.	SYBR	16.8802
4	A4	W1118 (gut)-R2	Rp49	No Suppl.	SYBR	16.9857
5	A5	W1118 (gut)-R2	Rp49	No Suppl.	SYBR	16.8715	0.0874371	16.8903	16.8903
6	A6	W1118 (gut)-R2	Rp49	No Suppl.	SYBR	16.8139
7	A7	W1118 (gut)-R3	Rp49	No Suppl.	SYBR	16.615
8	A8	W1118 (gut)-R3	Rp49	No Suppl.	SYBR	16.9524	0.203218	16.8491	16.8491
9	A9	W1118 (gut)-R3	Rp49	No Suppl.	SYBR	16.98
10
11
12
13	B1	W1118 (gut)-R1	Rp49	BPS (-iron, 120uM)	SYBR	16.6419
14	B2	W1118 (gut)-R1	Rp49	BPS (-iron, 120uM)	SYBR	16.9807	0.33639	16.6435	16.6435
15	B3	W1118 (gut)-R1	Rp49	BPS (-iron, 120uM)	SYBR	16.3079
16	B4	W1118 (gut)-R2	Rp49	BPS (-iron, 120uM)	SYBR	16.7803
17	B5	W1118 (gut)-R2	Rp49	BPS (-iron, 120uM)	SYBR	16.6623	0.330123	16.5338	16.5338
18	B6	W1118 (gut)-R2	Rp49	BPS (-iron, 120uM)	SYBR	16.1587
19	B7	W1118 (gut)-R3	Rp49	BPS (-iron, 120uM)	SYBR	16.8958
20	B8	W1118 (gut)-R3	Rp49	BPS (-iron, 120uM)	SYBR	16.9802	0.213685	16.8171	16.8171
21	B9	W1118 (gut)-R3	Rp49	BPS (-iron, 120uM)	SYBR	16.5752
22
23
24
25	C1	W1118 (gut)-R1	CG10337	No Suppl.	SYBR	22.9371
26	C2	W1118 (gut)-R1	CG10337	No Suppl.	SYBR	22.912	0.0130223	22.9226	22.9226	6.03737
27	C3	W1118 (gut)-R1	CG10337	No Suppl.	SYBR	22.9187
28	C4	W1118 (gut)-R2	CG10337	No Suppl.	SYBR	22.7551
29	C5	W1118 (gut)-R2	CG10337	No Suppl.	SYBR	22.8059	0.162561	22.8732	22.8732	5.98286
30	C6	W1118 (gut)-R2	CG10337	No Suppl.	SYBR	23.0586
31	C7	W1118 (gut)-R3	CG10337	No Suppl.	SYBR	22.7456
32	C8	W1118 (gut)-R3	CG10337	No Suppl.	SYBR	22.8725	0.0965607	22.8511	22.8511	6.00194
33	C9	W1118 (gut)-R3	CG10337	No Suppl.	SYBR	22.9351
34
35
36
37	D1	W1118 (gut)-R1	CG10337	BPS (-iron, 120uM)	SYBR	20.7753					ddCT:S1	ddCT:S2	ddCT:S3	ddCT:S4	ddCT final rp49	SE rp49	linear FC	SE	SE
38	D2	W1118 (gut)-R1	CG10337	BPS (-iron, 120uM)	SYBR	20.7794	0.0153849	20.7862	20.7862	4.14265	-1.89473	-1.84021	-1.8593						0.111347	3.71851	3.58061	3.6283
39	D3	W1118 (gut)-R1	CG10337	BPS (-iron, 120uM)	SYBR	20.8038									-1.8729	0.0435682	3.66267	0.0619403	SD	3.38407	3.25857	3.30197
40	D4	W1118 (gut)-R2	CG10337	BPS (-iron, 120uM)	SYBR	20.7356													0.33404	4.15589	4.00177	4.05507
41	D5	W1118 (gut)-R2	CG10337	BPS (-iron, 120uM)	SYBR	20.8	0.0836009	20.8124	20.8124	4.27862	-1.75876	-1.70424	-1.72333
42	D6	W1118 (gut)-R2	CG10337	BPS (-iron, 120uM)	SYBR	20.9015
43	D7	W1118 (gut)-R3	CG10337	BPS (-iron, 120uM)	SYBR	20.6389
44	D8	W1118 (gut)-R3	CG10337	BPS (-iron, 120uM)	SYBR	20.8246	0.149342	20.7993	20.7993	3.98222	-2.05516	-2.00064	-2.01973					ddCT	FC	Diff
45	D9	W1118 (gut)-R3	CG10337	BPS (-iron, 120uM)	SYBR	20.9344											Confidence	0.085392	3.66267
46																	lower FC	-1.78751	3.45217	0.2105
47																	upper FC	-1.95829	3.88601	0.223335
48
																	ttest	2.77109e-05

## Sheet: CG10165
row	Well	Sample Name	Target Name	Task	Reporter	Cт	SD	Cт uncorrected	Cт corrected	dCT
1	A1	W1118 (gut)-R1	Rp49	No Suppl.	SYBR	16.8266
2	A2	W1118 (gut)-R1	Rp49	No Suppl.	SYBR	16.9489	0.0613138	16.8852	16.8852
3	A3	W1118 (gut)-R1	Rp49	No Suppl.	SYBR	16.8802
4	A4	W1118 (gut)-R2	Rp49	No Suppl.	SYBR	16.9857
5	A5	W1118 (gut)-R2	Rp49	No Suppl.	SYBR	16.8715	0.0874371	16.8903	16.8903
6	A6	W1118 (gut)-R2	Rp49	No Suppl.	SYBR	16.8139
7	A7	W1118 (gut)-R3	Rp49	No Suppl.	SYBR	16.615
8	A8	W1118 (gut)-R3	Rp49	No Suppl.	SYBR	16.9524	0.203218	16.8491	16.8491
9	A9	W1118 (gut)-R3	Rp49	No Suppl.	SYBR	16.98
10
11
12
13	B1	W1118 (gut)-R1	Rp49	BPS (-iron, 120uM)	SYBR	16.6419
14	B2	W1118 (gut)-R1	Rp49	BPS (-iron, 120uM)	SYBR	16.9807	0.33639	16.6435	16.6435
15	B3	W1118 (gut)-R1	Rp49	BPS (-iron, 120uM)	SYBR	16.3079
16	B4	W1118 (gut)-R2	Rp49	BPS (-iron, 120uM)	SYBR	16.7803
17	B5	W1118 (gut)-R2	Rp49	BPS (-iron, 120uM)	SYBR	16.6623	0.330123	16.5338	16.5338
18	B6	W1118 (gut)-R2	Rp49	BPS (-iron, 120uM)	SYBR	16.1587
19	B7	W1118 (gut)-R3	Rp49	BPS (-iron, 120uM)	SYBR	16.8958
20	B8	W1118 (gut)-R3	Rp49	BPS (-iron, 120uM)	SYBR	16.9802	0.213685	16.8171	16.8171
21	B9	W1118 (gut)-R3	Rp49	BPS (-iron, 120uM)	SYBR	16.5752
22
23
24
25	C1	W1118 (gut)-R1	CG10165	No Suppl.	SYBR	22.2846
26	C2	W1118 (gut)-R1	CG10165	No Suppl.	SYBR	22.2262	0.0351677	22.2441	22.2441	5.35887
27	C3	W1118 (gut)-R1	CG10165	No Suppl.	SYBR	22.2214
28	C4	W1118 (gut)-R2	CG10165	No Suppl.	SYBR	22.0533
29	C5	W1118 (gut)-R2	CG10165	No Suppl.	SYBR	22.1716	0.194574	22.2195	22.2195	5.32913
30	C6	W1118 (gut)-R2	CG10165	No Suppl.	SYBR	22.4335
31	C7	W1118 (gut)-R3	CG10165	No Suppl.	SYBR	22.102
32	C8	W1118 (gut)-R3	CG10165	No Suppl.	SYBR	22.1783	0.144367	22.2205	22.2205	5.3714
33	C9	W1118 (gut)-R3	CG10165	No Suppl.	SYBR	22.3813
34
35
36
37	D1	W1118 (gut)-R1	CG10165	BPS (-iron, 120uM)	SYBR	22.5145					ddCT:S1	ddCT:S2	ddCT:S3	ddCT:S4	ddCT final rp49	SE rp49	linear FC	SE	SE
38	D2	W1118 (gut)-R1	CG10165	BPS (-iron, 120uM)	SYBR	22.6368	0.0962676	22.6186	22.6186	5.97505	0.616179	0.64592	0.603648						0.0173568	0.652396	0.639085	0.658088
39	D3	W1118 (gut)-R1	CG10165	BPS (-iron, 120uM)	SYBR	22.7044									0.574134	0.0364771	0.671689	0.0208589	SD	0.632041	0.619145	0.637555
40	D4	W1118 (gut)-R2	CG10165	BPS (-iron, 120uM)	SYBR	22.4579													0.0520705	0.743753	0.728577	0.750241
41	D5	W1118 (gut)-R2	CG10165	BPS (-iron, 120uM)	SYBR	22.6074	0.0838006	22.5545	22.5545	6.02078	0.661909	0.69165	0.649378
42	D6	W1118 (gut)-R2	CG10165	BPS (-iron, 120uM)	SYBR	22.5983
43	D7	W1118 (gut)-R3	CG10165	BPS (-iron, 120uM)	SYBR	22.4871
44	D8	W1118 (gut)-R3	CG10165	BPS (-iron, 120uM)	SYBR	22.5888	0.123714	22.603	22.603	5.78598	0.427105	0.456846	0.414574					ddCT	FC	Diff
45	D9	W1118 (gut)-R3	CG10165	BPS (-iron, 120uM)	SYBR	22.7333											Confidence	0.0714938	0.671689
46																	lower FC	0.645628	0.639214	0.0324748
47																	upper FC	0.502641	0.705814	0.0341246
48
																	ttest	0.00140909

## Sheet: CG8399
row	Well	Sample Name	Target Name	Task	Reporter	Cт	SD	Cт uncorrected	Cт corrected	dCT
1	A1	W1118 (gut)-R1	Rp49	No Suppl.	SYBR	16.8266
2	A2	W1118 (gut)-R1	Rp49	No Suppl.	SYBR	16.9489	0.0613138	16.8852	16.8852
3	A3	W1118 (gut)-R1	Rp49	No Suppl.	SYBR	16.8802
4	A4	W1118 (gut)-R2	Rp49	No Suppl.	SYBR	16.9857
5	A5	W1118 (gut)-R2	Rp49	No Suppl.	SYBR	16.8715	0.0874371	16.8903	16.8903
6	A6	W1118 (gut)-R2	Rp49	No Suppl.	SYBR	16.8139
7	A7	W1118 (gut)-R3	Rp49	No Suppl.	SYBR	16.615
8	A8	W1118 (gut)-R3	Rp49	No Suppl.	SYBR	16.9524	0.203218	16.8491	16.8491
9	A9	W1118 (gut)-R3	Rp49	No Suppl.	SYBR	16.98
10
11
12
13	B1	W1118 (gut)-R1	Rp49	BPS (-iron, 120uM)	SYBR	16.6419
14	B2	W1118 (gut)-R1	Rp49	BPS (-iron, 120uM)	SYBR	16.9807	0.33639	16.6435	16.6435
15	B3	W1118 (gut)-R1	Rp49	BPS (-iron, 120uM)	SYBR	16.3079
16	B4	W1118 (gut)-R2	Rp49	BPS (-iron, 120uM)	SYBR	16.7803
17	B5	W1118 (gut)-R2	Rp49	BPS (-iron, 120uM)	SYBR	16.6623	0.330123	16.5338	16.5338
18	B6	W1118 (gut)-R2	Rp49	BPS (-iron, 120uM)	SYBR	16.1587
19	B7	W1118 (gut)-R3	Rp49	BPS (-iron, 120uM)	SYBR	16.8958
20	B8	W1118 (gut)-R3	Rp49	BPS (-iron, 120uM)	SYBR	16.9802	0.213685	16.8171	16.8171
21	B9	W1118 (gut)-R3	Rp49	BPS (-iron, 120uM)	SYBR	16.5752
22
23
24
25	C1	W1118 (gut)-R1	CG8399	No Suppl.	SYBR	23.8559
26	C2	W1118 (gut)-R1	CG8399	No Suppl.	SYBR	23.7546	0.0550274	23.7929	23.7929	6.90768
27	C3	W1118 (gut)-R1	CG8399	No Suppl.	SYBR	23.7681
28	C4	W1118 (gut)-R2	CG8399	No Suppl.	SYBR	23.7426
29	C5	W1118 (gut)-R2	CG8399	No Suppl.	SYBR	23.7163	0.0247931	23.7416	23.7416	6.85124
30	C6	W1118 (gut)-R2	CG8399	No Suppl.	SYBR	23.7659
31	C7	W1118 (gut)-R3	CG8399	No Suppl.	SYBR	23.7813
32	C8	W1118 (gut)-R3	CG8399	No Suppl.	SYBR	23.771	0.0354099	23.7559	23.7559	6.90678
33	C9	W1118 (gut)-R3	CG8399	No Suppl.	SYBR	23.7155
34
35
36
37	D1	W1118 (gut)-R1	CG8399	BPS (-iron, 120uM)	SYBR	24.0712					ddCT:S1	ddCT:S2	ddCT:S3	ddCT:S4	ddCT final rp49	SE rp49	linear FC	SE	SE
38	D2	W1118 (gut)-R1	CG8399	BPS (-iron, 120uM)	SYBR	23.9327	0.0701493	23.9954	23.9954	7.3519	0.444225	0.500664	0.445117						0.0234545	0.734979	0.706781	0.734525
39	D3	W1118 (gut)-R1	CG8399	BPS (-iron, 120uM)	SYBR	23.9824									0.372777	0.0425836	0.772294	0.0260116	SD	0.74274	0.714244	0.74228
40	D4	W1118 (gut)-R2	CG8399	BPS (-iron, 120uM)	SYBR	23.6466													0.0703636	0.878002	0.844317	0.877459
41	D5	W1118 (gut)-R2	CG8399	BPS (-iron, 120uM)	SYBR	23.9536	0.196034	23.8705	23.8705	7.33675	0.429071	0.485511	0.429964
42	D6	W1118 (gut)-R2	CG8399	BPS (-iron, 120uM)	SYBR	24.0113
43	D7	W1118 (gut)-R3	CG8399	BPS (-iron, 120uM)	SYBR	23.8807
44	D8	W1118 (gut)-R3	CG8399	BPS (-iron, 120uM)	SYBR	23.8835	0.0525638	23.9124	23.9124	7.09538	0.187704	0.244143	0.188596					ddCT	FC	Diff
45	D9	W1118 (gut)-R3	CG8399	BPS (-iron, 120uM)	SYBR	23.9731											Confidence	0.0834624	0.772294
46																	lower FC	0.45624	0.728884	0.0434108
47																	upper FC	0.289315	0.818291	0.0459962
48
																	ttest	0.0119028

## Sheet: CG3592
row	Well	Sample Name	Target Name	Task	Reporter	Cт	SD	Cт uncorrected	Cт corrected	dCT
1	A1	W1118 (gut)-R1	Rp49	No Suppl.	SYBR	16.8266
2	A2	W1118 (gut)-R1	Rp49	No Suppl.	SYBR	16.9489	0.0613138	16.8852	16.8852
3	A3	W1118 (gut)-R1	Rp49	No Suppl.	SYBR	16.8802
4	A4	W1118 (gut)-R2	Rp49	No Suppl.	SYBR	16.9857
5	A5	W1118 (gut)-R2	Rp49	No Suppl.	SYBR	16.8715	0.0874371	16.8903	16.8903
6	A6	W1118 (gut)-R2	Rp49	No Suppl.	SYBR	16.8139
7	A7	W1118 (gut)-R3	Rp49	No Suppl.	SYBR	16.615
8	A8	W1118 (gut)-R3	Rp49	No Suppl.	SYBR	16.9524	0.203218	16.8491	16.8491
9	A9	W1118 (gut)-R3	Rp49	No Suppl.	SYBR	16.98
10
11
12
13	B1	W1118 (gut)-R1	Rp49	BPS (-iron, 120uM)	SYBR	16.6419
14	B2	W1118 (gut)-R1	Rp49	BPS (-iron, 120uM)	SYBR	16.9807	0.33639	16.6435	16.6435
15	B3	W1118 (gut)-R1	Rp49	BPS (-iron, 120uM)	SYBR	16.3079
16	B4	W1118 (gut)-R2	Rp49	BPS (-iron, 120uM)	SYBR	16.7803
17	B5	W1118 (gut)-R2	Rp49	BPS (-iron, 120uM)	SYBR	16.6623	0.330123	16.5338	16.5338
18	B6	W1118 (gut)-R2	Rp49	BPS (-iron, 120uM)	SYBR	16.1587
19	B7	W1118 (gut)-R3	Rp49	BPS (-iron, 120uM)	SYBR	16.8958
20	B8	W1118 (gut)-R3	Rp49	BPS (-iron, 120uM)	SYBR	16.9802	0.213685	16.8171	16.8171
21	B9	W1118 (gut)-R3	Rp49	BPS (-iron, 120uM)	SYBR	16.5752
22
23
24
25	C1	W1118 (gut)-R1	CG3592	No Suppl.	SYBR	23.8559
26	C2	W1118 (gut)-R1	CG3592	No Suppl.	SYBR	23.7546	0.0550274	23.7929	23.7929	6.90768
27	C3	W1118 (gut)-R1	CG3592	No Suppl.	SYBR	23.7681
28	C4	W1118 (gut)-R2	CG3592	No Suppl.	SYBR	23.7426
29	C5	W1118 (gut)-R2	CG3592	No Suppl.	SYBR	23.7163	0.0247931	23.7416	23.7416	6.85124
30	C6	W1118 (gut)-R2	CG3592	No Suppl.	SYBR	23.7659
31	C7	W1118 (gut)-R3	CG3592	No Suppl.	SYBR	23.7813
32	C8	W1118 (gut)-R3	CG3592	No Suppl.	SYBR	23.771	0.0354099	23.7559	23.7559	6.90678
33	C9	W1118 (gut)-R3	CG3592	No Suppl.	SYBR	23.7155
34
35
36
37	D1	W1118 (gut)-R1	CG3592	BPS (-iron, 120uM)	SYBR	23.2234					ddCT:S1	ddCT:S2	ddCT:S3	ddCT:S4	ddCT final rp49	SE rp49	linear FC	SE	SE
38	D2	W1118 (gut)-R1	CG3592	BPS (-iron, 120uM)	SYBR	21.7112	3.31552	24.3311	24.3311	7.68759	0.779918	0.836358	0.780811						0.0459681	0.5824	0.560056	0.58204
39	D3	W1118 (gut)-R1	CG3592	BPS (-iron, 120uM)	SYBR	28.0587									1.31936	0.16988	0.400712	0.077164	SD	0.440338	0.423444	0.440066
40	D4	W1118 (gut)-R2	CG3592	BPS (-iron, 120uM)	SYBR	27.7952													0.137904	0.261064	0.251049	0.260903
41	D5	W1118 (gut)-R2	CG3592	BPS (-iron, 120uM)	SYBR	27.432	5.18002	24.6248	24.6248	8.09099	1.18332	1.23976	1.18421
42	D6	W1118 (gut)-R2	CG3592	BPS (-iron, 120uM)	SYBR	18.6471
43	D7	W1118 (gut)-R3	CG3592	BPS (-iron, 120uM)	SYBR	32.9046
44	D8	W1118 (gut)-R3	CG3592	BPS (-iron, 120uM)	SYBR	19.1675	6.899	25.6623	25.6623	8.8452	1.93752	1.99396	1.93841					ddCT	FC	Diff
45	D9	W1118 (gut)-R3	CG3592	BPS (-iron, 120uM)	SYBR	24.9147											Confidence	0.33296	0.400712
46																	lower FC	1.65232	0.318128	0.0825843
47																	upper FC	0.986403	0.504735	0.104023
48
																	ttest	0.0177928
