# Supplementary material for: New molecular components of high and low affinity iron import systems in Drosophila
Source: Nat Commun. 2025 Jul 1;16:5662. doi: 10.1038/s41467-025-60758-6 (PMC12218971; doi:10.1038/s41467-025-60758-6)
Supplement: Supplementary file 10 — Source Data [file 41467_2025_60758_MOESM10_ESM.zip › Source Data files_Soltani et al/Fig. 4-N.xlsx]

## Sheet: Fire
row	Well	Sample Name	Target Name	Task	Reporter	Cт	SD	Cт uncorrected	Cт corrected	dCT
1	A1	Carcass-R1	Rp49	Normal Food	SYBR	16.7069
2	A2	Carcass-R1	Rp49	Normal Food	SYBR	16.7953	0.058738	16.7288	16.7288
3	A3	Carcass-R1	Rp49	Normal Food	SYBR	16.6841
4	A4	Carcass-R2	Rp49	Normal Food	SYBR	16.6882
5	A5	Carcass-R2	Rp49	Normal Food	SYBR	16.6515	0.097816	16.6144	16.6144
6	A6	Carcass-R2	Rp49	Normal Food	SYBR	16.5034
7	A7	Carcass-R3	Rp49	Normal Food	SYBR	16.7356
8	A8	Carcass-R3	Rp49	Normal Food	SYBR	16.7325	0.0131815	16.7265	16.7265
9	A9	Carcass-R3	Rp49	Normal Food	SYBR	16.7114
10
11
12
13	B1	Whole gut-R1	Rp49	BPS Food	SYBR	17.697
14	B2	Whole gut-R1	Rp49	BPS Food	SYBR	17.7419	0.0484127	17.6947	17.6947
15	B3	Whole gut-R1	Rp49	BPS Food	SYBR	17.6452
16	B4	Whole gut-R2	Rp49	BPS Food	SYBR	17.533
17	B5	Whole gut-R2	Rp49	BPS Food	SYBR	17.6293	0.0587851	17.6006	17.6006
18	B6	Whole gut-R3	Rp49	BPS Food	SYBR	17.6396
19	B7	Whole gut-R3	Rp49	BPS Food	SYBR	17.5338
20	B8	Whole gut-R3	Rp49	BPS Food	SYBR	17.5386	0.0125263	17.5433	17.5433
21	B9	Whole gut-R3	Rp49	BPS Food	SYBR	17.5575
22
23
24
25	C1	Carcass-R1	Fire	Normal Food	SYBR	34.3284
26	C2	Carcass-R1	Fire	Normal Food	SYBR	34.4967	0.168376	34.3284	34.3284	17.5996
27	C3	Carcass-R1	Fire	Normal Food	SYBR	34.16
28	C4	Carcass-R2	Fire	Normal Food	SYBR	33.7901
29	C5	Carcass-R2	Fire	Normal Food	SYBR	34.2725	0.269232	34.1004	34.1004	17.486
30	C6	Carcass-R2	Fire	Normal Food	SYBR	34.2385
31	C7	Carcass-R3	Fire	Normal Food	SYBR	33.7549
32	C8	Carcass-R3	Fire	Normal Food	SYBR	34.3417	0.316033	34.1161	34.1161	17.3897
33	C9	Carcass-R3	Fire	Normal Food	SYBR	34.2517
34
35
36
37	D1	Whole gut-R1	Fire	BPS Food	SYBR	24.9912					ddCT:S1	ddCT:S2	ddCT:S3	ddCT:S4	ddCT final rp49	SE rp49	linear FC	SE	SE
38	D2	Whole gut-R1	Fire	BPS Food	SYBR	24.9247	0.0663986	24.9911	24.9911	7.29645	-10.3031	-10.1896	-10.0932						35.1191	1263.43	1167.8	1092.34
39	D3	Whole gut-R1	Fire	BPS Food	SYBR	25.0575									-10.2245	0.0418563	1196.42	4.89373	SD	1218	1125.8	1053.06
40	D4	Whole gut-R2	Fire	BPS Food	SYBR	24.9336													105.357	1392.63	1287.21	1204.04
41	D5	Whole gut-R2	Fire	BPS Food	SYBR	24.8417	0.117225	24.9499	24.9499	7.34929	-10.2503	-10.1367	-10.0404
42	D6	Whole gut-R3	Fire	BPS Food	SYBR	25.0744
43	D7	Whole gut-R3	Fire	BPS Food	SYBR	24.6287
44	D8	Whole gut-R3	Fire	BPS Food	SYBR	24.712	0.0651747	24.6993	24.6993	7.15598	-10.4436	-10.33	-10.2337					ddCT	FC	Diff
45	D9	Whole gut-R3	Fire	BPS Food	SYBR	24.7572											Confidence	0.0820368	1196.42
46																	lower FC	-10.1425	1130.29	66.1348
47																	upper FC	-10.3066	1266.43	70.0045
48
																	ttest	2.69494e-08

## Sheet: Fire-Like
row	Well	Sample Name	Target Name	Task	Reporter	Cт	SD	Cт uncorrected	Cт corrected	dCT
1	A1	Carcass-R1	Rp49	Normal Food	SYBR	16.7069
2	A2	Carcass-R1	Rp49	Normal Food	SYBR	16.7953	0.058738	16.7288	16.7288
3	A3	Carcass-R1	Rp49	Normal Food	SYBR	16.6841
4	A4	Carcass-R2	Rp49	Normal Food	SYBR	16.6882
5	A5	Carcass-R2	Rp49	Normal Food	SYBR	16.6515	0.097816	16.6144	16.6144
6	A6	Carcass-R2	Rp49	Normal Food	SYBR	16.5034
7	A7	Carcass-R3	Rp49	Normal Food	SYBR	16.7356
8	A8	Carcass-R3	Rp49	Normal Food	SYBR	16.7325	0.0131815	16.7265	16.7265
9	A9	Carcass-R3	Rp49	Normal Food	SYBR	16.7114
10
11
12
13	B1	Whole gut-R1	Rp49	BPS Food	SYBR	17.697
14	B2	Whole gut-R1	Rp49	BPS Food	SYBR	17.7419	0.0484127	17.6947	17.6947
15	B3	Whole gut-R1	Rp49	BPS Food	SYBR	17.6452
16	B4	Whole gut-R2	Rp49	BPS Food	SYBR	17.533
17	B5	Whole gut-R2	Rp49	BPS Food	SYBR	17.6293	0.0587851	17.6006	17.6006
18	B6	Whole gut-R3	Rp49	BPS Food	SYBR	17.6396
19	B7	Whole gut-R3	Rp49	BPS Food	SYBR	17.5338
20	B8	Whole gut-R3	Rp49	BPS Food	SYBR	17.5386	0.0125263	17.5433	17.5433
21	B9	Whole gut-R3	Rp49	BPS Food	SYBR	17.5575
22
23
24
25	C1	Carcass-R1	Fire-like	Normal Food	SYBR	25.2574
26	C2	Carcass-R1	Fire-like	Normal Food	SYBR	25.35	0.110931	25.3619	25.3619	8.63312
27	C3	Carcass-R1	Fire-like	Normal Food	SYBR	25.4783
28	C4	Carcass-R2	Fire-like	Normal Food	SYBR	25.3469
29	C5	Carcass-R2	Fire-like	Normal Food	SYBR	25.3303	0.0388515	25.3605	25.3605	8.74613
30	C6	Carcass-R2	Fire-like	Normal Food	SYBR	25.4043
31	C7	Carcass-R3	Fire-like	Normal Food	SYBR	25.5086
32	C8	Carcass-R3	Fire-like	Normal Food	SYBR	25.4302	0.0870554	25.5143	25.5143	8.78783
33	C9	Carcass-R3	Fire-like	Normal Food	SYBR	25.6041
34
35
36
37	D1	Whole gut-R1	Fire-like	BPS Food	SYBR	22.0054					ddCT:S1	ddCT:S2	ddCT:S3	ddCT:S4	ddCT final rp49	SE rp49	linear FC	SE	SE
38	D2	Whole gut-R1	Fire-like	BPS Food	SYBR	22.0312	0.020045	22.0094	22.0094	4.31474	-4.31837	-4.43139	-4.47308						0.416975	19.9508	21.5764	22.2092
39	D3	Whole gut-R1	Fire-like	BPS Food	SYBR	21.9918									-4.35445	0.0296638	20.4559	0.13254	SD	19.4769	21.064	21.6817
40	D4	Whole gut-R2	Fire-like	BPS Food	SYBR	21.8735													1.25093	18.2972	19.7881	20.3684
41	D5	Whole gut-R2	Fire-like	BPS Food	SYBR	21.9623	0.0712743	21.9501	21.9501	4.34942	-4.28369	-4.39671	-4.43841
42	D6	Whole gut-R3	Fire-like	BPS Food	SYBR	22.0144
43	D7	Whole gut-R3	Fire-like	BPS Food	SYBR	21.9693
44	D8	Whole gut-R3	Fire-like	BPS Food	SYBR	21.9819	0.0140953	21.9829	21.9829	4.43956	-4.19355	-4.30656	-4.34826					ddCT	FC	Diff
45	D9	Whole gut-R3	Fire-like	BPS Food	SYBR	21.9974											Confidence	0.05814	20.4559
46																	lower FC	-4.29631	19.648	0.807975
47																	upper FC	-4.41259	21.2971	0.841201
48
																	ttest	2.06494e-07

## Sheet: Firewood
row	Well	Sample Name	Target Name	Task	Reporter	Cт	SD	Cт uncorrected	Cт corrected	dCT
1	A1	Carcass-R1	Rp49	Normal Food	SYBR	16.7069
2	A2	Carcass-R1	Rp49	Normal Food	SYBR	16.7953	0.058738	16.7288	16.7288
3	A3	Carcass-R1	Rp49	Normal Food	SYBR	16.6841
4	A4	Carcass-R2	Rp49	Normal Food	SYBR	16.6882
5	A5	Carcass-R2	Rp49	Normal Food	SYBR	16.6515	0.097816	16.6144	16.6144
6	A6	Carcass-R2	Rp49	Normal Food	SYBR	16.5034
7	A7	Carcass-R3	Rp49	Normal Food	SYBR	16.7356
8	A8	Carcass-R3	Rp49	Normal Food	SYBR	16.7325	0.0131815	16.7265	16.7265
9	A9	Carcass-R3	Rp49	Normal Food	SYBR	16.7114
10
11
12
13	B1	Whole gut-R1	Rp49	BPS Food	SYBR	17.697
14	B2	Whole gut-R1	Rp49	BPS Food	SYBR	17.7419	0.0484127	17.6947	17.6947
15	B3	Whole gut-R1	Rp49	BPS Food	SYBR	17.6452
16	B4	Whole gut-R2	Rp49	BPS Food	SYBR	17.533
17	B5	Whole gut-R2	Rp49	BPS Food	SYBR	17.6293	0.0587851	17.6006	17.6006
18	B6	Whole gut-R3	Rp49	BPS Food	SYBR	17.6396
19	B7	Whole gut-R3	Rp49	BPS Food	SYBR	17.5338
20	B8	Whole gut-R3	Rp49	BPS Food	SYBR	17.5386	0.0125263	17.5433	17.5433
21	B9	Whole gut-R3	Rp49	BPS Food	SYBR	17.5575
22
23
24
25	C1	Carcass-R1	Firewood	Normal Food	SYBR	30.5202
26	C2	Carcass-R1	Firewood	Normal Food	SYBR	30.0006	0.453315	30.4749	30.4749	13.7461
27	C3	Carcass-R1	Firewood	Normal Food	SYBR	30.9038
28	C4	Carcass-R2	Firewood	Normal Food	SYBR	30.304
29	C5	Carcass-R2	Firewood	Normal Food	SYBR	30.321	0.280609	30.1506	30.1506	13.5362
30	C6	Carcass-R2	Firewood	Normal Food	SYBR	29.8267
31	C7	Carcass-R3	Firewood	Normal Food	SYBR	30.3955
32	C8	Carcass-R3	Firewood	Normal Food	SYBR	30.493	0.0543505	30.4581	30.4581	13.7317
33	C9	Carcass-R3	Firewood	Normal Food	SYBR	30.4859
34
35
36
37	D1	Whole gut-R1	Firewood	BPS Food	SYBR	30.1743					ddCT:S1	ddCT:S2	ddCT:S3	ddCT:S4	ddCT final rp49	SE rp49	linear FC	SE	SE
38	D2	Whole gut-R1	Firewood	BPS Food	SYBR	30.2443	0.0434523	30.1945	30.1945	12.4998	-1.24632	-1.03643	-1.23188						0.0701017	2.37235	2.05115	2.34873
39	D3	Whole gut-R1	Firewood	BPS Food	SYBR	30.1647									-1.13122	0.046952	2.19044	0.0494099	SD	2.45042	2.11865	2.42603
40	D4	Whole gut-R2	Firewood	BPS Food	SYBR	30.2101													0.210305	2.11204	1.82608	2.09101
41	D5	Whole gut-R2	Firewood	BPS Food	SYBR	29.7497	0.263327	30.0537	30.0537	12.4531	-1.29303	-1.08314	-1.27859
42	D6	Whole gut-R3	Firewood	BPS Food	SYBR	30.2014
43	D7	Whole gut-R3	Firewood	BPS Food	SYBR	30.1793
44	D8	Whole gut-R3	Firewood	BPS Food	SYBR	30.4811	0.25606	30.2108	30.2108	12.6675	-1.07864	-0.868752	-1.0642					ddCT	FC	Diff
45	D9	Whole gut-R3	Firewood	BPS Food	SYBR	29.9718											Confidence	0.0920243	2.19044
46																	lower FC	-1.0392	2.05508	0.135357
47																	upper FC	-1.22324	2.33471	0.144273
48
																	ttest	0.000272274
