# Supplementary material for: New molecular components of high and low affinity iron import systems in Drosophila
Source: Nat Commun. 2025 Jul 1;16:5662. doi: 10.1038/s41467-025-60758-6 (PMC12218971; doi:10.1038/s41467-025-60758-6)
Supplement: Supplementary file 10 — Source Data [file 41467_2025_60758_MOESM10_ESM.zip › Source Data files_Soltani et al/Fig. S3A.xlsx]

## Sheet: control
			80 hr	88 hr	96 hr	104 hr	112 hr	120 hr	128 hr	136 hr	144 hr	152 hr	160 hr	168 hr	176 hr	184 hr	192 hr	200 hr
PG>W1118	No Suppl.	R1	0	0	1	4	9	35	43	44	46	47	49	49	49	49	49	49
		R2	0	0	0	3	13	40	42	44	44	44	45	45	45	45	45	45
		R3	0	0	1	4	10	38	40	42	43	44	46	47	47	47	47	47
		R1/50	0	0	2	8	18	70	86	88	92	94	98	98	98	98	98	98
		R2/50	0	0	0	6	26	80	84	88	88	88	90	90	90	90	90	90
		R3/50	0	0	2	8	20	76	80	84	86	88	92	94	94	94	94	94
		Average	0	0	1.33333	7.33333	21.3333	75.3333	83.3333	86.6667	88.6667	90	93.3333	94	94	94	94	94
		Round up-Ave	0	0	1.34	7.34	21.34	75.34	83.34	86.67	88.67	90	93.34	94	94	94	94	94
		STDEVA	0	0	1.1547	1.1547	4.16333	5.03322	3.05505	2.3094	3.05505	3.4641	4.16333	4	4	4	4	4
		SEE	0	0	0.67	0.67	2.41	2.91	1.77	1.34	1.77	2	2.41	2.31	2.31	2.31	2.31	2.31
PG>W1118	FAC (+iron, 1 mM)	R1	0	0	2	13	37	44	46	47	47	47	47	47	47	47	47	47
		R2	0	1	1	4	16	34	38	38	39	39	40	42	43	44	44	44
		R3	0	1	2	6	11	38	45	46	46	46	46	46	46	46	46	46
		R1/50	0	0	4	26	74	88	92	94	94	94	94	94	94	94	94	94
		R2/50	0	2	2	8	32	68	76	76	78	78	80	84	86	88	88	88
		R3/50	0	2	4	12	22	76	90	92	92	92	92	92	92	92	92	92
		Average	0	1.33333	3.33333	15.3333	42.6667	77.3333	86	87.3333	88	88	88.6667	90	90.6667	91.3333	91.3333	91.3333
		Round up-Ave	0	1.34	3.34	15.34	42.67	77.34	86	87.34	88	88	88.67	90	90.67	91.34	91.34	91.34
		STDEVA	0	1.1547	1.1547	9.45163	27.5923	10.0664	8.7178	9.86577	8.7178	8.7178	7.57188	5.2915	4.16333	3.05505	3.05505	3.05505
		SEE	0	0.67	0.67	5.46	15.94	5.82	5.04	5.7	5.04	5.04	4.38	3.06	2.41	1.77	1.77	1.77
PG>W1118	BPS (- iron, 120 uM)	R1	0	0	1	5	11	27	37	39	39	40	41	41	41	41	41	41
		R2	0	0	0	3	8	30	34	36	37	39	40	40	40	40	40	40
		R3	0	0	0	2	8	29	39	42	44	44	46	48	49	49	49	49
		R1/50	0	0	2	10	22	54	74	78	78	80	82	82	82	82	82	82
		R2/50	0	0	0	6	16	60	68	72	74	78	80	80	80	80	80	80
		R3/50	0	0	0	4	16	58	78	84	88	88	92	96	98	98	98	98
		Average	0	0	0.666667	6.66667	18	57.3333	73.3333	78	80	82	84.6667	86	86.6667	86.6667	86.6667	86.6667
		Round up-Ave	0	0	0.67	6.67	18	57.34	73.34	78	80	82	84.67	86	86.67	86.67	86.67	86.67
		STDEVA	0	0	1.1547	3.05505	3.4641	3.05505	5.03322	6	7.2111	5.2915	6.4291	8.7178	9.86577	9.86577	9.86577	9.86577
		SEE	0	0	0.67	1.77	2	1.77	2.91	3.47	4.17	3.06	3.72	5.04	5.7	5.7	5.7	5.7

## Sheet: Hsp22
			80 hr	88 hr	96 hr	104 hr	112 hr	120 hr	128 hr	136 hr	144 hr	152 hr	160 hr	168 hr	176 hr	184 hr	192 hr	200 hr
PG>Hsp22-RNAi	No Suppl.	R1	0	0	0	1	2	5	16	24	38	42	44	44	44	44	44	44
		R2	0	0	0	1	2	7	21	29	34	40	43	43	43	43	43	43
		R3	0	0	0	0	1	5	13	22	29	36	41	41	41	41	41	41
		R1/50	0	0	0	2	4	10	32	48	76	84	88	88	88	88	88	88
		R2/50	0	0	0	2	4	14	42	58	68	80	86	86	86	86	86	86
		R3/50	0	0	0	0	2	10	26	44	58	72	82	82	82	82	82	82
		Average	0	0	0	1.33333	3.33333	11.3333	33.3333	50	67.3333	78.6667	85.3333	85.3333	85.3333	85.3333	85.3333	85.3333
		Round up-Ave	0	0	0	1.34	3.34	11.34	33.34	50	67.34	78.67	85.34	85.34	85.34	85.34	85.34	85.34
		STDEVA	0	0	0	1.1547	1.1547	2.3094	8.0829	7.2111	9.0185	6.1101	3.05505	3.05505	3.05505	3.05505	3.05505	3.05505
		SEE	0	0	0	0.67	0.67	1.34	4.67	4.17	5.21	3.53	1.77	1.77	1.77	1.77	1.77	1.77
PG>Hsp22-RNAi	FAC (+iron, 1 mM)	R1	0	1	3	9	22	36	44	44	44	44	44	44	44	44	44	44
		R2	0	0	1	6	21	38	40	41	42	46	46	46	46	46	46	46
		R3	0	0	3	6	18	29	35	38	38	38	39	39	39	39	39	39
		R1/50	0	2	6	18	44	72	88	88	88	88	88	88	88	88	88	88
		R2/50	0	0	2	12	42	76	80	82	84	92	92	92	92	92	92	92
		R3/50	0	0	6	12	36	58	70	76	76	76	78	78	78	78	78	78
		Average	0	0.666667	4.66667	14	40.6667	68.6667	79.3333	82	82.6667	85.3333	86	86	86	86	86	86
		Round up-Ave	0	0.67	4.67	14	40.67	68.67	79.34	82	82.67	85.34	86	86	86	86	86	86
		STDEVA	0	1.1547	2.3094	3.4641	4.16333	9.45163	9.0185	6	6.1101	8.32666	7.2111	7.2111	7.2111	7.2111	7.2111	7.2111
		SEE	0	0.67	1.34	2	2.41	5.46	5.21	3.47	3.53	4.81	4.17	4.17	4.17	4.17	4.17	4.17
PG>Hsp22-RNAi	BPS (- iron, 120 uM)	R1	0	0	0	0	1	5	7	14	28	33	37	37	37	37	37	37
		R2	0	0	0	3	3	5	6	13	25	30	35	35	37	37	37	37
		R3	0	0	0	2	4	6	7	16	24	31	34	34	34	34	34	34
		R1/50	0	0	0	0	2	10	14	28	56	66	74	74	74	74	74	74
		R2/50	0	0	0	6	6	10	12	26	50	60	70	70	74	74	74	74
		R3/50	0	0	0	4	8	12	14	32	48	62	68	68	68	68	68	68
		Average	0	0	0	3.33333	5.33333	10.6667	13.3333	28.6667	51.3333	62.6667	70.6667	70.6667	72	72	72	72
		Round up-Ave	0	0	0	3.34	5.34	10.67	13.34	28.67	51.34	62.67	70.67	70.67	72	72	72	72
		STDEVA	0	0	0	3.05505	3.05505	1.1547	1.1547	3.05505	4.16333	3.05505	3.05505	3.05505	3.4641	3.4641	3.4641	3.4641
		SEE	0	0	0	1.77	1.77	0.67	0.67	1.77	2.41	1.77	1.77	1.77	2	2	2	2

## Sheet: Hsp68-RG
			80 hr	88 hr	96 hr	104 hr	112 hr	120 hr	128 hr	136 hr	144 hr	152 hr	160 hr	168 hr	176 hr	184 hr	192 hr	200 hr
PG>Hsp68-RNAi	No Suppl.	R1	0	0	0	1	4	11	35	43	44	44	44	46	46	46	46	46
		R2	0	0	0	2	3	13	38	42	44	44	44	45	45	45	45	45
		R3	0	0	0	1	4	10	38	40	42	43	44	46	47	47	47	47
		R1/50	0	0	0	2	8	22	70	86	88	88	88	92	92	92	92	92
		R2/50	0	0	0	4	6	26	76	84	88	88	88	90	90	90	90	90
		R3/50	0	0	0	2	8	20	76	80	84	86	88	92	94	94	94	94
		Average	0	0	0	2.66667	7.33333	22.6667	74	83.3333	86.6667	87.3333	88	91.3333	92	92	92	92
		Round up-Ave	0	0	0	2.67	7.34	22.67	74	83.34	86.67	87.34	88	91.34	92	92	92	92
		STDEVA	0	0	0	1.1547	1.1547	3.05505	3.4641	3.05505	2.3094	1.1547	0	1.1547	2	2	2	2
		SEE	0	0	0	0.67	0.67	1.77	2	1.77	1.34	0.67	0	0.67	1.16	1.16	1.16	1.16
PG>Hsp68-RNAi	FAC (+iron, 1 mM)	R1	0	0	1	1	8	27	43	44	44	44	46	46	46	46	46	46
		R2	0	0	2	2	9	29	42	42	42	42	42	42	42	42	42	42
		R3	0	0	1	1	6	31	40	42	43	43	43	43	43	43	43	43
		R1/50	0	0	2	2	16	54	86	88	88	88	92	92	92	92	92	92
		R2/50	0	0	4	4	18	58	84	84	84	84	84	84	84	84	84	84
		R3/50	0	0	2	2	12	62	80	84	86	86	86	86	86	86	86	86
		Average	0	0	2.66667	2.66667	15.3333	58	83.3333	85.3333	86	86	87.3333	87.3333	87.3333	87.3333	87.3333	87.3333
		Round up-Ave	0	0	2.67	2.67	15.34	58	83.34	85.34	86	86	87.34	87.34	87.34	87.34	87.34	87.34
		STDEVA	0	0	1.1547	1.1547	3.05505	4	3.05505	2.3094	2	2	4.16333	4.16333	4.16333	4.16333	4.16333	4.16333
		SEE	0	0	0.67	0.67	1.77	2.31	1.77	1.34	1.16	1.16	2.41	2.41	2.41	2.41	2.41	2.41
PG>Hsp68-RNAi	BPS (- iron, 120 uM)	R1	0	0	0	1	4	8	27	43	44	44	44	44	44	44	44	44
		R2	0	0	0	2	3	9	38	42	44	44	44	45	45	45	45	45
		R3	0	0	0	1	4	10	33	40	42	43	43	43	44	47	47	47
		R1/50	0	0	0	2	8	16	54	86	88	88	88	88	88	88	88	88
		R2/50	0	0	0	4	6	18	76	84	88	88	88	90	90	90	90	90
		R3/50	0	0	0	2	8	20	66	80	84	86	86	86	88	94	94	94
		Average	0	0	0	2.66667	7.33333	18	65.3333	83.3333	86.6667	87.3333	87.3333	88	88.6667	90.6667	90.6667	90.6667
		Round up-Ave	0	0	0	2.67	7.34	18	65.34	83.34	86.67	87.34	87.34	88	88.67	90.67	90.67	90.67
		STDEVA	0	0	0	1.1547	1.1547	2	11.0151	3.05505	2.3094	1.1547	1.1547	2	1.1547	3.05505	3.05505	3.05505
		SEE	0	0	0	0.67	0.67	1.16	6.36	1.77	1.34	0.67	0.67	1.16	0.67	1.77	1.77	1.77

## Sheet: Hsp70Aa-RG
			80 hr	88 hr	96 hr	104 hr	112 hr	120 hr	128 hr	136 hr	144 hr	152 hr	160 hr	168 hr	176 hr	184 hr	192 hr	200 hr
PG>Hsp70Aa-RNAi	No Suppl.	R1	0	0	1	5	16	29	33	40	41	42	43	43	43	43	43	43
		R2	0	0	1	2	13	38	42	42	42	42	42	42	42	42	42	42
		R3	0	0	3	3	6	22	40	41	41	41	41	41	41	41	41	41
		R1/50	0	0	2	10	32	58	66	80	82	84	86	86	86	86	86	86
		R2/50	0	0	2	4	26	76	84	84	84	84	84	84	84	84	84	84
		R3/50	0	0	6	6	12	44	80	82	82	82	82	82	82	82	82	82
		Average	0	0	3.33333	6.66667	23.3333	59.3333	76.6667	82	82.6667	83.3333	84	84	84	84	84	84
		Round up-Ave	0	0	3.34	6.67	23.34	59.34	76.67	82	82.67	83.34	84	84	84	84	84	84
		STDEVA	0	0	2.3094	3.05505	10.2632	16.0416	9.45163	2	1.1547	1.1547	2	2	2	2	2	2
		SEE	0	0	1.34	1.77	5.93	9.27	5.46	1.16	0.67	0.67	1.16	1.16	1.16	1.16	1.16	1.16
PG>Hsp70Aa-RNAi	FAC (+iron, 1 mM)	R1	0	0	2	5	16	29	38	40	43	43	43	43	43	43	43	43
		R2	0	0	1	6	18	38	44	46	46	46	46	46	46	46	46	46
		R3	0	0	3	6	14	22	40	44	44	44	44	44	44	44	44	44
		R1/50	0	0	4	10	32	58	76	80	86	86	86	86	86	86	86	86
		R2/50	0	0	2	12	36	76	88	92	92	92	92	92	92	92	92	92
		R3/50	0	0	6	12	28	44	80	88	88	88	88	88	88	88	88	88
		Average	0	0	4	11.3333	32	59.3333	81.3333	86.6667	88.6667	88.6667	88.6667	88.6667	88.6667	88.6667	88.6667	88.6667
		Round up-Ave	0	0	4	11.34	32	59.34	81.34	86.67	88.67	88.67	88.67	88.67	88.67	88.67	88.67	88.67
		STDEVA	0	0	2	1.1547	4	16.0416	6.1101	6.1101	3.05505	3.05505	3.05505	3.05505	3.05505	3.05505	3.05505	3.05505
		SEE	0	0	1.16	0.67	2.31	9.27	3.53	3.53	1.77	1.77	1.77	1.77	1.77	1.77	1.77	1.77
PG>Hsp70Aa-RNAi	BPS (- iron, 120 uM)	R1	0	0	1	2	8	24	31	40	40	40	40	40	40	40	40	40
		R2	0	0	1	3	11	33	36	40	41	41	41	41	41	41	41	41
		R3	0	0	0	2	12	18	40	39	39	39	39	39	39	39	41	41
		R1/50	0	0	2	4	16	48	62	80	80	80	80	80	80	80	80	80
		R2/50	0	0	2	6	22	66	72	80	82	82	82	82	82	82	82	82
		R3/50	0	0	0	4	24	36	80	78	78	78	78	78	78	78	82	82
		Average	0	0	1.33333	4.66667	20.6667	50	71.3333	79.3333	80	80	80	80	80	80	81.3333	81.3333
		Round up-Ave	0	0	1.34	4.67	20.67	50	71.34	79.34	80	80	80	80	80	80	81.34	81.34
		STDEVA	0	0	1.1547	1.1547	4.16333	15.0997	9.0185	1.1547	2	2	2	2	2	2	1.1547	1.1547
		SEE	0	0	0.67	0.67	2.41	8.72	5.21	0.67	1.16	1.16	1.16	1.16	1.16	1.16	0.67	0.67

## Sheet: Hsp70Ab
			80 hr	88 hr	96 hr	104 hr	112 hr	120 hr	128 hr	136 hr	144 hr	152 hr	160 hr	168 hr	176 hr	184 hr	192 hr	200 hr
PG>Hsp70Ab-RNAi	No Suppl.	R1	0	0	0	1	2	8	27	39	42	43	43	43	43	43	43	43
		R2	0	0	0	2	3	9	38	42	44	44	44	44	44	44	44	44
		R3	0	0	0	1	4	6	22	40	42	43	43	43	44	45	46	46
		R1/50	0	0	0	2	4	16	54	78	84	86	86	86	86	86	86	86
		R2/50	0	0	0	4	6	18	76	84	88	88	88	88	88	88	88	88
		R3/50	0	0	0	2	8	12	44	80	84	86	86	86	88	90	92	92
		Average	0	0	0	2.66667	6	15.3333	58	80.6667	85.3333	86.6667	86.6667	86.6667	87.3333	88	88.6667	88.6667
		Round up-Ave	0	0	0	2.67	6	15.34	58	80.67	85.34	86.67	86.67	86.67	87.34	88	88.67	88.67
		STDEVA	0	0	0	1.1547	2	3.05505	16.3707	3.05505	2.3094	1.1547	1.1547	1.1547	1.1547	2	3.05505	3.05505
		SEE	0	0	0	0.67	1.16	1.77	9.46	1.77	1.34	0.67	0.67	0.67	0.67	1.16	1.77	1.77
PG>Hsp70Ab-RNAi	FAC (+iron, 1 mM)	R1	0	0	2	5	11	27	39	46	46	46	46	46	46	46	46	46
		R2	0	0	2	6	13	38	42	44	44	44	44	44	44	44	44	44
		R3	0	0	3	4	6	22	40	43	43	44	44	44	44	44	44	44
		R1/50	0	0	4	10	22	54	78	92	92	92	92	92	92	92	92	92
		R2/50	0	0	4	12	26	76	84	88	88	88	88	88	88	88	88	88
		R3/50	0	0	6	8	12	44	80	86	86	88	88	88	88	88	88	88
		Average	0	0	4.66667	10	20	58	80.6667	88.6667	88.6667	89.3333	89.3333	89.3333	89.3333	89.3333	89.3333	89.3333
		Round up-Ave	0	0	4.67	10	20	58	80.67	88.67	88.67	89.34	89.34	89.34	89.34	89.34	89.34	89.34
		STDEVA	0	0	1.1547	2	7.2111	16.3707	3.05505	3.05505	3.05505	2.3094	2.3094	2.3094	2.3094	2.3094	2.3094	2.3094
		SEE	0	0	0.67	1.16	4.17	9.46	1.77	1.77	1.77	1.34	1.34	1.34	1.34	1.34	1.34	1.34
PG>Hsp70Ab-RNAi	BPS (- iron, 120 uM)	R1	0	0	0	1	1	8	27	39	40	40	40	40	40	40	40	40
		R2	0	0	0	1	2	13	38	42	44	44	44	44	44	44	44	44
		R3	0	0	0	3	3	6	22	40	41	41	41	41	41	41	41	41
		R1/50	0	0	0	2	2	16	54	78	80	80	80	80	80	80	80	80
		R2/50	0	0	0	2	4	26	76	84	88	88	88	88	88	88	88	88
		R3/50	0	0	0	6	6	12	44	80	82	82	82	82	82	82	82	82
		Average	0	0	0	3.33333	4	18	58	80.6667	83.3333	83.3333	83.3333	83.3333	83.3333	83.3333	83.3333	83.3333
		Round up-Ave	0	0	0	3.34	4	18	58	80.67	83.34	83.34	83.34	83.34	83.34	83.34	83.34	83.34
		STDEVA	0	0	0	2.3094	2	7.2111	16.3707	3.05505	4.16333	4.16333	4.16333	4.16333	4.16333	4.16333	4.16333	4.16333
		SEE	0	0	0	1.34	1.16	4.17	9.46	1.77	2.41	2.41	2.41	2.41	2.41	2.41	2.41	2.41

## Sheet: Hsp70Ba
			80 hr	88 hr	96 hr	104 hr	112 hr	120 hr	128 hr	136 hr	144 hr	152 hr	160 hr	168 hr	176 hr	184 hr	192 hr	200 hr
PG>Hsp70Ba-RNAi	No Suppl.	R1	0	0	1	1	2	6	8	15	25	30	34	36	38	39	39	40
		R2	0	0	1	1	6	18	27	39	43	44	45	45	45	45	45	45
		R3	0	0	2	2	6	17	38	42	46	46	46	46	46	46	46	46
		R1/50	0	0	2	2	4	12	16	30	50	60	68	72	76	78	78	80
		R2/50	0	0	2	2	12	36	54	78	86	88	90	90	90	90	90	90
		R3/50	0	0	4	4	12	34	76	84	92	92	92	92	92	92	92	92
		Average	0	0	2.66667	2.66667	9.33333	27.3333	48.6667	64	76	80	83.3333	84.6667	86	86.6667	86.6667	87.3333
		Round up-Ave	0	0	2.67	2.67	9.34	27.34	48.67	64	76	80	83.34	84.67	86	86.67	86.67	87.34
		STDEVA	0	0	1.1547	1.1547	4.6188	13.3167	30.3535	29.5973	22.7156	17.4356	13.3167	11.0151	8.7178	7.57188	7.57188	6.4291
		SEE	0	0	0.67	0.67	2.67	7.69	17.53	17.09	13.12	10.07	7.69	6.36	5.04	4.38	4.38	3.72
PG>Hsp70Ba-RNAi	FAC (+iron, 1 mM)	R1	0	1	2	16	28	35	35	39	39	39	40	40	40	40	40	40
		R2	0	1	6	18	27	39	43	44	45	45	45	45	45	45	45	45
		R3	0	2	6	14	33	46	47	47	47	47	47	47	47	47	47	47
		R1/50	0	2	4	32	56	70	70	78	78	78	80	80	80	80	80	80
		R2/50	0	2	12	36	54	78	86	88	90	90	90	90	90	90	90	90
		R3/50	0	4	12	28	66	92	94	94	94	94	94	94	94	94	94	94
		Average	0	2.66667	9.33333	32	58.6667	80	83.3333	86.6667	87.3333	87.3333	88	88	88	88	88	88
		Round up-Ave	0	2.67	9.34	32	58.67	80	83.34	86.67	87.34	87.34	88	88	88	88	88	88
		STDEVA	0	1.1547	4.6188	4	6.4291	11.1355	12.2202	8.0829	8.32666	8.32666	7.2111	7.2111	7.2111	7.2111	7.2111	7.2111
		SEE	0	0.67	2.67	2.31	3.72	6.43	7.06	4.67	4.81	4.81	4.17	4.17	4.17	4.17	4.17	4.17
PG>Hsp70Ba-RNAi	BPS (- iron, 120 uM)	R1	0	0	1	1	2	7	18	29	33	40	40	40	40	41	41	41
		R2	0	0	1	1	3	11	22	35	38	39	40	40	42	43	44	44
		R3	0	0	2	2	3	9	26	33	44	44	44	44	44	44	44	44
		R1/50	0	0	2	2	4	14	36	58	66	80	80	80	80	82	82	82
		R2/50	0	0	2	2	6	22	44	70	76	78	80	80	84	86	88	88
		R3/50	0	0	4	4	6	18	52	66	88	88	88	88	88	88	88	88
		Average	0	0	2.66667	2.66667	5.33333	18	44	64.6667	76.6667	82	82.6667	82.6667	84	85.3333	86	86
		Round up-Ave	0	0	2.67	2.67	5.34	18	44	64.67	76.67	82	82.67	82.67	84	85.34	86	86
		STDEVA	0	0	1.1547	1.1547	1.1547	4	8	6.1101	11.0151	5.2915	4.6188	4.6188	4	3.05505	3.4641	3.4641
		SEE	0	0	0.67	0.67	0.67	2.31	4.62	3.53	6.36	3.06	2.67	2.67	2.31	1.77	2	2

## Sheet: Hsp70Bc
			80 hr	88 hr	96 hr	104 hr	112 hr	120 hr	128 hr	136 hr	144 hr	152 hr	160 hr	168 hr	176 hr	184 hr	192 hr	200 hr
PG>Hsp70Bc-RNAi	No Suppl.	R1	0	0	0	1	3	7	21	37	42	43	43	43	43	43	43	43
		R2	0	0	0	2	3	9	26	33	42	42	42	42	42	42	42	42
		R3	0	0	0	1	2	9	22	39	42	43	43	43	43	43	43	43
		R1/50	0	0	0	2	6	14	42	74	84	86	86	86	86	86	86	86
		R2/50	0	0	0	4	6	18	52	66	84	84	84	84	84	84	84	84
		R3/50	0	0	0	2	4	18	44	78	84	86	86	86	86	86	86	86
		Average	0	0	0	2.66667	5.33333	16.6667	46	72.6667	84	85.3333	85.3333	85.3333	85.3333	85.3333	85.3333	85.3333
		Round up-Ave	0	0	0	2.67	5.34	16.67	46	72.67	84	85.34	85.34	85.34	85.34	85.34	85.34	85.34
		STDEVA	0	0	0	1.1547	1.1547	2.3094	5.2915	6.1101	0	1.1547	1.1547	1.1547	1.1547	1.1547	1.1547	1.1547
		SEE	0	0	0	0.67	0.67	1.34	3.06	3.53	0	0.67	0.67	0.67	0.67	0.67	0.67	0.67
PG>Hsp70Bc-RNAi	FAC (+iron, 1 mM)	R1	0	0	1	3	11	21	37	44	45	45	45	45	45	45	45	45
		R2	0	0	2	3	9	26	34	41	43	43	43	43	43	43	43	43
		R3	0	0	1	2	13	27	40	44	46	46	46	46	46	46	46	46
		R1/50	0	0	2	6	22	42	74	88	90	90	90	90	90	90	90	90
		R2/50	0	0	4	6	18	52	68	82	86	86	86	86	86	86	86	86
		R3/50	0	0	2	4	26	54	80	88	92	92	92	92	92	92	92	92
		Average	0	0	2.66667	5.33333	22	49.3333	74	86	89.3333	89.3333	89.3333	89.3333	89.3333	89.3333	89.3333	89.3333
		Round up-Ave	0	0	2.67	5.34	22	49.34	74	86	89.34	89.34	89.34	89.34	89.34	89.34	89.34	89.34
		STDEVA	0	0	1.1547	1.1547	4	6.4291	6	3.4641	3.05505	3.05505	3.05505	3.05505	3.05505	3.05505	3.05505	3.05505
		SEE	0	0	0.67	0.67	2.31	3.72	3.47	2	1.77	1.77	1.77	1.77	1.77	1.77	1.77	1.77
PG>Hsp70Bc-RNAi	BPS (- iron, 120 uM)	R1	0	0	0	1	3	11	21	33	40	41	41	41	41	41	41	41
		R2	0	0	1	2	6	9	24	32	39	41	41	41	41	41	41	41
		R3	0	0	1	1	2	8	16	29	38	39	39	39	39	39	39	39
		R1/50	0	0	0	2	6	22	42	66	80	82	82	82	82	82	82	82
		R2/50	0	0	2	4	12	18	48	64	78	82	82	82	82	82	82	82
		R3/50	0	0	2	2	4	16	32	58	76	78	78	78	78	78	78	78
		Average	0	0	1.33333	2.66667	7.33333	18.6667	40.6667	62.6667	78	80.6667	80.6667	80.6667	80.6667	80.6667	80.6667	80.6667
		Round up-Ave	0	0	1.34	2.67	7.34	18.67	40.67	62.67	78	80.67	80.67	80.67	80.67	80.67	80.67	80.67
		STDEVA	0	0	1.1547	1.1547	4.16333	3.05505	8.0829	4.16333	2	2.3094	2.3094	2.3094	2.3094	2.3094	2.3094	2.3094
		SEE	0	0	0.67	0.67	2.41	1.77	4.67	2.41	1.16	1.34	1.34	1.34	1.34	1.34	1.34	1.34

## Sheet: Hsp70Bbb-RG
			80 hr	88 hr	96 hr	104 hr	112 hr	120 hr	128 hr	136 hr	144 hr	152 hr	160 hr	168 hr	176 hr	184 hr	192 hr	200 hr
PG>Hsp70Bbb-RNAi	No Suppl.	R1	0	0	1	2	3	3	5	5	5	5	8	8	8	10	10	10
		R2	0	0	1	3	7	7	7	7	7	7	7	7	7	7	7	7
		R3	0	0	0	2	2	2	2	3	4	4	4	5	6	6	6	6
		R1/50	0	0	2	4	6	6	10	10	10	10	16	16	16	20	20	20
		R2/50	0	0	2	6	14	14	14	14	14	14	14	14	14	14	14	14
		R3/50	0	0	0	4	4	4	4	6	8	8	8	10	12	12	12	12
		Average	0	0	1.33333	4.66667	8	8	9.33333	10	10.6667	10.6667	12.6667	13.3333	14	15.3333	15.3333	15.3333
		Round up-Ave	0	0	1.34	4.67	8	8	9.34	10	10.67	10.67	12.67	13.34	14	15.34	15.34	15.34
		STDEVA	0	0	1.1547	1.1547	5.2915	5.2915	5.03322	4	3.05505	3.05505	4.16333	3.05505	2	4.16333	4.16333	4.16333
		SEE	0	0	0.67	0.67	3.06	3.06	2.91	2.31	1.77	1.77	2.41	1.77	1.16	2.41	2.41	2.41
PG>Hsp70Bbb-RNAi	FAC (+iron, 1 mM)	R1	0	0	1	2	3	3	8	11	11	11	11	11	11	11	11	11
		R2	0	0	1	3	7	7	9	9	9	9	9	9	9	9	9	9
		R3	0	0	0	2	4	4	8	12	12	12	13	13	13	13	13	14
		R1/50	0	0	2	4	6	6	16	22	22	22	22	22	22	22	22	22
		R2/50	0	0	2	6	14	14	18	18	18	18	18	18	18	18	18	18
		R3/50	0	0	0	4	8	8	16	24	24	24	26	26	26	26	26	28
		Average	0	0	1.33333	4.66667	9.33333	9.33333	16.6667	21.3333	21.3333	21.3333	22	22	22	22	22	22.6667
		Round up-Ave	0	0	1.34	4.67	9.34	9.34	16.67	21.34	21.34	21.34	22	22	22	22	22	22.67
		STDEVA	0	0	1.1547	1.1547	4.16333	4.16333	1.1547	3.05505	3.05505	3.05505	4	4	4	4	4	5.03322
		SEE	0	0	0.67	0.67	2.41	2.41	0.67	1.77	1.77	1.77	2.31	2.31	2.31	2.31	2.31	2.91
PG>Hsp70Bbb-RNAi	BPS (- iron, 120 uM)	R1	0	0	0	1	3	3	3	4	4	4	4	4	4	4	4	4
		R2	0	0	1	1	1	1	2	2	2	2	2	3	3	3	3	3
		R3	0	0	0	2	4	4	6	6	6	6	6	6	6	6	6	6
		R1/50	0	0	0	2	6	6	6	8	8	8	8	8	8	8	8	8
		R2/50	0	0	2	2	2	2	4	4	4	4	4	6	6	6	6	6
		R3/50	0	0	0	4	8	8	12	12	12	12	12	12	12	12	12	12
		Average	0	0	0.666667	2.66667	5.33333	5.33333	7.33333	8	8	8	8	8.66667	8.66667	8.66667	8.66667	8.66667
		Round up-Ave	0	0	0.67	2.67	5.34	5.34	7.34	8	8	8	8	8.67	8.67	8.67	8.67	8.67
		STDEVA	0	0	1.1547	1.1547	3.05505	3.05505	4.16333	4	4	4	4	3.05505	3.05505	3.05505	3.05505	3.05505
		SEE	0	0	0.67	0.67	1.77	1.77	2.41	2.31	2.31	2.31	2.31	1.77	1.77	1.77	1.77	1.77
