# Supplementary material for: New molecular components of high and low affinity iron import systems in Drosophila
Source: Nat Commun. 2025 Jul 1;16:5662. doi: 10.1038/s41467-025-60758-6 (PMC12218971; doi:10.1038/s41467-025-60758-6)
Supplement: Supplementary file 10 — Source Data [file 41467_2025_60758_MOESM10_ESM.zip › Source Data files_Soltani et al/Fig. S4A_BRGC_Hsp70Ab.xlsx]

## Sheet: 4hr
row	Well	Sample Name	Target Name	Task	Reporter	Cт	SD	Cт uncorrected	Cт corrected	dCT
1	A1	W1118(BRGC, 4 hr)-R1	Rp49	BPS (-iron, 120 uM)	SYBR	17.224
2	A2	W1118(BRGC, 4 hr)-R1	Rp49	BPS (-iron, 120 uM)	SYBR	17.219	0.00551309	17.2243	17.2243
3	A3	W1118(BRGC, 4 hr)-R1	Rp49	BPS (-iron, 120 uM)	SYBR	17.23
4	A4	W1118(BRGC, 4 hr)-R2	Rp49	BPS (-iron, 120 uM)	SYBR	16.547
5	A5	W1118(BRGC, 4 hr)-R2	Rp49	BPS (-iron, 120 uM)	SYBR	16.703	0.142713	16.694	16.694
6	A6	W1118(BRGC, 4 hr)-R2	Rp49	BPS (-iron, 120 uM)	SYBR	16.832
7	A7	W1118(BRGC, 4 hr)-R3	Rp49	BPS (-iron, 120 uM)	SYBR	17.27
8	A8	W1118(BRGC, 4 hr)-R3	Rp49	BPS (-iron, 120 uM)	SYBR	17.231	0.0240893	17.2587	17.2587
9	A9	W1118(BRGC, 4 hr)-R3	Rp49	BPS (-iron, 120 uM)	SYBR	17.275
10
11
12
13	B1	W1118(BRGC, 4 hr)-R1	Rp49	FAC (+iron, 1 mM)	SYBR	16.765
14	B2	W1118(BRGC, 4 hr)-R1	Rp49	FAC (+iron, 1 mM)	SYBR	16.731	0.0255338	16.737	16.737
15	B3	W1118(BRGC, 4 hr)-R1	Rp49	FAC (+iron, 1 mM)	SYBR	16.715
16	B4	W1118(BRGC, 4 hr)-R2	Rp49	FAC (+iron, 1 mM)	SYBR	16.765
17	B5	W1118(BRGC, 4 hr)-R2	Rp49	FAC (+iron, 1 mM)	SYBR	16.719	0.0243797	16.7373	16.7373
18	B6	W1118(BRGC, 4 hr)-R2	Rp49	FAC (+iron, 1 mM)	SYBR	16.728
19	B7	W1118(BRGC, 4 hr)-R3	Rp49	FAC (+iron, 1 mM)	SYBR	16.724
20	B8	W1118(BRGC, 4 hr)-R3	Rp49	FAC (+iron, 1 mM)	SYBR	16.742	0.0137477	16.727	16.727
21	B9	W1118(BRGC, 4 hr)-R3	Rp49	FAC (+iron, 1 mM)	SYBR	16.715
22
23
24
25	C1	W1118(BRGC, 4 hr)-R1	Hsp70Ab	BPS (-iron, 120 uM)	SYBR	21.707
26	C2	W1118(BRGC, 4 hr)-R1	Hsp70Ab	BPS (-iron, 120 uM)	SYBR	21.636	0.102474	21.727	21.727	4.50266
27	C3	W1118(BRGC, 4 hr)-R1	Hsp70Ab	BPS (-iron, 120 uM)	SYBR	21.838
28	C4	W1118(BRGC, 4 hr)-R2	Hsp70Ab	BPS (-iron, 120 uM)	SYBR	19.955
29	C5	W1118(BRGC, 4 hr)-R2	Hsp70Ab	BPS (-iron, 120 uM)	SYBR	20.054	0.0812053	20.0417	20.0417	3.34767
30	C6	W1118(BRGC, 4 hr)-R2	Hsp70Ab	BPS (-iron, 120 uM)	SYBR	20.116
31	C7	W1118(BRGC, 4 hr)-R3	Hsp70Ab	BPS (-iron, 120 uM)	SYBR	20.484
32	C8	W1118(BRGC, 4 hr)-R3	Hsp70Ab	BPS (-iron, 120 uM)	SYBR	20.795	0.181313	20.6933	20.6933	3.43467
33	C9	W1118(BRGC, 4 hr)-R3	Hsp70Ab	BPS (-iron, 120 uM)	SYBR	20.801
34
35
36
37	D1	W1118(BRGC, 4 hr)-R1	Hsp70Ab	FAC (+iron, 1 mM)	SYBR	21.139					ddCT:S1	ddCT:S2	ddCT:S3	ddCT:S4	ddCT final rp49	SE rp49	linear FC	SE	SE
38	D2	W1118(BRGC, 4 hr)-R1	Hsp70Ab	FAC (+iron, 1 mM)	SYBR	21.144	0.159657	21.2337	21.2337	4.49667	-0.00599771	1.149	1.062						0.221489	1.00417	0.450938	0.478968
39	D3	W1118(BRGC, 4 hr)-R1	Hsp70Ab	FAC (+iron, 1 mM)	SYBR	21.418									0.0138894	0.269756	1.00967	0.187884	SD	2.55147	1.14578	1.217
40	D4	W1118(BRGC, 4 hr)-R2	Hsp70Ab	FAC (+iron, 1 mM)	SYBR	19.636													0.664468	1.7703	0.794985	0.844401
41	D5	W1118(BRGC, 4 hr)-R2	Hsp70Ab	FAC (+iron, 1 mM)	SYBR	19.946	0.229437	19.8887	19.8887	3.15133	-1.35133	-0.196334	-0.283334
42	D6	W1118(BRGC, 4 hr)-R2	Hsp70Ab	FAC (+iron, 1 mM)	SYBR	20.084
43	D7	W1118(BRGC, 4 hr)-R3	Hsp70Ab	FAC (+iron, 1 mM)	SYBR	20.296
44	D8	W1118(BRGC, 4 hr)-R3	Hsp70Ab	FAC (+iron, 1 mM)	SYBR	20.397	0.114247	20.4057	20.4057	3.67867	-0.823998	0.331	0.243999					ddCT	FC	Diff
45	D9	W1118(BRGC, 4 hr)-R3	Hsp70Ab	FAC (+iron, 1 mM)	SYBR	20.524											Confidence	0.528713	1.00967
46																	lower FC	0.542602	1.4566	0.446923
47																	upper FC	-0.514823	0.699879	0.309795
48
																	ttest	0.980694

## Sheet: 8hr
row	Well	Sample Name	Target Name	Task	Reporter	Cт	SD	Cт uncorrected	Cт corrected	dCT
1	A1	W1118(BRGC, 8 hr)-R1	Rp49	BPS (-iron, 120 uM)	SYBR	16.0917
2	A2	W1118(BRGC, 8 hr)-R1	Rp49	BPS (-iron, 120 uM)	SYBR	16.025	0.0333853	16.0592	16.0592
3	A3	W1118(BRGC, 8 hr)-R1	Rp49	BPS (-iron, 120 uM)	SYBR	16.061
4	A4	W1118(BRGC, 8 hr)-R2	Rp49	BPS (-iron, 120 uM)	SYBR	16.161
5	A5	W1118(BRGC, 8 hr)-R2	Rp49	BPS (-iron, 120 uM)	SYBR	16.158	0.0488091	16.1877	16.1877
6	A6	W1118(BRGC, 8 hr)-R2	Rp49	BPS (-iron, 120 uM)	SYBR	16.244
7	A7	W1118(BRGC, 8 hr)-R3	Rp49	BPS (-iron, 120 uM)	SYBR	16.146
8	A8	W1118(BRGC, 8 hr)-R3	Rp49	BPS (-iron, 120 uM)	SYBR	16.068	0.0510288	16.126	16.126
9	A9	W1118(BRGC, 8 hr)-R3	Rp49	BPS (-iron, 120 uM)	SYBR	16.164
10
11
12
13	B1	W1118(BRGC, 8 hr)-R1	Rp49	FAC (+iron, 1 mM)	SYBR	16.108
14	B2	W1118(BRGC, 8 hr)-R1	Rp49	FAC (+iron, 1 mM)	SYBR	16.083	0.115284	16.1617	16.1617
15	B3	W1118(BRGC, 8 hr)-R1	Rp49	FAC (+iron, 1 mM)	SYBR	16.294
16	B4	W1118(BRGC, 8 hr)-R2	Rp49	FAC (+iron, 1 mM)	SYBR	16.175
17	B5	W1118(BRGC, 8 hr)-R2	Rp49	FAC (+iron, 1 mM)	SYBR	16.136	0.0212208	16.1507	16.1507
18	B6	W1118(BRGC, 8 hr)-R2	Rp49	FAC (+iron, 1 mM)	SYBR	16.141
19	B7	W1118(BRGC, 8 hr)-R3	Rp49	FAC (+iron, 1 mM)	SYBR	16.023
20	B8	W1118(BRGC, 8 hr)-R3	Rp49	FAC (+iron, 1 mM)	SYBR	16.179	0.0815127	16.1147	16.1147
21	B9	W1118(BRGC, 8 hr)-R3	Rp49	FAC (+iron, 1 mM)	SYBR	16.142
22
23
24
25	C1	W1118(BRGC, 8 hr)-R1	Hsp70Ab	BPS (-iron, 120 uM)	SYBR	19.237
26	C2	W1118(BRGC, 8 hr)-R1	Hsp70Ab	BPS (-iron, 120 uM)	SYBR	19.248	0.0105041	19.2477	19.2477	3.18843
27	C3	W1118(BRGC, 8 hr)-R1	Hsp70Ab	BPS (-iron, 120 uM)	SYBR	19.258
28	C4	W1118(BRGC, 8 hr)-R2	Hsp70Ab	BPS (-iron, 120 uM)	SYBR	19.216
29	C5	W1118(BRGC, 8 hr)-R2	Hsp70Ab	BPS (-iron, 120 uM)	SYBR	19.262	0.0235797	19.242	19.242	3.05433
30	C6	W1118(BRGC, 8 hr)-R2	Hsp70Ab	BPS (-iron, 120 uM)	SYBR	19.248
31	C7	W1118(BRGC, 8 hr)-R3	Hsp70Ab	BPS (-iron, 120 uM)	SYBR	19.216
32	C8	W1118(BRGC, 8 hr)-R3	Hsp70Ab	BPS (-iron, 120 uM)	SYBR	19.359	0.0798307	19.308	19.308	3.182
33	C9	W1118(BRGC, 8 hr)-R3	Hsp70Ab	BPS (-iron, 120 uM)	SYBR	19.349
34
35
36
37	D1	W1118(BRGC, 8 hr)-R1	Hsp70Ab	FAC (+iron, 1 mM)	SYBR	20.369					ddCT:S1	ddCT:S2	ddCT:S3	ddCT:S4	ddCT final rp49	SE rp49	linear FC	SE	SE
38	D2	W1118(BRGC, 8 hr)-R1	Hsp70Ab	FAC (+iron, 1 mM)	SYBR	20.346	0.0191401	20.3487	20.3487	4.187	0.998567	1.13267	1.005						0.0100929	0.500497	0.456072	0.49827
39	D3	W1118(BRGC, 8 hr)-R1	Hsp70Ab	FAC (+iron, 1 mM)	SYBR	20.331									0.995211	0.0290792	1.99337	0.0290255	SD	0.546048	0.49758	0.543618
40	D4	W1118(BRGC, 8 hr)-R2	Hsp70Ab	FAC (+iron, 1 mM)	SYBR	20.229													0.0302786	0.509222	0.464023	0.506956
41	D5	W1118(BRGC, 8 hr)-R2	Hsp70Ab	FAC (+iron, 1 mM)	SYBR	20.202	0.0147985	20.212	20.212	4.06133	0.872901	1.007	0.879334
42	D6	W1118(BRGC, 8 hr)-R2	Hsp70Ab	FAC (+iron, 1 mM)	SYBR	20.205
43	D7	W1118(BRGC, 8 hr)-R3	Hsp70Ab	FAC (+iron, 1 mM)	SYBR	20.2812
44	D8	W1118(BRGC, 8 hr)-R3	Hsp70Ab	FAC (+iron, 1 mM)	SYBR	20.282	0.00843935	20.2767	20.2767	4.16207	0.973633	1.10773	0.980067					ddCT	FC	Diff
45	D9	W1118(BRGC, 8 hr)-R3	Hsp70Ab	FAC (+iron, 1 mM)	SYBR	20.267											Confidence	0.0569943	1.99337
46																	lower FC	1.05221	2.0737	0.0803252
47																	upper FC	0.938217	1.91616	0.0772138
48
																	ttest	6.841e-05

## Sheet: 12hr
row	Well	Sample Name	Target Name	Task	Reporter	Cт	SD	Cт uncorrected	Cт corrected	dCT
1	A1	W1118(BRGC, 12 hr)-R1	Rp49	BPS (-iron, 120 uM)	SYBR	16.956
2	A2	W1118(BRGC, 12 hr)-R1	Rp49	BPS (-iron, 120 uM)	SYBR	16.905	0.0391707	16.9477	16.9477
3	A3	W1118(BRGC, 12 hr)-R1	Rp49	BPS (-iron, 120 uM)	SYBR	16.982
4	A4	W1118(BRGC, 12 hr)-R2	Rp49	BPS (-iron, 120 uM)	SYBR	17.902
5	A5	W1118(BRGC, 12 hr)-R2	Rp49	BPS (-iron, 120 uM)	SYBR	17.85	0.0315643	17.8863	17.8863
6	A6	W1118(BRGC, 12 hr)-R2	Rp49	BPS (-iron, 120 uM)	SYBR	17.907
7	A7	W1118(BRGC, 12 hr)-R3	Rp49	BPS (-iron, 120 uM)	SYBR	16.899
8	A8	W1118(BRGC, 12 hr)-R3	Rp49	BPS (-iron, 120 uM)	SYBR	16.987	0.0450812	16.9373	16.9373
9	A9	W1118(BRGC, 12 hr)-R3	Rp49	BPS (-iron, 120 uM)	SYBR	16.926
10
11
12
13	B1	W1118(BRGC, 12 hr)-R1	Rp49	FAC (+iron, 1 mM)	SYBR	16.954
14	B2	W1118(BRGC, 12 hr)-R1	Rp49	FAC (+iron, 1 mM)	SYBR	16.906	0.0260852	16.9241	16.9241
15	B3	W1118(BRGC, 12 hr)-R1	Rp49	FAC (+iron, 1 mM)	SYBR	16.9123
16	B4	W1118(BRGC, 12 hr)-R2	Rp49	FAC (+iron, 1 mM)	SYBR	16.921
17	B5	W1118(BRGC, 12 hr)-R2	Rp49	FAC (+iron, 1 mM)	SYBR	16.835	0.0441066	16.8837	16.8837
18	B6	W1118(BRGC, 12 hr)-R2	Rp49	FAC (+iron, 1 mM)	SYBR	16.895
19	B7	W1118(BRGC, 12 hr)-R3	Rp49	FAC (+iron, 1 mM)	SYBR	16.982
20	B8	W1118(BRGC, 12 hr)-R3	Rp49	FAC (+iron, 1 mM)	SYBR	16.963	0.01159	16.9687	16.9687
21	B9	W1118(BRGC, 12 hr)-R3	Rp49	FAC (+iron, 1 mM)	SYBR	16.961
22
23
24
25	C1	W1118(BRGC, 12 hr)-R1	Hsp70Ab	BPS (-iron, 120 uM)	SYBR	19.805
26	C2	W1118(BRGC, 12 hr)-R1	Hsp70Ab	BPS (-iron, 120 uM)	SYBR	19.774	0.101362	19.8473	19.8473	2.89967
27	C3	W1118(BRGC, 12 hr)-R1	Hsp70Ab	BPS (-iron, 120 uM)	SYBR	19.963
28	C4	W1118(BRGC, 12 hr)-R2	Hsp70Ab	BPS (-iron, 120 uM)	SYBR	20.852
29	C5	W1118(BRGC, 12 hr)-R2	Hsp70Ab	BPS (-iron, 120 uM)	SYBR	20.87	0.00916266	20.862	20.862	2.97566
30	C6	W1118(BRGC, 12 hr)-R2	Hsp70Ab	BPS (-iron, 120 uM)	SYBR	20.864
31	C7	W1118(BRGC, 12 hr)-R3	Hsp70Ab	BPS (-iron, 120 uM)	SYBR	19.986
32	C8	W1118(BRGC, 12 hr)-R3	Hsp70Ab	BPS (-iron, 120 uM)	SYBR	19.9215	0.0340001	19.9475	19.9475	3.0102
33	C9	W1118(BRGC, 12 hr)-R3	Hsp70Ab	BPS (-iron, 120 uM)	SYBR	19.9351
34
35
36
37	D1	W1118(BRGC, 12 hr)-R1	Hsp70Ab	FAC (+iron, 1 mM)	SYBR	21.1921					ddCT:S1	ddCT:S2	ddCT:S3	ddCT:S4	ddCT final rp49	SE rp49	linear FC	SE	SE
38	D2	W1118(BRGC, 12 hr)-R1	Hsp70Ab	FAC (+iron, 1 mM)	SYBR	21.172	0.0676939	21.2207	21.2207	4.2966	1.39693	1.32094	1.2864						0.00476365	0.379736	0.400275	0.409973
39	D3	W1118(BRGC, 12 hr)-R1	Hsp70Ab	FAC (+iron, 1 mM)	SYBR	21.298									1.32323	0.017286	2.50226	0.0196247	SD	0.379815	0.400359	0.410058
40	D4	W1118(BRGC, 12 hr)-R2	Hsp70Ab	FAC (+iron, 1 mM)	SYBR	21.1749													0.0142909	0.388863	0.409896	0.419827
41	D5	W1118(BRGC, 12 hr)-R2	Hsp70Ab	FAC (+iron, 1 mM)	SYBR	21.14	0.0427264	21.18	21.18	4.2963	1.39663	1.32064	1.2861
42	D6	W1118(BRGC, 12 hr)-R2	Hsp70Ab	FAC (+iron, 1 mM)	SYBR	21.225
43	D7	W1118(BRGC, 12 hr)-R3	Hsp70Ab	FAC (+iron, 1 mM)	SYBR	21.187
44	D8	W1118(BRGC, 12 hr)-R3	Hsp70Ab	FAC (+iron, 1 mM)	SYBR	21.245	0.0389361	21.231	21.231	4.26233	1.36267	1.28667	1.25213					ddCT	FC	Diff
45	D9	W1118(BRGC, 12 hr)-R3	Hsp70Ab	FAC (+iron, 1 mM)	SYBR	21.261											Confidence	0.0338799	2.50226
46																	lower FC	1.35711	2.56172	0.0594579
47																	upper FC	1.28935	2.44419	0.0580779
48
																	ttest	2.78308e-06

## Sheet: 16hr
row	Well	Sample Name	Target Name	Task	Reporter	Cт	SD	Cт uncorrected	Cт corrected	dCT
1	A1	W1118(BRGC, 16 hr)-R1	Rp49	BPS (-iron, 120 uM)	SYBR	16.935
2	A2	W1118(BRGC, 16 hr)-R1	Rp49	BPS (-iron, 120 uM)	SYBR	16.943	0.012221	16.9457	16.9457
3	A3	W1118(BRGC, 16 hr)-R1	Rp49	BPS (-iron, 120 uM)	SYBR	16.959
4	A4	W1118(BRGC, 16 hr)-R2	Rp49	BPS (-iron, 120 uM)	SYBR	16.983
5	A5	W1118(BRGC, 16 hr)-R2	Rp49	BPS (-iron, 120 uM)	SYBR	16.963	0.0136143	16.9783	16.9783
6	A6	W1118(BRGC, 16 hr)-R2	Rp49	BPS (-iron, 120 uM)	SYBR	16.989
7	A7	W1118(BRGC, 16 hr)-R3	Rp49	BPS (-iron, 120 uM)	SYBR	16.943
8	A8	W1118(BRGC, 16 hr)-R3	Rp49	BPS (-iron, 120 uM)	SYBR	16.989	0.0465007	16.9427	16.9427
9	A9	W1118(BRGC, 16 hr)-R3	Rp49	BPS (-iron, 120 uM)	SYBR	16.896
10
11
12
13	B1	W1118(BRGC, 16 hr)-R1	Rp49	FAC (+iron, 1 mM)	SYBR	17.431
14	B2	W1118(BRGC, 16 hr)-R1	Rp49	FAC (+iron, 1 mM)	SYBR	17.466	0.0846776	17.4963	17.4963
15	B3	W1118(BRGC, 16 hr)-R1	Rp49	FAC (+iron, 1 mM)	SYBR	17.592
16	B4	W1118(BRGC, 16 hr)-R2	Rp49	FAC (+iron, 1 mM)	SYBR	16.825
17	B5	W1118(BRGC, 16 hr)-R2	Rp49	FAC (+iron, 1 mM)	SYBR	16.893	0.0346984	16.863	16.863
18	B6	W1118(BRGC, 16 hr)-R2	Rp49	FAC (+iron, 1 mM)	SYBR	16.871
19	B7	W1118(BRGC, 16 hr)-R3	Rp49	FAC (+iron, 1 mM)	SYBR	16.916
20	B8	W1118(BRGC, 16 hr)-R3	Rp49	FAC (+iron, 1 mM)	SYBR	16.971	0.0326545	16.9537	16.9537
21	B9	W1118(BRGC, 16 hr)-R3	Rp49	FAC (+iron, 1 mM)	SYBR	16.974
22
23
24
25	C1	W1118(BRGC, 16 hr)-R1	Hsp70Ab	BPS (-iron, 120 uM)	SYBR	19.88
26	C2	W1118(BRGC, 16 hr)-R1	Hsp70Ab	BPS (-iron, 120 uM)	SYBR	19.863	0.0145711	19.8783	19.8783	2.93267
27	C3	W1118(BRGC, 16 hr)-R1	Hsp70Ab	BPS (-iron, 120 uM)	SYBR	19.892
28	C4	W1118(BRGC, 16 hr)-R2	Hsp70Ab	BPS (-iron, 120 uM)	SYBR	19.805
29	C5	W1118(BRGC, 16 hr)-R2	Hsp70Ab	BPS (-iron, 120 uM)	SYBR	19.812	0.00435926	19.81	19.81	2.83167
30	C6	W1118(BRGC, 16 hr)-R2	Hsp70Ab	BPS (-iron, 120 uM)	SYBR	19.813
31	C7	W1118(BRGC, 16 hr)-R3	Hsp70Ab	BPS (-iron, 120 uM)	SYBR	19.819
32	C8	W1118(BRGC, 16 hr)-R3	Hsp70Ab	BPS (-iron, 120 uM)	SYBR	19.884	0.0327163	19.8493	19.8493	2.90667
33	C9	W1118(BRGC, 16 hr)-R3	Hsp70Ab	BPS (-iron, 120 uM)	SYBR	19.845
34
35
36
37	D1	W1118(BRGC, 16 hr)-R1	Hsp70Ab	FAC (+iron, 1 mM)	SYBR	22.289					ddCT:S1	ddCT:S2	ddCT:S3	ddCT:S4	ddCT final rp49	SE rp49	linear FC	SE	SE
38	D2	W1118(BRGC, 16 hr)-R1	Hsp70Ab	FAC (+iron, 1 mM)	SYBR	22.27	0.0367558	22.3	22.3	4.80367	1.871	1.972	1.897						0.00944362	0.273384	0.254899	0.268501
39	D3	W1118(BRGC, 16 hr)-R1	Hsp70Ab	FAC (+iron, 1 mM)	SYBR	22.341									1.84989	0.047808	3.60473	0.0673158	SD	0.323387	0.301522	0.317611
40	D4	W1118(BRGC, 16 hr)-R2	Hsp70Ab	FAC (+iron, 1 mM)	SYBR	21.417													0.0283309	0.263705	0.245875	0.258996
41	D5	W1118(BRGC, 16 hr)-R2	Hsp70Ab	FAC (+iron, 1 mM)	SYBR	21.459	0.0316446	21.4243	21.4243	4.56133	1.62867	1.72967	1.65467
42	D6	W1118(BRGC, 16 hr)-R2	Hsp70Ab	FAC (+iron, 1 mM)	SYBR	21.397
43	D7	W1118(BRGC, 16 hr)-R3	Hsp70Ab	FAC (+iron, 1 mM)	SYBR	21.808
44	D8	W1118(BRGC, 16 hr)-R3	Hsp70Ab	FAC (+iron, 1 mM)	SYBR	21.818	0.00808282	21.8093	21.8093	4.85567	1.923	2.024	1.949					ddCT	FC	Diff
45	D9	W1118(BRGC, 16 hr)-R3	Hsp70Ab	FAC (+iron, 1 mM)	SYBR	21.802											Confidence	0.093702	3.60473
46																	lower FC	1.94359	3.84662	0.241895
47																	upper FC	1.75619	3.37804	0.226683
48
																	ttest	4.20723e-05
