# Supplementary material for: New molecular components of high and low affinity iron import systems in Drosophila
Source: Nat Commun. 2025 Jul 1;16:5662. doi: 10.1038/s41467-025-60758-6 (PMC12218971; doi:10.1038/s41467-025-60758-6)
Supplement: Supplementary file 10 — Source Data [file 41467_2025_60758_MOESM10_ESM.zip › Source Data files_Soltani et al/Fig. S1-B.xlsx]

## Sheet: Sheet1
	Media	BPS (120 uM)			BPS (120 uM) + FAC (1mM)
	Generation	G5			G5
	Stage	L3	P	Ad	L3	P	Ad
	R1	27	17	16	44	40	38
	R2	29	21	21	41	37	34
	R3	27	24	19	47	43	40
	(R1/50)*100	54	34	32	88	80	76
	(R2/50)*100	58	42	42	82	74	68
	(R3/50)*100	54	48	38	94	86	80
	Average	55.3333	41.3333	37.3333	88	80	74.6667
	Average round	55.34	41.34	37.34	88	80	74.67
	STDEVA	2.3094	7.02377	5.03322	6	6	6.1101
	Sd E	1.33333	4.05518	2.90593	3.4641	3.4641	3.52767
	Sd E round	1.34	4.06	2.91	3.47	3.47	3.53
	t-test	L3	P	Ad
	BPS vs FAC	0.000919609	0.00192145	0.00122293
