# Supplementary material for: New molecular components of high and low affinity iron import systems in Drosophila
Source: Nat Commun. 2025 Jul 1;16:5662. doi: 10.1038/s41467-025-60758-6 (PMC12218971; doi:10.1038/s41467-025-60758-6)
Supplement: Supplementary file 10 — Source Data [file 41467_2025_60758_MOESM10_ESM.zip › Source Data files_Soltani et al/Fig. S1-A-IRP1A.xlsx]

## Sheet: BPS-0
row	Well	Sample Name	Target Name	Task	Reporter	Cт	SD	Cт uncorrected	Cт corrected	dCT
1	A1	W1118 (0 hr L2/L3)-R1	Rp49	No Suppl.	SYBR	16.6959
2	A2	W1118 (0 hr L2/L3)-R1	Rp49	No Suppl.	SYBR	16.6959	0	16.6959	16.6959
3	A3	W1118 (0 hr L2/L3)-R1	Rp49	No Suppl.	SYBR	16.6959
4	A4	W1118 (0 hr L2/L3)-R2	Rp49	No Suppl.	SYBR	16.728
5	A5	W1118 (0 hr L2/L3)-R2	Rp49	No Suppl.	SYBR	16.728	0	16.728	16.728
6	A6	W1118 (0 hr L2/L3)-R2	Rp49	No Suppl.	SYBR	16.728
7	A7	W1118 (0 hr L2/L3)-R3	Rp49	No Suppl.	SYBR	16.5771
8	A8	W1118 (0 hr L2/L3)-R3	Rp49	No Suppl.	SYBR	16.5771	0	16.5771	16.5771
9	A9	W1118 (0 hr L2/L3)-R3	Rp49	No Suppl.	SYBR	16.5771
10
11
12
13	B1	W1118 (0 hr L2/L3)-R1	Rp49	BPS (-iron, 120 uM)	SYBR	17.5617
14	B2	W1118 (0 hr L2/L3)-R1	Rp49	BPS (-iron, 120 uM)	SYBR	17.5617	0	17.5617	17.5617
15	B3	W1118 (0 hr L2/L3)-R1	Rp49	BPS (-iron, 120 uM)	SYBR	17.5617
16	B4	W1118 (0 hr L2/L3)-R2	Rp49	BPS (-iron, 120 uM)	SYBR	17.4218
17	B5	W1118 (0 hr L2/L3)-R2	Rp49	BPS (-iron, 120 uM)	SYBR	17.4218	0	17.4218	17.4218
18	B6	W1118 (0 hr L2/L3)-R2	Rp49	BPS (-iron, 120 uM)	SYBR	17.4218
19	B7	W1118 (0 hr L2/L3)-R3	Rp49	BPS (-iron, 120 uM)	SYBR	17.4918
20	B8	W1118 (0 hr L2/L3)-R3	Rp49	BPS (-iron, 120 uM)	SYBR	17.4918	0	17.4918	17.4918
21	B9	W1118 (0 hr L2/L3)-R3	Rp49	BPS (-iron, 120 uM)	SYBR	17.4918
22
23
24
25	C1	W1118 (0 hr L2/L3)-R1	IRP1-A	No Suppl.	SYBR	22.764
26	C2	W1118 (0 hr L2/L3)-R1	IRP1-A	No Suppl.	SYBR	22.764	0	22.764	22.764	6.06814
27	C3	W1118 (0 hr L2/L3)-R1	IRP1-A	No Suppl.	SYBR	22.764
28	C4	W1118 (0 hr L2/L3)-R2	IRP1-A	No Suppl.	SYBR	22.8437
29	C5	W1118 (0 hr L2/L3)-R2	IRP1-A	No Suppl.	SYBR	22.8437	0	22.8437	22.8437	6.11572
30	C6	W1118 (0 hr L2/L3)-R2	IRP1-A	No Suppl.	SYBR	22.8437
31	C7	W1118 (0 hr L2/L3)-R3	IRP1-A	No Suppl.	SYBR	22.6401
32	C8	W1118 (0 hr L2/L3)-R3	IRP1-A	No Suppl.	SYBR	22.6401	0	22.6401	22.6401	6.06299
33	C9	W1118 (0 hr L2/L3)-R3	IRP1-A	No Suppl.	SYBR	22.6401
34
35
36
37	D1	W1118 (0 hr L2/L3)-R1	IRP1-A	BPS (-iron, 120 uM)	SYBR	23.1325					ddCT:S1	ddCT:S2	ddCT:S3	ddCT:S4	ddCT final rp49	SE rp49	linear FC	SE	SE
38	D2	W1118 (0 hr L2/L3)-R1	IRP1-A	BPS (-iron, 120 uM)	SYBR	23.1325	0	23.1325	23.1325	5.57083	-0.497311	-0.544893	-0.492163						0.0473579	1.41158	1.45891	1.40655
39	D3	W1118 (0 hr L2/L3)-R1	IRP1-A	BPS (-iron, 120 uM)	SYBR	23.1325									-0.325589	0.0543074	1.25318	0.0422291	SD	1.09094	1.12753	1.08706
40	D4	W1118 (0 hr L2/L3)-R2	IRP1-A	BPS (-iron, 120 uM)	SYBR	23.3644													0.142074	1.24095	1.28256	1.23653
41	D5	W1118 (0 hr L2/L3)-R2	IRP1-A	BPS (-iron, 120 uM)	SYBR	23.3644	0	23.3644	23.3644	5.94256	-0.125578	-0.173161	-0.12043
42	D6	W1118 (0 hr L2/L3)-R2	IRP1-A	BPS (-iron, 120 uM)	SYBR	23.3644
43	D7	W1118 (0 hr L2/L3)-R3	IRP1-A	BPS (-iron, 120 uM)	SYBR	23.2485
44	D8	W1118 (0 hr L2/L3)-R3	IRP1-A	BPS (-iron, 120 uM)	SYBR	23.2485	0	23.2485	23.2485	5.75669	-0.311444	-0.359027	-0.306296					ddCT	FC	Diff
45	D9	W1118 (0 hr L2/L3)-R3	IRP1-A	BPS (-iron, 120 uM)	SYBR	23.2485											Confidence	0.10644	1.25318
46																	lower FC	-0.219149	1.16405	0.0891296
47																	upper FC	-0.43203	1.34913	0.0959542
48
																	ttest	0.0400346

## Sheet: BPS-8
row	Well	Sample Name	Target Name	Task	Reporter	Cт	SD	Cт uncorrected	Cт corrected	dCT
1	A1	W1118 (8 hr L2/L3)-R1	Rp49	No Suppl.	SYBR	16.6959
2	A2	W1118 (8 hr L2/L3)-R1	Rp49	No Suppl.	SYBR	16.6959	0	16.6959	16.6959
3	A3	W1118 (8 hr L2/L3)-R1	Rp49	No Suppl.	SYBR	16.6959
4	A4	W1118 (8 hr L2/L3)-R2	Rp49	No Suppl.	SYBR	16.728
5	A5	W1118 (8 hr L2/L3)-R2	Rp49	No Suppl.	SYBR	16.728	0	16.728	16.728
6	A6	W1118 (8 hr L2/L3)-R2	Rp49	No Suppl.	SYBR	16.728
7	A7	W1118 (8 hr L2/L3)-R3	Rp49	No Suppl.	SYBR	16.5771
8	A8	W1118 (8 hr L2/L3)-R3	Rp49	No Suppl.	SYBR	16.5771	0	16.5771	16.5771
9	A9	W1118 (8 hr L2/L3)-R3	Rp49	No Suppl.	SYBR	16.5771
10
11
12
13	B1	W1118 (8 hr L2/L3)-R1	Rp49	BPS (-iron, 120 uM)	SYBR	16.7876
14	B2	W1118 (8 hr L2/L3)-R1	Rp49	BPS (-iron, 120 uM)	SYBR	16.7876	0	16.7876	16.7876
15	B3	W1118 (8 hr L2/L3)-R1	Rp49	BPS (-iron, 120 uM)	SYBR	16.7876
16	B4	W1118 (8 hr L2/L3)-R2	Rp49	BPS (-iron, 120 uM)	SYBR	16.9641
17	B5	W1118 (8 hr L2/L3)-R2	Rp49	BPS (-iron, 120 uM)	SYBR	16.9641	0	16.9641	16.9641
18	B6	W1118 (8 hr L2/L3)-R2	Rp49	BPS (-iron, 120 uM)	SYBR	16.9641
19	B7	W1118 (8 hr L2/L3)-R3	Rp49	BPS (-iron, 120 uM)	SYBR	16.6112
20	B8	W1118 (8 hr L2/L3)-R3	Rp49	BPS (-iron, 120 uM)	SYBR	16.6112	0	16.6112	16.6112
21	B9	W1118 (8 hr L2/L3)-R3	Rp49	BPS (-iron, 120 uM)	SYBR	16.6112
22
23
24
25	C1	W1118 (8 hr L2/L3)-R1	IRP1-A	No Suppl.	SYBR	22.764
26	C2	W1118 (8 hr L2/L3)-R1	IRP1-A	No Suppl.	SYBR	22.764	0	22.764	22.764	6.06814
27	C3	W1118 (8 hr L2/L3)-R1	IRP1-A	No Suppl.	SYBR	22.764
28	C4	W1118 (8 hr L2/L3)-R2	IRP1-A	No Suppl.	SYBR	22.8437
29	C5	W1118 (8 hr L2/L3)-R2	IRP1-A	No Suppl.	SYBR	22.8437	0	22.8437	22.8437	6.11572
30	C6	W1118 (8 hr L2/L3)-R2	IRP1-A	No Suppl.	SYBR	22.8437
31	C7	W1118 (8 hr L2/L3)-R3	IRP1-A	No Suppl.	SYBR	22.6401
32	C8	W1118 (8 hr L2/L3)-R3	IRP1-A	No Suppl.	SYBR	22.6401	0	22.6401	22.6401	6.06299
33	C9	W1118 (8 hr L2/L3)-R3	IRP1-A	No Suppl.	SYBR	22.6401
34
35
36
37	D1	W1118 (8 hr L2/L3)-R1	IRP1-A	BPS (-iron, 120 uM)	SYBR	23.7329					ddCT:S1	ddCT:S2	ddCT:S3	ddCT:S4	ddCT final rp49	SE rp49	linear FC	SE	SE
38	D2	W1118 (8 hr L2/L3)-R1	IRP1-A	BPS (-iron, 120 uM)	SYBR	23.7329	0	23.7329	23.7329	6.94531	0.877173	0.829591	0.882321						0.0645047	0.544433	0.562689	0.542494
39	D3	W1118 (8 hr L2/L3)-R1	IRP1-A	BPS (-iron, 120 uM)	SYBR	23.7329									0.426126	0.123885	0.744258	0.0743501	SD	0.985263	1.0183	0.981754
40	D4	W1118 (8 hr L2/L3)-R2	IRP1-A	BPS (-iron, 120 uM)	SYBR	23.0536													0.193514	0.746275	0.771299	0.743617
41	D5	W1118 (8 hr L2/L3)-R2	IRP1-A	BPS (-iron, 120 uM)	SYBR	23.0536	0	23.0536	23.0536	6.08955	0.0214187	-0.0261639	0.0265667
42	D6	W1118 (8 hr L2/L3)-R2	IRP1-A	BPS (-iron, 120 uM)	SYBR	23.0536
43	D7	W1118 (8 hr L2/L3)-R3	IRP1-A	BPS (-iron, 120 uM)	SYBR	23.1015
44	D8	W1118 (8 hr L2/L3)-R3	IRP1-A	BPS (-iron, 120 uM)	SYBR	23.1015	0	23.1015	23.1015	6.49036	0.42222	0.374638	0.427368					ddCT	FC	Diff
45	D9	W1118 (8 hr L2/L3)-R3	IRP1-A	BPS (-iron, 120 uM)	SYBR	23.1015											Confidence	0.242809	0.744258
46																	lower FC	0.668935	0.628971	0.115287
47																	upper FC	0.183317	0.880676	0.136418
48
																	ttest	0.160578

## Sheet: BPS-16
row	Well	Sample Name	Target Name	Task	Reporter	Cт	SD	Cт uncorrected	Cт corrected	dCT
1	A1	W11116 (16 hr L2/L3)-R1	Rp49	No Suppl.	SYBR	16.6959
2	A2	W11116 (16 hr L2/L3)-R1	Rp49	No Suppl.	SYBR	16.6959	0	16.6959	16.6959
3	A3	W11116 (16 hr L2/L3)-R1	Rp49	No Suppl.	SYBR	16.6959
4	A4	W11116 (16 hr L2/L3)-R2	Rp49	No Suppl.	SYBR	16.728
5	A5	W11116 (16 hr L2/L3)-R2	Rp49	No Suppl.	SYBR	16.728	0	16.728	16.728
6	A6	W11116 (16 hr L2/L3)-R2	Rp49	No Suppl.	SYBR	16.728
7	A7	W11116 (16 hr L2/L3)-R3	Rp49	No Suppl.	SYBR	16.5771
8	A8	W11116 (16 hr L2/L3)-R3	Rp49	No Suppl.	SYBR	16.5771	0	16.5771	16.5771
9	A9	W11116 (16 hr L2/L3)-R3	Rp49	No Suppl.	SYBR	16.5771
10
11
12
13	B1	W11116 (16 hr L2/L3)-R1	Rp49	BPS (-iron, 120 uM)	SYBR	17.1605
14	B2	W11116 (16 hr L2/L3)-R1	Rp49	BPS (-iron, 120 uM)	SYBR	17.1605	0	17.1605	17.1605
15	B3	W11116 (16 hr L2/L3)-R1	Rp49	BPS (-iron, 120 uM)	SYBR	17.1605								B16-250
16	B4	W11116 (16 hr L2/L3)-R2	Rp49	BPS (-iron, 120 uM)	SYBR	17.1727								1.11
17	B5	W11116 (16 hr L2/L3)-R2	Rp49	BPS (-iron, 120 uM)	SYBR	17.1727	0	17.1727	17.1727					0.04
18	B6	W11116 (16 hr L2/L3)-R2	Rp49	BPS (-iron, 120 uM)	SYBR	17.1727								0.04
19	B7	W11116 (16 hr L2/L3)-R3	Rp49	BPS (-iron, 120 uM)	SYBR	17.1666
20	B8	W11116 (16 hr L2/L3)-R3	Rp49	BPS (-iron, 120 uM)	SYBR	17.1666	0	17.1666	17.1666
21	B9	W11116 (16 hr L2/L3)-R3	Rp49	BPS (-iron, 120 uM)	SYBR	17.1666
22
23
24
25	C1	W11116 (16 hr L2/L3)-R1	IRP1-A	No Suppl.	SYBR	22.764
26	C2	W11116 (16 hr L2/L3)-R1	IRP1-A	No Suppl.	SYBR	22.764	0	22.764	22.764	6.06814
27	C3	W11116 (16 hr L2/L3)-R1	IRP1-A	No Suppl.	SYBR	22.764
28	C4	W11116 (16 hr L2/L3)-R2	IRP1-A	No Suppl.	SYBR	22.8437
29	C5	W11116 (16 hr L2/L3)-R2	IRP1-A	No Suppl.	SYBR	22.8437	0	22.8437	22.8437	6.11572
30	C6	W11116 (16 hr L2/L3)-R2	IRP1-A	No Suppl.	SYBR	22.8437
31	C7	W11116 (16 hr L2/L3)-R3	IRP1-A	No Suppl.	SYBR	22.6401
32	C8	W11116 (16 hr L2/L3)-R3	IRP1-A	No Suppl.	SYBR	22.6401	0	22.6401	22.6401	6.06299
33	C9	W11116 (16 hr L2/L3)-R3	IRP1-A	No Suppl.	SYBR	22.6401
34
35
36
37	D1	W11116 (16 hr L2/L3)-R1	IRP1-A	BPS (-iron, 120 uM)	SYBR	23.0676					ddCT:S1	ddCT:S2	ddCT:S3	ddCT:S4	ddCT final rp49	SE rp49	linear FC	SE	SE
38	D2	W11116 (16 hr L2/L3)-R1	IRP1-A	BPS (-iron, 120 uM)	SYBR	23.0676	0	23.0676	23.0676	5.90712	-0.161019	-0.208601	-0.155871						0.0185489	1.11808	1.15557	1.11409
39	D3	W11116 (16 hr L2/L3)-R1	IRP1-A	BPS (-iron, 120 uM)	SYBR	23.0676									-0.14798	0.0243824	1.10802	0.0177977	SD	1.03134	1.06592	1.02766
40	D4	W11116 (16 hr L2/L3)-R2	IRP1-A	BPS (-iron, 120 uM)	SYBR	23.1963													0.0556466	1.14549	1.1839	1.14141
41	D5	W11116 (16 hr L2/L3)-R2	IRP1-A	BPS (-iron, 120 uM)	SYBR	23.1963	0	23.1963	23.1963	6.02362	-0.0445156	-0.0920982	-0.0393677
42	D6	W11116 (16 hr L2/L3)-R2	IRP1-A	BPS (-iron, 120 uM)	SYBR	23.1963
43	D7	W11116 (16 hr L2/L3)-R3	IRP1-A	BPS (-iron, 120 uM)	SYBR	23.0387
44	D8	W11116 (16 hr L2/L3)-R3	IRP1-A	BPS (-iron, 120 uM)	SYBR	23.0387	0	23.0387	23.0387	5.87217	-0.19597	-0.243552	-0.190822					ddCT	FC	Diff
45	D9	W11116 (16 hr L2/L3)-R3	IRP1-A	BPS (-iron, 120 uM)	SYBR	23.0387											Confidence	0.0477885	1.10802
46																	lower FC	-0.100191	1.07192	0.0361013
47																	upper FC	-0.195768	1.14533	0.0373171
48
49																	ttest	0.0386074
50
51
52
53
54
55
56
57
58
59
60
61
62
63
64
65
66
67
68
69
70
71
72
73
74
75
76
77
78
79
80
81
82
83
84
85
86
87
88
89
90
91
92
93
94
95
96

## Sheet: BPS-32
row	Well	Sample Name	Target Name	Task	Reporter	Cт	SD	Cт uncorrected	Cт corrected	dCT
1	A1	W11132 (32 hr L2/L3)-R1	Rp49	No Suppl.	SYBR	16.6959
2	A2	W11132 (32 hr L2/L3)-R1	Rp49	No Suppl.	SYBR	16.6959	0	16.6959	16.6959
3	A3	W11132 (32 hr L2/L3)-R1	Rp49	No Suppl.	SYBR	16.6959
4	A4	W11132 (32 hr L2/L3)-R2	Rp49	No Suppl.	SYBR	16.728
5	A5	W11132 (32 hr L2/L3)-R2	Rp49	No Suppl.	SYBR	16.728	0	16.728	16.728
6	A6	W11132 (32 hr L2/L3)-R2	Rp49	No Suppl.	SYBR	16.728
7	A7	W11132 (32 hr L2/L3)-R3	Rp49	No Suppl.	SYBR	16.5771
8	A8	W11132 (32 hr L2/L3)-R3	Rp49	No Suppl.	SYBR	16.5771	0	16.5771	16.5771
9	A9	W11132 (32 hr L2/L3)-R3	Rp49	No Suppl.	SYBR	16.5771
10
11
12
13	B1	W11132 (32 hr L2/L3)-R1	Rp49	BPS (-iron, 120 uM)	SYBR	17.0208
14	B2	W11132 (32 hr L2/L3)-R1	Rp49	BPS (-iron, 120 uM)	SYBR	17.0208	0	17.0208	17.0208
15	B3	W11132 (32 hr L2/L3)-R1	Rp49	BPS (-iron, 120 uM)	SYBR	17.0208								B32-200
16	B4	W11132 (32 hr L2/L3)-R2	Rp49	BPS (-iron, 120 uM)	SYBR	17.0282								1.77
17	B5	W11132 (32 hr L2/L3)-R2	Rp49	BPS (-iron, 120 uM)	SYBR	17.0282	0	17.0282	17.0282					0.21
18	B6	W11132 (32 hr L2/L3)-R2	Rp49	BPS (-iron, 120 uM)	SYBR	17.0282								0.19
19	B7	W11132 (32 hr L2/L3)-R3	Rp49	BPS (-iron, 120 uM)	SYBR	17.0245
20	B8	W11132 (32 hr L2/L3)-R3	Rp49	BPS (-iron, 120 uM)	SYBR	17.0245	0	17.0245	17.0245
21	B9	W11132 (32 hr L2/L3)-R3	Rp49	BPS (-iron, 120 uM)	SYBR	17.0245
22
23
24
25	C1	W11132 (32 hr L2/L3)-R1	IRP1-A	No Suppl.	SYBR	22.764
26	C2	W11132 (32 hr L2/L3)-R1	IRP1-A	No Suppl.	SYBR	22.764	0	22.764	22.764	6.06814
27	C3	W11132 (32 hr L2/L3)-R1	IRP1-A	No Suppl.	SYBR	22.764
28	C4	W11132 (32 hr L2/L3)-R2	IRP1-A	No Suppl.	SYBR	22.8437
29	C5	W11132 (32 hr L2/L3)-R2	IRP1-A	No Suppl.	SYBR	22.8437	0	22.8437	22.8437	6.11572
30	C6	W11132 (32 hr L2/L3)-R2	IRP1-A	No Suppl.	SYBR	22.8437
31	C7	W11132 (32 hr L2/L3)-R3	IRP1-A	No Suppl.	SYBR	22.6401
32	C8	W11132 (32 hr L2/L3)-R3	IRP1-A	No Suppl.	SYBR	22.6401	0	22.6401	22.6401	6.06299
33	C9	W11132 (32 hr L2/L3)-R3	IRP1-A	No Suppl.	SYBR	22.6401
34
35
36
37	D1	W11132 (32 hr L2/L3)-R1	IRP1-A	BPS (-iron, 120 uM)	SYBR	21.9916					ddCT:S1	ddCT:S2	ddCT:S3	ddCT:S4	ddCT final rp49	SE rp49	linear FC	SE	SE
38	D2	W11132 (32 hr L2/L3)-R1	IRP1-A	BPS (-iron, 120 uM)	SYBR	21.9916	4.35117e-15	21.9916	21.9916	4.97079	-1.09734	-1.14492	-1.09219						0.11544	1.48569	1.43236	1
39	D3	W11132 (32 hr L2/L3)-R1	IRP1-A	BPS (-iron, 120 uM)	SYBR	21.9916									-0.824589	0.0832443	1.77103	0.0778375	SD	1.81256	1.7475	1
40	D4	W11132 (32 hr L2/L3)-R2	IRP1-A	BPS (-iron, 120 uM)	SYBR	22.5727													0.346321	1	1	1
41	D5	W11132 (32 hr L2/L3)-R2	IRP1-A	BPS (-iron, 120 uM)	SYBR	22.5727	0	22.5727	22.5727	5.54459	-0.523546	-0.571129	-0.518398
42	D6	W11132 (32 hr L2/L3)-R2	IRP1-A	BPS (-iron, 120 uM)	SYBR	22.5727
43	D7	W11132 (32 hr L2/L3)-R3	IRP1-A	BPS (-iron, 120 uM)	SYBR	22.2822
44	D8	W11132 (32 hr L2/L3)-R3	IRP1-A	BPS (-iron, 120 uM)	SYBR	22.2822	0	22.2822	22.2822	5.25769	-0.810444	-0.858026	-0.805296					ddCT	FC	Diff
45	D9	W11132 (32 hr L2/L3)-R3	IRP1-A	BPS (-iron, 120 uM)	SYBR	22.2822											Confidence	0.163156	1.77103
46																	lower FC	-0.661433	1.58165	0.189377
47																	upper FC	-0.987745	1.98308	0.212052
48
																	ttest	0.00774561

## Sheet: FAC-0
row	Well	Sample Name	Target Name	Task	Reporter	Cт	SD	Cт uncorrected	Cт corrected	dCT
1	A1	W1118 (0 hr L2/L3)-R1	Rp49	No Suppl.	SYBR	16.6959
2	A2	W1118 (0 hr L2/L3)-R1	Rp49	No Suppl.	SYBR	16.6959	0	16.6959	16.6959
3	A3	W1118 (0 hr L2/L3)-R1	Rp49	No Suppl.	SYBR	16.6959
4	A4	W1118 (0 hr L2/L3)-R2	Rp49	No Suppl.	SYBR	16.728
5	A5	W1118 (0 hr L2/L3)-R2	Rp49	No Suppl.	SYBR	16.728	0	16.728	16.728
6	A6	W1118 (0 hr L2/L3)-R2	Rp49	No Suppl.	SYBR	16.728
7	A7	W1118 (0 hr L2/L3)-R3	Rp49	No Suppl.	SYBR	16.5771
8	A8	W1118 (0 hr L2/L3)-R3	Rp49	No Suppl.	SYBR	16.5771	0	16.5771	16.5771
9	A9	W1118 (0 hr L2/L3)-R3	Rp49	No Suppl.	SYBR	16.5771
10
11
12
13	B1	W1118 (0 hr L2/L3)-R1	Rp49	FAC (+ iron, 1mM)	SYBR	17.0296
14	B2	W1118 (0 hr L2/L3)-R1	Rp49	FAC (+ iron, 1mM)	SYBR	17.0196	0.0057735	17.0229	17.0229
15	B3	W1118 (0 hr L2/L3)-R1	Rp49	FAC (+ iron, 1mM)	SYBR	17.0196
16	B4	W1118 (0 hr L2/L3)-R2	Rp49	FAC (+ iron, 1mM)	SYBR	17.315
17	B5	W1118 (0 hr L2/L3)-R2	Rp49	FAC (+ iron, 1mM)	SYBR	17.315	0	17.315	17.315
18	B6	W1118 (0 hr L2/L3)-R2	Rp49	FAC (+ iron, 1mM)	SYBR	17.315
19	B7	W1118 (0 hr L2/L3)-R3	Rp49	FAC (+ iron, 1mM)	SYBR	17.0331
20	B8	W1118 (0 hr L2/L3)-R3	Rp49	FAC (+ iron, 1mM)	SYBR	17.0331	0	17.0331	17.0331
21	B9	W1118 (0 hr L2/L3)-R3	Rp49	FAC (+ iron, 1mM)	SYBR	17.0331
22
23
24
25	C1	W1118 (0 hr L2/L3)-R1	IRP1-A	No Suppl.	SYBR	22.764
26	C2	W1118 (0 hr L2/L3)-R1	IRP1-A	No Suppl.	SYBR	22.764	0	22.764	22.764	6.06814
27	C3	W1118 (0 hr L2/L3)-R1	IRP1-A	No Suppl.	SYBR	22.764
28	C4	W1118 (0 hr L2/L3)-R2	IRP1-A	No Suppl.	SYBR	22.8437
29	C5	W1118 (0 hr L2/L3)-R2	IRP1-A	No Suppl.	SYBR	22.8437	0	22.8437	22.8437	6.11572
30	C6	W1118 (0 hr L2/L3)-R2	IRP1-A	No Suppl.	SYBR	22.8437
31	C7	W1118 (0 hr L2/L3)-R3	IRP1-A	No Suppl.	SYBR	22.6401
32	C8	W1118 (0 hr L2/L3)-R3	IRP1-A	No Suppl.	SYBR	22.6401	0	22.6401	22.6401	6.06299
33	C9	W1118 (0 hr L2/L3)-R3	IRP1-A	No Suppl.	SYBR	22.6401
34
35
36
37	D1	W1118 (0 hr L2/L3)-R1	IRP1-A	FAC (+ iron, 1mM)	SYBR	23.3709					ddCT:S1	ddCT:S2	ddCT:S3	ddCT:S4	ddCT final rp49	SE rp49	linear FC	SE	SE
38	D2	W1118 (0 hr L2/L3)-R1	IRP1-A	FAC (+ iron, 1mM)	SYBR	23.3709	0	23.3709	23.3709	6.34797	0.279831	0.232248	0.284979						0.0198392	0.882258	0.850594	1
39	D3	W1118 (0 hr L2/L3)-R1	IRP1-A	FAC (+ iron, 1mM)	SYBR	23.3709									0.164906	0.0391497	0.891987	0.0256431	SD	1.01295	0.9766	1
40	D4	W1118 (0 hr L2/L3)-R2	IRP1-A	FAC (+ iron, 1mM)	SYBR	23.6115													0.0595175	1	1	1
41	D5	W1118 (0 hr L2/L3)-R2	IRP1-A	FAC (+ iron, 1mM)	SYBR	23.6115	0	23.6115	23.6115	6.29645	0.22831	0.180727	0.233458
42	D6	W1118 (0 hr L2/L3)-R2	IRP1-A	FAC (+ iron, 1mM)	SYBR	23.6115
43	D7	W1118 (0 hr L2/L3)-R3	IRP1-A	FAC (+ iron, 1mM)	SYBR	23.1303
44	D8	W1118 (0 hr L2/L3)-R3	IRP1-A	FAC (+ iron, 1mM)	SYBR	23.1303	0	23.1303	23.1303	6.09715	0.0290127	-0.0185699	0.0341606					ddCT	FC	Diff
45	D9	W1118 (0 hr L2/L3)-R3	IRP1-A	FAC (+ iron, 1mM)	SYBR	23.1303											Confidence	0.0767321	0.891987
46																	lower FC	0.241638	0.845784	0.0462022
47																	upper FC	0.0881741	0.940713	0.048726
48
																	ttest	0.102943

## Sheet: FAC-8
row	Well	Sample Name	Target Name	Task	Reporter	Cт	SD	Cт uncorrected	Cт corrected	dCT
1	A1	W1118 (8 hr L2/L3)-R1	Rp49	No Suppl.	SYBR	16.6959
2	A2	W1118 (8 hr L2/L3)-R1	Rp49	No Suppl.	SYBR	16.6959	0	16.6959	16.6959
3	A3	W1118 (8 hr L2/L3)-R1	Rp49	No Suppl.	SYBR	16.6959
4	A4	W1118 (8 hr L2/L3)-R2	Rp49	No Suppl.	SYBR	16.728
5	A5	W1118 (8 hr L2/L3)-R2	Rp49	No Suppl.	SYBR	16.728	0	16.728	16.728
6	A6	W1118 (8 hr L2/L3)-R2	Rp49	No Suppl.	SYBR	16.728
7	A7	W1118 (8 hr L2/L3)-R3	Rp49	No Suppl.	SYBR	16.5771
8	A8	W1118 (8 hr L2/L3)-R3	Rp49	No Suppl.	SYBR	16.5771	0	16.5771	16.5771
9	A9	W1118 (8 hr L2/L3)-R3	Rp49	No Suppl.	SYBR	16.5771
10
11
12
13	B1	W1118 (8 hr L2/L3)-R1	Rp49	FAC (+ iron, 1mM)	SYBR	17.1352
14	B2	W1118 (8 hr L2/L3)-R1	Rp49	FAC (+ iron, 1mM)	SYBR	17.1352	0	17.1352	17.1352
15	B3	W1118 (8 hr L2/L3)-R1	Rp49	FAC (+ iron, 1mM)	SYBR	17.1352
16	B4	W1118 (8 hr L2/L3)-R2	Rp49	FAC (+ iron, 1mM)	SYBR	16.8627
17	B5	W1118 (8 hr L2/L3)-R2	Rp49	FAC (+ iron, 1mM)	SYBR	16.8627	0	16.8627	16.8627
18	B6	W1118 (8 hr L2/L3)-R2	Rp49	FAC (+ iron, 1mM)	SYBR	16.8627
19	B7	W1118 (8 hr L2/L3)-R3	Rp49	FAC (+ iron, 1mM)	SYBR	17.7979
20	B8	W1118 (8 hr L2/L3)-R3	Rp49	FAC (+ iron, 1mM)	SYBR	17.7979	0	17.7979	17.7979
21	B9	W1118 (8 hr L2/L3)-R3	Rp49	FAC (+ iron, 1mM)	SYBR	17.7979
22
23
24
25	C1	W1118 (8 hr L2/L3)-R1	IRP1-A	No Suppl.	SYBR	22.764
26	C2	W1118 (8 hr L2/L3)-R1	IRP1-A	No Suppl.	SYBR	22.764	0	22.764	22.764	6.06814
27	C3	W1118 (8 hr L2/L3)-R1	IRP1-A	No Suppl.	SYBR	22.764
28	C4	W1118 (8 hr L2/L3)-R2	IRP1-A	No Suppl.	SYBR	22.8437
29	C5	W1118 (8 hr L2/L3)-R2	IRP1-A	No Suppl.	SYBR	22.8437	0	22.8437	22.8437	6.11572
30	C6	W1118 (8 hr L2/L3)-R2	IRP1-A	No Suppl.	SYBR	22.8437
31	C7	W1118 (8 hr L2/L3)-R3	IRP1-A	No Suppl.	SYBR	22.6401
32	C8	W1118 (8 hr L2/L3)-R3	IRP1-A	No Suppl.	SYBR	22.6401	0	22.6401	22.6401	6.06299
33	C9	W1118 (8 hr L2/L3)-R3	IRP1-A	No Suppl.	SYBR	22.6401
34
35
36
37	D1	W1118 (8 hr L2/L3)-R1	IRP1-A	FAC (+ iron, 1mM)	SYBR	23.281					ddCT:S1	ddCT:S2	ddCT:S3	ddCT:S4	ddCT final rp49	SE rp49	linear FC	SE	SE
38	D2	W1118 (8 hr L2/L3)-R1	IRP1-A	FAC (+ iron, 1mM)	SYBR	23.281	0	23.281	23.281	6.14587	0.0777313	0.0301487	0.0828793						0.040213	0.947547	0.979319	0.944171
39	D3	W1118 (8 hr L2/L3)-R1	IRP1-A	FAC (+ iron, 1mM)	SYBR	23.281									0.339184	0.0699171	0.790488	0.0431873	SD	0.697235	0.720615	0.694752
40	D4	W1118 (8 hr L2/L3)-R2	IRP1-A	FAC (+ iron, 1mM)	SYBR	23.4511													0.120639	0.725993	0.750336	0.723407
41	D5	W1118 (8 hr L2/L3)-R2	IRP1-A	FAC (+ iron, 1mM)	SYBR	23.4511	0	23.4511	23.4511	6.58842	0.520283	0.4727	0.525431
42	D6	W1118 (8 hr L2/L3)-R2	IRP1-A	FAC (+ iron, 1mM)	SYBR	23.4511
43	D7	W1118 (8 hr L2/L3)-R3	IRP1-A	FAC (+ iron, 1mM)	SYBR	24.3281
44	D8	W1118 (8 hr L2/L3)-R3	IRP1-A	FAC (+ iron, 1mM)	SYBR	24.3281	0	24.3281	24.3281	6.53011	0.461973	0.414391	0.467121					ddCT	FC	Diff
45	D9	W1118 (8 hr L2/L3)-R3	IRP1-A	FAC (+ iron, 1mM)	SYBR	24.3281											Confidence	0.137035	0.790488
46																	lower FC	0.476219	0.718859	0.0716291
47																	upper FC	0.202149	0.869255	0.0787665
48
																	ttest	0.0723225

## Sheet: FAC-16
row	Well	Sample Name	Target Name	Task	Reporter	Cт	SD	Cт uncorrected	Cт corrected	dCT
1	A1	W11116 (16 hr L2/L3)-R1	Rp49	No Suppl.	SYBR	16.6959
2	A2	W11116 (16 hr L2/L3)-R1	Rp49	No Suppl.	SYBR	16.6959	0	16.6959	16.6959
3	A3	W11116 (16 hr L2/L3)-R1	Rp49	No Suppl.	SYBR	16.6959
4	A4	W11116 (16 hr L2/L3)-R2	Rp49	No Suppl.	SYBR	16.728
5	A5	W11116 (16 hr L2/L3)-R2	Rp49	No Suppl.	SYBR	16.728	0	16.728	16.728
6	A6	W11116 (16 hr L2/L3)-R2	Rp49	No Suppl.	SYBR	16.728
7	A7	W11116 (16 hr L2/L3)-R3	Rp49	No Suppl.	SYBR	16.5771
8	A8	W11116 (16 hr L2/L3)-R3	Rp49	No Suppl.	SYBR	16.5771	0	16.5771	16.5771
9	A9	W11116 (16 hr L2/L3)-R3	Rp49	No Suppl.	SYBR	16.5771
10
11
12
13	B1	W11116 (16 hr L2/L3)-R1	Rp49	FAC (+ iron, 1mM)	SYBR	16.8217
14	B2	W11116 (16 hr L2/L3)-R1	Rp49	FAC (+ iron, 1mM)	SYBR	16.8217	0	16.8217	16.8217
15	B3	W11116 (16 hr L2/L3)-R1	Rp49	FAC (+ iron, 1mM)	SYBR	16.8217
16	B4	W11116 (16 hr L2/L3)-R2	Rp49	FAC (+ iron, 1mM)	SYBR	16.8981
17	B5	W11116 (16 hr L2/L3)-R2	Rp49	FAC (+ iron, 1mM)	SYBR	16.8981	0	16.8981	16.8981
18	B6	W11116 (16 hr L2/L3)-R2	Rp49	FAC (+ iron, 1mM)	SYBR	16.8981
19	B7	W11116 (16 hr L2/L3)-R3	Rp49	FAC (+ iron, 1mM)	SYBR	16.7453
20	B8	W11116 (16 hr L2/L3)-R3	Rp49	FAC (+ iron, 1mM)	SYBR	16.7453	0	16.7453	16.7453
21	B9	W11116 (16 hr L2/L3)-R3	Rp49	FAC (+ iron, 1mM)	SYBR	16.7453
22
23
24
25	C1	W11116 (16 hr L2/L3)-R1	IRP1-A	No Suppl.	SYBR	22.764
26	C2	W11116 (16 hr L2/L3)-R1	IRP1-A	No Suppl.	SYBR	22.764	0	22.764	22.764	6.06814
27	C3	W11116 (16 hr L2/L3)-R1	IRP1-A	No Suppl.	SYBR	22.764
28	C4	W11116 (16 hr L2/L3)-R2	IRP1-A	No Suppl.	SYBR	22.8437
29	C5	W11116 (16 hr L2/L3)-R2	IRP1-A	No Suppl.	SYBR	22.8437	0	22.8437	22.8437	6.11572
30	C6	W11116 (16 hr L2/L3)-R2	IRP1-A	No Suppl.	SYBR	22.8437
31	C7	W11116 (16 hr L2/L3)-R3	IRP1-A	No Suppl.	SYBR	22.6401
32	C8	W11116 (16 hr L2/L3)-R3	IRP1-A	No Suppl.	SYBR	22.6401	0	22.6401	22.6401	6.06299
33	C9	W11116 (16 hr L2/L3)-R3	IRP1-A	No Suppl.	SYBR	22.6401
34
35
36
37	D1	W11116 (16 hr L2/L3)-R1	IRP1-A	FAC (+ iron, 1mM)	SYBR	22.7466					ddCT:S1	ddCT:S2	ddCT:S3	ddCT:S4	ddCT final rp49	SE rp49	linear FC	SE	SE
38	D2	W11116 (16 hr L2/L3)-R1	IRP1-A	FAC (+ iron, 1mM)	SYBR	22.7466	0	22.7466	22.7466	5.92492	-0.143221	-0.190804	-0.138073						0.0484874	1.10437	1.1414	1.10043
39	D3	W11116 (16 hr L2/L3)-R1	IRP1-A	FAC (+ iron, 1mM)	SYBR	22.7466									-0.240589	0.0570182	1.18147	0.0430085	SD	1.06177	1.09737	1.05799
40	D4	W11116 (16 hr L2/L3)-R2	IRP1-A	FAC (+ iron, 1mM)	SYBR	22.8798													0.145462	1.3657	1.41149	1.36084
41	D5	W11116 (16 hr L2/L3)-R2	IRP1-A	FAC (+ iron, 1mM)	SYBR	22.8798	0	22.8798	22.8798	5.98167	-0.0864697	-0.134052	-0.0813217
42	D6	W11116 (16 hr L2/L3)-R2	IRP1-A	FAC (+ iron, 1mM)	SYBR	22.8798
43	D7	W11116 (16 hr L2/L3)-R3	IRP1-A	FAC (+ iron, 1mM)	SYBR	22.3638
44	D8	W11116 (16 hr L2/L3)-R3	IRP1-A	FAC (+ iron, 1mM)	SYBR	22.3638	0	22.3638	22.3638	5.6185	-0.44964	-0.497223	-0.444492					ddCT	FC	Diff
45	D9	W11116 (16 hr L2/L3)-R3	IRP1-A	FAC (+ iron, 1mM)	SYBR	22.3638											Confidence	0.111754	1.18147
46																	lower FC	-0.128835	1.09341	0.0880642
47																	upper FC	-0.352342	1.27663	0.095157
48
																	ttest	0.102519

## Sheet: FAC-32
row	Well	Sample Name	Target Name	Task	Reporter	Cт	SD	Cт uncorrected	Cт corrected	dCT
1	A1	W11132 (32 hr L2/L3)-R1	Rp49	No Suppl.	SYBR	16.6959
2	A2	W11132 (32 hr L2/L3)-R1	Rp49	No Suppl.	SYBR	16.6959	0	16.6959	16.6959
3	A3	W11132 (32 hr L2/L3)-R1	Rp49	No Suppl.	SYBR	16.6959
4	A4	W11132 (32 hr L2/L3)-R2	Rp49	No Suppl.	SYBR	16.728
5	A5	W11132 (32 hr L2/L3)-R2	Rp49	No Suppl.	SYBR	16.728	0	16.728	16.728
6	A6	W11132 (32 hr L2/L3)-R2	Rp49	No Suppl.	SYBR	16.728
7	A7	W11132 (32 hr L2/L3)-R3	Rp49	No Suppl.	SYBR	16.5771
8	A8	W11132 (32 hr L2/L3)-R3	Rp49	No Suppl.	SYBR	16.5771	0	16.5771	16.5771
9	A9	W11132 (32 hr L2/L3)-R3	Rp49	No Suppl.	SYBR	16.5771
10
11
12
13	B1	W11132 (32 hr L2/L3)-R1	Rp49	FAC (+ iron, 1mM)	SYBR	17.6083
14	B2	W11132 (32 hr L2/L3)-R1	Rp49	FAC (+ iron, 1mM)	SYBR	17.6083	0	17.6083	17.6083
15	B3	W11132 (32 hr L2/L3)-R1	Rp49	FAC (+ iron, 1mM)	SYBR	17.6083
16	B4	W11132 (32 hr L2/L3)-R2	Rp49	FAC (+ iron, 1mM)	SYBR	17.2293
17	B5	W11132 (32 hr L2/L3)-R2	Rp49	FAC (+ iron, 1mM)	SYBR	17.2293	0	17.2293	17.2293
18	B6	W11132 (32 hr L2/L3)-R2	Rp49	FAC (+ iron, 1mM)	SYBR	17.2293
19	B7	W11132 (32 hr L2/L3)-R3	Rp49	FAC (+ iron, 1mM)	SYBR	16.8304
20	B8	W11132 (32 hr L2/L3)-R3	Rp49	FAC (+ iron, 1mM)	SYBR	16.8304	0	16.8304	16.8304
21	B9	W11132 (32 hr L2/L3)-R3	Rp49	FAC (+ iron, 1mM)	SYBR	16.8304
22
23
24
25	C1	W11132 (32 hr L2/L3)-R1	IRP1-A	No Suppl.	SYBR	22.764
26	C2	W11132 (32 hr L2/L3)-R1	IRP1-A	No Suppl.	SYBR	22.764	0	22.764	22.764	6.06814
27	C3	W11132 (32 hr L2/L3)-R1	IRP1-A	No Suppl.	SYBR	22.764
28	C4	W11132 (32 hr L2/L3)-R2	IRP1-A	No Suppl.	SYBR	22.8437
29	C5	W11132 (32 hr L2/L3)-R2	IRP1-A	No Suppl.	SYBR	22.8437	0	22.8437	22.8437	6.11572
30	C6	W11132 (32 hr L2/L3)-R2	IRP1-A	No Suppl.	SYBR	22.8437
31	C7	W11132 (32 hr L2/L3)-R3	IRP1-A	No Suppl.	SYBR	22.6401
32	C8	W11132 (32 hr L2/L3)-R3	IRP1-A	No Suppl.	SYBR	22.6401	0	22.6401	22.6401	6.06299
33	C9	W11132 (32 hr L2/L3)-R3	IRP1-A	No Suppl.	SYBR	22.6401
34
35
36
37	D1	W11132 (32 hr L2/L3)-R1	IRP1-A	FAC (+ iron, 1mM)	SYBR	23.0588					ddCT:S1	ddCT:S2	ddCT:S3	ddCT:S4	ddCT final rp49	SE rp49	linear FC	SE	SE
38	D2	W11132 (32 hr L2/L3)-R1	IRP1-A	FAC (+ iron, 1mM)	SYBR	23.0588	0	23.0588	23.0588	5.45045	-0.617683	-0.665266	-0.612535						0.0380515	1.53441	1.58586	1.52894
39	D3	W11132 (32 hr L2/L3)-R1	IRP1-A	FAC (+ iron, 1mM)	SYBR	23.0588									-0.491236	0.0385259	1.40565	0.0318136	SD	1.28389	1.32694	1.27932
40	D4	W11132 (32 hr L2/L3)-R2	IRP1-A	FAC (+ iron, 1mM)	SYBR	22.9369													0.114154	1.36895	1.41485	1.36407
41	D5	W11132 (32 hr L2/L3)-R2	IRP1-A	FAC (+ iron, 1mM)	SYBR	22.9369	0	22.9369	22.9369	5.70761	-0.360522	-0.408105	-0.355374
42	D6	W11132 (32 hr L2/L3)-R2	IRP1-A	FAC (+ iron, 1mM)	SYBR	22.9369
43	D7	W11132 (32 hr L2/L3)-R3	IRP1-A	FAC (+ iron, 1mM)	SYBR	22.4454
44	D8	W11132 (32 hr L2/L3)-R3	IRP1-A	FAC (+ iron, 1mM)	SYBR	22.4454	0	22.4454	22.4454	5.61507	-0.453068	-0.50065	-0.44792					ddCT	FC	Diff
45	D9	W11132 (32 hr L2/L3)-R3	IRP1-A	FAC (+ iron, 1mM)	SYBR	22.4454											Confidence	0.0755094	1.40565
46																	lower FC	-0.415727	1.33397	0.0716783
47																	upper FC	-0.566746	1.48118	0.0755298
48
																	ttest	0.0031049
