# Supplementary material for: New molecular components of high and low affinity iron import systems in Drosophila
Source: Nat Commun. 2025 Jul 1;16:5662. doi: 10.1038/s41467-025-60758-6 (PMC12218971; doi:10.1038/s41467-025-60758-6)
Supplement: Supplementary file 10 — Source Data [file 41467_2025_60758_MOESM10_ESM.zip › Source Data files_Soltani et al/Fig. S2C-LysD.xlsx]

## Sheet: 12 hour
row	Well	Sample Name	Target Name	Task	Reporter	Cт	SD	Cт uncorrected	Cт corrected	dCT
1	A1	W1118 (RG, 12 hr)-R1	RP49	FAC (+iron, 1mM)	SYBR	16.2077
2	A2	W1118 (RG, 12 hr)-R1	RP49	FAC (+iron, 1mM)	SYBR	16.0844	0.095302	16.188	16.188
3	A3	W1118 (RG, 12 hr)-R1	RP49	FAC (+iron, 1mM)	SYBR	16.2719
4	A4	W1118 (RG, 12 hr)-R2	RP49	FAC (+iron, 1mM)	SYBR	16.0889
5	A5	W1118 (RG, 12 hr)-R2	RP49	FAC (+iron, 1mM)	SYBR	16.1339	0.0230117	16.1141	16.1141
6	A6	W1118 (RG, 12 hr)-R2	RP49	FAC (+iron, 1mM)	SYBR	16.1196
7	A7	W1118 (RG, 12 hr)-R3	RP49	FAC (+iron, 1mM)	SYBR	16.112
8	A8	W1118 (RG, 12 hr)-R3	RP49	FAC (+iron, 1mM)	SYBR	16.1948	0.0807145	16.1134	16.1134
9	A9	W1118 (RG, 12 hr)-R3	RP49	FAC (+iron, 1mM)	SYBR	16.0334
10
11
12
13	B1	W1118 (RG, 12 hr)-R1	RP49	BPS (-iron, 120uM)	SYBR	15.6168
14	B2	W1118 (RG, 12 hr)-R1	RP49	BPS (-iron, 120uM)	SYBR	15.6611	0.0367692	15.622	15.622
15	B3	W1118 (RG, 12 hr)-R1	RP49	BPS (-iron, 120uM)	SYBR	15.5882
16	B4	W1118 (RG, 12 hr)-R2	RP49	BPS (-iron, 120uM)	SYBR	15.6468
17	B5	W1118 (RG, 12 hr)-R2	RP49	BPS (-iron, 120uM)	SYBR	15.6319	0.0163238	15.6477	15.6477
18	B6	W1118 (RG, 12 hr)-R2	RP49	BPS (-iron, 120uM)	SYBR	15.6645
19	B7	W1118 (RG, 12 hr)-R3	RP49	BPS (-iron, 120uM)	SYBR	15.5641
20	B8	W1118 (RG, 12 hr)-R3	RP49	BPS (-iron, 120uM)	SYBR	15.4553	0.0576248	15.5207	15.5207
21	B9	W1118 (RG, 12 hr)-R3	RP49	BPS (-iron, 120uM)	SYBR	15.5427
22
23
24
25	C1	W1118 (RG, 12 hr)-R1	LysD	FAC (+iron, 1mM)	SYBR	21.2078
26	C2	W1118 (RG, 12 hr)-R1	LysD	FAC (+iron, 1mM)	SYBR	21.3471	0.180725	21.3738	21.3738	5.18575
27	C3	W1118 (RG, 12 hr)-R1	LysD	FAC (+iron, 1mM)	SYBR	21.5663
28	C4	W1118 (RG, 12 hr)-R2	LysD	FAC (+iron, 1mM)	SYBR	21.2184
29	C5	W1118 (RG, 12 hr)-R2	LysD	FAC (+iron, 1mM)	SYBR	21.3703	0.18717	21.3931	21.3931	5.27899
30	C6	W1118 (RG, 12 hr)-R2	LysD	FAC (+iron, 1mM)	SYBR	21.5906
31	C7	W1118 (RG, 12 hr)-R3	LysD	FAC (+iron, 1mM)	SYBR	21.4616
32	C8	W1118 (RG, 12 hr)-R3	LysD	FAC (+iron, 1mM)	SYBR	21.3708	0.127428	21.4849	21.4849	5.37153
33	C9	W1118 (RG, 12 hr)-R3	LysD	FAC (+iron, 1mM)	SYBR	21.6224
34
35
36
37	D1	W1118 (RG, 12 hr)-R1	LysD	BPS (-iron, 120uM)	SYBR	19.8267					ddCT:S1	ddCT:S2	ddCT:S3	ddCT:S4	ddCT final rp49	SE rp49	linear FC	SE	SE
38	D2	W1118 (RG, 12 hr)-R1	LysD	BPS (-iron, 120uM)	SYBR	19.9927	0.0872928	19.8941	19.8941	4.27201	-0.913742	-1.00698	-1.09952						0.0491506	1.88393	2.0097	2.14283
39	D3	W1118 (RG, 12 hr)-R1	LysD	BPS (-iron, 120uM)	SYBR	19.8628									-1.04666	0.0340617	2.06574	0.0346827	SD	2.05286	2.18992	2.33499
40	D4	W1118 (RG, 12 hr)-R2	LysD	BPS (-iron, 120uM)	SYBR	19.6394													0.147452	1.87851	2.00392	2.13667
41	D5	W1118 (RG, 12 hr)-R2	LysD	BPS (-iron, 120uM)	SYBR	19.9743	0.168541	19.7958	19.7958	4.14812	-1.03764	-1.13088	-1.22342
42	D6	W1118 (RG, 12 hr)-R2	LysD	BPS (-iron, 120uM)	SYBR	19.7737
43	D7	W1118 (RG, 12 hr)-R3	LysD	BPS (-iron, 120uM)	SYBR	19.7209
44	D8	W1118 (RG, 12 hr)-R3	LysD	BPS (-iron, 120uM)	SYBR	19.9715	0.151738	19.7968	19.7968	4.27616	-0.909587	-1.00283	-1.09537					ddCT	FC	Diff
45	D9	W1118 (RG, 12 hr)-R3	LysD	BPS (-iron, 120uM)	SYBR	19.698											Confidence	0.0667598	2.06574
46																	lower FC	-0.979902	1.97233	0.093413
47																	upper FC	-1.11342	2.16358	0.0978372
48
																	ttest	0.0001047

## Sheet: 16 hour
row	Well	Sample Name	Target Name	Task	Reporter	Cт	SD	Cт uncorrected	Cт corrected	dCT
1	A1	W1118 (RG, 16 hr)-R1	RP49	FAC (+iron, 1mM)	SYBR	16.0119
2	A2	W1118 (RG, 16 hr)-R1	RP49	FAC (+iron, 1mM)	SYBR	16.0075	0.0521503	16.0398	16.0398
3	A3	W1118 (RG, 16 hr)-R1	RP49	FAC (+iron, 1mM)	SYBR	16.0999
4	A4	W1118 (RG, 16 hr)-R2	RP49	FAC (+iron, 1mM)	SYBR	15.8178
5	A5	W1118 (RG, 16 hr)-R2	RP49	FAC (+iron, 1mM)	SYBR	15.9947	0.157045	15.9812	15.9812
6	A6	W1118 (RG, 16 hr)-R2	RP49	FAC (+iron, 1mM)	SYBR	16.131
7	A7	W1118 (RG, 16 hr)-R3	RP49	FAC (+iron, 1mM)	SYBR	15.6939
8	A8	W1118 (RG, 16 hr)-R3	RP49	FAC (+iron, 1mM)	SYBR	16.0033	0.290808	15.9908	15.9908
9	A9	W1118 (RG, 16 hr)-R3	RP49	FAC (+iron, 1mM)	SYBR	16.2751
10
11
12
13	B1	W1118 (RG, 16 hr)-R1	RP49	BPS (-iron, 120uM)	SYBR	16.2099
14	B2	W1118 (RG, 16 hr)-R1	RP49	BPS (-iron, 120uM)	SYBR	16.0991	0.0847209	16.1175	16.1175
15	B3	W1118 (RG, 16 hr)-R1	RP49	BPS (-iron, 120uM)	SYBR	16.0435
16	B4	W1118 (RG, 16 hr)-R2	RP49	BPS (-iron, 120uM)	SYBR	15.9785
17	B5	W1118 (RG, 16 hr)-R2	RP49	BPS (-iron, 120uM)	SYBR	16.1124	0.0756029	16.0657	16.0657
18	B6	W1118 (RG, 16 hr)-R2	RP49	BPS (-iron, 120uM)	SYBR	16.1063
19	B7	W1118 (RG, 16 hr)-R3	RP49	BPS (-iron, 120uM)	SYBR	15.8172
20	B8	W1118 (RG, 16 hr)-R3	RP49	BPS (-iron, 120uM)	SYBR	16.0296	0.179953	16.0073	16.0073
21	B9	W1118 (RG, 16 hr)-R3	RP49	BPS (-iron, 120uM)	SYBR	16.175
22
23
24
25	C1	W1118 (RG, 16 hr)-R1	LysD	FAC (+iron, 1mM)	SYBR	20.9983
26	C2	W1118 (RG, 16 hr)-R1	LysD	FAC (+iron, 1mM)	SYBR	21.0758	0.0577593	21.0618	21.0618	5.02206
27	C3	W1118 (RG, 16 hr)-R1	LysD	FAC (+iron, 1mM)	SYBR	21.1113
28	C4	W1118 (RG, 16 hr)-R2	LysD	FAC (+iron, 1mM)	SYBR	21.0979
29	C5	W1118 (RG, 16 hr)-R2	LysD	FAC (+iron, 1mM)	SYBR	21.0958	0.0847553	21.1458	21.1458	5.16466
30	C6	W1118 (RG, 16 hr)-R2	LysD	FAC (+iron, 1mM)	SYBR	21.2437
31	C7	W1118 (RG, 16 hr)-R3	LysD	FAC (+iron, 1mM)	SYBR	21.1667
32	C8	W1118 (RG, 16 hr)-R3	LysD	FAC (+iron, 1mM)	SYBR	21.0421	0.117687	21.162	21.162	5.17123
33	C9	W1118 (RG, 16 hr)-R3	LysD	FAC (+iron, 1mM)	SYBR	21.2773
34
35
36
37	D1	W1118 (RG, 16 hr)-R1	LysD	BPS (-iron, 120uM)	SYBR	17.6687					ddCT:S1	ddCT:S2	ddCT:S3	ddCT:S4	ddCT final rp49	SE rp49	linear FC	SE	SE
38	D2	W1118 (RG, 16 hr)-R1	LysD	BPS (-iron, 120uM)	SYBR	17.6634	0.196592	17.7795	17.7795	1.66204	-3.36002	-3.50262	-3.50919						0.237211	10.2675	11.3343	11.386
39	D3	W1118 (RG, 16 hr)-R1	LysD	BPS (-iron, 120uM)	SYBR	18.0065									-3.37397	0.0331421	10.3673	0.092014	SD	9.61023	10.6087	10.6571
40	D4	W1118 (RG, 16 hr)-R2	LysD	BPS (-iron, 120uM)	SYBR	17.7281													0.711634	9.22501	10.1835	10.2299
41	D5	W1118 (RG, 16 hr)-R2	LysD	BPS (-iron, 120uM)	SYBR	17.838	0.0886257	17.8232	17.8232	1.75749	-3.26457	-3.40718	-3.41374
42	D6	W1118 (RG, 16 hr)-R2	LysD	BPS (-iron, 120uM)	SYBR	17.9035
43	D7	W1118 (RG, 16 hr)-R3	LysD	BPS (-iron, 120uM)	SYBR	17.7182
44	D8	W1118 (RG, 16 hr)-R3	LysD	BPS (-iron, 120uM)	SYBR	17.7486	0.157279	17.8238	17.8238	1.81651	-3.20555	-3.34816	-3.35472					ddCT	FC	Diff
45	D9	W1118 (RG, 16 hr)-R3	LysD	BPS (-iron, 120uM)	SYBR	18.0046											Confidence	0.0649573	10.3673
46																	lower FC	-3.30901	9.91089	0.456436
47																	upper FC	-3.43893	10.8448	0.477456
48
																	ttest	8.91473e-07

## Sheet: 44 hour
row	Well	Sample Name	Target Name	Task	Reporter	Cт	SD	Cт uncorrected	Cт corrected	dCT
1	A1	W1118 (RG, 44 hr)-R1	RP49	FAC (+iron, 1mM)	SYBR	15.7839
2	A2	W1118 (RG, 44 hr)-R1	RP49	FAC (+iron, 1mM)	SYBR	15.7921	0.00805565	15.792	15.792
3	A3	W1118 (RG, 44 hr)-R1	RP49	FAC (+iron, 1mM)	SYBR	15.8
4	A4	W1118 (RG, 44 hr)-R2	RP49	FAC (+iron, 1mM)	SYBR	15.6408
5	A5	W1118 (RG, 44 hr)-R2	RP49	FAC (+iron, 1mM)	SYBR	15.7631	0.0611828	15.7025	15.7025
6	A6	W1118 (RG, 44 hr)-R2	RP49	FAC (+iron, 1mM)	SYBR	15.7037
7	A7	W1118 (RG, 44 hr)-R3	RP49	FAC (+iron, 1mM)	SYBR	15.7558
8	A8	W1118 (RG, 44 hr)-R3	RP49	FAC (+iron, 1mM)	SYBR	15.7735	0.030657	15.7816	15.7816
9	A9	W1118 (RG, 44 hr)-R3	RP49	FAC (+iron, 1mM)	SYBR	15.8155
10
11
12
13	B1	W1118 (RG, 44 hr)-R1	RP49	BPS (-iron, 120uM)	SYBR	16.0077
14	B2	W1118 (RG, 44 hr)-R1	RP49	BPS (-iron, 120uM)	SYBR	15.9102	0.0614616	15.9806	15.9806
15	B3	W1118 (RG, 44 hr)-R1	RP49	BPS (-iron, 120uM)	SYBR	16.0238
16	B4	W1118 (RG, 44 hr)-R2	RP49	BPS (-iron, 120uM)	SYBR	15.5723
17	B5	W1118 (RG, 44 hr)-R2	RP49	BPS (-iron, 120uM)	SYBR	15.9553	0.199247	15.7956	15.7956
18	B6	W1118 (RG, 44 hr)-R2	RP49	BPS (-iron, 120uM)	SYBR	15.8591
19	B7	W1118 (RG, 44 hr)-R3	RP49	BPS (-iron, 120uM)	SYBR	15.8969
20	B8	W1118 (RG, 44 hr)-R3	RP49	BPS (-iron, 120uM)	SYBR	15.9034	0.0562934	15.8677	15.8677
21	B9	W1118 (RG, 44 hr)-R3	RP49	BPS (-iron, 120uM)	SYBR	15.8028
22
23
24
25	C1	W1118 (RG, 44 hr)-R1	LysD	FAC (+iron, 1mM)	SYBR	24.0307
26	C2	W1118 (RG, 44 hr)-R1	LysD	FAC (+iron, 1mM)	SYBR	24.325	0.265909	24.05	24.05	8.25792
27	C3	W1118 (RG, 44 hr)-R1	LysD	FAC (+iron, 1mM)	SYBR	23.7942
28	C4	W1118 (RG, 44 hr)-R2	LysD	FAC (+iron, 1mM)	SYBR	23.6231
29	C5	W1118 (RG, 44 hr)-R2	LysD	FAC (+iron, 1mM)	SYBR	23.7574	0.10045	23.7334	23.7334	8.03086
30	C6	W1118 (RG, 44 hr)-R2	LysD	FAC (+iron, 1mM)	SYBR	23.8197
31	C7	W1118 (RG, 44 hr)-R3	LysD	FAC (+iron, 1mM)	SYBR	24.1882
32	C8	W1118 (RG, 44 hr)-R3	LysD	FAC (+iron, 1mM)	SYBR	23.8336	0.45427	24.2524	24.2524	8.47079
33	C9	W1118 (RG, 44 hr)-R3	LysD	FAC (+iron, 1mM)	SYBR	24.7353
34
35
36
37	D1	W1118 (RG, 44 hr)-R1	LysD	BPS (-iron, 120uM)	SYBR	21.178					ddCT:S1	ddCT:S2	ddCT:S3	ddCT:S4	ddCT final rp49	SE rp49	linear FC	SE	SE
38	D2	W1118 (RG, 44 hr)-R1	LysD	BPS (-iron, 120uM)	SYBR	21.2192	0.0331134	21.2136	21.2136	5.23302	-3.0249	-2.79784	-3.23777						0.374629	8.13926	6.95399	9.43334
39	D3	W1118 (RG, 44 hr)-R1	LysD	BPS (-iron, 120uM)	SYBR	21.2435									-2.94449	0.0699967	7.69805	0.159226	SD	7.127	6.08913	8.26013
40	D4	W1118 (RG, 44 hr)-R2	LysD	BPS (-iron, 120uM)	SYBR	21.2215													1.12389	7.94185	6.78532	9.20454
41	D5	W1118 (RG, 44 hr)-R2	LysD	BPS (-iron, 120uM)	SYBR	21.1956	0.0239462	21.2202	21.2202	5.42462	-2.83329	-2.60624	-3.04617
42	D6	W1118 (RG, 44 hr)-R2	LysD	BPS (-iron, 120uM)	SYBR	21.2435
43	D7	W1118 (RG, 44 hr)-R3	LysD	BPS (-iron, 120uM)	SYBR	21.1189
44	D8	W1118 (RG, 44 hr)-R3	LysD	BPS (-iron, 120uM)	SYBR	21.119	0.0298294	21.1362	21.1362	5.26844	-2.98947	-2.76242	-3.20235					ddCT	FC	Diff
45	D9	W1118 (RG, 44 hr)-R3	LysD	BPS (-iron, 120uM)	SYBR	21.1706											Confidence	0.137191	7.69805
46																	lower FC	-2.8073	6.99975	0.698306
47																	upper FC	-3.08168	8.46602	0.767971
48
																	ttest	3.0201e-05
