# Supplementary material for: New molecular components of high and low affinity iron import systems in Drosophila
Source: Nat Commun. 2025 Jul 1;16:5662. doi: 10.1038/s41467-025-60758-6 (PMC12218971; doi:10.1038/s41467-025-60758-6)
Supplement: Supplementary file 10 — Source Data [file 41467_2025_60758_MOESM10_ESM.zip › Source Data files_Soltani et al/Fig. 6-B.xlsx]

## Sheet: Sheet1
	Genotype	W1118 (control)		Mco4^KO
	Media	no Suppl.	BPS (120 uM)	no Suppl.	BPS (120 uM)
	R1 - Fe (μg/g)	14.9071	12.9485	17.6364	5.93805
	R2 - Fe (μg/g)	16.5245	15.752	18.2004	7.01387
	R3 - Fe (μg/g)	16.6871	13.3723	13.4332	5.86326
	Average - Fe (μg/g)	16.0396	14.0243	16.4233	6.27172
	STDEV	0.984096	1.51123	2.60481	0.643802
	ttest	0.0682768		0.00834418
