# Supplementary material for: New molecular components of high and low affinity iron import systems in Drosophila
Source: Nat Commun. 2025 Jul 1;16:5662. doi: 10.1038/s41467-025-60758-6 (PMC12218971; doi:10.1038/s41467-025-60758-6)
Supplement: Supplementary file 10 — Source Data [file 41467_2025_60758_MOESM10_ESM.zip › Source Data files_Soltani et al/Fig. 5-G.xlsx]

## Sheet: ALAS in AGBE-Mco4
row	Well	Sample Name	Target Name	Task	Reporter	Cт	SD	Cт uncorrected	Cт corrected	dCT
1	A1	PG>w1118-R1	Rp49	UNKNOWN	SYBR	16.7327
2	A2	PG>w1118-R1	Rp49	UNKNOWN	SYBR	16.6699	0.0569816	16.6738	16.6738
3	A3	PG>w1118-R1	Rp49	UNKNOWN	SYBR	16.6189
4	A4	PG>w1118-R2	Rp49	UNKNOWN	SYBR	16.4354
5	A5	PG>w1118-R2	Rp49	UNKNOWN	SYBR	16.4251	0.0271308	16.4456	16.4456
6	A6	PG>w1118-R2	Rp49	UNKNOWN	SYBR	16.4764
7	A7	PG>w1118-R3	Rp49	UNKNOWN	SYBR	16.5009
8	A8	PG>w1118-R3	Rp49	UNKNOWN	SYBR	16.423	0.0389563	16.4616	16.4616
9	A9	PG>w1118-R3	Rp49	UNKNOWN	SYBR	16.4608
10
11
12
13	B1	AGBE RNAi ;Mco4 KO-R1	Rp49	UNKNOWN	SYBR	16.8801
14	B2	AGBE RNAi ;Mco4 KO-R1	Rp49	UNKNOWN	SYBR	16.645	0.18457	16.6804	16.6804
15	B3	AGBE RNAi ;Mco4 KO-R1	Rp49	UNKNOWN	SYBR	16.5161
16	B4	AGBE RNAi ;Mco4 KO-R2	Rp49	UNKNOWN	SYBR	16.5378
17	B5	AGBE RNAi ;Mco4 KO-R2	Rp49	UNKNOWN	SYBR	16.6888	0.0762544	16.6195	16.6195
18	B6	AGBE RNAi ;Mco4 KO-R2	Rp49	UNKNOWN	SYBR	16.6319
19	B7	AGBE RNAi ;Mco4 KO-R3	Rp49	UNKNOWN	SYBR	16.8188
20	B8	AGBE RNAi ;Mco4 KO-R3	Rp49	UNKNOWN	SYBR	16.8553	0.0522807	16.8653	16.8653
21	B9	AGBE RNAi ;Mco4 KO-R3	Rp49	UNKNOWN	SYBR	16.9219
22
23
24
25	C1	PG>w1118-R1	ALAS	UNKNOWN	SYBR	23.8833
26	C2	PG>w1118-R1	ALAS	UNKNOWN	SYBR	23.782	0.0598798	23.8143	23.8143	7.14044
27	C3	PG>w1118-R1	ALAS	UNKNOWN	SYBR	23.7774
28	C4	PG>w1118-R2	ALAS	UNKNOWN	SYBR	23.8645
29	C5	PG>w1118-R2	ALAS	UNKNOWN	SYBR	23.8177	0.0288016	23.8314	23.8314	7.38582
30	C6	PG>w1118-R2	ALAS	UNKNOWN	SYBR	23.8121
31	C7	PG>w1118-R3	ALAS	UNKNOWN	SYBR	23.9172
32	C8	PG>w1118-R3	ALAS	UNKNOWN	SYBR	23.9642	0.0235871	23.9419	23.9419	7.48031
33	C9	PG>w1118-R3	ALAS	UNKNOWN	SYBR	23.9442
34
35
36
37	D1	AGBE RNAi ;Mco4 KO-R1	ALAS	UNKNOWN	SYBR	19.2076					ddCT:S1	ddCT:S2	ddCT:S3	ddCT:S4	ddCT final rp49	SE rp49	linear FC	SE	SE
38	D2	AGBE RNAi ;Mco4 KO-R1	ALAS	UNKNOWN	SYBR	19.1245	0.0477154	19.1525	19.1525	2.47204	-4.6684	-4.91378	-5.00827						1.48113	25.4289	30.1435	32.184
39	D3	AGBE RNAi ;Mco4 KO-R1	ALAS	UNKNOWN	SYBR	19.1253									-4.75479	0.08105	26.9982	0.443165	SD	19.7995	23.4704	25.0591
40	D4	AGBE RNAi ;Mco4 KO-R2	ALAS	UNKNOWN	SYBR	19.4795													4.44338	26.0523	30.8825	32.973
41	D5	AGBE RNAi ;Mco4 KO-R2	ALAS	UNKNOWN	SYBR	19.4259	0.0268142	19.4526	19.4526	2.83304	-4.30739	-4.55277	-4.64726
42	D6	AGBE RNAi ;Mco4 KO-R2	ALAS	UNKNOWN	SYBR	19.4524
43	D7	AGBE RNAi ;Mco4 KO-R3	ALAS	UNKNOWN	SYBR	19.2552
44	D8	AGBE RNAi ;Mco4 KO-R3	ALAS	UNKNOWN	SYBR	19.2867	0.0567507	19.3024	19.3024	2.4371	-4.70334	-4.94872	-5.04321					ddCT	FC	Diff
45	D9	AGBE RNAi ;Mco4 KO-R3	ALAS	UNKNOWN	SYBR	19.3654											Confidence	0.158855	26.9982
46																	lower FC	-4.59594	24.1833	2.81495
47																	upper FC	-4.91365	30.1409	3.14262
48
																	ttest	8.04264e-06

## Sheet: ALAS in AGBE-IR
row	Well	Sample Name	Target Name	Task	Reporter	Cт	SD	Cт uncorrected	Cт corrected	dCT
1	A1	PG>w1118-R1	Rp49	UNKNOWN	SYBR	16.7327
2	A2	PG>w1118-R1	Rp49	UNKNOWN	SYBR	16.6699	0.0569816	16.6738	16.6738
3	A3	PG>w1118-R1	Rp49	UNKNOWN	SYBR	16.6189
4	A4	PG>w1118-R2	Rp49	UNKNOWN	SYBR	16.4354
5	A5	PG>w1118-R2	Rp49	UNKNOWN	SYBR	16.4251	0.0271308	16.4456	16.4456
6	A6	PG>w1118-R2	Rp49	UNKNOWN	SYBR	16.4764
7	A7	PG>w1118-R3	Rp49	UNKNOWN	SYBR	16.5009
8	A8	PG>w1118-R3	Rp49	UNKNOWN	SYBR	16.423	0.0389563	16.4616	16.4616
9	A9	PG>w1118-R3	Rp49	UNKNOWN	SYBR	16.4608
10
11
12
13	B1	PG>AGBE-RNAi-R1	Rp49	UNKNOWN	SYBR	16.8931
14	B2	PG>AGBE-RNAi-R1	Rp49	UNKNOWN	SYBR	16.8152	0.124752	16.7857	16.7857
15	B3	PG>AGBE-RNAi-R1	Rp49	UNKNOWN	SYBR	16.6489
16	B4	PG>AGBE-RNAi-R2	Rp49	UNKNOWN	SYBR	16.698
17	B5	PG>AGBE-RNAi-R2	Rp49	UNKNOWN	SYBR	16.7597	0.0326673	16.735	16.735
18	B6	PG>AGBE-RNAi-R2	Rp49	UNKNOWN	SYBR	16.7473
19	B7	PG>AGBE-RNAi-R3	Rp49	UNKNOWN	SYBR	16.603
20	B8	PG>AGBE-RNAi-R3	Rp49	UNKNOWN	SYBR	16.7031	0.0704085	16.6817	16.6817
21	B9	PG>AGBE-RNAi-R3	Rp49	UNKNOWN	SYBR	16.7388
22
23
24
25	C1	PG>w1118-R1	ALAS	UNKNOWN	SYBR	23.8833
26	C2	PG>w1118-R1	ALAS	UNKNOWN	SYBR	23.782	0.0598798	23.8143	23.8143	7.14044
27	C3	PG>w1118-R1	ALAS	UNKNOWN	SYBR	23.7774
28	C4	PG>w1118-R2	ALAS	UNKNOWN	SYBR	23.8645
29	C5	PG>w1118-R2	ALAS	UNKNOWN	SYBR	23.8177	0.0288016	23.8314	23.8314	7.38582
30	C6	PG>w1118-R2	ALAS	UNKNOWN	SYBR	23.8121
31	C7	PG>w1118-R3	ALAS	UNKNOWN	SYBR	23.9172
32	C8	PG>w1118-R3	ALAS	UNKNOWN	SYBR	23.9642	0.0235871	23.9419	23.9419	7.48031
33	C9	PG>w1118-R3	ALAS	UNKNOWN	SYBR	23.9442
34
35
36
37	D1	PG>AGBE-RNAi-R1	ALAS	UNKNOWN	SYBR	20.7633					ddCT:S1	ddCT:S2	ddCT:S3	ddCT:S4	ddCT final rp49	SE rp49	linear FC	SE	SE
38	D2	PG>AGBE-RNAi-R1	ALAS	UNKNOWN	SYBR	21.0801	0.181458	20.9728	20.9728	4.18709	-2.95335	-3.19873	-3.29322						0.359803	7.74544	9.18149	9.80299
39	D3	PG>AGBE-RNAi-R1	ALAS	UNKNOWN	SYBR	21.075									-3.16637	0.0583889	8.97782	0.147114	SD	8.45448	10.022	10.7004
40	D4	PG>AGBE-RNAi-R2	ALAS	UNKNOWN	SYBR	21.0287													1.07941	7.36547	8.73108	9.32208
41	D5	PG>AGBE-RNAi-R2	ALAS	UNKNOWN	SYBR	20.3098	0.420931	20.7957	20.7957	4.06072	-3.07972	-3.3251	-3.41959
42	D6	PG>AGBE-RNAi-R2	ALAS	UNKNOWN	SYBR	21.0487
43	D7	PG>AGBE-RNAi-R3	ALAS	UNKNOWN	SYBR	21.0973
44	D8	PG>AGBE-RNAi-R3	ALAS	UNKNOWN	SYBR	21.0208	0.207493	20.9413	20.9413	4.25966	-2.88078	-3.12616	-3.22065					ddCT	FC	Diff
45	D9	PG>AGBE-RNAi-R3	ALAS	UNKNOWN	SYBR	20.7058											Confidence	0.11444	8.97782
46																	lower FC	-3.05193	8.29318	0.684642
47																	upper FC	-3.28081	9.71899	0.741163
48
																	ttest	1.10007e-05
