# Supplementary material for: New molecular components of high and low affinity iron import systems in Drosophila
Source: Nat Commun. 2025 Jul 1;16:5662. doi: 10.1038/s41467-025-60758-6 (PMC12218971; doi:10.1038/s41467-025-60758-6)
Supplement: Supplementary file 10 — Source Data [file 41467_2025_60758_MOESM10_ESM.zip › Source Data files_Soltani et al/Fig. S4B_gut_galla1.xlsx]

## Sheet: 4hr
row	Well	Sample Name	Target Name	Task	Reporter	Cт	SD	Cт uncorrected	Cт corrected	dCT
1	A1	W1118(gut, 4 hr)-R1	Rp49	BPS (-iron, 120 uM)	SYBR	16.006
2	A2	W1118(gut, 4 hr)-R1	Rp49	BPS (-iron, 120 uM)	SYBR	16.017	0.0105039	16.0167	16.0167
3	A3	W1118(gut, 4 hr)-R1	Rp49	BPS (-iron, 120 uM)	SYBR	16.027
4	A4	W1118(gut, 4 hr)-R2	Rp49	BPS (-iron, 120 uM)	SYBR	16.0201
5	A5	W1118(gut, 4 hr)-R2	Rp49	BPS (-iron, 120 uM)	SYBR	16.023	0.00405075	16.0194	16.0194
6	A6	W1118(gut, 4 hr)-R2	Rp49	BPS (-iron, 120 uM)	SYBR	16.015
7	A7	W1118(gut, 4 hr)-R3	Rp49	BPS (-iron, 120 uM)	SYBR	16.0693
8	A8	W1118(gut, 4 hr)-R3	Rp49	BPS (-iron, 120 uM)	SYBR	16.045	0.0126581	16.0551	16.0551
9	A9	W1118(gut, 4 hr)-R3	Rp49	BPS (-iron, 120 uM)	SYBR	16.051
10
11
12
13	B1	W1118(gut, 4 hr)-R1	Rp49	FAC (+iron, 1 mM)	SYBR	16.092
14	B2	W1118(gut, 4 hr)-R1	Rp49	FAC (+iron, 1 mM)	SYBR	16.049	0.0226782	16.0663	16.0663
15	B3	W1118(gut, 4 hr)-R1	Rp49	FAC (+iron, 1 mM)	SYBR	16.058
16	B4	W1118(gut, 4 hr)-R2	Rp49	FAC (+iron, 1 mM)	SYBR	16.0684
17	B5	W1118(gut, 4 hr)-R2	Rp49	FAC (+iron, 1 mM)	SYBR	16.0598	0.0109806	16.0699	16.0699
18	B6	W1118(gut, 4 hr)-R2	Rp49	FAC (+iron, 1 mM)	SYBR	16.0816
19	B7	W1118(gut, 4 hr)-R3	Rp49	FAC (+iron, 1 mM)	SYBR	16.078
20	B8	W1118(gut, 4 hr)-R3	Rp49	FAC (+iron, 1 mM)	SYBR	16.0509	0.0144213	16.0673	16.0673
21	B9	W1118(gut, 4 hr)-R3	Rp49	FAC (+iron, 1 mM)	SYBR	16.073
22
23
24
25	C1	W1118(gut, 4 hr)-R1	galla-1	BPS (-iron, 120 uM)	SYBR	22.802
26	C2	W1118(gut, 4 hr)-R1	galla-1	BPS (-iron, 120 uM)	SYBR	22.798	0.00400063	22.802	22.802	6.78533
27	C3	W1118(gut, 4 hr)-R1	galla-1	BPS (-iron, 120 uM)	SYBR	22.806
28	C4	W1118(gut, 4 hr)-R2	galla-1	BPS (-iron, 120 uM)	SYBR	22.728
29	C5	W1118(gut, 4 hr)-R2	galla-1	BPS (-iron, 120 uM)	SYBR	22.713	0.034597	22.74	22.74	6.72063
30	C6	W1118(gut, 4 hr)-R2	galla-1	BPS (-iron, 120 uM)	SYBR	22.779
31	C7	W1118(gut, 4 hr)-R3	galla-1	BPS (-iron, 120 uM)	SYBR	22.713
32	C8	W1118(gut, 4 hr)-R3	galla-1	BPS (-iron, 120 uM)	SYBR	22.712	0.00493329	22.7153	22.7153	6.66023
33	C9	W1118(gut, 4 hr)-R3	galla-1	BPS (-iron, 120 uM)	SYBR	22.721
34
35
36
37	D1	W1118(gut, 4 hr)-R1	galla-1	FAC (+iron, 1 mM)	SYBR	24.437					ddCT:S1	ddCT:S2	ddCT:S3	ddCT:S4	ddCT final rp49	SE rp49	linear FC	SE	SE
38	D2	W1118(gut, 4 hr)-R1	galla-1	FAC (+iron, 1 mM)	SYBR	24.459	0.0110603	24.4473	24.4473	8.381	1.59567	1.66037	1.72077						0.00398147	0.330869	0.316359	0.303388
39	D3	W1118(gut, 4 hr)-R1	galla-1	FAC (+iron, 1 mM)	SYBR	24.446									1.66563	0.0182025	3.17253	0.023742	SD	0.329785	0.315322	0.302394
40	D4	W1118(gut, 4 hr)-R2	galla-1	FAC (+iron, 1 mM)	SYBR	24.466													0.0119444	0.327364	0.313007	0.300173
41	D5	W1118(gut, 4 hr)-R2	galla-1	FAC (+iron, 1 mM)	SYBR	24.436	0.0170392	24.4557	24.4557	8.38573	1.6004	1.6651	1.7255
42	D6	W1118(gut, 4 hr)-R2	galla-1	FAC (+iron, 1 mM)	SYBR	24.465
43	D7	W1118(gut, 4 hr)-R3	galla-1	FAC (+iron, 1 mM)	SYBR	24.446
44	D8	W1118(gut, 4 hr)-R3	galla-1	FAC (+iron, 1 mM)	SYBR	24.453	0.024786	24.4637	24.4637	8.39637	1.61103	1.67573	1.73613					ddCT	FC	Diff
45	D9	W1118(gut, 4 hr)-R3	galla-1	FAC (+iron, 1 mM)	SYBR	24.492											Confidence	0.0356763	3.17253
46																	lower FC	1.70131	3.25196	0.0794313
47																	upper FC	1.62996	3.09504	0.0774912
48
																	ttest	1.36489e-06

## Sheet: 8hr
row	Well	Sample Name	Target Name	Task	Reporter	Cт	SD	Cт uncorrected	Cт corrected	dCT
1	A1	W1118(gut, 8 hr)-R1	Rp49	BPS (-iron, 120 uM)	SYBR	15.636
2	A2	W1118(gut, 8 hr)-R1	Rp49	BPS (-iron, 120 uM)	SYBR	15.627	0.00550796	15.6333	15.6333
3	A3	W1118(gut, 8 hr)-R1	Rp49	BPS (-iron, 120 uM)	SYBR	15.637
4	A4	W1118(gut, 8 hr)-R2	Rp49	BPS (-iron, 120 uM)	SYBR	15.63
5	A5	W1118(gut, 8 hr)-R2	Rp49	BPS (-iron, 120 uM)	SYBR	15.6	0.0152752	15.6167	15.6167
6	A6	W1118(gut, 8 hr)-R2	Rp49	BPS (-iron, 120 uM)	SYBR	15.62
7	A7	W1118(gut, 8 hr)-R3	Rp49	BPS (-iron, 120 uM)	SYBR	15.61
8	A8	W1118(gut, 8 hr)-R3	Rp49	BPS (-iron, 120 uM)	SYBR	15.612	0.00986551	15.6167	15.6167
9	A9	W1118(gut, 8 hr)-R3	Rp49	BPS (-iron, 120 uM)	SYBR	15.628
10
11
12
13	B1	W1118(gut, 8 hr)-R1	Rp49	FAC (+iron, 1 mM)	SYBR	15.642
14	B2	W1118(gut, 8 hr)-R1	Rp49	FAC (+iron, 1 mM)	SYBR	15.638	0.0019998	15.64	15.64
15	B3	W1118(gut, 8 hr)-R1	Rp49	FAC (+iron, 1 mM)	SYBR	15.64
16	B4	W1118(gut, 8 hr)-R2	Rp49	FAC (+iron, 1 mM)	SYBR	15.628
17	B5	W1118(gut, 8 hr)-R2	Rp49	FAC (+iron, 1 mM)	SYBR	15.61	0.0117192	15.6233	15.6233
18	B6	W1118(gut, 8 hr)-R2	Rp49	FAC (+iron, 1 mM)	SYBR	15.632
19	B7	W1118(gut, 8 hr)-R3	Rp49	FAC (+iron, 1 mM)	SYBR	15.632
20	B8	W1118(gut, 8 hr)-R3	Rp49	FAC (+iron, 1 mM)	SYBR	15.613	0.00950472	15.6223	15.6223
21	B9	W1118(gut, 8 hr)-R3	Rp49	FAC (+iron, 1 mM)	SYBR	15.622
22
23
24
25	C1	W1118(gut, 8 hr)-R1	galla-1	BPS (-iron, 120 uM)	SYBR	22.022
26	C2	W1118(gut, 8 hr)-R1	galla-1	BPS (-iron, 120 uM)	SYBR	22.061	0.0201083	22.0443	22.0443	6.411
27	C3	W1118(gut, 8 hr)-R1	galla-1	BPS (-iron, 120 uM)	SYBR	22.05
28	C4	W1118(gut, 8 hr)-R2	galla-1	BPS (-iron, 120 uM)	SYBR	21.817
29	C5	W1118(gut, 8 hr)-R2	galla-1	BPS (-iron, 120 uM)	SYBR	21.876	0.0313742	21.8527	21.8527	6.236
30	C6	W1118(gut, 8 hr)-R2	galla-1	BPS (-iron, 120 uM)	SYBR	21.865
31	C7	W1118(gut, 8 hr)-R3	galla-1	BPS (-iron, 120 uM)	SYBR	21.855
32	C8	W1118(gut, 8 hr)-R3	galla-1	BPS (-iron, 120 uM)	SYBR	21.817	0.0231803	21.8437	21.8437	6.227
33	C9	W1118(gut, 8 hr)-R3	galla-1	BPS (-iron, 120 uM)	SYBR	21.859
34
35
36
37	D1	W1118(gut, 8 hr)-R1	galla-1	FAC (+iron, 1 mM)	SYBR	23.416					ddCT:S1	ddCT:S2	ddCT:S3	ddCT:S4	ddCT final rp49	SE rp49	linear FC	SE	SE
38	D2	W1118(gut, 8 hr)-R1	galla-1	FAC (+iron, 1 mM)	SYBR	23.44	0.0138566	23.432	23.432	7.792	1.381	1.556	1.565						0.0075471	0.383952	0.340093	0.337978
39	D3	W1118(gut, 8 hr)-R1	galla-1	FAC (+iron, 1 mM)	SYBR	23.44									1.52578	0.0307142	2.87942	0.0378331	SD	0.376485	0.333479	0.331405
40	D4	W1118(gut, 8 hr)-R2	galla-1	FAC (+iron, 1 mM)	SYBR	23.459													0.0226413	0.371646	0.329192	0.327145
41	D5	W1118(gut, 8 hr)-R2	galla-1	FAC (+iron, 1 mM)	SYBR	23.422	0.0192955	23.4437	23.4437	7.82033	1.40933	1.58433	1.59333
42	D6	W1118(gut, 8 hr)-R2	galla-1	FAC (+iron, 1 mM)	SYBR	23.45
43	D7	W1118(gut, 8 hr)-R3	galla-1	FAC (+iron, 1 mM)	SYBR	23.446
44	D8	W1118(gut, 8 hr)-R3	galla-1	FAC (+iron, 1 mM)	SYBR	23.485	0.0207926	23.4613	23.4613	7.839	1.428	1.603	1.612					ddCT	FC	Diff
45	D9	W1118(gut, 8 hr)-R3	galla-1	FAC (+iron, 1 mM)	SYBR	23.453											Confidence	0.0601988	2.87942
46																	lower FC	1.58598	3.00211	0.12269
47																	upper FC	1.46558	2.76174	0.117676
48
																	ttest	1.5595e-05

## Sheet: 12hr
row	Well	Sample Name	Target Name	Task	Reporter	Cт	SD	Cт uncorrected	Cт corrected	dCT
1	A1	W1118(gut, 12 hr)-R1	Rp49	BPS (-iron, 120 uM)	SYBR	15.654
2	A2	W1118(gut, 12 hr)-R1	Rp49	BPS (-iron, 120 uM)	SYBR	15.64	0.0257937	15.6613	15.6613
3	A3	W1118(gut, 12 hr)-R1	Rp49	BPS (-iron, 120 uM)	SYBR	15.69
4	A4	W1118(gut, 12 hr)-R2	Rp49	BPS (-iron, 120 uM)	SYBR	15.656
5	A5	W1118(gut, 12 hr)-R2	Rp49	BPS (-iron, 120 uM)	SYBR	15.607	0.0260834	15.6263	15.6263
6	A6	W1118(gut, 12 hr)-R2	Rp49	BPS (-iron, 120 uM)	SYBR	15.616
7	A7	W1118(gut, 12 hr)-R3	Rp49	BPS (-iron, 120 uM)	SYBR	15.647
8	A8	W1118(gut, 12 hr)-R3	Rp49	BPS (-iron, 120 uM)	SYBR	15.67	0.0215173	15.648	15.648
9	A9	W1118(gut, 12 hr)-R3	Rp49	BPS (-iron, 120 uM)	SYBR	15.627
10
11
12
13	B1	W1118(gut, 12 hr)-R1	Rp49	FAC (+iron, 1 mM)	SYBR	15.672
14	B2	W1118(gut, 12 hr)-R1	Rp49	FAC (+iron, 1 mM)	SYBR	15.68	0.00902229	15.6807	15.6807
15	B3	W1118(gut, 12 hr)-R1	Rp49	FAC (+iron, 1 mM)	SYBR	15.69
16	B4	W1118(gut, 12 hr)-R2	Rp49	FAC (+iron, 1 mM)	SYBR	15.657
17	B5	W1118(gut, 12 hr)-R2	Rp49	FAC (+iron, 1 mM)	SYBR	15.63	0.0250265	15.6313	15.6313
18	B6	W1118(gut, 12 hr)-R2	Rp49	FAC (+iron, 1 mM)	SYBR	15.607
19	B7	W1118(gut, 12 hr)-R3	Rp49	FAC (+iron, 1 mM)	SYBR	15.666
20	B8	W1118(gut, 12 hr)-R3	Rp49	FAC (+iron, 1 mM)	SYBR	15.674	0.0285714	15.6537	15.6537
21	B9	W1118(gut, 12 hr)-R3	Rp49	FAC (+iron, 1 mM)	SYBR	15.621
22
23
24
25	C1	W1118(gut, 12 hr)-R1	galla-1	BPS (-iron, 120 uM)	SYBR	22.513
26	C2	W1118(gut, 12 hr)-R1	galla-1	BPS (-iron, 120 uM)	SYBR	22.532	0.0160927	22.53	22.53	6.86867
27	C3	W1118(gut, 12 hr)-R1	galla-1	BPS (-iron, 120 uM)	SYBR	22.545
28	C4	W1118(gut, 12 hr)-R2	galla-1	BPS (-iron, 120 uM)	SYBR	22.554
29	C5	W1118(gut, 12 hr)-R2	galla-1	BPS (-iron, 120 uM)	SYBR	22.567	0.0198574	22.5713	22.5713	6.945
30	C6	W1118(gut, 12 hr)-R2	galla-1	BPS (-iron, 120 uM)	SYBR	22.593
31	C7	W1118(gut, 12 hr)-R3	galla-1	BPS (-iron, 120 uM)	SYBR	22.577
32	C8	W1118(gut, 12 hr)-R3	galla-1	BPS (-iron, 120 uM)	SYBR	22.546	0.0155243	22.562	22.562	6.914
33	C9	W1118(gut, 12 hr)-R3	galla-1	BPS (-iron, 120 uM)	SYBR	22.563
34
35
36
37	D1	W1118(gut, 12 hr)-R1	galla-1	FAC (+iron, 1 mM)	SYBR	24.089					ddCT:S1	ddCT:S2	ddCT:S3	ddCT:S4	ddCT final rp49	SE rp49	linear FC	SE	SE
38	D2	W1118(gut, 12 hr)-R1	galla-1	FAC (+iron, 1 mM)	SYBR	24.062	0.0456323	24.0503	24.0503	8.36967	1.501	1.42467	1.45567						0.00355773	0.353309	0.372506	0.364587
39	D3	W1118(gut, 12 hr)-R1	galla-1	FAC (+iron, 1 mM)	SYBR	24									1.493	0.0144595	2.81474	0.0175755	SD	0.3379	0.35626	0.348686
40	D4	W1118(gut, 12 hr)-R2	galla-1	FAC (+iron, 1 mM)	SYBR	24.06													0.0106732	0.345239	0.363997	0.356259
41	D5	W1118(gut, 12 hr)-R2	galla-1	FAC (+iron, 1 mM)	SYBR	24.043	0.0254231	24.0653	24.0653	8.434	1.56533	1.489	1.52
42	D6	W1118(gut, 12 hr)-R2	galla-1	FAC (+iron, 1 mM)	SYBR	24.093
43	D7	W1118(gut, 12 hr)-R3	galla-1	FAC (+iron, 1 mM)	SYBR	24.062
44	D8	W1118(gut, 12 hr)-R3	galla-1	FAC (+iron, 1 mM)	SYBR	24.067	0.0137957	24.0567	24.0567	8.403	1.53433	1.458	1.489					ddCT	FC	Diff
45	D9	W1118(gut, 12 hr)-R3	galla-1	FAC (+iron, 1 mM)	SYBR	24.041											Confidence	0.0283401	2.81474
46																	lower FC	1.52134	2.87057	0.055839
47																	upper FC	1.46466	2.75998	0.0547528
48
																	ttest	8.42485e-07

## Sheet: 16hr
row	Well	Sample Name	Target Name	Task	Reporter	Cт	SD	Cт uncorrected	Cт corrected	dCT
1	A1	W1118(gut, 16 hr)-R1	Rp49	BPS (-iron, 120 uM)	SYBR	15.919
2	A2	W1118(gut, 16 hr)-R1	Rp49	BPS (-iron, 120 uM)	SYBR	15.925	0.014177	15.93	15.93
3	A3	W1118(gut, 16 hr)-R1	Rp49	BPS (-iron, 120 uM)	SYBR	15.946
4	A4	W1118(gut, 16 hr)-R2	Rp49	BPS (-iron, 120 uM)	SYBR	15.898
5	A5	W1118(gut, 16 hr)-R2	Rp49	BPS (-iron, 120 uM)	SYBR	15.934	0.0210791	15.9223	15.9223
6	A6	W1118(gut, 16 hr)-R2	Rp49	BPS (-iron, 120 uM)	SYBR	15.935
7	A7	W1118(gut, 16 hr)-R3	Rp49	BPS (-iron, 120 uM)	SYBR	15.91
8	A8	W1118(gut, 16 hr)-R3	Rp49	BPS (-iron, 120 uM)	SYBR	15.932	0.0172435	15.9287	15.9287
9	A9	W1118(gut, 16 hr)-R3	Rp49	BPS (-iron, 120 uM)	SYBR	15.944
10
11
12
13	B1	W1118(gut, 16 hr)-R1	Rp49	FAC (+iron, 1 mM)	SYBR	15.938
14	B2	W1118(gut, 16 hr)-R1	Rp49	FAC (+iron, 1 mM)	SYBR	15.967	0.0176731	15.9467	15.9467
15	B3	W1118(gut, 16 hr)-R1	Rp49	FAC (+iron, 1 mM)	SYBR	15.935
16	B4	W1118(gut, 16 hr)-R2	Rp49	FAC (+iron, 1 mM)	SYBR	15.938
17	B5	W1118(gut, 16 hr)-R2	Rp49	FAC (+iron, 1 mM)	SYBR	15.961	0.0120971	15.9473	15.9473
18	B6	W1118(gut, 16 hr)-R2	Rp49	FAC (+iron, 1 mM)	SYBR	15.943
19	B7	W1118(gut, 16 hr)-R3	Rp49	FAC (+iron, 1 mM)	SYBR	15.919
20	B8	W1118(gut, 16 hr)-R3	Rp49	FAC (+iron, 1 mM)	SYBR	15.923	0.00305581	15.9223	15.9223
21	B9	W1118(gut, 16 hr)-R3	Rp49	FAC (+iron, 1 mM)	SYBR	15.925
22
23
24
25	C1	W1118(gut, 16 hr)-R1	galla-1	BPS (-iron, 120 uM)	SYBR	23.011
26	C2	W1118(gut, 16 hr)-R1	galla-1	BPS (-iron, 120 uM)	SYBR	23.071	0.0340781	23.0503	23.0503	7.12033
27	C3	W1118(gut, 16 hr)-R1	galla-1	BPS (-iron, 120 uM)	SYBR	23.069
28	C4	W1118(gut, 16 hr)-R2	galla-1	BPS (-iron, 120 uM)	SYBR	23.089
29	C5	W1118(gut, 16 hr)-R2	galla-1	BPS (-iron, 120 uM)	SYBR	23.089	0.0213616	23.0767	23.0767	7.15433
30	C6	W1118(gut, 16 hr)-R2	galla-1	BPS (-iron, 120 uM)	SYBR	23.052
31	C7	W1118(gut, 16 hr)-R3	galla-1	BPS (-iron, 120 uM)	SYBR	23.026
32	C8	W1118(gut, 16 hr)-R3	galla-1	BPS (-iron, 120 uM)	SYBR	23.086	0.0301994	23.054	23.054	7.12533
33	C9	W1118(gut, 16 hr)-R3	galla-1	BPS (-iron, 120 uM)	SYBR	23.05
34
35
36
37	D1	W1118(gut, 16 hr)-R1	galla-1	FAC (+iron, 1 mM)	SYBR	23.851					ddCT:S1	ddCT:S2	ddCT:S3	ddCT:S4	ddCT final rp49	SE rp49	linear FC	SE	SE
38	D2	W1118(gut, 16 hr)-R1	galla-1	FAC (+iron, 1 mM)	SYBR	23.861	0.0717656	23.8973	23.8973	7.95067	0.830334	0.796333	0.825334						0.0129541	0.562399	0.575811	0.564352
39	D3	W1118(gut, 16 hr)-R1	galla-1	FAC (+iron, 1 mM)	SYBR	23.98									0.850478	0.0341769	1.8031	0.0322729	SD	0.587774	0.601791	0.589814
40	D4	W1118(gut, 16 hr)-R2	galla-1	FAC (+iron, 1 mM)	SYBR	23.82													0.0388623	0.502281	0.514259	0.504025
41	D5	W1118(gut, 16 hr)-R2	galla-1	FAC (+iron, 1 mM)	SYBR	23.826	0.0198583	23.8343	23.8343	7.887	0.766667	0.732666	0.761667
42	D6	W1118(gut, 16 hr)-R2	galla-1	FAC (+iron, 1 mM)	SYBR	23.857
43	D7	W1118(gut, 16 hr)-R3	galla-1	FAC (+iron, 1 mM)	SYBR	24.039
44	D8	W1118(gut, 16 hr)-R3	galla-1	FAC (+iron, 1 mM)	SYBR	24.0173	0.0175311	24.0361	24.0361	8.11377	0.993434	0.959434	0.988434					ddCT	FC	Diff
45	D9	W1118(gut, 16 hr)-R3	galla-1	FAC (+iron, 1 mM)	SYBR	24.052											Confidence	0.0669855	1.8031
46																	lower FC	0.917464	1.88879	0.0856934
47																	upper FC	0.783493	1.72129	0.0818055
48
																	ttest	0.000239925
