# Supplementary material for: New molecular components of high and low affinity iron import systems in Drosophila
Source: Nat Commun. 2025 Jul 1;16:5662. doi: 10.1038/s41467-025-60758-6 (PMC12218971; doi:10.1038/s41467-025-60758-6)
Supplement: Supplementary file 10 — Source Data [file 41467_2025_60758_MOESM10_ESM.zip › Source Data files_Soltani et al/Fig. 4-H.xlsx]

## Sheet: Fire in Fire-like-IR
row	Well	Sample Name	Target Name	Task	Reporter	Cт	SD	Cт uncorrected	Cт corrected	dCT
1	A1	Tub>W1118-R1	Rp49	UNKNOWN	SYBR	17.2001
2	A2	Tub>W1118-R1	Rp49	UNKNOWN	SYBR	17.6326	0.226794	17.4558	17.4558
3	A3	Tub>W1118-R1	Rp49	UNKNOWN	SYBR	17.5348
4	A4	Tub>W1118-R2	Rp49	UNKNOWN	SYBR	17.7492
5	A5	Tub>W1118-R2	Rp49	UNKNOWN	SYBR	17.2083	0.399483	17.6485	17.6485
6	A6	Tub>W1118-R2	Rp49	UNKNOWN	SYBR	17.988
7	A7	Tub>W1118-R3	Rp49	UNKNOWN	SYBR	17.9442
8	A8	Tub>W1118-R3	Rp49	UNKNOWN	SYBR	17.9678	0.0280383	17.9707	17.9707
9	A9	Tub>W1118-R3	Rp49	UNKNOWN	SYBR	18
10
11
12
13	B1	Tub>Fire-like-RNAi-R1	Rp49	UNKNOWN	SYBR	17.1699
14	B2	Tub>Fire-like-RNAi-R1	Rp49	UNKNOWN	SYBR	17.2575	0.13384	17.1407	17.1407
15	B3	Tub>Fire-like-RNAi-R1	Rp49	UNKNOWN	SYBR	16.9947
16	B4	Tub>Fire-like-RNAi-R2	Rp49	UNKNOWN	SYBR	17.0253
17	B5	Tub>Fire-like-RNAi-R2	Rp49	UNKNOWN	SYBR	17.1994	0.170459	17.197	17.197
18	B6	Tub>Fire-like-RNAi-R2	Rp49	UNKNOWN	SYBR	17.3662
19	B7	Tub>Fire-like-RNAi-R3	Rp49	UNKNOWN	SYBR	17.5269
20	B8	Tub>Fire-like-RNAi-R3	Rp49	UNKNOWN	SYBR	17.5141	0.069184	17.5603	17.5603
21	B9	Tub>Fire-like-RNAi-R3	Rp49	UNKNOWN	SYBR	17.6398
22
23
24
25	C1	Tub>W1118-R1	Fire	UNKNOWN	SYBR	26.9149
26	C2	Tub>W1118-R1	Fire	UNKNOWN	SYBR	26.7782	0.0814183	26.872	26.872	9.41622
27	C3	Tub>W1118-R1	Fire	UNKNOWN	SYBR	26.9231
28	C4	Tub>W1118-R2	Fire	UNKNOWN	SYBR	26.2431
29	C5	Tub>W1118-R2	Fire	UNKNOWN	SYBR	26.1584	0.0947475	26.1518	26.1518	8.50336
30	C6	Tub>W1118-R2	Fire	UNKNOWN	SYBR	26.054
31	C7	Tub>W1118-R3	Fire	UNKNOWN	SYBR	26.9073
32	C8	Tub>W1118-R3	Fire	UNKNOWN	SYBR	26.9598	0.0709669	26.8955	26.8955	8.92482
33	C9	Tub>W1118-R3	Fire	UNKNOWN	SYBR	26.8194
34
35
36
37	D1	Tub>Fire-like-RNAi-R1	Fire	UNKNOWN	SYBR	25.0245					ddCT:S1	ddCT:S2	ddCT:S3	ddCT final rp49	SE rp49	linear FC	SE	SE
38	D2	Tub>Fire-like-RNAi-R1	Fire	UNKNOWN	SYBR	25.1552	0.0664799	25.0969	25.0969	7.9562	-1.46002	-0.54716	-0.96862					0.191853	2.75112	1.46121	1.95697
39	D3	Tub>Fire-like-RNAi-R1	Fire	UNKNOWN	SYBR	25.111								-0.990649	0.134481	1.98708	0.133996	SD	2.92637	1.55429	2.08163
40	D4	Tub>Fire-like-RNAi-R2	Fire	UNKNOWN	SYBR	25.0036												0.575559	2.57947	1.37004	1.83486
41	D5	Tub>Fire-like-RNAi-R2	Fire	UNKNOWN	SYBR	25.0422	0.0738952	25.0641	25.0641	7.86711	-1.54911	-0.636255	-1.05771
42	D6	Tub>Fire-like-RNAi-R2	Fire	UNKNOWN	SYBR	25.1465
43	D7	Tub>Fire-like-RNAi-R3	Fire	UNKNOWN	SYBR	25.4725
44	D8	Tub>Fire-like-RNAi-R3	Fire	UNKNOWN	SYBR	25.5975	0.143304	25.6095	25.6095	8.04915	-1.36707	-0.454214	-0.875674				ddCT	FC	Diff
45	D9	Tub>Fire-like-RNAi-R3	Fire	UNKNOWN	SYBR	25.7584										Confidence	0.263578	1.98708
46																lower FC	-0.727071	1.65528	0.331803
47																upper FC	-1.25423	2.38539	0.398314
48
																ttest	0.0211439

## Sheet: Fire in Fire-IR
row	Well	Sample Name	Target Name	Task	Reporter	Cт	SD	Cт uncorrected	Cт corrected	dCT
1	A1	Tub>W1118-R1	Rp49	UNKNOWN	SYBR	17.2001
2	A2	Tub>W1118-R1	Rp49	UNKNOWN	SYBR	17.6326	0.226794	17.4558	17.4558
3	A3	Tub>W1118-R1	Rp49	UNKNOWN	SYBR	17.5348
4	A4	Tub>W1118-R2	Rp49	UNKNOWN	SYBR	17.7492
5	A5	Tub>W1118-R2	Rp49	UNKNOWN	SYBR	17.2083	0.399483	17.6485	17.6485
6	A6	Tub>W1118-R2	Rp49	UNKNOWN	SYBR	17.988
7	A7	Tub>W1118-R3	Rp49	UNKNOWN	SYBR	17.9442
8	A8	Tub>W1118-R3	Rp49	UNKNOWN	SYBR	17.9678	0.0280383	17.9707	17.9707
9	A9	Tub>W1118-R3	Rp49	UNKNOWN	SYBR	18
10
11
12
13	B1	Tub>fire-RNAi-R1	Rp49	UNKNOWN	SYBR	16.7638
14	B2	Tub>fire-RNAi-R1	Rp49	UNKNOWN	SYBR	15.8998	0.454525	16.4134	16.4134
15	B3	Tub>fire-RNAi-R1	Rp49	UNKNOWN	SYBR	16.5766
16	B4	Tub>fire-RNAi-R2	Rp49	UNKNOWN	SYBR	15.9451
17	B5	Tub>fire-RNAi-R2	Rp49	UNKNOWN	SYBR	15.9467	0.0273563	15.9301	15.9301
18	B6	Tub>fire-RNAi-R2	Rp49	UNKNOWN	SYBR	15.8986
19	B7	Tub>fire-RNAi-R3	Rp49	UNKNOWN	SYBR	16.5388
20	B8	Tub>fire-RNAi-R3	Rp49	UNKNOWN	SYBR	16.4902	0.0694469	16.4769	16.4769
21	B9	Tub>fire-RNAi-R3	Rp49	UNKNOWN	SYBR	16.4018
22
23
24
25	C1	Tub>W1118-R1	Fire	UNKNOWN	SYBR	26.9149
26	C2	Tub>W1118-R1	Fire	UNKNOWN	SYBR	26.7782	0.0814183	26.872	26.872	9.41622
27	C3	Tub>W1118-R1	Fire	UNKNOWN	SYBR	26.9231
28	C4	Tub>W1118-R2	Fire	UNKNOWN	SYBR	26.2431
29	C5	Tub>W1118-R2	Fire	UNKNOWN	SYBR	26.1584	0.0947475	26.1518	26.1518	8.50336
30	C6	Tub>W1118-R2	Fire	UNKNOWN	SYBR	26.054
31	C7	Tub>W1118-R3	Fire	UNKNOWN	SYBR	26.9073
32	C8	Tub>W1118-R3	Fire	UNKNOWN	SYBR	26.9598	0.0709669	26.8955	26.8955	8.92482
33	C9	Tub>W1118-R3	Fire	UNKNOWN	SYBR	26.8194
34
35
36
37	D1	Tub>fire-RNAi-R1	Fire	UNKNOWN	SYBR	27.3064					ddCT:S1	ddCT:S2	ddCT:S3	ddCT final rp49	SE rp49	linear FC	SE	SE
38	D2	Tub>fire-RNAi-R1	Fire	UNKNOWN	SYBR	27.4159	0.0550746	27.3575	27.3575	10.9441	1.5279	2.44076	2.0193					0.025117	0.346781	0.184187	0.246678
39	D3	Tub>fire-RNAi-R1	Fire	UNKNOWN	SYBR	27.3503								2.40258	0.179767	0.189127	0.0606717	SD	0.193116	0.10257	0.13737
40	D4	Tub>fire-RNAi-R2	Fire	UNKNOWN	SYBR	27.5585												0.075351	0.267367	0.142007	0.190187
41	D5	Tub>fire-RNAi-R2	Fire	UNKNOWN	SYBR	27.8138	0.139613	27.7188	27.7188	11.7887	2.37246	3.28532	2.86386
42	D6	Tub>fire-RNAi-R2	Fire	UNKNOWN	SYBR	27.7841
43	D7	Tub>fire-RNAi-R3	Fire	UNKNOWN	SYBR	27.6345
44	D8	Tub>fire-RNAi-R3	Fire	UNKNOWN	SYBR	27.847	0.143286	27.7963	27.7963	11.3193	1.90311	2.81597	2.39451				ddCT	FC	Diff
45	D9	Tub>fire-RNAi-R3	Fire	UNKNOWN	SYBR	27.9073										Confidence	0.352337	0.189127
46																lower FC	2.75491	0.148146	0.040981
47																upper FC	2.05024	0.241444	0.0523175
48
																ttest	0.00260733

## Sheet: Fire-like in Fire-IR
row	Well	Sample Name	Target Name	Task	Reporter	Cт	SD	Cт uncorrected	Cт corrected	dCT
1	A1	Tub>W1118-R1	Rp49	UNKNOWN	SYBR	17.2001
2	A2	Tub>W1118-R1	Rp49	UNKNOWN	SYBR	17.6326	0.226794	17.4558	17.4558
3	A3	Tub>W1118-R1	Rp49	UNKNOWN	SYBR	17.5348
4	A4	Tub>W1118-R2	Rp49	UNKNOWN	SYBR	17.7492
5	A5	Tub>W1118-R2	Rp49	UNKNOWN	SYBR	17.2083	0.399483	17.6485	17.6485
6	A6	Tub>W1118-R2	Rp49	UNKNOWN	SYBR	17.988
7	A7	Tub>W1118-R3	Rp49	UNKNOWN	SYBR	17.9442
8	A8	Tub>W1118-R3	Rp49	UNKNOWN	SYBR	17.9678	0.0280383	17.9707	17.9707
9	A9	Tub>W1118-R3	Rp49	UNKNOWN	SYBR	18
10
11
12
13	B1	Tub>fire-RNAi-R1	Rp49	UNKNOWN	SYBR	16.9638
14	B2	Tub>fire-RNAi-R1	Rp49	UNKNOWN	SYBR	15.9698	0.577608	16.6368	16.6368
15	B3	Tub>fire-RNAi-R1	Rp49	UNKNOWN	SYBR	16.9766
16	B4	Tub>fire-RNAi-R2	Rp49	UNKNOWN	SYBR	15.9451
17	B5	Tub>fire-RNAi-R2	Rp49	UNKNOWN	SYBR	15.9467	0.0273563	15.9301	15.9301
18	B6	Tub>fire-RNAi-R2	Rp49	UNKNOWN	SYBR	15.8986
19	B7	Tub>fire-RNAi-R3	Rp49	UNKNOWN	SYBR	16.5388
20	B8	Tub>fire-RNAi-R3	Rp49	UNKNOWN	SYBR	16.4902	0.0694469	16.4769	16.4769
21	B9	Tub>fire-RNAi-R3	Rp49	UNKNOWN	SYBR	16.4018
22
23
24
25	C1	Tub>W1118-R1	CG13077	UNKNOWN	SYBR	26.9149
26	C2	Tub>W1118-R1	CG13077	UNKNOWN	SYBR	26.7782	0.0814183	26.872	26.872	9.41622
27	C3	Tub>W1118-R1	CG13077	UNKNOWN	SYBR	26.9231
28	C4	Tub>W1118-R2	CG13077	UNKNOWN	SYBR	26.2431
29	C5	Tub>W1118-R2	CG13077	UNKNOWN	SYBR	26.1584	0.0947475	26.1518	26.1518	8.50336
30	C6	Tub>W1118-R2	CG13077	UNKNOWN	SYBR	26.054
31	C7	Tub>W1118-R3	CG13077	UNKNOWN	SYBR	26.9073
32	C8	Tub>W1118-R3	CG13077	UNKNOWN	SYBR	26.9598	0.0709669	26.8955	26.8955	8.92482
33	C9	Tub>W1118-R3	CG13077	UNKNOWN	SYBR	26.8194
34
35
36
37	D1	Tub>fire-RNAi-R1	CG13077	UNKNOWN	SYBR	22.8133					ddCT:S1	ddCT:S2	ddCT:S3	ddCT final rp49	SE rp49	linear FC	SE	SE
38	D2	Tub>fire-RNAi-R1	CG13077	UNKNOWN	SYBR	22.8727	0.0667085	22.8085	22.8085	6.17175	-3.24447	-2.33161	-2.75307					0.799231	9.47724	5.03366	6.74149
39	D3	Tub>fire-RNAi-R1	CG13077	UNKNOWN	SYBR	22.7395								-2.52744	0.195076	5.76548	0.367816	SD	5.35999	2.84686	3.81275
40	D4	Tub>fire-RNAi-R2	CG13077	UNKNOWN	SYBR	22.9289												2.39769	9.98581	5.30378	7.10326
41	D5	Tub>fire-RNAi-R2	CG13077	UNKNOWN	SYBR	22.9607	0.0391275	22.9241	22.9241	6.99399	-2.42223	-1.50937	-1.93083
42	D6	Tub>fire-RNAi-R2	CG13077	UNKNOWN	SYBR	22.8829
43	D7	Tub>fire-RNAi-R3	CG13077	UNKNOWN	SYBR	22.786
44	D8	Tub>fire-RNAi-R3	CG13077	UNKNOWN	SYBR	22.4264	0.188621	22.5733	22.5733	6.09634	-3.31988	-2.40702	-2.82848				ddCT	FC	Diff
45	D9	Tub>fire-RNAi-R3	CG13077	UNKNOWN	SYBR	22.5074										Confidence	0.382343	5.76548
46																lower FC	-2.1451	4.42322	1.34226
47																upper FC	-2.90978	7.51505	1.74957
48
																ttest	0.00292645

## Sheet: Fire-like in Fire-like-IR
row	Well	Sample Name	Target Name	Task	Reporter	Cт	SD	Cт uncorrected	Cт corrected	dCT
1	A1	Tub>W1118-R1	Rp49	UNKNOWN	SYBR	17.2001
2	A2	Tub>W1118-R1	Rp49	UNKNOWN	SYBR	17.6326	0.226794	17.4558	17.4558
3	A3	Tub>W1118-R1	Rp49	UNKNOWN	SYBR	17.5348
4	A4	Tub>W1118-R2	Rp49	UNKNOWN	SYBR	17.7492
5	A5	Tub>W1118-R2	Rp49	UNKNOWN	SYBR	17.2083	0.399483	17.6485	17.6485
6	A6	Tub>W1118-R2	Rp49	UNKNOWN	SYBR	17.988
7	A7	Tub>W1118-R3	Rp49	UNKNOWN	SYBR	17.9442
8	A8	Tub>W1118-R3	Rp49	UNKNOWN	SYBR	17.9678	0.0280383	17.9707	17.9707
9	A9	Tub>W1118-R3	Rp49	UNKNOWN	SYBR	18
10
11
12
13	B1	Tub>Fire-like-RNAi-R1	Rp49	UNKNOWN	SYBR	17.1699
14	B2	Tub>Fire-like-RNAi-R1	Rp49	UNKNOWN	SYBR	17.2575	0.13384	17.1407	17.1407
15	B3	Tub>Fire-like-RNAi-R1	Rp49	UNKNOWN	SYBR	16.9947
16	B4	Tub>Fire-like-RNAi-R2	Rp49	UNKNOWN	SYBR	17.0253
17	B5	Tub>Fire-like-RNAi-R2	Rp49	UNKNOWN	SYBR	17.1994	0.170459	17.197	17.197
18	B6	Tub>Fire-like-RNAi-R2	Rp49	UNKNOWN	SYBR	17.3662
19	B7	Tub>Fire-like-RNAi-R3	Rp49	UNKNOWN	SYBR	17.5269
20	B8	Tub>Fire-like-RNAi-R3	Rp49	UNKNOWN	SYBR	17.5141	0.069184	17.5603	17.5603
21	B9	Tub>Fire-like-RNAi-R3	Rp49	UNKNOWN	SYBR	17.6398
22
23
24
25	C1	Tub>W1118-R1	CG13077	UNKNOWN	SYBR	23.5551
26	C2	Tub>W1118-R1	CG13077	UNKNOWN	SYBR	23.5103	0.0288112	23.5432	23.5432	6.08737
27	C3	Tub>W1118-R1	CG13077	UNKNOWN	SYBR	23.5641
28	C4	Tub>W1118-R2	CG13077	UNKNOWN	SYBR	22.9389
29	C5	Tub>W1118-R2	CG13077	UNKNOWN	SYBR	22.9066	0.0605974	22.889	22.889	5.24056
30	C6	Tub>W1118-R2	CG13077	UNKNOWN	SYBR	22.8216
31	C7	Tub>W1118-R3	CG13077	UNKNOWN	SYBR	23.7586
32	C8	Tub>W1118-R3	CG13077	UNKNOWN	SYBR	23.8489	0.0820612	23.8433	23.8433	5.87268
33	C9	Tub>W1118-R3	CG13077	UNKNOWN	SYBR	23.9225
34
35
36
37	D1	Tub>Fire-like-RNAi-R1	CG13077	UNKNOWN	SYBR	24.3423					ddCT:S1	ddCT:S2	ddCT:S3	ddCT final rp49	SE rp49	linear FC	SE	SE
38	D2	Tub>Fire-like-RNAi-R1	CG13077	UNKNOWN	SYBR	24.3076	0.102487	24.3833	24.3833	7.24261	1.15524	2.00206	1.36993					0.0292346	0.44899	0.249644	0.386909
39	D3	Tub>Fire-like-RNAi-R1	CG13077	UNKNOWN	SYBR	24.4999								1.66763	0.13823	0.31477	0.0567989	SD	0.416369	0.231506	0.358799
40	D4	Tub>Fire-like-RNAi-R2	CG13077	UNKNOWN	SYBR	24.4007												0.0877037	0.348183	0.193594	0.300041
41	D5	Tub>Fire-like-RNAi-R2	CG13077	UNKNOWN	SYBR	24.5973	0.13031	24.5484	24.5484	7.35143	1.26407	2.11088	1.47875
42	D6	Tub>Fire-like-RNAi-R2	CG13077	UNKNOWN	SYBR	24.6472
43	D7	Tub>Fire-like-RNAi-R3	CG13077	UNKNOWN	SYBR	25.0993
44	D8	Tub>Fire-like-RNAi-R3	CG13077	UNKNOWN	SYBR	25.1045	0.117624	25.1698	25.1698	7.60945	1.52208	2.36889	1.73677				ddCT	FC	Diff
45	D9	Tub>Fire-like-RNAi-R3	CG13077	UNKNOWN	SYBR	25.3055										Confidence	0.270926	0.31477
46																lower FC	1.93856	0.260877	0.0538926
47																upper FC	1.3967	0.379796	0.0650259
48
																ttest	0.00380737
