# Supplementary material for: New molecular components of high and low affinity iron import systems in Drosophila
Source: Nat Commun. 2025 Jul 1;16:5662. doi: 10.1038/s41467-025-60758-6 (PMC12218971; doi:10.1038/s41467-025-60758-6)
Supplement: Supplementary file 10 — Source Data [file 41467_2025_60758_MOESM10_ESM.zip › Source Data files_Soltani et al/Fig. S4B_gut_Mvl.xlsx]

## Sheet: 4hr
row	Well	Sample Name	Target Name	Task	Reporter	Cт	SD	Cт uncorrected	Cт corrected	dCT
1	A1	W1118(gut, 4 hr)-R1	Rp49	BPS (-iron, 120 uM)	SYBR	16.006
2	A2	W1118(gut, 4 hr)-R1	Rp49	BPS (-iron, 120 uM)	SYBR	16.017	0.0105039	16.0167	16.0167
3	A3	W1118(gut, 4 hr)-R1	Rp49	BPS (-iron, 120 uM)	SYBR	16.027
4	A4	W1118(gut, 4 hr)-R2	Rp49	BPS (-iron, 120 uM)	SYBR	16.0201
5	A5	W1118(gut, 4 hr)-R2	Rp49	BPS (-iron, 120 uM)	SYBR	16.023	0.00405075	16.0194	16.0194
6	A6	W1118(gut, 4 hr)-R2	Rp49	BPS (-iron, 120 uM)	SYBR	16.015
7	A7	W1118(gut, 4 hr)-R3	Rp49	BPS (-iron, 120 uM)	SYBR	16.0693
8	A8	W1118(gut, 4 hr)-R3	Rp49	BPS (-iron, 120 uM)	SYBR	16.045	0.0126581	16.0551	16.0551
9	A9	W1118(gut, 4 hr)-R3	Rp49	BPS (-iron, 120 uM)	SYBR	16.051
10
11
12
13	B1	W1118(gut, 4 hr)-R1	Rp49	FAC (+iron, 1 mM)	SYBR	16.092
14	B2	W1118(gut, 4 hr)-R1	Rp49	FAC (+iron, 1 mM)	SYBR	16.049	0.0226782	16.0663	16.0663
15	B3	W1118(gut, 4 hr)-R1	Rp49	FAC (+iron, 1 mM)	SYBR	16.058
16	B4	W1118(gut, 4 hr)-R2	Rp49	FAC (+iron, 1 mM)	SYBR	16.0684
17	B5	W1118(gut, 4 hr)-R2	Rp49	FAC (+iron, 1 mM)	SYBR	16.0598	0.0109806	16.0699	16.0699
18	B6	W1118(gut, 4 hr)-R2	Rp49	FAC (+iron, 1 mM)	SYBR	16.0816
19	B7	W1118(gut, 4 hr)-R3	Rp49	FAC (+iron, 1 mM)	SYBR	16.078
20	B8	W1118(gut, 4 hr)-R3	Rp49	FAC (+iron, 1 mM)	SYBR	16.0509	0.0144213	16.0673	16.0673
21	B9	W1118(gut, 4 hr)-R3	Rp49	FAC (+iron, 1 mM)	SYBR	16.073
22
23
24
25	C1	W1118(gut, 4 hr)-R1	Mvl	BPS (-iron, 120 uM)	SYBR	23.122
26	C2	W1118(gut, 4 hr)-R1	Mvl	BPS (-iron, 120 uM)	SYBR	23.102	0.0416334	23.1353	23.1353	7.11867
27	C3	W1118(gut, 4 hr)-R1	Mvl	BPS (-iron, 120 uM)	SYBR	23.182
28	C4	W1118(gut, 4 hr)-R2	Mvl	BPS (-iron, 120 uM)	SYBR	23.119
29	C5	W1118(gut, 4 hr)-R2	Mvl	BPS (-iron, 120 uM)	SYBR	23.154	0.0180283	23.134	23.134	7.11463
30	C6	W1118(gut, 4 hr)-R2	Mvl	BPS (-iron, 120 uM)	SYBR	23.129
31	C7	W1118(gut, 4 hr)-R3	Mvl	BPS (-iron, 120 uM)	SYBR	23.145
32	C8	W1118(gut, 4 hr)-R3	Mvl	BPS (-iron, 120 uM)	SYBR	23.17	0.0220677	23.168	23.168	7.1129
33	C9	W1118(gut, 4 hr)-R3	Mvl	BPS (-iron, 120 uM)	SYBR	23.189
34
35
36
37	D1	W1118(gut, 4 hr)-R1	Mvl	FAC (+iron, 1 mM)	SYBR	22.2703					ddCT:S1	ddCT:S2	ddCT:S3	ddCT:S4	ddCT final rp49	SE rp49	linear FC	SE	SE
38	D2	W1118(gut, 4 hr)-R1	Mvl	FAC (+iron, 1 mM)	SYBR	22.216	0.0294699	22.2498	22.2498	6.18343	-0.935233	-0.9312	-0.929467						0.00215411	1.9122	1.90686	1.90457
39	D3	W1118(gut, 4 hr)-R1	Mvl	FAC (+iron, 1 mM)	SYBR	22.263									-0.928111	0.00163394	1.90278	0.00158935	SD	1.90915	1.90382	1.90154
40	D4	W1118(gut, 4 hr)-R2	Mvl	FAC (+iron, 1 mM)	SYBR	22.275													0.00646234	1.89996	1.89465	1.89238
41	D5	W1118(gut, 4 hr)-R2	Mvl	FAC (+iron, 1 mM)	SYBR	22.243	0.0170097	22.2557	22.2557	6.18573	-0.932933	-0.928899	-0.927166
42	D6	W1118(gut, 4 hr)-R2	Mvl	FAC (+iron, 1 mM)	SYBR	22.249
43	D7	W1118(gut, 4 hr)-R3	Mvl	FAC (+iron, 1 mM)	SYBR	22.27
44	D8	W1118(gut, 4 hr)-R3	Mvl	FAC (+iron, 1 mM)	SYBR	22.248	0.0111355	22.26	22.26	6.1927	-0.925966	-0.921933	-0.9202					ddCT	FC	Diff
45	D9	W1118(gut, 4 hr)-R3	Mvl	FAC (+iron, 1 mM)	SYBR	22.262											Confidence	0.00320247	1.90278
46																	lower FC	-0.924908	1.89856	0.00421908
47																	upper FC	-0.931313	1.90701	0.00422845
48
																	ttest	9.22108e-10

## Sheet: 8hr
row	Well	Sample Name	Target Name	Task	Reporter	Cт	SD	Cт uncorrected	Cт corrected	dCT
1	A1	W1118(gut, 8 hr)-R1	Rp49	BPS (-iron, 120 uM)	SYBR	15.636
2	A2	W1118(gut, 8 hr)-R1	Rp49	BPS (-iron, 120 uM)	SYBR	15.627	0.00550796	15.6333	15.6333
3	A3	W1118(gut, 8 hr)-R1	Rp49	BPS (-iron, 120 uM)	SYBR	15.637
4	A4	W1118(gut, 8 hr)-R2	Rp49	BPS (-iron, 120 uM)	SYBR	15.63
5	A5	W1118(gut, 8 hr)-R2	Rp49	BPS (-iron, 120 uM)	SYBR	15.6	0.0152752	15.6167	15.6167
6	A6	W1118(gut, 8 hr)-R2	Rp49	BPS (-iron, 120 uM)	SYBR	15.62
7	A7	W1118(gut, 8 hr)-R3	Rp49	BPS (-iron, 120 uM)	SYBR	15.61
8	A8	W1118(gut, 8 hr)-R3	Rp49	BPS (-iron, 120 uM)	SYBR	15.612	0.00986551	15.6167	15.6167
9	A9	W1118(gut, 8 hr)-R3	Rp49	BPS (-iron, 120 uM)	SYBR	15.628
10
11
12
13	B1	W1118(gut, 8 hr)-R1	Rp49	FAC (+iron, 1 mM)	SYBR	15.642
14	B2	W1118(gut, 8 hr)-R1	Rp49	FAC (+iron, 1 mM)	SYBR	15.638	0.0019998	15.64	15.64
15	B3	W1118(gut, 8 hr)-R1	Rp49	FAC (+iron, 1 mM)	SYBR	15.64
16	B4	W1118(gut, 8 hr)-R2	Rp49	FAC (+iron, 1 mM)	SYBR	15.628
17	B5	W1118(gut, 8 hr)-R2	Rp49	FAC (+iron, 1 mM)	SYBR	15.61	0.0117192	15.6233	15.6233
18	B6	W1118(gut, 8 hr)-R2	Rp49	FAC (+iron, 1 mM)	SYBR	15.632
19	B7	W1118(gut, 8 hr)-R3	Rp49	FAC (+iron, 1 mM)	SYBR	15.632
20	B8	W1118(gut, 8 hr)-R3	Rp49	FAC (+iron, 1 mM)	SYBR	15.613	0.00950472	15.6223	15.6223
21	B9	W1118(gut, 8 hr)-R3	Rp49	FAC (+iron, 1 mM)	SYBR	15.622
22
23
24
25	C1	W1118(gut, 8 hr)-R1	Mvl	BPS (-iron, 120 uM)	SYBR	22.956
26	C2	W1118(gut, 8 hr)-R1	Mvl	BPS (-iron, 120 uM)	SYBR	22.956	0.0282909	22.9397	22.9397	7.30633
27	C3	W1118(gut, 8 hr)-R1	Mvl	BPS (-iron, 120 uM)	SYBR	22.907
28	C4	W1118(gut, 8 hr)-R2	Mvl	BPS (-iron, 120 uM)	SYBR	22.907
29	C5	W1118(gut, 8 hr)-R2	Mvl	BPS (-iron, 120 uM)	SYBR	22.934	0.0428837	22.944	22.944	7.32733
30	C6	W1118(gut, 8 hr)-R2	Mvl	BPS (-iron, 120 uM)	SYBR	22.991
31	C7	W1118(gut, 8 hr)-R3	Mvl	BPS (-iron, 120 uM)	SYBR	22.923
32	C8	W1118(gut, 8 hr)-R3	Mvl	BPS (-iron, 120 uM)	SYBR	22.933	0.00499954	22.928	22.928	7.31133
33	C9	W1118(gut, 8 hr)-R3	Mvl	BPS (-iron, 120 uM)	SYBR	22.928
34
35
36
37	D1	W1118(gut, 8 hr)-R1	Mvl	FAC (+iron, 1 mM)	SYBR	22.434					ddCT:S1	ddCT:S2	ddCT:S3	ddCT:S4	ddCT final rp49	SE rp49	linear FC	SE	SE
38	D2	W1118(gut, 8 hr)-R1	Mvl	FAC (+iron, 1 mM)	SYBR	22.441	0.00854403	22.433	22.433	6.793	-0.513333	-0.534333	-0.518333						0.00589202	1.42734	1.44827	1.4323
39	D3	W1118(gut, 8 hr)-R1	Mvl	FAC (+iron, 1 mM)	SYBR	22.424									-0.502889	0.00598778	1.41705	0.0049657	SD	1.40509	1.4257	1.40997
40	D4	W1118(gut, 8 hr)-R2	Mvl	FAC (+iron, 1 mM)	SYBR	22.445													0.0176761	1.39346	1.41389	1.39829
41	D5	W1118(gut, 8 hr)-R2	Mvl	FAC (+iron, 1 mM)	SYBR	22.43	0.0079377	22.439	22.439	6.81567	-0.490667	-0.511667	-0.495667
42	D6	W1118(gut, 8 hr)-R2	Mvl	FAC (+iron, 1 mM)	SYBR	22.442
43	D7	W1118(gut, 8 hr)-R3	Mvl	FAC (+iron, 1 mM)	SYBR	22.416
44	D8	W1118(gut, 8 hr)-R3	Mvl	FAC (+iron, 1 mM)	SYBR	22.462	0.0298655	22.45	22.45	6.82767	-0.478667	-0.499667	-0.483667					ddCT	FC	Diff
45	D9	W1118(gut, 8 hr)-R3	Mvl	FAC (+iron, 1 mM)	SYBR	22.472											Confidence	0.0117358	1.41705
46																	lower FC	-0.491153	1.40557	0.0114804
47																	upper FC	-0.514625	1.42862	0.0115742
48
																	ttest	1.92223e-06

## Sheet: 12hr
row	Well	Sample Name	Target Name	Task	Reporter	Cт	SD	Cт uncorrected	Cт corrected	dCT
1	A1	W1118(gut, 12 hr)-R1	Rp49	BPS (-iron, 120 uM)	SYBR	15.654
2	A2	W1118(gut, 12 hr)-R1	Rp49	BPS (-iron, 120 uM)	SYBR	15.64	0.0257937	15.6613	15.6613
3	A3	W1118(gut, 12 hr)-R1	Rp49	BPS (-iron, 120 uM)	SYBR	15.69
4	A4	W1118(gut, 12 hr)-R2	Rp49	BPS (-iron, 120 uM)	SYBR	15.656
5	A5	W1118(gut, 12 hr)-R2	Rp49	BPS (-iron, 120 uM)	SYBR	15.607	0.0260834	15.6263	15.6263
6	A6	W1118(gut, 12 hr)-R2	Rp49	BPS (-iron, 120 uM)	SYBR	15.616
7	A7	W1118(gut, 12 hr)-R3	Rp49	BPS (-iron, 120 uM)	SYBR	15.647
8	A8	W1118(gut, 12 hr)-R3	Rp49	BPS (-iron, 120 uM)	SYBR	15.67	0.0215173	15.648	15.648
9	A9	W1118(gut, 12 hr)-R3	Rp49	BPS (-iron, 120 uM)	SYBR	15.627
10
11
12
13	B1	W1118(gut, 12 hr)-R1	Rp49	FAC (+iron, 1 mM)	SYBR	15.672
14	B2	W1118(gut, 12 hr)-R1	Rp49	FAC (+iron, 1 mM)	SYBR	15.68	0.00902229	15.6807	15.6807
15	B3	W1118(gut, 12 hr)-R1	Rp49	FAC (+iron, 1 mM)	SYBR	15.69
16	B4	W1118(gut, 12 hr)-R2	Rp49	FAC (+iron, 1 mM)	SYBR	15.657
17	B5	W1118(gut, 12 hr)-R2	Rp49	FAC (+iron, 1 mM)	SYBR	15.63	0.0250265	15.6313	15.6313
18	B6	W1118(gut, 12 hr)-R2	Rp49	FAC (+iron, 1 mM)	SYBR	15.607
19	B7	W1118(gut, 12 hr)-R3	Rp49	FAC (+iron, 1 mM)	SYBR	15.666
20	B8	W1118(gut, 12 hr)-R3	Rp49	FAC (+iron, 1 mM)	SYBR	15.674	0.0285714	15.6537	15.6537
21	B9	W1118(gut, 12 hr)-R3	Rp49	FAC (+iron, 1 mM)	SYBR	15.621
22
23
24
25	C1	W1118(gut, 12 hr)-R1	Mvl	BPS (-iron, 120 uM)	SYBR	22.512
26	C2	W1118(gut, 12 hr)-R1	Mvl	BPS (-iron, 120 uM)	SYBR	22.536	0.0205996	22.5337	22.5337	6.87233
27	C3	W1118(gut, 12 hr)-R1	Mvl	BPS (-iron, 120 uM)	SYBR	22.553
28	C4	W1118(gut, 12 hr)-R2	Mvl	BPS (-iron, 120 uM)	SYBR	22.395
29	C5	W1118(gut, 12 hr)-R2	Mvl	BPS (-iron, 120 uM)	SYBR	22.424	0.0310211	22.4253	22.4253	6.799
30	C6	W1118(gut, 12 hr)-R2	Mvl	BPS (-iron, 120 uM)	SYBR	22.457
31	C7	W1118(gut, 12 hr)-R3	Mvl	BPS (-iron, 120 uM)	SYBR	22.446
32	C8	W1118(gut, 12 hr)-R3	Mvl	BPS (-iron, 120 uM)	SYBR	22.445	0.0181927	22.456	22.456	6.808
33	C9	W1118(gut, 12 hr)-R3	Mvl	BPS (-iron, 120 uM)	SYBR	22.477
34
35
36
37	D1	W1118(gut, 12 hr)-R1	Mvl	FAC (+iron, 1 mM)	SYBR	22.439					ddCT:S1	ddCT:S2	ddCT:S3	ddCT:S4	ddCT final rp49	SE rp49	linear FC	SE	SE
38	D2	W1118(gut, 12 hr)-R1	Mvl	FAC (+iron, 1 mM)	SYBR	22.429	0.00950355	22.4387	22.4387	6.758	-0.114333	-0.040999	-0.0499997						0.00952332	1.08247	1.02883	1.03526
39	D3	W1118(gut, 12 hr)-R1	Mvl	FAC (+iron, 1 mM)	SYBR	22.448									-0.0536666	0.01317	1.0379	0.00930065	SD	1.05287	1.00069	1.00696
40	D4	W1118(gut, 12 hr)-R2	Mvl	FAC (+iron, 1 mM)	SYBR	22.453													0.02857	1.07923	1.02574	1.03216
41	D5	W1118(gut, 12 hr)-R2	Mvl	FAC (+iron, 1 mM)	SYBR	22.408	0.02259	22.4293	22.4293	6.798	-0.0743341	-0.00100037	-0.0100011
42	D6	W1118(gut, 12 hr)-R2	Mvl	FAC (+iron, 1 mM)	SYBR	22.427
43	D7	W1118(gut, 12 hr)-R3	Mvl	FAC (+iron, 1 mM)	SYBR	22.423
44	D8	W1118(gut, 12 hr)-R3	Mvl	FAC (+iron, 1 mM)	SYBR	22.408	0.00755013	22.416	22.416	6.76233	-0.11	-0.0366659	-0.0456666					ddCT	FC	Diff
45	D9	W1118(gut, 12 hr)-R3	Mvl	FAC (+iron, 1 mM)	SYBR	22.417											Confidence	0.0258127	1.0379
46																	lower FC	-0.0278539	1.01949	0.0184049
47																	upper FC	-0.0794793	1.05664	0.0187372
48
																	ttest	0.111265

## Sheet: 16hr
row	Well	Sample Name	Target Name	Task	Reporter	Cт	SD	Cт uncorrected	Cт corrected	dCT
1	A1	W1118(gut, 16 hr)-R1	Rp49	BPS (-iron, 120 uM)	SYBR	15.919
2	A2	W1118(gut, 16 hr)-R1	Rp49	BPS (-iron, 120 uM)	SYBR	15.925	0.014177	15.93	15.93
3	A3	W1118(gut, 16 hr)-R1	Rp49	BPS (-iron, 120 uM)	SYBR	15.946
4	A4	W1118(gut, 16 hr)-R2	Rp49	BPS (-iron, 120 uM)	SYBR	15.898
5	A5	W1118(gut, 16 hr)-R2	Rp49	BPS (-iron, 120 uM)	SYBR	15.934	0.0210791	15.9223	15.9223
6	A6	W1118(gut, 16 hr)-R2	Rp49	BPS (-iron, 120 uM)	SYBR	15.935
7	A7	W1118(gut, 16 hr)-R3	Rp49	BPS (-iron, 120 uM)	SYBR	15.91
8	A8	W1118(gut, 16 hr)-R3	Rp49	BPS (-iron, 120 uM)	SYBR	15.932	0.0172435	15.9287	15.9287
9	A9	W1118(gut, 16 hr)-R3	Rp49	BPS (-iron, 120 uM)	SYBR	15.944
10
11
12
13	B1	W1118(gut, 16 hr)-R1	Rp49	FAC (+iron, 1 mM)	SYBR	15.938
14	B2	W1118(gut, 16 hr)-R1	Rp49	FAC (+iron, 1 mM)	SYBR	15.967	0.0176731	15.9467	15.9467
15	B3	W1118(gut, 16 hr)-R1	Rp49	FAC (+iron, 1 mM)	SYBR	15.935
16	B4	W1118(gut, 16 hr)-R2	Rp49	FAC (+iron, 1 mM)	SYBR	15.938
17	B5	W1118(gut, 16 hr)-R2	Rp49	FAC (+iron, 1 mM)	SYBR	15.961	0.0120971	15.9473	15.9473
18	B6	W1118(gut, 16 hr)-R2	Rp49	FAC (+iron, 1 mM)	SYBR	15.943
19	B7	W1118(gut, 16 hr)-R3	Rp49	FAC (+iron, 1 mM)	SYBR	15.919
20	B8	W1118(gut, 16 hr)-R3	Rp49	FAC (+iron, 1 mM)	SYBR	15.923	0.00305581	15.9223	15.9223
21	B9	W1118(gut, 16 hr)-R3	Rp49	FAC (+iron, 1 mM)	SYBR	15.925
22
23
24
25	C1	W1118(gut, 16 hr)-R1	Mvl	BPS (-iron, 120 uM)	SYBR	22.797
26	C2	W1118(gut, 16 hr)-R1	Mvl	BPS (-iron, 120 uM)	SYBR	22.851	0.0337251	22.8123	22.8123	6.88233
27	C3	W1118(gut, 16 hr)-R1	Mvl	BPS (-iron, 120 uM)	SYBR	22.789
28	C4	W1118(gut, 16 hr)-R2	Mvl	BPS (-iron, 120 uM)	SYBR	22.828
29	C5	W1118(gut, 16 hr)-R2	Mvl	BPS (-iron, 120 uM)	SYBR	22.814	0.00709465	22.8203	22.8203	6.898
30	C6	W1118(gut, 16 hr)-R2	Mvl	BPS (-iron, 120 uM)	SYBR	22.819
31	C7	W1118(gut, 16 hr)-R3	Mvl	BPS (-iron, 120 uM)	SYBR	22.764
32	C8	W1118(gut, 16 hr)-R3	Mvl	BPS (-iron, 120 uM)	SYBR	22.752	0.00624429	22.759	22.759	6.83033
33	C9	W1118(gut, 16 hr)-R3	Mvl	BPS (-iron, 120 uM)	SYBR	22.761
34
35
36
37	D1	W1118(gut, 16 hr)-R1	Mvl	FAC (+iron, 1 mM)	SYBR	22.017					ddCT:S1	ddCT:S2	ddCT:S3	ddCT:S4	ddCT final rp49	SE rp49	linear FC	SE	SE
38	D2	W1118(gut, 16 hr)-R1	Mvl	FAC (+iron, 1 mM)	SYBR	22.083	0.0406121	22.0637	22.0637	6.117	-0.765333	-0.781	-0.713333						0.0140696	1.69976	1.71832	1.63959
39	D3	W1118(gut, 16 hr)-R1	Mvl	FAC (+iron, 1 mM)	SYBR	22.091									-0.745555	0.0121638	1.67662	0.0110391	SD	1.71198	1.73067	1.65137
40	D4	W1118(gut, 16 hr)-R2	Mvl	FAC (+iron, 1 mM)	SYBR	22.041													0.0422089	1.66094	1.67908	1.60214
41	D5	W1118(gut, 16 hr)-R2	Mvl	FAC (+iron, 1 mM)	SYBR	22.052	0.0141064	22.054	22.054	6.10667	-0.775667	-0.791334	-0.723666
42	D6	W1118(gut, 16 hr)-R2	Mvl	FAC (+iron, 1 mM)	SYBR	22.069
43	D7	W1118(gut, 16 hr)-R3	Mvl	FAC (+iron, 1 mM)	SYBR	22.093
44	D8	W1118(gut, 16 hr)-R3	Mvl	FAC (+iron, 1 mM)	SYBR	22.077	0.022811	22.0727	22.0727	6.15033	-0.732	-0.747667	-0.68					ddCT	FC	Diff
45	D9	W1118(gut, 16 hr)-R3	Mvl	FAC (+iron, 1 mM)	SYBR	22.048											Confidence	0.0238406	1.67662
46																	lower FC	-0.721715	1.64914	0.0274785
47																	upper FC	-0.769396	1.70456	0.0279364
48
																	ttest	6.75385e-06
