# Supplementary material for: New molecular components of high and low affinity iron import systems in Drosophila
Source: Nat Commun. 2025 Jul 1;16:5662. doi: 10.1038/s41467-025-60758-6 (PMC12218971; doi:10.1038/s41467-025-60758-6)
Supplement: Supplementary file 10 — Source Data [file 41467_2025_60758_MOESM10_ESM.zip › Source Data files_Soltani et al/Fig. 2-B.xlsx]

## Sheet: Cluster 1
											Normalized to max
		BPS				FAC				Max	BPS				FAC
FLyBaseID	Name	4hr	8hr	12hr	16hr	4hr	8hr	12hr	16hr		4hr	8hr	12hr	16hr	4hr	8hr	12hr	16hr
FBgn0011672	Mvl	30.458	25.245	35.745	19.865	12.94	15.251	21.334	18.146	35.745	85.2091	70.6253	100	55.5742	36.2009	42.6661	59.6839	50.7651
FBgn0031034	CG14205	48.233	46.871	25.172	27.37	4.222	14.959	22.061	16.283	48.233	100	97.1762	52.1883	56.7454	8.75334	31.014	45.7384	33.759
FBgn0032810	fire-like	9.872	8.332	12.808	12.133	1.621	3.117	2.807	2.253	12.808	77.0768	65.0531	100	94.7299	12.6562	24.3364	21.916	17.5906
FBgn0035619	CG10592	72.28	54.086	52.862	50.495	33.553	36.619	73.882	17.492	73.882	97.8317	73.2059	71.5492	68.3455	45.4143	49.5642	100	23.6756
FBgn0036023	CG18179	112.543	196.343	265.276	290.443	37.558	36.316	89.329	128.201	290.443	38.7487	67.6012	91.335	100	12.9313	12.5037	30.7561	44.1398
FBgn0036575	CG5157	27.767	16.103	27.541	26.747	1.922	2.47	4.141	4.306	27.767	100	57.9933	99.1861	96.3266	6.92189	8.89545	14.9134	15.5076
FBgn0038873	CG5892	5.836	13.629	13.327	18.021	0.79	5.053	7.89	10.415	18.021	32.3844	75.6284	73.9526	100	4.38377	28.0395	43.7823	57.7937
FBgn0032809	fire	4.338	1.693	5.629	4.783	0.002	0.298	0.484	0.023	5.629	77.0652	30.0764	100	84.9707	0.0355303	5.29401	8.59833	0.408598
										cluster Average	75.893	72.4691	84.0302	81.6745	18.1802	28.1456	45.2557	34.7474
										STDEV	28.8805	12.3329	18.5489	20.5634	15.9711	14.7625	28.5282	16.6534
										squar root	2.82843	2.82843	2.82843	2.82843	2.82843	2.82843	2.82843	2.82843
										StEr	10.2108	4.36035	6.55802	7.27026	5.64665	5.21933	10.0862	5.88785

## Sheet: Cluster 2
											Normalized to max
		BPS				FAC				Max	BPS				FAC
FLyBaseID	Name	4hr	8hr	12hr	16hr	4hr	8hr	12hr	16hr		4hr	8hr	12hr	16hr	4hr	8hr	12hr	16hr
FBgn0001230	Hsp68	37.132	23.339	32.087	30.341	15.238	14.442	42.962	51.675	51.675	71.8568	45.165	62.0939	58.715	29.4881	27.9478	83.1388	100
FBgn0002563	Lsp1beta	1298.39	4342.09	3942.6	3616.57	338.81	1898.79	4950.27	7383.01	7383.01	17.5862	58.8119	53.401	48.985	4.58905	25.7184	67.0495	100
FBgn0002939	ninaD	32.887	35.089	38.6	46.876	1.52	6.291	34.383	66.671	66.671	49.3273	52.6301	57.8962	70.3094	2.27985	9.43589	51.5711	100
FBgn0029524	CG3176	3.033	4.099	4.736	4.559	1.277	3.359	7.186	5.74	7.186	42.2071	57.0415	65.9059	63.4428	17.7707	46.7437	100	79.8775
FBgn0033234	MFS12	3.85	6.573	4.387	4.523	1.607	2.642	5.261	8.608	8.608	44.7258	76.3592	50.9642	52.5441	18.6687	30.6924	61.1176	100
FBgn0033826	CG4734	73.775	74.357	109.064	70.896	45.59	61.301	113.356	159.7	159.7	46.196	46.5604	68.293	44.3932	28.5473	38.3851	70.9806	100
FBgn0034428	CG18606	10.569	10.142	13.348	13.639	5.206	4.963	14.43	21.125	21.125	50.0308	48.0095	63.1858	64.5633	24.6438	23.4935	68.3077	100
FBgn0034582	Cht9	31.501	34.644	31.048	28.838	29.854	19.59	37.861	58.839	58.839	53.5376	58.8793	52.7677	49.0117	50.7385	33.2942	64.3468	100
FBgn0035679	CG10467	25.643	34.992	31.368	25.624	17.822	22.383	36.927	51.919	51.919	49.3904	67.3973	60.4172	49.3538	34.3265	43.1114	71.1243	100
FBgn0035926	CG5804	302.12	330.092	297.879	253.045	128.559	226.31	335.323	493.632	493.632	61.2035	66.8701	60.3443	51.2619	26.0435	45.8459	67.9298	100
FBgn0036787	CG4306	7.36	14.324	12.457	13.992	4.628	8.589	17.472	30.715	30.715	23.9622	46.6352	40.5567	45.5543	15.0676	27.9635	56.8843	100
FBgn0036996	mag	86.534	106.846	150.544	198.879	12.795	52.942	183.415	371.708	371.708	23.2801	28.7446	40.5006	53.5041	3.44222	14.2429	49.3438	100
FBgn0039325	CG10560	2.505	8.177	11.504	8.894	0.665	5.402	13.879	10.081	13.879	18.0489	58.9163	82.8878	64.0824	4.79141	38.9221	100	72.6349
FBgn0039543	CG12428	4.137	4.805	5.594	3.317	2.733	3.802	6.565	8.171	8.171	50.6303	58.8055	68.4616	40.5948	33.4476	46.5304	80.3451	100
FBgn0041711	yellow-e	5.693	11.145	14.509	11.047	3.877	7.33	15.342	23.372	23.372	24.3582	47.6853	62.0786	47.266	16.5882	31.3623	65.6426	100
FBgn0050359	Mal-A5	9.402	11.126	10.037	8.318	7.004	7.14	11.883	16.994	16.994	55.3254	65.4702	59.062	48.9467	41.2145	42.0148	69.9247	100
FBgn0052404	Cpr65Aw	5.127	4.125	4.06	6.797	2.259	3.571	6.827	14.411	14.411	35.577	28.624	28.1729	47.1654	15.6755	24.7797	47.3735	100
FBgn0263081	CG43349	19.646	24.847	27.125	40.306	9.606	11.453	19.492	44.109	44.109	44.5397	56.3309	61.4954	91.3782	21.7779	25.9652	44.1905	100
FBgn0266488	CG45087	13.758	11.715	14.865	7.063	3.883	14.167	18.196	30.449	30.449	45.1837	38.4742	48.8193	23.1962	12.7525	46.527	59.7589	100
FBgn0085195	CG34166	44.733	34.235	15.044	8.23	17.826	14.642	9.425	86.985	86.985	51.4261	39.3574	17.2949	9.4614	20.4932	16.8328	10.8352	100
FBgn0002564	Lsp1gamma	2.164	4.208	8.026	21.171	0.049	0.144	2.002	261.669	261.669	0.826999	1.60814	3.06723	8.09076	0.0187259	0.0550314	0.765089	100
FBgn0002565	Lsp2	5.845	9.005	22.466	32.861	0.108	0.061	38.478	974.483	974.483	0.599805	0.92408	2.30543	3.37215	0.0110828	0.00625973	3.94856	100
FBgn0039685	Obp99b	22.324	41.319	26.468	52.668	0.739	0.941	22.825	403.536	403.536	5.5321	10.2392	6.55902	13.0516	0.183131	0.233189	5.65625	100
FBgn0034837	RpL22-like	7.384	7.935	11.944	6.907	0.381	3.846	14.629	11.244	14.629	50.4751	54.2416	81.646	47.2144	2.60442	26.2902	100	76.861
FBgn0053246	Ste,CG33246	0.684	10.253	1.823	3.323	0.064	0.025	17.367	3.331	17.367	3.9385	59.0373	10.4969	19.134	0.368515	0.143951	100	19.1801
										cluster Average	36.7906	46.9127	48.347	44.5837	17.0213	26.6615	60.0094	93.9421
										STDEV	20.1327	19.7217	23.7815	21.2675	14.1924	15.5767	29.262	17.4447
										squar root	5	5	5	5	5	5	5	5
										StEr	4.02654	3.94434	4.75631	4.2535	2.83848	3.11534	5.85241	3.48893

## Sheet: Cluster 3
											Normalized to max
		BPS				FAC				Max	BPS				FAC
FLyBaseID	Name	4hr	8hr	12hr	16hr	4hr	8hr	12hr	16hr		4hr	8hr	12hr	16hr	4hr	8hr	12hr	16hr
FBgn0031558	CG16704	49.543	32.243	21.84	18.864	21.787	24.777	24.438	47.18	49.543	100	65.0808	44.0829	38.076	43.9759	50.0111	49.3268	95.2304
FBgn0031689	Cyp28d1	8.003	4.128	4.781	2.676	5.522	3.946	2.934	5.523	8.003	100	51.5807	59.7401	33.4375	68.9991	49.3065	36.6613	69.0116
FBgn0032726	CG10621	142.341	30.158	80.22	43.059	68.072	30.292	64.353	111.718	142.341	100	21.1871	56.3576	30.2506	47.8232	21.2813	45.2104	78.4862
FBgn0033521	CG12896	16.621	16.311	5.727	4.06	9.895	15.179	8.757	9.857	16.621	100	98.1349	34.4564	24.4269	59.5331	91.3242	52.6864	59.3045
FBgn0034999	CG3394	16.201	9.348	9.968	5.232	10.119	6.942	11.637	11.645	16.201	100	57.7001	61.5271	32.2943	62.4591	42.8492	71.8289	71.8783
FBgn0035546	CG11345	43.866	18.387	12.128	4.726	22.546	23.09	11.894	12.346	43.866	100	41.9163	27.6478	10.7737	51.3974	52.6376	27.1144	28.1448
FBgn0037167	CG11425	36.451	16.243	18.515	12.662	19.16	33.075	37.3	18.212	37.3	97.7239	43.5469	49.6381	33.9464	51.3673	88.6729	100	48.8257
FBgn0037386	CG1208	14.706	5.515	6.742	3.399	5.427	3.251	9.89	8.22	14.706	100	37.5017	45.8452	23.113	36.9033	22.1066	67.2515	55.8956
FBgn0038719	CG16727	21.112	12.613	12.619	9.04	3.624	6.607	10.86	14.62	21.112	100	59.7433	59.7717	42.8192	17.1656	31.295	51.4399	69.2497
FBgn0039521	CG5402	13.685	5.347	5.022	2.567	7.245	6.819	4.294	6.152	13.685	100	39.072	36.6971	18.7578	52.9412	49.8283	31.3774	44.9543
FBgn0039882	CG11576	15.998	10.7	12.654	8.749	7.128	6.209	8.544	9.228	15.998	100	66.8834	79.0974	54.6881	44.5556	38.8111	53.4067	57.6822
FBgn0050457	CG30457	331.399	206.964	133.793	61.962	202.576	192.496	145.424	134.089	331.399	100	62.4516	40.3722	18.6971	61.1275	58.0859	43.8818	40.4615
FBgn0052248	CG32248	231.927	163.028	122.407	32.406	139.107	179.047	123.44	68.201	231.927	100	70.2928	52.7782	13.9725	59.9788	77.1997	53.2236	29.4062
FBgn0061361	CG33786	11.715	4.431	6.436	2.264	11.939	6.901	6.008	6.337	11.939	98.1238	37.1137	53.9074	18.9631	100	57.8022	50.3225	53.0781
FBgn0261989	CG42807	39.381	26.697	23.191	17.81	19.885	17.858	21.449	51.254	51.254	76.835	52.0876	45.2472	34.7485	38.797	34.8422	41.8484	100
FBgn0262574	CG43114	7.175	5.308	3.318	4.388	2.219	2.959	3.823	5.866	7.175	100	73.9791	46.2439	61.1568	30.9268	41.2404	53.2822	81.7561
										cluster Average	98.2927	54.892	49.5881	30.6326	51.7469	50.4559	51.8039	61.4603
										STDEV	5.76587	18.4902	12.4648	13.9991	18.4458	20.8311	17.2046	21.1097
										squar root	4	4	4	4	4	4	4	4
										StEr	1.44147	4.62255	3.1162	3.49979	4.61145	5.20777	4.30114	5.27744

## Sheet: Cluster 4
											Normalized to max
		BPS				FAC				Max	BPS				FAC
FLyBaseID	Name	4hr	8hr	12hr	16hr	4hr	8hr	12hr	16hr		4hr	8hr	12hr	16hr	4hr	8hr	12hr	16hr
FBgn0001330	kz	9.926	2.486	4.502	1.855	10.999	4.976	4.55	2.93	10.999	90.2446	22.6021	40.931	16.8652	100	45.2405	41.3674	26.6388
FBgn0010038	GstD2	17.174	15.451	19.257	15.092	73.617	39.556	19.489	18.935	73.617	23.3289	20.9884	26.1584	20.5007	100	53.7322	26.4735	25.721
FBgn0015872	Drip	31.907	22.692	22.355	10.741	93.31	42.268	45.037	31.714	93.31	34.1946	24.3189	23.9578	11.5111	100	45.2985	48.266	33.9878
FBgn0023527	CG3071	28.074	9.014	14.375	4.376	32.196	17.92	15.583	8.896	32.196	87.1972	27.9973	44.6484	13.5918	100	55.6591	48.4004	27.6308
FBgn0025709	CG8083	13.364	2.343	4.96	3.146	18.004	5.626	7.233	6.777	18.004	74.2279	13.0138	27.5494	17.4739	100	31.2486	40.1744	37.6416
FBgn0033204	CG2065	2.023	3.277	3.62	1.712	12.843	4.92	4.026	2.824	12.843	15.7518	25.5158	28.1866	13.3302	100	38.3088	31.3478	21.9886
FBgn0033741	CG8545	52.925	13.9	22.59	8.606	58.728	28.236	25.484	13.008	58.728	90.1189	23.6684	38.4655	14.654	100	48.0793	43.3933	22.1496
FBgn0034160	CG5550	22.125	12.593	17.134	11.916	37.102	31.227	14.71	15.275	37.102	59.6329	33.9416	46.1808	32.1169	100	84.1653	39.6475	41.1703
FBgn0034543	galla-1	9.629	12.089	9.227	7.428	38.486	22.177	20.128	19.914	38.486	25.0195	31.4114	23.975	19.3005	100	57.6236	52.2995	51.7435
FBgn0034612	CG10505	3.899	2.958	3.153	1.896	52.24	7.981	10.589	13.028	52.24	7.46363	5.66233	6.0356	3.6294	100	15.2776	20.2699	24.9387
FBgn0036950	CG6996	7.785	8.897	7.342	4.772	18.587	14.216	9.183	6.316	18.587	41.8841	47.8668	39.5007	25.6739	100	76.4836	49.4055	33.9807
FBgn0038412	Zip89B	18.855	10.624	11.499	6.392	36.66	12.577	20.304	19.858	36.66	51.4321	28.9798	31.3666	17.4359	100	34.3071	55.3846	54.168
FBgn0038746	Surf6	22.42	7.547	12.087	5.881	25.409	15.653	12.722	9.116	25.409	88.2365	29.7021	47.5698	23.1453	100	61.6042	50.0689	35.8771
FBgn0039714	Zip99C	26.918	18.454	19.113	15.26	122.29	45.361	45.622	38.302	122.29	22.0116	15.0904	15.6292	12.4785	100	37.093	37.3064	31.3206
FBgn0051288	CG31288	27.983	19.447	23.28	11.826	62.484	37.895	27.345	17.987	62.484	44.7843	31.1232	37.2575	18.9264	100	60.6475	43.7632	28.7866
FBgn0053192	MtnD	11.285	13.708	5.608	10.342	70.818	24.032	11.662	21.323	70.818	15.9352	19.3567	7.91889	14.6036	100	33.9349	16.4676	30.1096
FBgn0259937	Nop60B	230.217	51.344	90.363	31.406	204.187	125.713	100.536	49.562	230.217	100	22.3024	39.2512	13.6419	88.6933	54.6063	43.6701	21.5284
FBgn0262146	MtnE	22.636	13.822	9.031	19.342	166.874	28.815	22.716	29.721	166.874	13.5647	8.2829	5.41187	11.5908	100	17.2675	13.6127	17.8104
										cluster Average	49.1682	23.9902	29.4441	16.6928	99.3718	47.2543	38.9621	31.5107
										STDEV	31.7861	9.90772	13.6573	6.26721	2.66502	18.1351	12.4686	9.92763
										squar root	4.24264	4.24264	4.24264	4.24264	4.24264	4.24264	4.24264	4.24264
										StEr	7.49205	2.33527	3.21907	1.47719	0.628151	4.27449	2.93887	2.33997

## Sheet: Cluster 5
											Normalized to max
		BPS				FAC				Max	BPS				FAC
FLyBaseID	Name	4hr	8hr	12hr	16hr	4hr	8hr	12hr	16hr		4hr	8hr	12hr	16hr	4hr	8hr	12hr	16hr
FBgn0000055	Adh	2808.74	3603.2	3343.66	2370.07	1092.74	2187.92	3655.12	3600.67	3655.12	76.8441	98.5796	91.4787	64.8425	29.8963	59.8592	100	98.5104
FBgn0015520	nonA-l	5.606	7.18	7.855	4.327	2.642	4.92	8.425	6.794	8.425	66.5401	85.2226	93.2344	51.3591	31.3591	58.3976	100	80.6409
FBgn0023541	Cyp4d14	5.266	5.147	7.005	3.331	2.683	3.113	9.164	8.848	9.164	57.464	56.1654	76.4404	36.3488	29.2776	33.9699	100	96.5517
FBgn0029648	CG3603	24.207	33.666	24.245	17.327	14.958	23.986	30.763	34.683	34.683	69.795	97.0677	69.9046	49.9582	43.1278	69.1578	88.6976	100
FBgn0029737	CG6903	6.526	8.187	8.431	6.239	3.812	3.656	7.591	8.212	8.431	77.4048	97.1059	100	74.0007	45.2141	43.3638	90.0368	97.4024
FBgn0029828	CG6067	5.13	9.152	6.849	5.378	2.609	4.286	6.755	9.854	9.854	52.0601	92.876	69.5048	54.5768	26.4766	43.495	68.5508	100
FBgn0030594	CG9509	17.702	35.33	24.743	20.735	7.064	15.639	25.414	30.424	35.33	50.1047	100	70.034	58.6895	19.9943	44.2655	71.9332	86.1138
FBgn0030737	CG9914	207.169	170.798	206.51	150.426	84.93	112.338	242.276	231.073	242.276	85.5095	70.4973	85.2375	62.0887	35.0551	46.3678	100	95.3759
FBgn0031170	CG1718	20.135	27.99	24.806	23.228	9.824	14.276	27.852	27.925	27.99	71.9364	100	88.6245	82.9868	35.0982	51.0039	99.507	99.7678
FBgn0031732	CG11149	3.216	4.36	3.283	2.566	1.325	2.741	4.006	5.274	5.274	60.9784	82.6697	62.2488	48.6538	25.1232	51.9719	75.9575	100
FBgn0032066	LManIII	14.701	20.172	21.607	11.658	8.494	3.792	15.771	19.968	21.607	68.0381	93.3586	100	53.9547	39.3113	17.5499	72.9902	92.4145
FBgn0032105	borr	3.445	5.524	4.251	3.014	1.743	3.786	6.179	7.225	7.225	47.6817	76.4567	58.8374	41.7163	24.1246	52.4014	85.5225	100
FBgn0032202	REPTOR-BP	3.548	4.631	4.658	4.51	1.707	2.956	2.995	3.991	4.658	76.17	99.4204	100	96.8227	36.6466	63.4607	64.298	85.6805
FBgn0032287	CG6415	50.997	60.034	67.879	38.54	32.653	47.326	70.378	77.46	77.46	65.8366	77.5032	87.631	49.7547	42.1547	61.0973	90.8572	100
FBgn0033297	Mal-A8	20.524	23.66	26.164	19.394	6.073	9.23	25.985	31.145	31.145	65.8982	75.9672	84.0071	62.27	19.4991	29.6356	83.4323	100
FBgn0034356	CG10924	11.898	9.538	8.221	8.027	4.738	4.308	8.447	10.135	11.898	100	80.1647	69.0956	67.4651	39.8218	36.2078	70.9951	85.1824
FBgn0035146	CG13893	12.965	13.623	11.558	9.006	5.249	7.42	11.174	12.714	13.623	95.1699	100	84.8418	66.1088	38.5304	54.4667	82.023	93.3275
FBgn0035300	CG1139	3.372	4.675	4.949	3.993	1.645	2.711	5.931	6.835	6.835	49.3343	68.398	72.4067	58.4199	24.0673	39.6635	86.774	100
FBgn0035542	DOR	30.183	57.1	37.497	27.839	20.614	33.358	39.714	57.243	57.243	52.7278	99.7502	65.505	48.633	36.0114	58.2744	69.3779	100
FBgn0035781	CG8560	79.533	104.892	77.32	74.691	44.26	51.998	114.841	122.297	122.297	65.0327	85.7683	63.2231	61.0735	36.1906	42.5178	93.9034	100
FBgn0037684	CG8129	21.916	23.824	20.208	15.976	7.402	13.468	25.876	21.612	25.876	84.6962	92.0699	78.0955	61.7406	28.6057	52.0482	100	83.5214
FBgn0037781	Fancl	4.272	7.055	5.586	5.239	2.667	3.322	5.268	5.807	7.055	60.5528	100	79.1779	74.2594	37.803	47.0872	74.6704	82.3104
FBgn0038739	CG4686	9.875	15.583	15.019	7.654	5.346	10.52	17.517	17.844	17.844	55.3407	87.3291	84.1683	42.894	29.9597	58.9554	98.1675	100
FBgn0039313	CG11892	68.776	79.902	55.803	42.681	21.988	46.508	46.995	62.244	79.902	86.0754	100	69.8393	53.4167	27.5187	58.2063	58.8158	77.9004
FBgn0039801	Npc2h	27.469	32.776	37.184	27.248	13.018	27.721	41.477	42.155	42.155	65.1619	77.7512	88.2078	64.6376	30.8813	65.7597	98.3916	100
FBgn0039966	Rab21	3.109	5.184	3.885	3.738	3.065	2.368	6.035	4.711	6.035	51.5162	85.8989	64.3745	61.9387	50.7871	39.2378	100	78.0613
FBgn0047135	CG32276	121.407	142.866	162.389	87.582	50.749	145.899	188.933	220.018	220.018	55.1805	64.9338	73.8071	39.8067	23.0658	66.3123	85.8716	100
FBgn0053099	CG33099	8.795	9.054	8.79	7.147	4.29	6.542	11.003	10.733	11.003	79.9327	82.2866	79.8873	64.955	38.9894	59.4565	100	97.5461
FBgn0053801	His1,CG33801	59.864	78.173	98.974	88.104	1.736	70.843	98.722	81.76	98.974	60.4846	78.9834	100	89.0173	1.754	71.5774	99.7454	82.6076
FBgn0260764	CG42562	9.289	8.098	9.552	7.555	4.106	6.107	12.046	12.931	12.931	71.8351	62.6247	73.869	58.4255	31.7532	47.2276	93.156	100
FBgn0263199	Galk	68.981	92.408	73.951	64.089	34.368	43.637	86.436	103.139	103.139	66.8816	89.5956	71.7003	62.1385	33.322	42.3089	83.8054	100
										cluster Average	67.4898	85.7563	79.2059	60.0953	31.9813	50.4937	86.6929	93.965
										STDEV	13.5918	12.617	12.1427	13.6118	9.34051	12.3195	12.6902	7.89554
										squar root	5.56776	5.56776	5.56776	5.56776	5.56776	5.56776	5.56776	5.56776
										StEr	2.44117	2.26607	2.18089	2.44475	1.67761	2.21266	2.27922	1.41808

## Sheet: Cluster 6
											Normalized to max
		BPS				FAC				Max	BPS				FAC
FLyBaseID	Name	4hr	8hr	12hr	16hr	4hr	8hr	12hr	16hr		4hr	8hr	12hr	16hr	4hr	8hr	12hr	16hr
FBgn0002570	Mal-A1	27.603	19.343	21.607	14.075	22.467	33.308	52.055	37.794	52.055	53.0266	37.1588	41.508	27.0387	43.1601	63.9862	100	72.604
FBgn0002868	MtnA	341.615	533.454	351.535	554.265	820.851	713.627	776.411	783.463	820.851	41.6172	64.9879	42.8257	67.5232	100	86.9375	94.5861	95.4452
FBgn0004428	LysE	105.536	93.053	96.037	56.22	58.537	113.256	134.846	170.389	170.389	61.9383	54.6121	56.3634	32.9951	34.3549	66.4691	79.1401	100
FBgn0015221	Fer2LCH	398.663	338.857	326.497	206.421	1121.29	1620.72	1678.9	1633.79	1678.9	23.7455	20.1833	19.4471	12.295	66.7875	96.5347	100	97.3134
FBgn0015222	Fer1HCH	543.073	449.842	420.78	329.917	1845.41	2206.06	2396.12	2287.38	2396.12	22.6647	18.7738	17.5609	13.7688	77.0166	92.0681	100	95.4619
FBgn0028533	CG7953	208.583	153.143	182.013	103.053	153.117	144.154	307.548	262.705	307.548	67.8213	49.7948	59.182	33.5079	49.7864	46.872	100	85.4192
FBgn0028920	CG8997	312.239	242.372	284.376	162.504	217.45	219.416	475	402.283	475	65.7345	51.0257	59.8686	34.2114	45.7789	46.1928	100	84.6912
FBgn0034663	CG4363	8.968	4.426	4.864	5.204	5.245	4.853	11.596	10.553	11.596	77.337	38.1683	41.9455	44.8775	45.2311	41.8506	100	91.0055
FBgn0034901	CG11300	177.84	297.188	410.898	312.961	166.207	498.444	596.161	641.085	641.085	27.7405	46.357	64.0942	48.8174	25.9259	77.7501	92.9925	100
FBgn0036381	CG8745	23.289	18.191	15.241	11.819	36.215	25.054	38.037	33.195	38.037	61.2272	47.8245	40.0689	31.0724	95.2099	65.8674	100	87.2703
FBgn0038207	CG14356	3.002	3.877	5.097	2.932	1.91	5.534	7.287	6.75	7.287	41.1967	53.2043	69.9465	40.236	26.2111	75.9435	100	92.6307
FBgn0038652	CG7720	9.797	8.809	8.136	6.955	16.836	22.033	26.411	15.902	26.411	37.0944	33.3535	30.8053	26.3337	63.7462	83.4236	100	60.2098
FBgn0038943	CG5391	1.732	4.597	3.665	3.411	2.943	3.482	8.29	6.036	8.29	20.8926	55.4524	44.2099	41.146	35.5006	42.0024	100	72.8106
FBgn0040503	CG7763	3.322	1.81	4.814	3.326	6.43	2.986	6.207	10.026	10.026	33.1339	18.0531	48.0152	33.1737	64.1333	29.7826	61.909	100
FBgn0042206	GstD10	36.313	33.732	49.19	29.521	58.994	46.603	53.094	71.564	71.564	50.742	47.1354	68.7357	41.2512	82.4353	65.1207	74.1909	100
FBgn0054026	CG34026	31.893	15.112	19.545	19.629	20.306	21.603	39.278	34.259	39.278	81.1981	38.4745	49.7607	49.9745	51.6982	55.0003	100	87.2219
FBgn0062412	Ctr1B	16.686	42.11	27.339	27.651	52.888	101.586	177.806	122.555	177.806	9.38439	23.6831	15.3757	15.5512	29.7448	57.1331	100	68.9262
FBgn0053807	His1,CG33807	23.413	0.349	26.246	1.528	0.368	43.7	43.669	29.129	43.7	53.5767	0.798627	60.0595	3.49657	0.842105	100	99.9291	66.6568
FBgn0085194	CG34165	5.215	4.785	3.55	3.651	5.846	5.011	7.687	8.562	8.562	60.9087	55.8865	41.4623	42.6419	68.2784	58.526	89.7804	100
										cluster Average	46.8937	39.733	45.8545	33.6796	52.939	65.8664	94.3436	87.2456
										STDEV	20.4671	16.763	16.4906	15.2773	25.4776	20.0499	10.8708	12.9436
										squar root	4.3589	4.3589	4.3589	4.3589	4.3589	4.3589	4.3589	4.3589
										StEr	4.69547	3.84569	3.78321	3.50486	5.84495	4.59977	2.49392	2.96946

## Sheet: Cluster 7
											Normalized to max
		BPS				FAC				Max	BPS				FAC
FLyBaseID	Name	4hr	8hr	12hr	16hr	4hr	8hr	12hr	16hr		4hr	8hr	12hr	16hr	4hr	8hr	12hr	16hr
FBgn0003074	Pgi	306.671	516.294	294.179	216.373	207.928	222.438	327.83	349.594	516.294	59.3985	100	56.979	41.9089	40.2732	43.0836	63.4968	67.7122
FBgn0015399	kek1	4.527	12.091	6.503	4.6	3.826	5.526	6.701	7.448	12.091	37.4411	100	53.7838	38.0448	31.6434	45.7034	55.4214	61.5995
FBgn0028537	CG31775	441.157	687.524	360.854	444.662	222.296	260.086	227.176	532.018	687.524	64.1661	100	52.486	64.6759	32.3328	37.8294	33.0426	77.3817
FBgn0028940	Cyp28a5	68.813	103.719	40.595	19.297	34.062	47.351	33.739	45.278	103.719	66.3456	100	39.1394	18.6051	32.8407	45.6532	32.5292	43.6545
FBgn0030073	CG10962	183.81	319.774	75.641	36.956	83.925	100.503	56.899	79.098	319.774	57.4812	100	23.6545	11.5569	26.2451	31.4294	17.7935	24.7356
FBgn0031968	CG7231	3.712	9.635	2.381	3.285	1.725	2.816	3.021	3.149	9.635	38.5262	100	24.712	34.0944	17.9035	29.2268	31.3544	32.6829
FBgn0034741	CG4269	2.99	18.185	5.425	8.481	1.789	6.715	4.864	4.323	18.185	16.4421	100	29.8323	46.6373	9.83778	36.926	26.7473	23.7723
FBgn0036428	Gbs-70E	51.469	87.027	38.095	26.98	37.233	35.752	45.117	41.756	87.027	59.1414	100	43.7738	31.0019	42.7833	41.0815	51.8425	47.9805
FBgn0038484	CG5246	6.939	14.996	6.554	10.579	1.042	5.253	5.715	9.46	14.996	46.2723	100	43.705	70.5455	6.94852	35.0293	38.1102	63.0835
FBgn0038717	CG17751	14.89	22.265	10.51	9.616	5.217	9.143	11.793	15.421	22.265	66.8763	100	47.2041	43.1889	23.4314	41.0645	52.9665	69.2612
FBgn0041194	Prat2	4.914	13.073	5.722	4.637	1.93	3.664	5.753	9.622	13.073	37.5889	100	43.7696	35.4701	14.7633	28.0272	44.0067	73.6021
FBgn0050035	Tret1-1	36.244	55.865	31.014	19.4	29.336	27.01	36.131	32.164	55.865	64.8778	100	55.516	34.7266	52.5123	48.3487	64.6756	57.5745
FBgn0053138	AGBE	54.163	112.626	64.563	53.026	35.842	51.094	76.783	80.467	112.626	48.091	100	57.3251	47.0815	31.8239	45.3661	68.1752	71.4462
FBgn0260954	CG42586	441.157	687.524	360.854	444.662	222.296	260.086	227.176	532.018	687.524	64.1661	100	52.486	64.6759	32.3328	37.8294	33.0426	77.3817
										cluster Average	51.9153	100	44.5976	41.5867	28.2623	39.0427	43.8003	56.562
										STDEV	15.034	0	11.5497	16.7753	12.8065	6.43554	15.725	18.8759
										squar root	3.74166	3.74166	3.74166	3.74166	3.74166	3.74166	3.74166	3.74166
										StEr	4.01801	0	3.0868	4.48339	3.42267	1.71997	4.20268	5.04479

## Sheet: Cluster 8
											Normalized to max
		BPS				FAC				Max	BPS				FAC
FLyBaseID	Name	4hr	8hr	12hr	16hr	4hr	8hr	12hr	16hr		4hr	8hr	12hr	16hr	4hr	8hr	12hr	16hr
FBgn0000406	Cyt-b5-r	128.16	42.605	103.811	43.226	75.473	85.826	123.999	132.896	132.896	96.4363	32.0589	78.1145	32.5262	56.791	64.5813	93.3053	100
FBgn0001325	Kr	10.715	5.134	8.871	5.158	4.331	5.34	9.679	11.906	11.906	89.9966	43.1211	74.5087	43.3227	36.3766	44.8513	81.2951	100
FBgn0003460	so	3.001	3.828	3.774	1.736	2.346	2.524	2.934	3.599	3.828	78.396	100	98.5893	45.3501	61.2853	65.9352	76.6458	94.0178
FBgn0004427	LysD	6226.15	4352.66	4377.75	2696.64	3434.06	4671.94	6004.81	6028.19	6226.15	100	69.9094	70.3123	43.3115	55.1555	75.0375	96.4451	96.8206
FBgn0011828	Pxn	53.914	44.174	43.97	20.765	34.253	48.769	44.656	45.428	53.914	100	81.9342	81.5558	38.515	63.5327	90.457	82.8282	84.2601
FBgn0015039	Cyp9b2	119.535	126.789	83.048	54.814	67.306	75.749	89.921	111.372	126.789	94.2787	100	65.501	43.2325	53.085	59.7441	70.9218	87.8404
FBgn0020907	Scp2	31.827	28.062	27.845	15.291	26.97	24.425	42.638	35.596	42.638	74.6447	65.8145	65.3056	35.8624	63.2534	57.2846	100	83.4842
FBgn0028955	CG8788	12.257	12.733	14.032	7.071	7.013	10.443	13.458	16.489	16.489	74.3344	77.2212	85.0992	42.8831	42.5314	63.3331	81.618	100
FBgn0030228	BTBD9	5.433	5.023	4.99	2.242	3.562	4.249	6.607	5.24	6.607	82.231	76.0254	75.526	33.9337	53.9125	64.3106	100	79.3098
FBgn0030270	CG15199	12.547	5.482	6.732	4.824	7.446	6.663	10.876	11.32	12.547	100	43.6917	53.6543	38.4474	59.3449	53.1043	86.6821	90.2208
FBgn0031702	fusl	12.547	10.253	8.273	7.987	6.239	5.064	8.349	10.125	12.547	100	81.7167	65.9361	63.6567	49.725	40.3602	66.5418	80.6966
FBgn0032293	Dpy-30L1	9.18	8.056	9.998	5.265	4.546	8.042	9.414	8.026	9.998	91.8184	80.5761	100	52.6605	45.4691	80.4361	94.1588	80.2761
FBgn0032684	CG10178	8.176	6.542	7.772	4.55	3.349	5.227	8.403	8.726	8.726	93.697	74.9713	89.0672	52.143	38.3796	59.9014	96.2984	100
FBgn0033093	CG3270	21.225	21.77	22.913	13.712	10.121	15.662	20.826	22.462	22.913	92.633	95.0116	100	59.8438	44.1714	68.3542	90.8916	98.0317
FBgn0033294	Mal-A4	35.59	27.926	32.524	15.426	23.126	13.774	31.378	35.621	35.621	99.913	78.3976	91.3057	43.3059	64.9224	38.6682	88.0885	100
FBgn0033486	dmpd	6.441	6.381	7.456	3.575	4.004	5.195	9.037	7.655	9.037	71.2737	70.6097	82.5053	39.5596	44.3067	57.4859	100	84.7073
FBgn0033551	CG7222	7.752	7.421	9.868	5.061	4.92	8.109	11.736	10.535	11.736	66.0532	63.2328	84.0832	43.1237	41.9223	69.0951	100	89.7665
FBgn0034140	Lst	25.163	15.935	20.715	13.032	15.638	17.287	20.404	29.647	29.647	84.8754	53.7491	69.8722	43.9572	52.7473	58.3094	68.8232	100
FBgn0034647	pirk	9.087	4.64	8.233	4.693	3.759	5.125	8.579	11.363	11.363	79.9701	40.8343	72.4545	41.3007	33.0811	45.1025	75.4994	100
FBgn0034931	CG2812	3.424	2.551	3.168	1.857	2.259	2.964	3.271	4.112	4.112	83.2685	62.0379	77.0428	45.1605	54.9368	72.0817	79.5477	100
FBgn0035252	CG7970	31.504	34.395	33.093	20.847	16.691	31.951	41.698	45.821	45.821	68.7545	75.0638	72.2223	45.4966	36.4265	69.73	91.0019	100
FBgn0035520	CG11586	5.684	4.737	5.198	2.811	3.528	5.226	7.929	6.251	7.929	71.6862	59.7427	65.5568	35.4521	44.4949	65.91	100	78.8372
FBgn0036208	CG10361	10.617	10.036	9.38	5.505	7.034	8.779	12.692	12.608	12.692	83.6511	79.0734	73.9048	43.3738	55.4207	69.1696	100	99.3382
FBgn0036717	CG13731	597.185	513.741	378.974	213.199	384.539	397.38	406.991	438.861	597.185	100	86.0271	63.4601	35.7007	64.3919	66.5422	68.1516	73.4883
FBgn0036766	CG5506	90.619	54.387	73.167	44.956	41.46	49.717	94.676	91.529	94.676	95.7149	57.4454	77.2815	47.4841	43.7915	52.5128	100	96.676
FBgn0037069	Cpr78Cc	133.846	105.532	84.463	61.221	80.244	78.08	89.387	128.664	133.846	100	78.8458	63.1046	45.7399	59.9525	58.3357	66.7835	96.1284
FBgn0037996	CG4830	80.816	83.11	82.977	34.431	50.08	73.998	97.161	89.997	97.161	83.1774	85.5384	85.4016	35.4371	51.5433	76.1602	100	92.6267
FBgn0038114	CG11670	3.997	3.883	5.267	2.638	2.426	2.691	4.585	5.283	5.283	75.6578	73.4999	99.6971	49.9337	45.9209	50.937	86.7878	100
FBgn0038257	smp-30	100.704	77.49	65.831	49.605	32.237	35.307	91.444	88.721	100.704	100	76.9483	65.3708	49.2582	32.0116	35.0602	90.8047	88.1008
FBgn0038381	CG3303	5.267	6.259	6.128	3.362	3.367	5.35	6.433	8.22	8.22	64.0754	76.1436	74.5499	40.9002	40.9611	65.0852	78.2603	100
FBgn0039107	CG10300	8.168	4.946	4.944	2.867	4.686	4.842	7.638	6.388	8.168	100	60.5534	60.5289	35.1004	57.3702	59.2801	93.5113	78.2076
FBgn0040507	ACXD	4.101	4.178	3.643	2.506	2.481	2.048	3.416	3.548	4.178	98.157	100	87.1948	59.9809	59.3825	49.0187	81.7616	84.921
FBgn0040717	Nplp4	270.772	362.725	443.389	240.263	162.861	498.844	501.468	499.018	501.468	53.9959	72.3326	88.4182	47.9119	32.4768	99.4767	100	99.5114
FBgn0043900	pygo	5.05	4.982	4.773	1.981	3.298	4.847	6.21	4.474	6.21	81.3205	80.2254	76.8599	31.9002	53.1079	78.0515	100	72.0451
FBgn0051901	Mur29B	50.238	39.074	40.126	19.389	28.04	35.398	44.939	38.794	50.238	100	77.7778	79.8718	38.5943	55.8143	70.4606	89.4522	77.2204
FBgn0052603	CG32603	796.251	1018.56	1007.76	515.084	514.835	872.654	1074.71	1241.38	1241.38	64.1423	82.0505	81.1802	41.4928	41.4727	70.297	86.5735	100
FBgn0061356	CG18003	31.596	17.237	24.854	13.648	17.544	18.266	29.622	34.398	34.398	91.8542	50.1105	72.2542	39.6767	51.003	53.1019	86.1155	100
FBgn0069923	CG41128	34.852	30.577	33.411	23.06	16.796	34.266	34.954	39.037	39.037	89.2794	78.3283	85.588	59.0722	43.0258	87.7783	89.5407	100
FBgn0085244	CG34215	54.101	53.455	47.878	27.323	26.655	42.841	50.132	59.339	59.339	91.1728	90.0841	80.6856	46.0456	44.9199	72.197	84.4841	100
FBgn0085475	CG34446	11.742	10.631	12.455	5.409	5.763	10.877	13.326	13.881	13.881	84.5904	76.5867	89.727	38.9669	41.5172	78.3589	96.0017	100
FBgn0086683	Spf45	8.897	7.941	10.63	5.151	5.139	7.349	10.891	11.18	11.18	79.5796	71.0286	95.0805	46.0733	45.966	65.7335	97.415	100
FBgn0261788	Ank2	11.145	12.034	9.728	3.441	10.338	5.327	11.967	8.05	12.034	92.6126	100	80.8376	28.594	85.9066	44.2662	99.4432	66.8938
FBgn0266579	tau	4.838	6.131	4.692	2.414	3.935	3.044	3.846	4.623	6.131	78.9105	100	76.5291	39.3737	64.182	49.6493	62.7304	75.4037
FBgn0052071	CG32071	44.733	34.235	15.044	8.23	17.826	14.642	9.425	86.985	86.985	51.4261	66.5712	22.5983	36.4186	48.9475	29.9137	31.5073	276.079
FBgn0283451	br	13.816	13.961	16.594	8.863	8.944	11.573	17.593	20.719	20.719	66.6828	67.3826	80.0907	42.7772	43.1681	55.8569	84.9124	100
										cluster Average	84.8947	73.6061	77.2984	43.1745	50.1801	62.2515	86.5518	95.6646
										STDEV	13.3799	16.2324	13.8829	7.65314	10.6808	14.4806	13.7536	29.2237
										squar root	6.7082	6.7082	6.7082	6.7082	6.7082	6.7082	6.7082	6.7082
										StEr	1.99456	2.41978	2.06955	1.14086	1.59219	2.15864	2.05026	4.35641
