# Supplementary material for: New molecular components of high and low affinity iron import systems in Drosophila
Source: Nat Commun. 2025 Jul 1;16:5662. doi: 10.1038/s41467-025-60758-6 (PMC12218971; doi:10.1038/s41467-025-60758-6)
Supplement: Supplementary file 10 — Source Data [file 41467_2025_60758_MOESM10_ESM.zip › Source Data files_Soltani et al/Fig. S4C_WB_Firewood.xlsx]

## Sheet: 4hr
row	Well	Sample Name	Target Name	Task	Reporter	Cт	SD	Cт uncorrected	Cт corrected	dCT
1	A1	W1118(Whole body, 4 hr)-R1	Rp49	BPS (-iron, 120 uM)	SYBR	15.5265
2	A2	W1118(Whole body, 4 hr)-R1	Rp49	BPS (-iron, 120 uM)	SYBR	15.5735	0.0254672	15.5443	15.5443
3	A3	W1118(Whole body, 4 hr)-R1	Rp49	BPS (-iron, 120 uM)	SYBR	15.533
4	A4	W1118(Whole body, 4 hr)-R2	Rp49	BPS (-iron, 120 uM)	SYBR	15.4922
5	A5	W1118(Whole body, 4 hr)-R2	Rp49	BPS (-iron, 120 uM)	SYBR	15.4722	0.0465531	15.5085	15.5085
6	A6	W1118(Whole body, 4 hr)-R2	Rp49	BPS (-iron, 120 uM)	SYBR	15.561
7	A7	W1118(Whole body, 4 hr)-R3	Rp49	BPS (-iron, 120 uM)	SYBR	15.558
8	A8	W1118(Whole body, 4 hr)-R3	Rp49	BPS (-iron, 120 uM)	SYBR	15.471	0.0459237	15.506	15.506
9	A9	W1118(Whole body, 4 hr)-R3	Rp49	BPS (-iron, 120 uM)	SYBR	15.489
10
11
12
13	B1	W1118(Whole body, 4 hr)-R1	Rp49	FAC (+iron, 1 mM)	SYBR	15.169
14	B2	W1118(Whole body, 4 hr)-R1	Rp49	FAC (+iron, 1 mM)	SYBR	15.209	0.0314326	15.203	15.203
15	B3	W1118(Whole body, 4 hr)-R1	Rp49	FAC (+iron, 1 mM)	SYBR	15.231
16	B4	W1118(Whole body, 4 hr)-R2	Rp49	FAC (+iron, 1 mM)	SYBR	15.273
17	B5	W1118(Whole body, 4 hr)-R2	Rp49	FAC (+iron, 1 mM)	SYBR	15.268	0.0338673	15.251	15.251
18	B6	W1118(Whole body, 4 hr)-R2	Rp49	FAC (+iron, 1 mM)	SYBR	15.212
19	B7	W1118(Whole body, 4 hr)-R3	Rp49	FAC (+iron, 1 mM)	SYBR	15.377
20	B8	W1118(Whole body, 4 hr)-R3	Rp49	FAC (+iron, 1 mM)	SYBR	15.327	0.095142	15.299	15.299
21	B9	W1118(Whole body, 4 hr)-R3	Rp49	FAC (+iron, 1 mM)	SYBR	15.193
22
23
24
25	C1	W1118(Whole body, 4 hr)-R1	Firewood	BPS (-iron, 120 uM)	SYBR	28.842
26	C2	W1118(Whole body, 4 hr)-R1	Firewood	BPS (-iron, 120 uM)	SYBR	28.8718	0.110075	28.7939	28.7939	13.2496
27	C3	W1118(Whole body, 4 hr)-R1	Firewood	BPS (-iron, 120 uM)	SYBR	28.668
28	C4	W1118(Whole body, 4 hr)-R2	Firewood	BPS (-iron, 120 uM)	SYBR	28.753
29	C5	W1118(Whole body, 4 hr)-R2	Firewood	BPS (-iron, 120 uM)	SYBR	28.868	0.0581061	28.8057	28.8057	13.2972
30	C6	W1118(Whole body, 4 hr)-R2	Firewood	BPS (-iron, 120 uM)	SYBR	28.796
31	C7	W1118(Whole body, 4 hr)-R3	Firewood	BPS (-iron, 120 uM)	SYBR	28.799
32	C8	W1118(Whole body, 4 hr)-R3	Firewood	BPS (-iron, 120 uM)	SYBR	28.877	0.388211	28.615	28.615	13.109
33	C9	W1118(Whole body, 4 hr)-R3	Firewood	BPS (-iron, 120 uM)	SYBR	28.169
34
35
36
37	D1	W1118(Whole body, 4 hr)-R1	Firewood	FAC (+iron, 1 mM)	SYBR	25.03					ddCT:S1	ddCT:S2	ddCT:S3	ddCT:S4	ddCT final rp49	SE rp49	linear FC	SE	SE
38	D2	W1118(Whole body, 4 hr)-R1	Firewood	FAC (+iron, 1 mM)	SYBR	25.084	0.0647845	25.091	25.091	9.888	-3.3616	-3.40917	-3.221						0.218833	10.2788	10.6233	9.32433
39	D3	W1118(Whole body, 4 hr)-R1	Firewood	FAC (+iron, 1 mM)	SYBR	25.159									-3.37881	0.0307217	10.4022	0.0854888	SD	10.7848	11.1464	9.78339
40	D4	W1118(Whole body, 4 hr)-R2	Firewood	FAC (+iron, 1 mM)	SYBR	25.07													0.656498	10.8298	11.1928	9.82416
41	D5	W1118(Whole body, 4 hr)-R2	Firewood	FAC (+iron, 1 mM)	SYBR	25.077	0.00750639	25.0697	25.0697	9.81867	-3.43093	-3.4785	-3.29033
42	D6	W1118(Whole body, 4 hr)-R2	Firewood	FAC (+iron, 1 mM)	SYBR	25.062
43	D7	W1118(Whole body, 4 hr)-R3	Firewood	FAC (+iron, 1 mM)	SYBR	25.154
44	D8	W1118(Whole body, 4 hr)-R3	Firewood	FAC (+iron, 1 mM)	SYBR	25.077	0.0390687	25.1117	25.1117	9.81267	-3.43693	-3.4845	-3.29633					ddCT	FC	Diff
45	D9	W1118(Whole body, 4 hr)-R3	Firewood	FAC (+iron, 1 mM)	SYBR	25.104											Confidence	0.0602135	10.4022
46																	lower FC	-3.3186	9.97694	0.425217
47																	upper FC	-3.43902	10.8455	0.44334
48
																	ttest	6.54698e-07

## Sheet: 8hr
row	Well	Sample Name	Target Name	Task	Reporter	Cт	SD	Cт uncorrected	Cт corrected	dCT
1	A1	W1118(Whole body, 8 hr)-R1	Rp49	BPS (-iron, 120 uM)	SYBR	15.387
2	A2	W1118(Whole body, 8 hr)-R1	Rp49	BPS (-iron, 120 uM)	SYBR	15.304	0.0453102	15.356	15.356
3	A3	W1118(Whole body, 8 hr)-R1	Rp49	BPS (-iron, 120 uM)	SYBR	15.377
4	A4	W1118(Whole body, 8 hr)-R2	Rp49	BPS (-iron, 120 uM)	SYBR	15.232
5	A5	W1118(Whole body, 8 hr)-R2	Rp49	BPS (-iron, 120 uM)	SYBR	15.229	0.0762251	15.2745	15.2745
6	A6	W1118(Whole body, 8 hr)-R2	Rp49	BPS (-iron, 120 uM)	SYBR	15.3625
7	A7	W1118(Whole body, 8 hr)-R3	Rp49	BPS (-iron, 120 uM)	SYBR	15.377
8	A8	W1118(Whole body, 8 hr)-R3	Rp49	BPS (-iron, 120 uM)	SYBR	15.254	0.0728077	15.293	15.293
9	A9	W1118(Whole body, 8 hr)-R3	Rp49	BPS (-iron, 120 uM)	SYBR	15.248
10
11
12
13	B1	W1118(Whole body, 8 hr)-R1	Rp49	FAC (+iron, 1 mM)	SYBR	15.337
14	B2	W1118(Whole body, 8 hr)-R1	Rp49	FAC (+iron, 1 mM)	SYBR	15.411	0.0957708	15.425	15.425
15	B3	W1118(Whole body, 8 hr)-R1	Rp49	FAC (+iron, 1 mM)	SYBR	15.527
16	B4	W1118(Whole body, 8 hr)-R2	Rp49	FAC (+iron, 1 mM)	SYBR	15.387
17	B5	W1118(Whole body, 8 hr)-R2	Rp49	FAC (+iron, 1 mM)	SYBR	15.481	0.109865	15.4913	15.4913
18	B6	W1118(Whole body, 8 hr)-R2	Rp49	FAC (+iron, 1 mM)	SYBR	15.606
19	B7	W1118(Whole body, 8 hr)-R3	Rp49	FAC (+iron, 1 mM)	SYBR	15.27
20	B8	W1118(Whole body, 8 hr)-R3	Rp49	FAC (+iron, 1 mM)	SYBR	15.21	0.0599999	15.27	15.27
21	B9	W1118(Whole body, 8 hr)-R3	Rp49	FAC (+iron, 1 mM)	SYBR	15.33
22
23
24
25	C1	W1118(Whole body, 8 hr)-R1	Firewood	BPS (-iron, 120 uM)	SYBR	27.898
26	C2	W1118(Whole body, 8 hr)-R1	Firewood	BPS (-iron, 120 uM)	SYBR	27.831	0.0513913	27.842	27.842	12.486
27	C3	W1118(Whole body, 8 hr)-R1	Firewood	BPS (-iron, 120 uM)	SYBR	27.797
28	C4	W1118(Whole body, 8 hr)-R2	Firewood	BPS (-iron, 120 uM)	SYBR	27.94
29	C5	W1118(Whole body, 8 hr)-R2	Firewood	BPS (-iron, 120 uM)	SYBR	27.878	0.0408207	27.9243	27.9243	12.6498
30	C6	W1118(Whole body, 8 hr)-R2	Firewood	BPS (-iron, 120 uM)	SYBR	27.955
31	C7	W1118(Whole body, 8 hr)-R3	Firewood	BPS (-iron, 120 uM)	SYBR	27.987
32	C8	W1118(Whole body, 8 hr)-R3	Firewood	BPS (-iron, 120 uM)	SYBR	27.989	0.233252	27.8533	27.8533	12.5603
33	C9	W1118(Whole body, 8 hr)-R3	Firewood	BPS (-iron, 120 uM)	SYBR	27.584
34
35
36
37	D1	W1118(Whole body, 8 hr)-R1	Firewood	FAC (+iron, 1 mM)	SYBR	26.158					ddCT:S1	ddCT:S2	ddCT:S3	ddCT:S4	ddCT final rp49	SE rp49	linear FC	SE	SE
38	D2	W1118(Whole body, 8 hr)-R1	Firewood	FAC (+iron, 1 mM)	SYBR	26.08	0.0706332	26.153	26.153	10.728	-1.758	-1.92183	-1.83233						0.0835244	3.38229	3.78904	3.56112
39	D3	W1118(Whole body, 8 hr)-R1	Firewood	FAC (+iron, 1 mM)	SYBR	26.221									-1.74406	0.0358348	3.34975	0.04828	SD	3.16967	3.55085	3.33726
40	D4	W1118(Whole body, 8 hr)-R2	Firewood	FAC (+iron, 1 mM)	SYBR	26.408													0.250573	2.97248	3.32995	3.12965
41	D5	W1118(Whole body, 8 hr)-R2	Firewood	FAC (+iron, 1 mM)	SYBR	26.34	0.110991	26.313	26.313	10.8217	-1.66433	-1.82817	-1.73867
42	D6	W1118(Whole body, 8 hr)-R2	Firewood	FAC (+iron, 1 mM)	SYBR	26.191
43	D7	W1118(Whole body, 8 hr)-R3	Firewood	FAC (+iron, 1 mM)	SYBR	26.175
44	D8	W1118(Whole body, 8 hr)-R3	Firewood	FAC (+iron, 1 mM)	SYBR	26.127	0.062525	26.1843	26.1843	10.9143	-1.57167	-1.7355	-1.646					ddCT	FC	Diff
45	D9	W1118(Whole body, 8 hr)-R3	Firewood	FAC (+iron, 1 mM)	SYBR	26.251											Confidence	0.0702349	3.34975
46																	lower FC	-1.67382	3.19058	0.159171
47																	upper FC	-1.81429	3.51687	0.167111
48
																	ttest	1.69191e-05

## Sheet: 12hr
row	Well	Sample Name	Target Name	Task	Reporter	Cт	SD	Cт uncorrected	Cт corrected	dCT
1	A1	W1118(Whole body, 12 hr)-R1	Rp49	BPS (-iron, 120 uM)	SYBR	16.5305
2	A2	W1118(Whole body, 12 hr)-R1	Rp49	BPS (-iron, 120 uM)	SYBR	16.5755	0.0258377	16.5457	16.5457
3	A3	W1118(Whole body, 12 hr)-R1	Rp49	BPS (-iron, 120 uM)	SYBR	16.531
4	A4	W1118(Whole body, 12 hr)-R2	Rp49	BPS (-iron, 120 uM)	SYBR	16.55
5	A5	W1118(Whole body, 12 hr)-R2	Rp49	BPS (-iron, 120 uM)	SYBR	16.481	0.0606981	16.4867	16.4867
6	A6	W1118(Whole body, 12 hr)-R2	Rp49	BPS (-iron, 120 uM)	SYBR	16.429
7	A7	W1118(Whole body, 12 hr)-R3	Rp49	BPS (-iron, 120 uM)	SYBR	16.272
8	A8	W1118(Whole body, 12 hr)-R3	Rp49	BPS (-iron, 120 uM)	SYBR	16.219	0.0274649	16.2497	16.2497
9	A9	W1118(Whole body, 12 hr)-R3	Rp49	BPS (-iron, 120 uM)	SYBR	16.258
10
11
12
13	B1	W1118(Whole body, 12 hr)-R1	Rp49	FAC (+iron, 1 mM)	SYBR	16.131
14	B2	W1118(Whole body, 12 hr)-R1	Rp49	FAC (+iron, 1 mM)	SYBR	16.157	0.0194243	16.1523	16.1523
15	B3	W1118(Whole body, 12 hr)-R1	Rp49	FAC (+iron, 1 mM)	SYBR	16.169
16	B4	W1118(Whole body, 12 hr)-R2	Rp49	FAC (+iron, 1 mM)	SYBR	16.567
17	B5	W1118(Whole body, 12 hr)-R2	Rp49	FAC (+iron, 1 mM)	SYBR	16.513	0.03147	16.5307	16.5307
18	B6	W1118(Whole body, 12 hr)-R2	Rp49	FAC (+iron, 1 mM)	SYBR	16.512
19	B7	W1118(Whole body, 12 hr)-R3	Rp49	FAC (+iron, 1 mM)	SYBR	16.443
20	B8	W1118(Whole body, 12 hr)-R3	Rp49	FAC (+iron, 1 mM)	SYBR	16.461	0.0237135	16.4393	16.4393
21	B9	W1118(Whole body, 12 hr)-R3	Rp49	FAC (+iron, 1 mM)	SYBR	16.414
22
23
24
25	C1	W1118(Whole body, 12 hr)-R1	Firewood	BPS (-iron, 120 uM)	SYBR	28.267
26	C2	W1118(Whole body, 12 hr)-R1	Firewood	BPS (-iron, 120 uM)	SYBR	28.354	0.0435246	28.3113	28.3113	11.7657
27	C3	W1118(Whole body, 12 hr)-R1	Firewood	BPS (-iron, 120 uM)	SYBR	28.313
28	C4	W1118(Whole body, 12 hr)-R2	Firewood	BPS (-iron, 120 uM)	SYBR	28.253
29	C5	W1118(Whole body, 12 hr)-R2	Firewood	BPS (-iron, 120 uM)	SYBR	27.999	0.168573	28.19	28.19	11.7033
30	C6	W1118(Whole body, 12 hr)-R2	Firewood	BPS (-iron, 120 uM)	SYBR	28.318
31	C7	W1118(Whole body, 12 hr)-R3	Firewood	BPS (-iron, 120 uM)	SYBR	28.2867
32	C8	W1118(Whole body, 12 hr)-R3	Firewood	BPS (-iron, 120 uM)	SYBR	28.33	0.0264604	28.2996	28.2996	12.0499
33	C9	W1118(Whole body, 12 hr)-R3	Firewood	BPS (-iron, 120 uM)	SYBR	28.282
34
35
36
37	D1	W1118(Whole body, 12 hr)-R1	Firewood	FAC (+iron, 1 mM)	SYBR	26.561					ddCT:S1	ddCT:S2	ddCT:S3	ddCT:S4	ddCT final rp49	SE rp49	linear FC	SE	SE
38	D2	W1118(Whole body, 12 hr)-R1	Firewood	FAC (+iron, 1 mM)	SYBR	26.422	0.0698162	26.4877	26.4877	10.3353	-1.43033	-1.368	-1.71457						0.166322	2.69509	2.58113	3.28198
39	D3	W1118(Whole body, 12 hr)-R1	Firewood	FAC (+iron, 1 mM)	SYBR	26.48									-1.66852	0.0731198	3.17889	0.0954856	SD	2.98487	2.85865	3.63486
40	D4	W1118(Whole body, 12 hr)-R2	Firewood	FAC (+iron, 1 mM)	SYBR	26.673													0.498967	3.42396	3.27918	4.16958
41	D5	W1118(Whole body, 12 hr)-R2	Firewood	FAC (+iron, 1 mM)	SYBR	26.706	0.0531446	26.7187	26.7187	10.188	-1.57767	-1.51533	-1.8619
42	D6	W1118(Whole body, 12 hr)-R2	Firewood	FAC (+iron, 1 mM)	SYBR	26.777
43	D7	W1118(Whole body, 12 hr)-R3	Firewood	FAC (+iron, 1 mM)	SYBR	26.117
44	D8	W1118(Whole body, 12 hr)-R3	Firewood	FAC (+iron, 1 mM)	SYBR	26.531	0.275924	26.4293	26.4293	9.99	-1.77567	-1.71333	-2.0599					ddCT	FC	Diff
45	D9	W1118(Whole body, 12 hr)-R3	Firewood	FAC (+iron, 1 mM)	SYBR	26.64											Confidence	0.143312	3.17889
46																	lower FC	-1.52521	2.87829	0.300602
47																	upper FC	-1.81183	3.51089	0.331996
48
																	ttest	0.000336638

## Sheet: 16hr
row	Well	Sample Name	Target Name	Task	Reporter	Cт	SD	Cт uncorrected	Cт corrected	dCT
1	A1	W1118(Whole body, 16 hr)-R1	Rp49	BPS (-iron, 120 uM)	SYBR	16.585
2	A2	W1118(Whole body, 16 hr)-R1	Rp49	BPS (-iron, 120 uM)	SYBR	16.624	0.0197576	16.6027	16.6027
3	A3	W1118(Whole body, 16 hr)-R1	Rp49	BPS (-iron, 120 uM)	SYBR	16.599
4	A4	W1118(Whole body, 16 hr)-R2	Rp49	BPS (-iron, 120 uM)	SYBR	16.585
5	A5	W1118(Whole body, 16 hr)-R2	Rp49	BPS (-iron, 120 uM)	SYBR	16.54	0.0240064	16.5577	16.5577
6	A6	W1118(Whole body, 16 hr)-R2	Rp49	BPS (-iron, 120 uM)	SYBR	16.548
7	A7	W1118(Whole body, 16 hr)-R3	Rp49	BPS (-iron, 120 uM)	SYBR	16.577
8	A8	W1118(Whole body, 16 hr)-R3	Rp49	BPS (-iron, 120 uM)	SYBR	16.636	0.0332319	16.5977	16.5977
9	A9	W1118(Whole body, 16 hr)-R3	Rp49	BPS (-iron, 120 uM)	SYBR	16.58
10
11
12
13	B1	W1118(Whole body, 16 hr)-R1	Rp49	FAC (+iron, 1 mM)	SYBR	16.835
14	B2	W1118(Whole body, 16 hr)-R1	Rp49	FAC (+iron, 1 mM)	SYBR	16.862	0.0925007	16.9013	16.9013
15	B3	W1118(Whole body, 16 hr)-R1	Rp49	FAC (+iron, 1 mM)	SYBR	17.007
16	B4	W1118(Whole body, 16 hr)-R2	Rp49	FAC (+iron, 1 mM)	SYBR	16.646
17	B5	W1118(Whole body, 16 hr)-R2	Rp49	FAC (+iron, 1 mM)	SYBR	16.651	0.0782703	16.6033	16.6033
18	B6	W1118(Whole body, 16 hr)-R2	Rp49	FAC (+iron, 1 mM)	SYBR	16.513
19	B7	W1118(Whole body, 16 hr)-R3	Rp49	FAC (+iron, 1 mM)	SYBR	16.451
20	B8	W1118(Whole body, 16 hr)-R3	Rp49	FAC (+iron, 1 mM)	SYBR	16.568	0.0699737	16.5317	16.5317
21	B9	W1118(Whole body, 16 hr)-R3	Rp49	FAC (+iron, 1 mM)	SYBR	16.576
22
23
24
25	C1	W1118(Whole body, 16 hr)-R1	Firewood	BPS (-iron, 120 uM)	SYBR	28.174
26	C2	W1118(Whole body, 16 hr)-R1	Firewood	BPS (-iron, 120 uM)	SYBR	28.769	0.312292	28.4167	28.4167	11.814
27	C3	W1118(Whole body, 16 hr)-R1	Firewood	BPS (-iron, 120 uM)	SYBR	28.307
28	C4	W1118(Whole body, 16 hr)-R2	Firewood	BPS (-iron, 120 uM)	SYBR	28.206
29	C5	W1118(Whole body, 16 hr)-R2	Firewood	BPS (-iron, 120 uM)	SYBR	28.012	0.112588	28.076	28.076	11.5183
30	C6	W1118(Whole body, 16 hr)-R2	Firewood	BPS (-iron, 120 uM)	SYBR	28.01
31	C7	W1118(Whole body, 16 hr)-R3	Firewood	BPS (-iron, 120 uM)	SYBR	27.999
32	C8	W1118(Whole body, 16 hr)-R3	Firewood	BPS (-iron, 120 uM)	SYBR	27.992	0.163139	28.0897	28.0897	11.492
33	C9	W1118(Whole body, 16 hr)-R3	Firewood	BPS (-iron, 120 uM)	SYBR	28.278
34
35
36
37	D1	W1118(Whole body, 16 hr)-R1	Firewood	FAC (+iron, 1 mM)	SYBR	26.601					ddCT:S1	ddCT:S2	ddCT:S3	ddCT:S4	ddCT final rp49	SE rp49	linear FC	SE	SE
38	D2	W1118(Whole body, 16 hr)-R1	Firewood	FAC (+iron, 1 mM)	SYBR	26.642	0.028583	26.633	26.633	9.73167	-2.08233	-1.78667	-1.76033						0.151548	4.23491	3.45017	3.38776
39	D3	W1118(Whole body, 16 hr)-R1	Firewood	FAC (+iron, 1 mM)	SYBR	26.656									-1.80022	0.0612185	3.48274	0.0844282	SD	3.66801	2.98832	2.93426
40	D4	W1118(Whole body, 16 hr)-R2	Firewood	FAC (+iron, 1 mM)	SYBR	26.565													0.454643	4.17275	3.39953	3.33804
41	D5	W1118(Whole body, 16 hr)-R2	Firewood	FAC (+iron, 1 mM)	SYBR	26.672	0.14236	26.5423	26.5423	9.939	-1.875	-1.57933	-1.553
42	D6	W1118(Whole body, 16 hr)-R2	Firewood	FAC (+iron, 1 mM)	SYBR	26.39
43	D7	W1118(Whole body, 16 hr)-R3	Firewood	FAC (+iron, 1 mM)	SYBR	26.33
44	D8	W1118(Whole body, 16 hr)-R3	Firewood	FAC (+iron, 1 mM)	SYBR	26.295	0.0512867	26.2847	26.2847	9.753	-2.061	-1.76533	-1.739					ddCT	FC	Diff
45	D9	W1118(Whole body, 16 hr)-R3	Firewood	FAC (+iron, 1 mM)	SYBR	26.229											Confidence	0.119986	3.48274
46																	lower FC	-1.68024	3.2048	0.277934
47																	upper FC	-1.92021	3.78478	0.302038
48
																	ttest	0.000124515
