# Supplementary material for: New molecular components of high and low affinity iron import systems in Drosophila
Source: Nat Commun. 2025 Jul 1;16:5662. doi: 10.1038/s41467-025-60758-6 (PMC12218971; doi:10.1038/s41467-025-60758-6)
Supplement: Supplementary file 10 — Source Data [file 41467_2025_60758_MOESM10_ESM.zip › Source Data files_Soltani et al/Fig. 6-E.xlsx]

## Sheet: Sheet1
Genotype	Media	Analysis	80 hr	88 hr	96 hr	104 hr	112 hr	120 hr	128 hr	136 hr	144 hr	152 hr	160 hr	168 hr	176 hr	184 hr	192 hr	200 hr	208 hr	216 hr	224 hr	232 hr	240 hr	248 hr
Tub> W1118	N	R1	0	0	0	1	2	11	37	42	45	45	45	45	45	45	45	45	45	45	45	45	45	45
		R2	0	0	0	2	4	18	33	42	43	43	43	43	43	43	43	43	43	43	43	43	43	43
		R3	0	0	0	2	8	17	29	36	43	44	44	44	44	44	44	44	44	44	44	44	44	44
		(R1/50)*100	0	0	0	2	4	22	74	84	90	90	90	90	90	90	90	90	90	90	90	90	90	90
		(R2/50)*100	0	0	0	4	8	36	66	84	86	86	86	86	86	86	86	86	86	86	86	86	86	86
		(R3/50)*100	0	0	0	4	16	34	58	72	86	88	88	88	88	88	88	88	88	88	88	88	88	88
		Average	0	0	0	3.33333	9.33333	30.6667	66	80	87.3333	88	88	88	88	88	88	88	88	88	88	88	88	88
		Average round	0	0	0	3.34	9.34	30.67	66	80	87.34	88	88	88	88	88	88	88	88	88	88	88	88	88
		STDEVA	0	0	0	0.57735	3.05505	3.78594	4	3.4641	1.1547	1	1	1	1	1	1	1	1	1	1	1	1	1
Tub> W1118	BPS (300 μM)	R1	0	0	0	0	0	0	0	0	0	0	1	1	4	8	12	14	18	18	18	19	19	19
		R2	0	0	0	0	0	0	0	0	0	0	2	8	18	20	21	22	22	22	22	22	22	22
		R3	0	0	0	0	0	0	0	0	0	1	2	10	22	22	22	24	24	24	24	24	24	24
		(R1/50)*100	0	0	0	0	0	0	0	0	0	0	2	2	8	16	24	28	36	36	36	38	38	38
		(R2/50)*100	0	0	0	0	0	0	0	0	0	0	4	16	36	40	42	44	44	44	44	44	44	44
		(R3/50)*100	0	0	0	0	0	0	0	0	0	2	4	20	44	44	44	48	48	48	48	48	48	48
		Average	0	0	0	0	0	0	0	0	0	0.666667	3.33333	12.6667	29.3333	33.3333	36.6667	40	42.6667	42.6667	42.6667	43.3333	43.3333	43.3333
		Average round	0	0	0	0	0	0	0	0	0	0.67	3.34	12.67	29.34	33.34	36.67	40	42.67	42.67	42.67	43.34	43.34	43.34
		STDEVA	0	0	0	0	0	0	0	0	0	0.57735	0.57735	4.72582	9.45163	7.57188	5.50757	5.2915	3.05505	3.05505	3.05505	2.51661	2.51661	2.51661
Tub> W1118	BPS (500 μM)	R1	0	0	0	0	0	0	0	0	0	0	0	0	0	0	0	0	0	0	0	0	0	0
		R2	0	0	0	0	0	0	0	0	0	0	0	0	0	0	0	0	0	0	0	0	0	0
		R3	0	0	0	0	0	0	0	0	0	0	0	0	0	0	0	0	0	0	0	0	0	0
		(R1/50)*100	0	0	0	0	0	0	0	0	0	0	0	0	0	0	0	0	0	0	0	0	0	0
		(R2/50)*100	0	0	0	0	0	0	0	0	0	0	0	0	0	0	0	0	0	0	0	0	0	0
		(R3/50)*100	0	0	0	0	0	0	0	0	0	0	0	0	0	0	0	0	0	0	0	0	0	0
		Average	0	0	0	0	0	0	0	0	0	0	0	0	0	0	0	0	0	0	0	0	0	0
		Average round	0	0	0	0	0	0	0	0	0	0	0	0	0	0	0	0	0	0	0	0	0	0
		STDEVA	0	0	0	0	0	0	0	0	0	0	0	0	0	0	0	0	0	0	0	0	0	0
Tub> Mco4	N	R1	0	0	0	1	6	21	39	42	42	42	42	42	42	42	42	42	42	42	42	42	42	42
		R2	0	0	0	2	5	18	34	41	45	45	45	45	45	45	45	45	45	45	45	45	45	45
		R3	0	0	0	1	8	17	29	39	43	44	44	44	44	44	44	44	44	44	44	44	44	44
		(R1/50)*100	0	0	0	2	12	42	78	84	84	84	84	84	84	84	84	84	84	84	84	84	84	84
		(R2/50)*100	0	0	0	4	10	36	68	82	90	90	90	90	90	90	90	90	90	90	90	90	90	90
		(R3/50)*100	0	0	0	2	16	34	58	78	86	88	88	88	88	88	88	88	88	88	88	88	88	88
		Average	0	0	0	2.66667	12.6667	37.3333	68	81.3333	86.6667	87.3333	87.3333	87.3333	87.3333	87.3333	87.3333	87.3333	87.3333	87.3333	87.3333	87.3333	87.3333	87.3333
		Average round	0	0	0	2.67	12.67	37.34	68	81.34	86.67	87.34	87.34	87.34	87.34	87.34	87.34	87.34	87.34	87.34	87.34	87.34	87.34	87.34
		STDEVA	0	0	0	0.57735	1.52753	2.08167	5	1.52753	1.52753	1.52753	1.52753	1.52753	1.52753	1.52753	1.52753	1.52753	1.52753	1.52753	1.52753	1.52753	1.52753	1.52753
Tub> Mco4	BPS (300 μM)	R1	0	0	0	0	0	0	0	1	2	7	14	26	32	34	34	34	35	36	36	36	36	36
		R2	0	0	0	0	0	0	0	1	1	4	13	18	30	33	35	35	35	35	35	35	35	35
		R3	0	0	0	0	0	0	0	0	1	6	23	30	36	37	38	38	38	38	38	38	38	38
		(R1/50)*100	0	0	0	0	0	0	0	2	4	14	28	52	64	68	68	68	70	72	72	72	72	72
		(R2/50)*100	0	0	0	0	0	0	0	2	2	8	26	36	60	66	70	70	70	70	70	70	70	70
		(R3/50)*100	0	0	0	0	0	0	0	0	2	12	46	60	72	74	76	76	76	76	76	76	76	76
		Average	0	0	0	0	0	0	0	1.33333	2.66667	11.3333	33.3333	49.3333	65.3333	69.3333	71.3333	71.3333	72	72.6667	72.6667	72.6667	72.6667	72.6667
		Average round	0	0	0	0	0	0	0	1.34	2.67	11.34	33.34	49.34	65.34	69.34	71.34	71.34	72	72.67	72.67	72.67	72.67	72.67
		STDEVA	0	0	0	0	0	0	0	0.57735	0.57735	1.52753	5.50757	6.1101	3.05505	2.08167	2.08167	2.08167	1.73205	1.52753	1.52753	1.52753	1.52753	1.52753
Tub> Mco4	BPS (500 μM)	R1	0	0	0	0	0	0	0	0	0	1	2	7	14	21	29	29	29	29	29	29	29	29
		R2	0	0	0	0	0	0	0	0	0	1	4	4	11	13	17	20	20	22	22	22	22	22
		R3	0	0	0	0	0	0	0	0	0	0	1	1	2	7	14	19	20	20	21	21	21	21
		(R1/50)*100	0	0	0	0	0	0	0	0	0	2	4	14	28	42	58	58	58	58	58	58	58	58
		(R2/50)*100	0	0	0	0	0	0	0	0	0	2	8	8	22	26	34	40	40	44	44	44	44	44
		(R3/50)*100	0	0	0	0	0	0	0	0	0	0	2	2	4	14	28	38	40	40	42	42	42	42
		Average	0	0	0	0	0	0	0	0	0	1.33333	4.66667	8	18	27.3333	40	45.3333	46	47.3333	48	48	48	48
		Average round	0	0	0	0	0	0	0	0	0	1.34	4.67	8	18	27.34	40	45.34	46	47.34	48	48	48	48
		STDEVA	0	0	0	0	0	0	0	0	0	1.1547	3.05505	6	12.49	14.0475	15.8745	11.0151	10.3923	9.45163	8.7178	8.7178	8.7178	8.7178
