# Supplementary material for: New molecular components of high and low affinity iron import systems in Drosophila
Source: Nat Commun. 2025 Jul 1;16:5662. doi: 10.1038/s41467-025-60758-6 (PMC12218971; doi:10.1038/s41467-025-60758-6)
Supplement: Supplementary file 10 — Source Data [file 41467_2025_60758_MOESM10_ESM.zip › Source Data files_Soltani et al/Fig. S4B_gut_Fer1HCH.xlsx]

## Sheet: 4hr
row	Well	Sample Name	Target Name	Task	Reporter	Cт	SD	Cт uncorrected	Cт corrected	dCT
1	A1	W1118(gut, 4 hr)-R1	Rp49	BPS (-iron, 120 uM)	SYBR	16.006
2	A2	W1118(gut, 4 hr)-R1	Rp49	BPS (-iron, 120 uM)	SYBR	16.017	0.0105039	16.0167	16.0167
3	A3	W1118(gut, 4 hr)-R1	Rp49	BPS (-iron, 120 uM)	SYBR	16.027
4	A4	W1118(gut, 4 hr)-R2	Rp49	BPS (-iron, 120 uM)	SYBR	16.0201
5	A5	W1118(gut, 4 hr)-R2	Rp49	BPS (-iron, 120 uM)	SYBR	16.023	0.00405075	16.0194	16.0194
6	A6	W1118(gut, 4 hr)-R2	Rp49	BPS (-iron, 120 uM)	SYBR	16.015
7	A7	W1118(gut, 4 hr)-R3	Rp49	BPS (-iron, 120 uM)	SYBR	16.0693
8	A8	W1118(gut, 4 hr)-R3	Rp49	BPS (-iron, 120 uM)	SYBR	16.045	0.0126581	16.0551	16.0551
9	A9	W1118(gut, 4 hr)-R3	Rp49	BPS (-iron, 120 uM)	SYBR	16.051
10
11
12
13	B1	W1118(gut, 4 hr)-R1	Rp49	FAC (+iron, 1 mM)	SYBR	16.092
14	B2	W1118(gut, 4 hr)-R1	Rp49	FAC (+iron, 1 mM)	SYBR	16.049	0.0226782	16.0663	16.0663
15	B3	W1118(gut, 4 hr)-R1	Rp49	FAC (+iron, 1 mM)	SYBR	16.058
16	B4	W1118(gut, 4 hr)-R2	Rp49	FAC (+iron, 1 mM)	SYBR	16.0684
17	B5	W1118(gut, 4 hr)-R2	Rp49	FAC (+iron, 1 mM)	SYBR	16.0598	0.0109806	16.0699	16.0699
18	B6	W1118(gut, 4 hr)-R2	Rp49	FAC (+iron, 1 mM)	SYBR	16.0816
19	B7	W1118(gut, 4 hr)-R3	Rp49	FAC (+iron, 1 mM)	SYBR	16.078
20	B8	W1118(gut, 4 hr)-R3	Rp49	FAC (+iron, 1 mM)	SYBR	16.0509	0.0144213	16.0673	16.0673
21	B9	W1118(gut, 4 hr)-R3	Rp49	FAC (+iron, 1 mM)	SYBR	16.073
22
23
24
25	C1	W1118(gut, 4 hr)-R1	Fer1HCH	BPS (-iron, 120 uM)	SYBR	14.718
26	C2	W1118(gut, 4 hr)-R1	Fer1HCH	BPS (-iron, 120 uM)	SYBR	14.716	0.0190787	14.728	14.728	-1.28867
27	C3	W1118(gut, 4 hr)-R1	Fer1HCH	BPS (-iron, 120 uM)	SYBR	14.75
28	C4	W1118(gut, 4 hr)-R2	Fer1HCH	BPS (-iron, 120 uM)	SYBR	14.452
29	C5	W1118(gut, 4 hr)-R2	Fer1HCH	BPS (-iron, 120 uM)	SYBR	14.46	0.0337243	14.4367	14.4367	-1.5827
30	C6	W1118(gut, 4 hr)-R2	Fer1HCH	BPS (-iron, 120 uM)	SYBR	14.398
31	C7	W1118(gut, 4 hr)-R3	Fer1HCH	BPS (-iron, 120 uM)	SYBR	14.539
32	C8	W1118(gut, 4 hr)-R3	Fer1HCH	BPS (-iron, 120 uM)	SYBR	14.65	0.0609179	14.58	14.58	-1.4751
33	C9	W1118(gut, 4 hr)-R3	Fer1HCH	BPS (-iron, 120 uM)	SYBR	14.551
34
35
36
37	D1	W1118(gut, 4 hr)-R1	Fer1HCH	FAC (+iron, 1 mM)	SYBR	16.9768					ddCT:S1	ddCT:S2	ddCT:S3	ddCT:S4	ddCT final rp49	SE rp49	linear FC	SE	SE
38	D2	W1118(gut, 4 hr)-R1	Fer1HCH	FAC (+iron, 1 mM)	SYBR	16.894	0.0462212	16.9473	16.9473	0.880933	2.1696	2.46363	2.35603						0.00653212	0.222272	0.181289	0.195327
39	D3	W1118(gut, 4 hr)-R1	Fer1HCH	FAC (+iron, 1 mM)	SYBR	16.971									2.27594	0.045004	4.84315	0.0759935	SD	0.234924	0.191609	0.206446
40	D4	W1118(gut, 4 hr)-R2	Fer1HCH	FAC (+iron, 1 mM)	SYBR	16.891													0.0195964	0.235201	0.191834	0.206689
41	D5	W1118(gut, 4 hr)-R2	Fer1HCH	FAC (+iron, 1 mM)	SYBR	16.896	0.0390513	16.871	16.871	0.801066	2.08973	2.38377	2.27617
42	D6	W1118(gut, 4 hr)-R2	Fer1HCH	FAC (+iron, 1 mM)	SYBR	16.826
43	D7	W1118(gut, 4 hr)-R3	Fer1HCH	FAC (+iron, 1 mM)	SYBR	16.877
44	D8	W1118(gut, 4 hr)-R3	Fer1HCH	FAC (+iron, 1 mM)	SYBR	16.864	0.00929141	16.8667	16.8667	0.799367	2.08803	2.38207	2.27447					ddCT	FC	Diff
45	D9	W1118(gut, 4 hr)-R3	Fer1HCH	FAC (+iron, 1 mM)	SYBR	16.859											Confidence	0.0882062	4.84315
46																	lower FC	2.36415	5.1485	0.305349
47																	upper FC	2.18774	4.55591	0.287239
48
																	ttest	1.45249e-05

## Sheet: 8hr
row	Well	Sample Name	Target Name	Task	Reporter	Cт	SD	Cт uncorrected	Cт corrected	dCT
1	A1	W1118(gut, 8 hr)-R1	Rp49	BPS (-iron, 120 uM)	SYBR	15.636
2	A2	W1118(gut, 8 hr)-R1	Rp49	BPS (-iron, 120 uM)	SYBR	15.627	0.00550796	15.6333	15.6333
3	A3	W1118(gut, 8 hr)-R1	Rp49	BPS (-iron, 120 uM)	SYBR	15.637
4	A4	W1118(gut, 8 hr)-R2	Rp49	BPS (-iron, 120 uM)	SYBR	15.63
5	A5	W1118(gut, 8 hr)-R2	Rp49	BPS (-iron, 120 uM)	SYBR	15.6	0.0152752	15.6167	15.6167
6	A6	W1118(gut, 8 hr)-R2	Rp49	BPS (-iron, 120 uM)	SYBR	15.62
7	A7	W1118(gut, 8 hr)-R3	Rp49	BPS (-iron, 120 uM)	SYBR	15.61
8	A8	W1118(gut, 8 hr)-R3	Rp49	BPS (-iron, 120 uM)	SYBR	15.612	0.00986551	15.6167	15.6167
9	A9	W1118(gut, 8 hr)-R3	Rp49	BPS (-iron, 120 uM)	SYBR	15.628
10
11
12
13	B1	W1118(gut, 8 hr)-R1	Rp49	FAC (+iron, 1 mM)	SYBR	15.642
14	B2	W1118(gut, 8 hr)-R1	Rp49	FAC (+iron, 1 mM)	SYBR	15.638	0.0019998	15.64	15.64
15	B3	W1118(gut, 8 hr)-R1	Rp49	FAC (+iron, 1 mM)	SYBR	15.64
16	B4	W1118(gut, 8 hr)-R2	Rp49	FAC (+iron, 1 mM)	SYBR	15.628
17	B5	W1118(gut, 8 hr)-R2	Rp49	FAC (+iron, 1 mM)	SYBR	15.61	0.0117192	15.6233	15.6233
18	B6	W1118(gut, 8 hr)-R2	Rp49	FAC (+iron, 1 mM)	SYBR	15.632
19	B7	W1118(gut, 8 hr)-R3	Rp49	FAC (+iron, 1 mM)	SYBR	15.632
20	B8	W1118(gut, 8 hr)-R3	Rp49	FAC (+iron, 1 mM)	SYBR	15.613	0.00950472	15.6223	15.6223
21	B9	W1118(gut, 8 hr)-R3	Rp49	FAC (+iron, 1 mM)	SYBR	15.622
22
23
24
25	C1	W1118(gut, 8 hr)-R1	Fer1HCH	BPS (-iron, 120 uM)	SYBR	13.887
26	C2	W1118(gut, 8 hr)-R1	Fer1HCH	BPS (-iron, 120 uM)	SYBR	13.881	0.00378605	13.8827	13.8827	-1.75067
27	C3	W1118(gut, 8 hr)-R1	Fer1HCH	BPS (-iron, 120 uM)	SYBR	13.88
28	C4	W1118(gut, 8 hr)-R2	Fer1HCH	BPS (-iron, 120 uM)	SYBR	13.825
29	C5	W1118(gut, 8 hr)-R2	Fer1HCH	BPS (-iron, 120 uM)	SYBR	13.966	0.0950809	13.9323	13.9323	-1.68433
30	C6	W1118(gut, 8 hr)-R2	Fer1HCH	BPS (-iron, 120 uM)	SYBR	14.006
31	C7	W1118(gut, 8 hr)-R3	Fer1HCH	BPS (-iron, 120 uM)	SYBR	13.958
32	C8	W1118(gut, 8 hr)-R3	Fer1HCH	BPS (-iron, 120 uM)	SYBR	13.989	0.0155028	13.9737	13.9737	-1.643
33	C9	W1118(gut, 8 hr)-R3	Fer1HCH	BPS (-iron, 120 uM)	SYBR	13.974
34
35
36
37	D1	W1118(gut, 8 hr)-R1	Fer1HCH	FAC (+iron, 1 mM)	SYBR	16.481					ddCT:S1	ddCT:S2	ddCT:S3	ddCT:S4	ddCT final rp49	SE rp49	linear FC	SE	SE
38	D2	W1118(gut, 8 hr)-R1	Fer1HCH	FAC (+iron, 1 mM)	SYBR	16.256	0.130484	16.4067	16.4067	0.766667	2.51733	2.451	2.40967						0.00466953	0.174666	0.182884	0.188199
39	D3	W1118(gut, 8 hr)-R1	Fer1HCH	FAC (+iron, 1 mM)	SYBR	16.483									2.345	0.0344437	5.0806	0.0599366	SD	0.202034	0.21154	0.217688
40	D4	W1118(gut, 8 hr)-R2	Fer1HCH	FAC (+iron, 1 mM)	SYBR	16.195													0.0140086	0.191533	0.200545	0.206374
41	D5	W1118(gut, 8 hr)-R2	Fer1HCH	FAC (+iron, 1 mM)	SYBR	16.146	0.0295127	16.18	16.18	0.556667	2.30733	2.241	2.19967
42	D6	W1118(gut, 8 hr)-R2	Fer1HCH	FAC (+iron, 1 mM)	SYBR	16.199
43	D7	W1118(gut, 8 hr)-R3	Fer1HCH	FAC (+iron, 1 mM)	SYBR	16.269
44	D8	W1118(gut, 8 hr)-R3	Fer1HCH	FAC (+iron, 1 mM)	SYBR	16.234	0.0191575	16.256	16.256	0.633666	2.38433	2.318	2.27667					ddCT	FC	Diff
45	D9	W1118(gut, 8 hr)-R3	Fer1HCH	FAC (+iron, 1 mM)	SYBR	16.265											Confidence	0.0675085	5.0806
46																	lower FC	2.41251	5.32399	0.243388
47																	upper FC	2.27749	4.84834	0.232262
48
																	ttest	4.44269e-06

## Sheet: 12hr
row	Well	Sample Name	Target Name	Task	Reporter	Cт	SD	Cт uncorrected	Cт corrected	dCT
1	A1	W1118(gut, 12 hr)-R1	Rp49	BPS (-iron, 120 uM)	SYBR	15.654
2	A2	W1118(gut, 12 hr)-R1	Rp49	BPS (-iron, 120 uM)	SYBR	15.64	0.0257937	15.6613	15.6613
3	A3	W1118(gut, 12 hr)-R1	Rp49	BPS (-iron, 120 uM)	SYBR	15.69
4	A4	W1118(gut, 12 hr)-R2	Rp49	BPS (-iron, 120 uM)	SYBR	15.656
5	A5	W1118(gut, 12 hr)-R2	Rp49	BPS (-iron, 120 uM)	SYBR	15.607	0.0260834	15.6263	15.6263
6	A6	W1118(gut, 12 hr)-R2	Rp49	BPS (-iron, 120 uM)	SYBR	15.616
7	A7	W1118(gut, 12 hr)-R3	Rp49	BPS (-iron, 120 uM)	SYBR	15.647
8	A8	W1118(gut, 12 hr)-R3	Rp49	BPS (-iron, 120 uM)	SYBR	15.67	0.0215173	15.648	15.648
9	A9	W1118(gut, 12 hr)-R3	Rp49	BPS (-iron, 120 uM)	SYBR	15.627
10
11
12
13	B1	W1118(gut, 12 hr)-R1	Rp49	FAC (+iron, 1 mM)	SYBR	15.672
14	B2	W1118(gut, 12 hr)-R1	Rp49	FAC (+iron, 1 mM)	SYBR	15.68	0.00902229	15.6807	15.6807
15	B3	W1118(gut, 12 hr)-R1	Rp49	FAC (+iron, 1 mM)	SYBR	15.69
16	B4	W1118(gut, 12 hr)-R2	Rp49	FAC (+iron, 1 mM)	SYBR	15.657
17	B5	W1118(gut, 12 hr)-R2	Rp49	FAC (+iron, 1 mM)	SYBR	15.63	0.0250265	15.6313	15.6313
18	B6	W1118(gut, 12 hr)-R2	Rp49	FAC (+iron, 1 mM)	SYBR	15.607
19	B7	W1118(gut, 12 hr)-R3	Rp49	FAC (+iron, 1 mM)	SYBR	15.666
20	B8	W1118(gut, 12 hr)-R3	Rp49	FAC (+iron, 1 mM)	SYBR	15.674	0.0285714	15.6537	15.6537
21	B9	W1118(gut, 12 hr)-R3	Rp49	FAC (+iron, 1 mM)	SYBR	15.621
22
23
24
25	C1	W1118(gut, 12 hr)-R1	Fer1HCH	BPS (-iron, 120 uM)	SYBR	14.267
26	C2	W1118(gut, 12 hr)-R1	Fer1HCH	BPS (-iron, 120 uM)	SYBR	14.198	0.0345111	14.233	14.233	-1.42833
27	C3	W1118(gut, 12 hr)-R1	Fer1HCH	BPS (-iron, 120 uM)	SYBR	14.234
28	C4	W1118(gut, 12 hr)-R2	Fer1HCH	BPS (-iron, 120 uM)	SYBR	14.078
29	C5	W1118(gut, 12 hr)-R2	Fer1HCH	BPS (-iron, 120 uM)	SYBR	14.015	0.0352749	14.0557	14.0557	-1.57067
30	C6	W1118(gut, 12 hr)-R2	Fer1HCH	BPS (-iron, 120 uM)	SYBR	14.074
31	C7	W1118(gut, 12 hr)-R3	Fer1HCH	BPS (-iron, 120 uM)	SYBR	14.071
32	C8	W1118(gut, 12 hr)-R3	Fer1HCH	BPS (-iron, 120 uM)	SYBR	14.052	0.0175213	14.07	14.07	-1.578
33	C9	W1118(gut, 12 hr)-R3	Fer1HCH	BPS (-iron, 120 uM)	SYBR	14.087
34
35
36
37	D1	W1118(gut, 12 hr)-R1	Fer1HCH	FAC (+iron, 1 mM)	SYBR	16.657					ddCT:S1	ddCT:S2	ddCT:S3	ddCT:S4	ddCT final rp49	SE rp49	linear FC	SE	SE
38	D2	W1118(gut, 12 hr)-R1	Fer1HCH	FAC (+iron, 1 mM)	SYBR	16.823	0.182234	16.8337	16.8337	1.153	2.58133	2.72367	2.731						0.00275058	0.167086	0.151389	0.150622
39	D3	W1118(gut, 12 hr)-R1	Fer1HCH	FAC (+iron, 1 mM)	SYBR	17.021									2.70922	0.0255284	6.53969	0.0521992	SD	0.161731	0.146537	0.145794
40	D4	W1118(gut, 12 hr)-R2	Fer1HCH	FAC (+iron, 1 mM)	SYBR	16.685													0.00825174	0.161993	0.146774	0.14603
41	D5	W1118(gut, 12 hr)-R2	Fer1HCH	FAC (+iron, 1 mM)	SYBR	16.85	0.137951	16.8313	16.8313	1.2	2.62833	2.77067	2.778
42	D6	W1118(gut, 12 hr)-R2	Fer1HCH	FAC (+iron, 1 mM)	SYBR	16.959
43	D7	W1118(gut, 12 hr)-R3	Fer1HCH	FAC (+iron, 1 mM)	SYBR	16.729
44	D8	W1118(gut, 12 hr)-R3	Fer1HCH	FAC (+iron, 1 mM)	SYBR	16.825	0.137406	16.8513	16.8513	1.19767	2.626	2.76833	2.77567					ddCT	FC	Diff
45	D9	W1118(gut, 12 hr)-R3	Fer1HCH	FAC (+iron, 1 mM)	SYBR	17											Confidence	0.0500347	6.53969
46																	lower FC	2.75926	6.77047	0.230784
47																	upper FC	2.65919	6.31677	0.222918
48
																	ttest	7.55017e-07

## Sheet: 16hr
row	Well	Sample Name	Target Name	Task	Reporter	Cт	SD	Cт uncorrected	Cт corrected	dCT
1	A1	W1118(gut, 16 hr)-R1	Rp49	BPS (-iron, 120 uM)	SYBR	15.919
2	A2	W1118(gut, 16 hr)-R1	Rp49	BPS (-iron, 120 uM)	SYBR	15.925	0.014177	15.93	15.93
3	A3	W1118(gut, 16 hr)-R1	Rp49	BPS (-iron, 120 uM)	SYBR	15.946
4	A4	W1118(gut, 16 hr)-R2	Rp49	BPS (-iron, 120 uM)	SYBR	15.898
5	A5	W1118(gut, 16 hr)-R2	Rp49	BPS (-iron, 120 uM)	SYBR	15.934	0.0210791	15.9223	15.9223
6	A6	W1118(gut, 16 hr)-R2	Rp49	BPS (-iron, 120 uM)	SYBR	15.935
7	A7	W1118(gut, 16 hr)-R3	Rp49	BPS (-iron, 120 uM)	SYBR	15.91
8	A8	W1118(gut, 16 hr)-R3	Rp49	BPS (-iron, 120 uM)	SYBR	15.932	0.0172435	15.9287	15.9287
9	A9	W1118(gut, 16 hr)-R3	Rp49	BPS (-iron, 120 uM)	SYBR	15.944
10
11
12
13	B1	W1118(gut, 16 hr)-R1	Rp49	FAC (+iron, 1 mM)	SYBR	15.938
14	B2	W1118(gut, 16 hr)-R1	Rp49	FAC (+iron, 1 mM)	SYBR	15.967	0.0176731	15.9467	15.9467
15	B3	W1118(gut, 16 hr)-R1	Rp49	FAC (+iron, 1 mM)	SYBR	15.935
16	B4	W1118(gut, 16 hr)-R2	Rp49	FAC (+iron, 1 mM)	SYBR	15.938
17	B5	W1118(gut, 16 hr)-R2	Rp49	FAC (+iron, 1 mM)	SYBR	15.961	0.0120971	15.9473	15.9473
18	B6	W1118(gut, 16 hr)-R2	Rp49	FAC (+iron, 1 mM)	SYBR	15.943
19	B7	W1118(gut, 16 hr)-R3	Rp49	FAC (+iron, 1 mM)	SYBR	15.919
20	B8	W1118(gut, 16 hr)-R3	Rp49	FAC (+iron, 1 mM)	SYBR	15.923	0.00305581	15.9223	15.9223
21	B9	W1118(gut, 16 hr)-R3	Rp49	FAC (+iron, 1 mM)	SYBR	15.925
22
23
24
25	C1	W1118(gut, 16 hr)-R1	Fer1HCH	BPS (-iron, 120 uM)	SYBR	14.427
26	C2	W1118(gut, 16 hr)-R1	Fer1HCH	BPS (-iron, 120 uM)	SYBR	14.437	0.117885	14.5	14.5	-1.43
27	C3	W1118(gut, 16 hr)-R1	Fer1HCH	BPS (-iron, 120 uM)	SYBR	14.636
28	C4	W1118(gut, 16 hr)-R2	Fer1HCH	BPS (-iron, 120 uM)	SYBR	14.473
29	C5	W1118(gut, 16 hr)-R2	Fer1HCH	BPS (-iron, 120 uM)	SYBR	14.657	0.126349	14.615	14.615	-1.30733
30	C6	W1118(gut, 16 hr)-R2	Fer1HCH	BPS (-iron, 120 uM)	SYBR	14.715
31	C7	W1118(gut, 16 hr)-R3	Fer1HCH	BPS (-iron, 120 uM)	SYBR	14.47
32	C8	W1118(gut, 16 hr)-R3	Fer1HCH	BPS (-iron, 120 uM)	SYBR	14.539	0.0437148	14.52	14.52	-1.40867
33	C9	W1118(gut, 16 hr)-R3	Fer1HCH	BPS (-iron, 120 uM)	SYBR	14.551
34
35
36
37	D1	W1118(gut, 16 hr)-R1	Fer1HCH	FAC (+iron, 1 mM)	SYBR	16.766					ddCT:S1	ddCT:S2	ddCT:S3	ddCT:S4	ddCT final rp49	SE rp49	linear FC	SE	SE
38	D2	W1118(gut, 16 hr)-R1	Fer1HCH	FAC (+iron, 1 mM)	SYBR	16.79	0.0183306	16.786	16.786	0.839333	2.26933	2.14667	2.248						0.00691663	0.207426	0.225834	0.210516
39	D3	W1118(gut, 16 hr)-R1	Fer1HCH	FAC (+iron, 1 mM)	SYBR	16.802									2.33578	0.0514841	5.04823	0.0892291	SD	0.20194	0.219862	0.204949
40	D4	W1118(gut, 16 hr)-R2	Fer1HCH	FAC (+iron, 1 mM)	SYBR	16.789													0.0207499	0.167938	0.182842	0.17044
41	D5	W1118(gut, 16 hr)-R2	Fer1HCH	FAC (+iron, 1 mM)	SYBR	16.71	0.137158	16.8253	16.8253	0.877999	2.308	2.18533	2.28667
42	D6	W1118(gut, 16 hr)-R2	Fer1HCH	FAC (+iron, 1 mM)	SYBR	16.977
43	D7	W1118(gut, 16 hr)-R3	Fer1HCH	FAC (+iron, 1 mM)	SYBR	17.079
44	D8	W1118(gut, 16 hr)-R3	Fer1HCH	FAC (+iron, 1 mM)	SYBR	17.054	0.0125033	17.0663	17.0663	1.144	2.574	2.45133	2.55267					ddCT	FC	Diff
45	D9	W1118(gut, 16 hr)-R3	Fer1HCH	FAC (+iron, 1 mM)	SYBR	17.066											Confidence	0.100907	5.04823
46																	lower FC	2.43668	5.41396	0.365731
47																	upper FC	2.23487	4.70721	0.341025
48
																	ttest	2.23682e-05
