# Supplementary material for: New molecular components of high and low affinity iron import systems in Drosophila
Source: Nat Commun. 2025 Jul 1;16:5662. doi: 10.1038/s41467-025-60758-6 (PMC12218971; doi:10.1038/s41467-025-60758-6)
Supplement: Supplementary file 10 — Source Data [file 41467_2025_60758_MOESM10_ESM.zip › Source Data files_Soltani et al/Fig. S4B_gut_Fer2LCH.xlsx]

## Sheet: 4hr
row	Well	Sample Name	Target Name	Task	Reporter	Cт	SD	Cт uncorrected	Cт corrected	dCT
1	A1	W1118(gut, 4 hr)-R1	Rp49	BPS (-iron, 120 uM)	SYBR	16.006
2	A2	W1118(gut, 4 hr)-R1	Rp49	BPS (-iron, 120 uM)	SYBR	16.017	0.0105039	16.0167	16.0167
3	A3	W1118(gut, 4 hr)-R1	Rp49	BPS (-iron, 120 uM)	SYBR	16.027
4	A4	W1118(gut, 4 hr)-R2	Rp49	BPS (-iron, 120 uM)	SYBR	16.0201
5	A5	W1118(gut, 4 hr)-R2	Rp49	BPS (-iron, 120 uM)	SYBR	16.023	0.00405075	16.0194	16.0194
6	A6	W1118(gut, 4 hr)-R2	Rp49	BPS (-iron, 120 uM)	SYBR	16.015
7	A7	W1118(gut, 4 hr)-R3	Rp49	BPS (-iron, 120 uM)	SYBR	16.0693
8	A8	W1118(gut, 4 hr)-R3	Rp49	BPS (-iron, 120 uM)	SYBR	16.045	0.0126581	16.0551	16.0551
9	A9	W1118(gut, 4 hr)-R3	Rp49	BPS (-iron, 120 uM)	SYBR	16.051
10
11
12
13	B1	W1118(gut, 4 hr)-R1	Rp49	FAC (+iron, 1 mM)	SYBR	16.092
14	B2	W1118(gut, 4 hr)-R1	Rp49	FAC (+iron, 1 mM)	SYBR	16.049	0.0226782	16.0663	16.0663
15	B3	W1118(gut, 4 hr)-R1	Rp49	FAC (+iron, 1 mM)	SYBR	16.058
16	B4	W1118(gut, 4 hr)-R2	Rp49	FAC (+iron, 1 mM)	SYBR	16.0684
17	B5	W1118(gut, 4 hr)-R2	Rp49	FAC (+iron, 1 mM)	SYBR	16.0598	0.0109806	16.0699	16.0699
18	B6	W1118(gut, 4 hr)-R2	Rp49	FAC (+iron, 1 mM)	SYBR	16.0816
19	B7	W1118(gut, 4 hr)-R3	Rp49	FAC (+iron, 1 mM)	SYBR	16.078
20	B8	W1118(gut, 4 hr)-R3	Rp49	FAC (+iron, 1 mM)	SYBR	16.0509	0.0144213	16.0673	16.0673
21	B9	W1118(gut, 4 hr)-R3	Rp49	FAC (+iron, 1 mM)	SYBR	16.073
22
23
24
25	C1	W1118(gut, 4 hr)-R1	Fer2LCH	BPS (-iron, 120 uM)	SYBR	23.34
26	C2	W1118(gut, 4 hr)-R1	Fer2LCH	BPS (-iron, 120 uM)	SYBR	23.484	0.0926516	23.4457	23.4457	7.429
27	C3	W1118(gut, 4 hr)-R1	Fer2LCH	BPS (-iron, 120 uM)	SYBR	23.513
28	C4	W1118(gut, 4 hr)-R2	Fer2LCH	BPS (-iron, 120 uM)	SYBR	22.919
29	C5	W1118(gut, 4 hr)-R2	Fer2LCH	BPS (-iron, 120 uM)	SYBR	23.148	0.262172	23.1697	23.1697	7.1503
30	C6	W1118(gut, 4 hr)-R2	Fer2LCH	BPS (-iron, 120 uM)	SYBR	23.442
31	C7	W1118(gut, 4 hr)-R3	Fer2LCH	BPS (-iron, 120 uM)	SYBR	22.913
32	C8	W1118(gut, 4 hr)-R3	Fer2LCH	BPS (-iron, 120 uM)	SYBR	23.255	0.196026	23.1393	23.1393	7.08423
33	C9	W1118(gut, 4 hr)-R3	Fer2LCH	BPS (-iron, 120 uM)	SYBR	23.25
34
35
36
37	D1	W1118(gut, 4 hr)-R1	Fer2LCH	FAC (+iron, 1 mM)	SYBR	25.572					ddCT:S1	ddCT:S2	ddCT:S3	ddCT:S4	ddCT final rp49	SE rp49	linear FC	SE	SE
38	D2	W1118(gut, 4 hr)-R1	Fer2LCH	FAC (+iron, 1 mM)	SYBR	25.795	0.141005	25.7333	25.7333	9.667	2.238	2.5167	2.58277						0.00752982	0.21198	0.174742	0.16692
39	D3	W1118(gut, 4 hr)-R1	Fer2LCH	FAC (+iron, 1 mM)	SYBR	25.833									2.38541	0.0549888	5.22493	0.0973936	SD	0.224471	0.185039	0.176756
40	D4	W1118(gut, 4 hr)-R2	Fer2LCH	FAC (+iron, 1 mM)	SYBR	25.576													0.0225895	0.226979	0.187107	0.178732
41	D5	W1118(gut, 4 hr)-R2	Fer2LCH	FAC (+iron, 1 mM)	SYBR	25.528	0.178864	25.6543	25.6543	9.5844	2.1554	2.4341	2.50017
42	D6	W1118(gut, 4 hr)-R2	Fer2LCH	FAC (+iron, 1 mM)	SYBR	25.859
43	D7	W1118(gut, 4 hr)-R3	Fer2LCH	FAC (+iron, 1 mM)	SYBR	25.518
44	D8	W1118(gut, 4 hr)-R3	Fer2LCH	FAC (+iron, 1 mM)	SYBR	25.716	0.104146	25.6357	25.6357	9.56837	2.13937	2.41807	2.48413					ddCT	FC	Diff
45	D9	W1118(gut, 4 hr)-R3	Fer2LCH	FAC (+iron, 1 mM)	SYBR	25.673											Confidence	0.107776	5.22493
46																	lower FC	2.49319	5.6302	0.405276
47																	upper FC	2.27763	4.84882	0.376103
48
																	ttest	2.67292e-05

## Sheet: 8hr
row	Well	Sample Name	Target Name	Task	Reporter	Cт	SD	Cт uncorrected	Cт corrected	dCT
1	A1	W1118(gut, 8 hr)-R1	Rp49	BPS (-iron, 120 uM)	SYBR	15.636
2	A2	W1118(gut, 8 hr)-R1	Rp49	BPS (-iron, 120 uM)	SYBR	15.627	0.00550796	15.6333	15.6333
3	A3	W1118(gut, 8 hr)-R1	Rp49	BPS (-iron, 120 uM)	SYBR	15.637
4	A4	W1118(gut, 8 hr)-R2	Rp49	BPS (-iron, 120 uM)	SYBR	15.63
5	A5	W1118(gut, 8 hr)-R2	Rp49	BPS (-iron, 120 uM)	SYBR	15.6	0.0152752	15.6167	15.6167
6	A6	W1118(gut, 8 hr)-R2	Rp49	BPS (-iron, 120 uM)	SYBR	15.62
7	A7	W1118(gut, 8 hr)-R3	Rp49	BPS (-iron, 120 uM)	SYBR	15.61
8	A8	W1118(gut, 8 hr)-R3	Rp49	BPS (-iron, 120 uM)	SYBR	15.612	0.00986551	15.6167	15.6167
9	A9	W1118(gut, 8 hr)-R3	Rp49	BPS (-iron, 120 uM)	SYBR	15.628
10
11
12
13	B1	W1118(gut, 8 hr)-R1	Rp49	FAC (+iron, 1 mM)	SYBR	15.642
14	B2	W1118(gut, 8 hr)-R1	Rp49	FAC (+iron, 1 mM)	SYBR	15.638	0.0019998	15.64	15.64
15	B3	W1118(gut, 8 hr)-R1	Rp49	FAC (+iron, 1 mM)	SYBR	15.64
16	B4	W1118(gut, 8 hr)-R2	Rp49	FAC (+iron, 1 mM)	SYBR	15.628
17	B5	W1118(gut, 8 hr)-R2	Rp49	FAC (+iron, 1 mM)	SYBR	15.61	0.0117192	15.6233	15.6233
18	B6	W1118(gut, 8 hr)-R2	Rp49	FAC (+iron, 1 mM)	SYBR	15.632
19	B7	W1118(gut, 8 hr)-R3	Rp49	FAC (+iron, 1 mM)	SYBR	15.632
20	B8	W1118(gut, 8 hr)-R3	Rp49	FAC (+iron, 1 mM)	SYBR	15.613	0.00950472	15.6223	15.6223
21	B9	W1118(gut, 8 hr)-R3	Rp49	FAC (+iron, 1 mM)	SYBR	15.622
22
23
24
25	C1	W1118(gut, 8 hr)-R1	Fer2LCH	BPS (-iron, 120 uM)	SYBR	22.991
26	C2	W1118(gut, 8 hr)-R1	Fer2LCH	BPS (-iron, 120 uM)	SYBR	23.01	0.0151764	23.0073	23.0073	7.374
27	C3	W1118(gut, 8 hr)-R1	Fer2LCH	BPS (-iron, 120 uM)	SYBR	23.021
28	C4	W1118(gut, 8 hr)-R2	Fer2LCH	BPS (-iron, 120 uM)	SYBR	22.911
29	C5	W1118(gut, 8 hr)-R2	Fer2LCH	BPS (-iron, 120 uM)	SYBR	22.992	0.0412429	22.947	22.947	7.33033
30	C6	W1118(gut, 8 hr)-R2	Fer2LCH	BPS (-iron, 120 uM)	SYBR	22.938
31	C7	W1118(gut, 8 hr)-R3	Fer2LCH	BPS (-iron, 120 uM)	SYBR	22.842
32	C8	W1118(gut, 8 hr)-R3	Fer2LCH	BPS (-iron, 120 uM)	SYBR	22.797	0.0633113	22.8537	22.8537	7.237
33	C9	W1118(gut, 8 hr)-R3	Fer2LCH	BPS (-iron, 120 uM)	SYBR	22.922
34
35
36
37	D1	W1118(gut, 8 hr)-R1	Fer2LCH	FAC (+iron, 1 mM)	SYBR	24.973					ddCT:S1	ddCT:S2	ddCT:S3	ddCT:S4	ddCT final rp49	SE rp49	linear FC	SE	SE
38	D2	W1118(gut, 8 hr)-R1	Fer2LCH	FAC (+iron, 1 mM)	SYBR	24.984	0.0285371	24.9947	24.9947	9.35467	1.98067	2.02433	2.11767						0.00592666	0.253373	0.245819	0.230419
39	D3	W1118(gut, 8 hr)-R1	Fer2LCH	FAC (+iron, 1 mM)	SYBR	25.027									1.93589	0.033126	3.82614	0.0483595	SD	0.282372	0.273953	0.256791
40	D4	W1118(gut, 8 hr)-R2	Fer2LCH	FAC (+iron, 1 mM)	SYBR	24.799													0.01778	0.282829	0.274396	0.257207
41	D5	W1118(gut, 8 hr)-R2	Fer2LCH	FAC (+iron, 1 mM)	SYBR	24.868	0.0401285	24.8217	24.8217	9.19833	1.82433	1.868	1.96133
42	D6	W1118(gut, 8 hr)-R2	Fer2LCH	FAC (+iron, 1 mM)	SYBR	24.798
43	D7	W1118(gut, 8 hr)-R3	Fer2LCH	FAC (+iron, 1 mM)	SYBR	24.817
44	D8	W1118(gut, 8 hr)-R3	Fer2LCH	FAC (+iron, 1 mM)	SYBR	24.827	0.00808222	24.8183	24.8183	9.196	1.822	1.86567	1.959					ddCT	FC	Diff
45	D9	W1118(gut, 8 hr)-R3	Fer2LCH	FAC (+iron, 1 mM)	SYBR	24.811											Confidence	0.0649257	3.82614
46																	lower FC	2.00081	4.00226	0.176121
47																	upper FC	1.87096	3.65777	0.168371
48
																	ttest	8.16659e-06

## Sheet: 12hr
row	Well	Sample Name	Target Name	Task	Reporter	Cт	SD	Cт uncorrected	Cт corrected	dCT
1	A1	W1118(gut, 12 hr)-R1	Rp49	BPS (-iron, 120 uM)	SYBR	15.654
2	A2	W1118(gut, 12 hr)-R1	Rp49	BPS (-iron, 120 uM)	SYBR	15.64	0.0257937	15.6613	15.6613
3	A3	W1118(gut, 12 hr)-R1	Rp49	BPS (-iron, 120 uM)	SYBR	15.69
4	A4	W1118(gut, 12 hr)-R2	Rp49	BPS (-iron, 120 uM)	SYBR	15.656
5	A5	W1118(gut, 12 hr)-R2	Rp49	BPS (-iron, 120 uM)	SYBR	15.607	0.0260834	15.6263	15.6263
6	A6	W1118(gut, 12 hr)-R2	Rp49	BPS (-iron, 120 uM)	SYBR	15.616
7	A7	W1118(gut, 12 hr)-R3	Rp49	BPS (-iron, 120 uM)	SYBR	15.647
8	A8	W1118(gut, 12 hr)-R3	Rp49	BPS (-iron, 120 uM)	SYBR	15.67	0.0215173	15.648	15.648
9	A9	W1118(gut, 12 hr)-R3	Rp49	BPS (-iron, 120 uM)	SYBR	15.627
10
11
12
13	B1	W1118(gut, 12 hr)-R1	Rp49	FAC (+iron, 1 mM)	SYBR	15.672
14	B2	W1118(gut, 12 hr)-R1	Rp49	FAC (+iron, 1 mM)	SYBR	15.68	0.00902229	15.6807	15.6807
15	B3	W1118(gut, 12 hr)-R1	Rp49	FAC (+iron, 1 mM)	SYBR	15.69
16	B4	W1118(gut, 12 hr)-R2	Rp49	FAC (+iron, 1 mM)	SYBR	15.657
17	B5	W1118(gut, 12 hr)-R2	Rp49	FAC (+iron, 1 mM)	SYBR	15.63	0.0250265	15.6313	15.6313
18	B6	W1118(gut, 12 hr)-R2	Rp49	FAC (+iron, 1 mM)	SYBR	15.607
19	B7	W1118(gut, 12 hr)-R3	Rp49	FAC (+iron, 1 mM)	SYBR	15.666
20	B8	W1118(gut, 12 hr)-R3	Rp49	FAC (+iron, 1 mM)	SYBR	15.674	0.0285714	15.6537	15.6537
21	B9	W1118(gut, 12 hr)-R3	Rp49	FAC (+iron, 1 mM)	SYBR	15.621
22
23
24
25	C1	W1118(gut, 12 hr)-R1	Fer2LCH	BPS (-iron, 120 uM)	SYBR	23.106
26	C2	W1118(gut, 12 hr)-R1	Fer2LCH	BPS (-iron, 120 uM)	SYBR	23.303	0.1196	23.2437	23.2437	7.58233
27	C3	W1118(gut, 12 hr)-R1	Fer2LCH	BPS (-iron, 120 uM)	SYBR	23.322
28	C4	W1118(gut, 12 hr)-R2	Fer2LCH	BPS (-iron, 120 uM)	SYBR	22.87
29	C5	W1118(gut, 12 hr)-R2	Fer2LCH	BPS (-iron, 120 uM)	SYBR	22.971	0.139105	22.9953	22.9953	7.369
30	C6	W1118(gut, 12 hr)-R2	Fer2LCH	BPS (-iron, 120 uM)	SYBR	23.145
31	C7	W1118(gut, 12 hr)-R3	Fer2LCH	BPS (-iron, 120 uM)	SYBR	23.022
32	C8	W1118(gut, 12 hr)-R3	Fer2LCH	BPS (-iron, 120 uM)	SYBR	23.018	0.0191572	23.031	23.031	7.383
33	C9	W1118(gut, 12 hr)-R3	Fer2LCH	BPS (-iron, 120 uM)	SYBR	23.053
34
35
36
37	D1	W1118(gut, 12 hr)-R1	Fer2LCH	FAC (+iron, 1 mM)	SYBR	25.384					ddCT:S1	ddCT:S2	ddCT:S3	ddCT:S4	ddCT final rp49	SE rp49	linear FC	SE	SE
38	D2	W1118(gut, 12 hr)-R1	Fer2LCH	FAC (+iron, 1 mM)	SYBR	25.328	0.0280946	25.3573	25.3573	9.67667	2.09433	2.30767	2.29367						0.00565639	0.234176	0.201987	0.203956
39	D3	W1118(gut, 12 hr)-R1	Fer2LCH	FAC (+iron, 1 mM)	SYBR	25.36									2.30922	0.0395055	4.95616	0.0676808	SD	0.216334	0.186597	0.188417
40	D4	W1118(gut, 12 hr)-R2	Fer2LCH	FAC (+iron, 1 mM)	SYBR	25.429													0.0169692	0.215835	0.186167	0.187982
41	D5	W1118(gut, 12 hr)-R2	Fer2LCH	FAC (+iron, 1 mM)	SYBR	25.445	0.0266336	25.4223	25.4223	9.791	2.20867	2.422	2.408
42	D6	W1118(gut, 12 hr)-R2	Fer2LCH	FAC (+iron, 1 mM)	SYBR	25.393
43	D7	W1118(gut, 12 hr)-R3	Fer2LCH	FAC (+iron, 1 mM)	SYBR	25.403
44	D8	W1118(gut, 12 hr)-R3	Fer2LCH	FAC (+iron, 1 mM)	SYBR	25.468	0.0390515	25.448	25.448	9.79433	2.212	2.42533	2.41133					ddCT	FC	Diff
45	D9	W1118(gut, 12 hr)-R3	Fer2LCH	FAC (+iron, 1 mM)	SYBR	25.473											Confidence	0.0774293	4.95616
46																	lower FC	2.38665	5.22942	0.273264
47																	upper FC	2.23179	4.69717	0.258985
48
																	ttest	8.15936e-06

## Sheet: 16hr
row	Well	Sample Name	Target Name	Task	Reporter	Cт	SD	Cт uncorrected	Cт corrected	dCT
1	A1	W1118(gut, 16 hr)-R1	Rp49	BPS (-iron, 120 uM)	SYBR	15.919
2	A2	W1118(gut, 16 hr)-R1	Rp49	BPS (-iron, 120 uM)	SYBR	15.925	0.014177	15.93	15.93
3	A3	W1118(gut, 16 hr)-R1	Rp49	BPS (-iron, 120 uM)	SYBR	15.946
4	A4	W1118(gut, 16 hr)-R2	Rp49	BPS (-iron, 120 uM)	SYBR	15.898
5	A5	W1118(gut, 16 hr)-R2	Rp49	BPS (-iron, 120 uM)	SYBR	15.934	0.0210791	15.9223	15.9223
6	A6	W1118(gut, 16 hr)-R2	Rp49	BPS (-iron, 120 uM)	SYBR	15.935
7	A7	W1118(gut, 16 hr)-R3	Rp49	BPS (-iron, 120 uM)	SYBR	15.91
8	A8	W1118(gut, 16 hr)-R3	Rp49	BPS (-iron, 120 uM)	SYBR	15.932	0.0172435	15.9287	15.9287
9	A9	W1118(gut, 16 hr)-R3	Rp49	BPS (-iron, 120 uM)	SYBR	15.944
10
11
12
13	B1	W1118(gut, 16 hr)-R1	Rp49	FAC (+iron, 1 mM)	SYBR	15.938
14	B2	W1118(gut, 16 hr)-R1	Rp49	FAC (+iron, 1 mM)	SYBR	15.967	0.0176731	15.9467	15.9467
15	B3	W1118(gut, 16 hr)-R1	Rp49	FAC (+iron, 1 mM)	SYBR	15.935
16	B4	W1118(gut, 16 hr)-R2	Rp49	FAC (+iron, 1 mM)	SYBR	15.938
17	B5	W1118(gut, 16 hr)-R2	Rp49	FAC (+iron, 1 mM)	SYBR	15.961	0.0120971	15.9473	15.9473
18	B6	W1118(gut, 16 hr)-R2	Rp49	FAC (+iron, 1 mM)	SYBR	15.943
19	B7	W1118(gut, 16 hr)-R3	Rp49	FAC (+iron, 1 mM)	SYBR	15.919
20	B8	W1118(gut, 16 hr)-R3	Rp49	FAC (+iron, 1 mM)	SYBR	15.923	0.00305581	15.9223	15.9223
21	B9	W1118(gut, 16 hr)-R3	Rp49	FAC (+iron, 1 mM)	SYBR	15.925
22
23
24
25	C1	W1118(gut, 16 hr)-R1	Fer2LCH	BPS (-iron, 120 uM)	SYBR	23.356
26	C2	W1118(gut, 16 hr)-R1	Fer2LCH	BPS (-iron, 120 uM)	SYBR	23.376	0.0210075	23.3767	23.3767	7.44667
27	C3	W1118(gut, 16 hr)-R1	Fer2LCH	BPS (-iron, 120 uM)	SYBR	23.398
28	C4	W1118(gut, 16 hr)-R2	Fer2LCH	BPS (-iron, 120 uM)	SYBR	23.345
29	C5	W1118(gut, 16 hr)-R2	Fer2LCH	BPS (-iron, 120 uM)	SYBR	23.359	0.0241316	23.3387	23.3387	7.41633
30	C6	W1118(gut, 16 hr)-R2	Fer2LCH	BPS (-iron, 120 uM)	SYBR	23.312
31	C7	W1118(gut, 16 hr)-R3	Fer2LCH	BPS (-iron, 120 uM)	SYBR	23.358
32	C8	W1118(gut, 16 hr)-R3	Fer2LCH	BPS (-iron, 120 uM)	SYBR	23.359	0.0015277	23.3577	23.3577	7.429
33	C9	W1118(gut, 16 hr)-R3	Fer2LCH	BPS (-iron, 120 uM)	SYBR	23.356
34
35
36
37	D1	W1118(gut, 16 hr)-R1	Fer2LCH	FAC (+iron, 1 mM)	SYBR	25.356					ddCT:S1	ddCT:S2	ddCT:S3	ddCT:S4	ddCT final rp49	SE rp49	linear FC	SE	SE
38	D2	W1118(gut, 16 hr)-R1	Fer2LCH	FAC (+iron, 1 mM)	SYBR	25.327	0.0275138	25.355	25.355	9.40833	1.96167	1.992	1.97933						0.00104594	0.256732	0.25139	0.253607
39	D3	W1118(gut, 16 hr)-R1	Fer2LCH	FAC (+iron, 1 mM)	SYBR	25.382									1.97778	0.00594059	3.93886	0.00882736	SD	0.259175	0.253783	0.256021
40	D4	W1118(gut, 16 hr)-R2	Fer2LCH	FAC (+iron, 1 mM)	SYBR	25.314													0.00313783	0.254252	0.248962	0.251158
41	D5	W1118(gut, 16 hr)-R2	Fer2LCH	FAC (+iron, 1 mM)	SYBR	25.336	0.031432	25.342	25.342	9.39467	1.948	1.97833	1.96567
42	D6	W1118(gut, 16 hr)-R2	Fer2LCH	FAC (+iron, 1 mM)	SYBR	25.376
43	D7	W1118(gut, 16 hr)-R3	Fer2LCH	FAC (+iron, 1 mM)	SYBR	25.346
44	D8	W1118(gut, 16 hr)-R3	Fer2LCH	FAC (+iron, 1 mM)	SYBR	25.324	0.0200326	25.3447	25.3447	9.42233	1.97567	2.006	1.99333					ddCT	FC	Diff
45	D9	W1118(gut, 16 hr)-R3	Fer2LCH	FAC (+iron, 1 mM)	SYBR	25.364											Confidence	0.0116433	3.93886
46																	lower FC	1.98942	3.97078	0.0319174
47																	upper FC	1.96613	3.9072	0.0316608
48
																	ttest	7.81221e-09
