# Supplementary material for: New molecular components of high and low affinity iron import systems in Drosophila
Source: Nat Commun. 2025 Jul 1;16:5662. doi: 10.1038/s41467-025-60758-6 (PMC12218971; doi:10.1038/s41467-025-60758-6)
Supplement: Supplementary file 10 — Source Data [file 41467_2025_60758_MOESM10_ESM.zip › Source Data files_Soltani et al/Fig. 5-A.xlsx]

## Sheet: Sheet1
		Mco4
		BPS (-Fe)	FAC (+Fe)
	R1	15.154	0.034
	R2	9.96	0.001
	GO mean	12.2855	0.00583095
	FAC:BPS	2106.95	1
	STDEV	3.67271	0.0233345
