# Supplementary material for: New molecular components of high and low affinity iron import systems in Drosophila
Source: Nat Commun. 2025 Jul 1;16:5662. doi: 10.1038/s41467-025-60758-6 (PMC12218971; doi:10.1038/s41467-025-60758-6)
Supplement: Supplementary file 10 — Source Data [file 41467_2025_60758_MOESM10_ESM.zip › Source Data files_Soltani et al/Fig. S2-A.xlsx]

## Sheet: All clusters
FLyBase ID	Min	Mean	Max	Sdev	CV	NNR	Cluster
FBgn0001223	39.64	68.125	100	25.2585	37.0767	0.42	1
FBgn0001225	44.7	73.9275	100	21.5807	29.1916	0.39	1
FBgn0001230	27.1	62.3513	100	27.2969	43.7792	0.44	1
FBgn0002534	31.02	56.33	100	22.2382	39.4784	0.67	1
FBgn0010358	5.46	52.4425	100	29.1355	55.557	0.8	1
FBgn0010359	5.46	52.4425	100	29.1355	55.557	0.8	1
FBgn0013275	31.81	63.47	100	25.9576	40.8975	0.43	1
FBgn0013276	31.81	63.47	100	25.9576	40.8975	0.43	1
FBgn0013279	27.64	60.89	100	25.9239	42.5749	0.43	1
FBgn0028544	36.32	66.9575	100	24.0438	35.909	0.43	1
FBgn0031629	28.13	63.2112	100	24.1895	38.2677	0.56	1
FBgn0034885	25.25	58.6325	100	28.0435	47.8292	0.82	1
FBgn0050031	5.46	52.4425	100	29.1355	55.557	0.8	1
FBgn0051354	24.4	61.0388	100	28.6085	46.8695	0.47	1
FBgn0052603	46.05	63.1812	100	17.7434	28.0833	0.4	1
FBgn0085475	28.61	65.2325	100	25.1849	38.6079	0.46	1
FBgn0262577	38.52	65.22	100	21.5574	33.0533	0.44	1
FBgn0264695	40.54	66.3725	100	22.3578	33.6853	0.38	1
FBgn0003067	38.19	67.1737	100	25.6135	38.1302	0.82	2
FBgn0029588	40.5	76.2037	100	19.9543	26.1855	0.7	2
FBgn0033554	33.17	77.9287	100	21.4494	27.5244	0.77	2
FBgn0034901	18.29	59.3075	100	29.2235	49.2745	0.71	2
FBgn0036677	25.74	70.3413	100	27.0465	38.4504	0.41	2
FBgn0042206	31.94	70.1912	100	25.225	35.9376	0.43	2
FBgn0050051	42.16	73.4725	100	21.9714	29.9043	0.58	2
FBgn0085217	34.42	54.0975	100	21.6682	40.0539	0.79	2
FBgn0042173	0.01	13.0938	100	35.121	268.227	0	2
FBgn0004360	34.54	56.96	100	24.0401	42.2053	0.61	2
FBgn0025686	21.97	48.35	100	23.2375	48.0611	0.66	2
FBgn0067782	0.01	35.9363	100	40.6196	113.033	0.74	2
FBgn0020906	6.49	29.365	100	30.8296	104.988	0.36	3
FBgn0030073	4.18	22.5075	100	32.0203	142.265	0.38	3
FBgn0030929	4.89	26.2688	100	31.2871	119.104	0.28	3
FBgn0033788	1.74	20.6638	100	32.84	158.926	0.59	3
FBgn0035665	3.72	22.3825	100	32.1222	143.515	0.36	3
FBgn0038973	5.35	30.3137	100	31.262	103.128	0.48	3
FBgn0040060	4.7	26.0938	100	30.755	117.863	0.35	3
FBgn0050025	5.81	22.38	100	31.6536	141.437	0.53	3
FBgn0085280	8.73	22.2812	100	31.4493	141.147	0.62	3
FBgn0250815	7.74	27.2937	100	30.5673	111.994	0.24	3
FBgn0004427	15.77	38.7075	100	27.8548	71.9623	0.86	3
FBgn0002578	0.17	12.7975	100	35.2354	275.33	0.06	3
FBgn0015010	2.87	16.0987	100	33.9213	210.708	0.26	3
FBgn0030984	0.02	13.26	100	35.0598	264.403	0.06	3
FBgn0032024	0.74	14.0638	100	34.7325	246.964	0.06	3
FBgn0032075	2.24	18.79	100	32.9905	175.575	0.77	3
FBgn0032663	0.01	12.6188	100	35.3076	279.803	0.08	3
FBgn0033541	0.16	12.935	100	35.1806	271.98	0.05	3
FBgn0033789	0.01	14.3625	100	34.6493	241.249	0.13	3
FBgn0034197	0.11	12.7975	100	35.2357	275.333	0.06	3
FBgn0034288	0.16	13.3588	100	35.0162	262.122	0.03	3
FBgn0035325	0.05	12.905	100	35.1928	272.707	0.05	3
FBgn0035781	0.07	12.9313	100	35.1876	272.113	0.07	3
FBgn0036226	0.06	12.855	100	35.2139	273.932	0.06	3
FBgn0036227	0.06	12.675	100	35.2849	278.382	0.07	3
FBgn0036228	0.01	12.6325	100	35.3028	279.46	0.07	3
FBgn0036361	0.01	12.8287	100	35.224	274.571	0.05	3
FBgn0036362	0.1	12.795	100	35.2367	275.395	0.06	3
FBgn0036363	0	12.5425	100	35.3382	281.748	0.08	3
FBgn0036766	0.33	13.3725	100	35.0064	261.779	0.04	3
FBgn0036940	1.16	14.3712	100	34.6074	240.81	0.08	3
FBgn0036947	0.01	12.7063	100	35.2723	277.598	0.07	3
FBgn0036951	0.03	12.7363	100	35.2607	276.853	0.06	3
FBgn0036952	0.48	13.7675	100	34.8549	253.168	0.04	3
FBgn0037563	0	12.7212	100	35.2675	277.233	0.07	3
FBgn0038353	0.64	15.525	100	34.1962	220.266	0.24	3
FBgn0038431	0.09	13.1875	100	35.0834	266.035	0.05	3
FBgn0038643	0.25	12.9962	100	35.157	270.517	0.05	3
FBgn0038645	0.33	13.4288	100	34.9834	260.511	0.03	3
FBgn0038646	0.29	13.085	100	35.1197	268.396	0.05	3
FBgn0039453	0.01	15.6075	100	34.3917	220.354	0.4	3
FBgn0039591	0.01	12.7425	100	35.2593	276.706	0.06	3
FBgn0039670	0.48	14.7012	100	34.4972	234.655	0.13	3
FBgn0039671	1.13	16.6288	100	33.7949	203.232	0.4	3
FBgn0040950	0.04	12.7125	100	35.2705	277.447	0.07	3
FBgn0040958	0	12.6475	100	35.2977	279.088	0.07	3
FBgn0040959	0.19	12.9025	100	35.1934	272.764	0.05	3
FBgn0051015	0.54	14.0475	100	34.7455	247.343	0.06	3
FBgn0051439	0.12	12.7175	100	35.2678	277.317	0.07	3
FBgn0051901	1.68	15.6675	100	34.119	217.769	0.23	3
FBgn0051956	0.65	13.4675	100	34.9663	259.635	0.02	3
FBgn0052302	0.44	14.295	100	34.6411	242.331	0.07	3
FBgn0052557	0.05	12.73	100	35.2638	277.014	0.07	3
FBgn0053983	0.01	12.7063	100	35.2752	277.621	0.08	3
FBgn0053985	0.01	12.7875	100	35.2459	275.628	0.07	3
FBgn0085311	0.01	12.7438	100	35.2575	276.665	0.06	3
FBgn0260393	0.05	12.9125	100	35.1932	272.552	0.07	3
FBgn0264488	0.02	12.65	100	35.295	279.011	0.07	3

## Sheet: Cluster 1-19
											Normalized to max
		BPS				FAC				Max	BPS				FAC
FLyBaseID	Name	4hr	8hr	12hr	16hr	4hr	8hr	12hr	16hr		4hr	8hr	12hr	16hr	4hr	8hr	12hr	16hr
FBgn0001223	Hsp22	57.96	45.34	45.29	40.12	70.32	99.94	91.33	101.19	101.19	57.28	44.81	44.75	39.64	69.49	98.77	90.26	100
FBgn0001225	Hsp26	264.24	178.6	176.78	149.61	244.13	334.68	315.84	315.5	334.68	78.95	53.37	52.82	44.7	72.94	100	94.37	94.27
FBgn0001230	Hsp68	127.82	92.71	75.77	60.6	142.95	223.6	194.15	197.76	223.6	57.16	41.46	33.89	27.1	63.93	100	86.83	88.44
FBgn0013275	Hsp70Aa	121.73	110.12	100.4	78.7	160.41	247.43	206.84	230.68	247.43	49.2	44.51	40.58	31.81	64.83	100	83.6	93.23
FBgn0013276	Hsp70Ab	121.73	110.12	100.4	78.7	160.41	247.43	206.84	230.68	247.43	49.2	44.51	40.58	31.81	64.83	100	83.6	93.23
FBgn0051354	Hsp70Bbb	109.44	101.74	96.58	60.68	154.83	248.74	202.14	240.44	248.74	44	40.9	38.83	24.4	62.25	100	81.27	96.66
FBgn0013279	Hsp70Bc	197.13	182.23	134.18	109.98	258.61	397.88	322.6	335.56	397.88	49.54	45.8	33.72	27.64	65	100	81.08	84.34
FBgn0031629	Clect27	17.78	13.76	12.93	19.62	20.3	24.82	9.31	6.98	24.82	71.63	55.44	52.1	79.07	81.8	100	37.52	28.13
FBgn0010358	deltaTry	12.3	1.07	13.11	10.93	19.69	13.33	6.29	5.88	19.69	62.47	5.46	66.61	55.5	100	67.69	31.96	29.85
FBgn0034885	Eglp4	3.99	2.16	1.79	7.09	6.95	4.6	3.12	3.56	7.09	56.3	30.4	25.25	100	98.04	64.88	44.04	50.15
FBgn0010359	gammaTry	12.3	1.07	13.11	10.93	19.69	13.33	6.29	5.88	19.69	62.47	5.46	66.61	55.5	100	67.69	31.96	29.85
FBgn0002534	Lcp3	26.3	18.99	31.93	48.51	29.79	61.21	30.42	28.65	61.21	42.98	31.02	52.17	79.26	48.68	100	49.71	46.82
FBgn0264695	Mhc	60.77	42.65	47.5	56.51	93.46	91.17	66.29	37.89	93.46	65.03	45.64	50.83	60.46	100	97.55	70.93	40.54
FBgn0028544	Vajk3	17.55	7.92	11.74	16.16	21.8	20.73	11.94	8.95	21.8	80.5	36.32	53.85	74.1	100	95.07	54.77	41.05
FBgn0050031	CG30031	12.3	1.07	13.11	10.93	19.69	13.33	6.29	5.88	19.69	62.47	5.46	66.61	55.5	100	67.69	31.96	29.85
FBgn0052603	CG32603	7.01	5.06	6.74	7.16	5.86	10.21	4.84	4.7	10.21	68.72	49.6	66.02	70.21	57.46	100	47.39	46.05
FBgn0085475	CG34446	8.24	5.84	6.67	10.76	13.73	13.04	3.93	9.45	13.73	60.02	42.52	48.57	78.38	100	94.96	28.61	68.8
FBgn0262577	CG43117	9.4	5.61	8.2	5.62	6.05	10.47	4.03	5.24	10.47	89.83	53.56	78.3	53.71	57.79	100	38.52	50.05
FBgn0036677	CG13023	3.47	1.66	2.06	0.91	3.37	3.55	2.84	2.12	3.55	97.6	46.85	57.97	25.74	94.83	100	79.96	59.78
										cluster Average	63.4395	38.0574	51.0558	53.3963	79.0458	92.3316	60.4389	61.6363
										STDEV	14.964	15.938	13.8024	22.4303	18.7564	13.5506	23.8042	26.6663
										squar root	4.24264	4.24264	4.24264	4.24264	4.24264	4.24264	4.24264	4.24264
										StEr	3.52705	3.75662	3.25326	5.28687	4.42093	3.19392	5.61069	6.2853

## Sheet: Cluster 2-11
											Normalized to max
		BPS				FAC				Max	BPS				FAC
FLyBaseID	Name	4hr	8hr	12hr	16hr	4hr	8hr	12hr	16hr		4hr	8hr	12hr	16hr	4hr	8hr	12hr	16hr
FBgn0025686	Amnionless	3.64	2.81	1.74	7.93	3.75	4.46	3.51	2.82	7.93	45.98	35.43	21.97	100	47.28	56.26	44.33	35.55
FBgn0067782	att-ORFB	2.88	0.09	7.2	6.69	1.01	0.08	2.76	0	7.2	39.96	1.32	100	92.86	13.97	1.12	38.25	0.01
FBgn0042206	GstD10	3.16	1.13	1.01	2.02	2.31	2.78	2.4	2.94	3.16	100	35.73	31.94	63.88	73.18	88.04	75.87	92.89
FBgn0033554	Lsm10	3.05	3.39	3.59	3.03	2.79	1.19	2.2	3.15	3.59	84.9	94.3	100	84.36	77.62	33.17	61.33	87.75
FBgn0003067	Pepck	9.98	8.4	21.46	22	11.54	18.17	9.12	17.57	22	45.36	38.19	97.53	100	52.44	82.59	41.44	79.84
FBgn0050051	Tmem18	6.09	2.8	6.65	5.39	3.51	5.73	3.27	5.63	6.65	91.67	42.16	100	81.12	52.76	86.15	49.2	84.72
FBgn0004360	Wnt2	3.7	2.84	8.22	7.41	3.84	3.7	3.94	3.79	8.22	45.05	34.54	100	90.19	46.73	45.02	47.99	46.16
FBgn0034901	CG11300	8.44	2.5	9.67	4.77	4.5	7.67	1.77	6.56	9.67	87.28	25.86	100	49.31	46.51	79.35	18.29	67.86
FBgn0029588	CG14798	4.52	4	4.14	3.96	1.83	3.55	2.75	2.82	4.52	100	88.4	91.47	87.6	40.5	78.51	60.8	62.35
FBgn0042173	CG18853	7.77	0	0.08	0.08	0.07	0.13	0	0	7.77	100	0.01	1.05	1	0.96	1.71	0.01	0.01
FBgn0085217	CG34188	2.97	6.13	2.11	2.55	4.16	2.19	3.57	2.86	6.13	48.37	100	34.42	41.62	67.89	35.65	58.23	46.6
										cluster Average	71.6882	45.0855	70.7618	71.9945	47.2582	53.4155	45.0673	54.8855
										STDEV	26.1452	34.6103	39.3547	30.5909	23.1834	32.6132	21.1354	32.8673
										squar root	3.31662	3.31662	3.31662	3.31662	3.31662	3.31662	3.31662	3.31662
										StEr	7.88307	10.4354	11.8659	9.2235	6.99006	9.83326	6.37255	9.90986

## Sheet: Cluster 3-58
											Normalized to max
		BPS				FAC				Max	BPS				FAC
FLyBaseID	Name	4hr	8hr	12hr	16hr	4hr	8hr	12hr	16hr		4hr	8hr	12hr	16hr	4hr	8hr	12hr	16hr
FBgn0015010	Ag5r	1.93	1.61	2.82	42.8	1.88	1.6	1.23	1.25	42.8	4.51	3.77	6.58	100	4.4	3.74	2.87	2.92
FBgn0034197	Cda9	0.59	0.78	0.24	115.09	0.13	0.54	0.28	0.18	115.09	0.51	0.68	0.21	100	0.11	0.47	0.24	0.16
FBgn0020906	Jon25Bi	28.48	7.07	23.52	72.84	17.35	9.15	8.01	4.73	72.84	39.09	9.7	32.28	100	23.81	12.56	10.99	6.49
FBgn0035665	Jon65Aiii	18.35	4.74	30.67	127.26	22.02	7.67	9.57	7.58	127.26	14.42	3.72	24.1	100	17.31	6.03	7.52	5.96
FBgn0250815	Jon65Aiv	56.33	20.34	77.81	238.19	48.62	33.08	27.27	18.44	238.19	23.65	8.54	32.67	100	20.41	13.89	11.45	7.74
FBgn0002578	Kaz-m1	0.5	0.24	0.56	138.12	0.55	0.79	0.32	0.31	138.12	0.36	0.17	0.41	100	0.4	0.58	0.23	0.23
FBgn0004427	LysD	106.5	36.24	72.16	229.83	110.77	76.44	43.17	36.55	229.83	46.34	15.77	31.4	100	48.2	33.26	18.79	15.9
FBgn0052557	Mco4	0.01	0.04	0.12	12.29	0.01	0.02	0.03	0.01	12.29	0.05	0.3	1.01	100	0.11	0.12	0.2	0.05
FBgn0040950	Muc26B	2.4	0.34	0.21	332.87	0.36	1.98	0.27	0.13	332.87	0.72	0.1	0.06	100	0.11	0.59	0.08	0.04
FBgn0051439	Muc96D	7.46	2.22	2.25	1340.95	1.72	5.74	1.56	2.1	1340.95	0.56	0.17	0.17	100	0.13	0.43	0.12	0.16
FBgn0051901	Mur29B	0.41	0.18	0.11	5.92	0.18	0.3	0.1	0.23	5.92	6.92	3.02	1.83	100	2.99	5.08	1.68	3.82
FBgn0036947	obst-F	0.14	0.35	0.12	70.04	0.21	0.14	0.19	0.01	70.04	0.2	0.5	0.17	100	0.3	0.2	0.27	0.01
FBgn0036228	obst-G	0.11	0.01	0	14.42	0.02	0	0	0.01	14.42	0.78	0.08	0.01	100	0.13	0.01	0.01	0.04
FBgn0053983	obst-H	0	0	0.01	8.6	0.01	0	0	0.12	8.6	0.01	0.01	0.11	100	0.11	0.01	0.01	1.39
FBgn0036940	obst-J	2.4	1.61	2.87	83.04	1.24	1.96	1.39	0.96	83.04	2.89	1.94	3.45	100	1.49	2.36	1.68	1.16
FBgn0038973	Pebp1	43.34	9.31	28.68	92.89	23.36	10.42	12.31	4.97	92.89	46.65	10.02	30.88	100	25.15	11.21	13.25	5.35
FBgn0040959	Peritrophin-15a	5.05	2.04	4.89	637.32	2.3	3.07	2	1.24	637.32	0.79	0.32	0.77	100	0.36	0.48	0.31	0.19
FBgn0040958	Peritrophin-15b	0.03	0	1.42	133.25	0.05	0.03	0.02	0.03	133.25	0.02	0	1.07	100	0.04	0.02	0.01	0.02
FBgn0051956	pgant4	0.27	0.15	0.22	17.43	0.16	0.3	0.14	0.11	17.43	1.53	0.88	1.26	100	0.92	1.7	0.8	0.65
FBgn0051015	PH4alphaPV	0.51	0.11	0.48	15.49	0.29	0.3	0.14	0.08	15.49	3.31	0.73	3.07	100	1.89	1.96	0.88	0.54
FBgn0030984	tgy	0.09	0	0.03	6.3	0.01	0.16	0	0.09	6.3	1.5	0.02	0.48	100	0.12	2.56	0.02	1.38
FBgn0032075	Tsp29Fb	1.72	0.37	1.22	16.51	1.78	1.81	0.54	0.87	16.51	10.44	2.24	7.37	100	10.76	10.98	3.25	5.28
FBgn0040060	yip7	8.93	2.93	14.51	62.37	17.48	9.66	5.69	8.63	62.37	14.32	4.7	23.27	100	28.02	15.49	9.12	13.83
FBgn0036363	CG10140	0.01	0	0.03	21.69	0.01	0.01	0.01	0	21.69	0.03	0	0.15	100	0.06	0.05	0.05	0
FBgn0036361	CG10154	0.94	0.12	0.67	103.54	0.39	0.59	0.02	0.01	103.54	0.91	0.11	0.64	100	0.37	0.57	0.02	0.01
FBgn0038431	CG10405	0.08	0.08	0.31	13.55	0.12	0.01	0.06	0.09	13.55	0.61	0.59	2.25	100	0.89	0.09	0.44	0.63
FBgn0036362	CG10725	2.72	0.74	3.16	481.84	1.61	2.05	0.69	0.48	481.84	0.56	0.15	0.66	100	0.33	0.42	0.14	0.1
FBgn0030073	CG10962	5.76	1.93	11.17	45.68	7.44	4.89	3.48	1.91	45.68	12.61	4.21	24.45	100	16.28	10.71	7.62	4.18
FBgn0039671	CG11470	1.78	0.89	1.45	19.37	1.08	0.48	0.22	0.49	19.37	9.19	4.59	7.48	100	5.6	2.5	1.13	2.54
FBgn0037563	CG11672	0.36	0.23	0.01	39.45	0.01	0.09	0	0	39.45	0.91	0.58	0.02	100	0.02	0.24	0	0
FBgn0033541	CG12934	6.32	2.5	7.76	871	3.99	6.26	1.42	1.98	871	0.73	0.29	0.89	100	0.46	0.72	0.16	0.23
FBgn0033788	CG13323	3.61	0.8	1.61	15.26	2.26	0.27	0.81	0.61	15.26	23.68	5.25	10.54	100	14.78	1.74	5.32	4
FBgn0033789	CG13324	0.48	0.03	0.52	14.7	0.68	0.45	0	0.02	14.7	3.28	0.22	3.55	100	4.63	3.07	0.01	0.14
FBgn0035325	CG13806	0.11	0.02	0.29	32.07	0.13	0.24	0.17	0.08	32.07	0.33	0.05	0.92	100	0.42	0.75	0.53	0.24
FBgn0032024	CG14273	0.81	0.41	0.5	24.64	0.29	0.58	0.31	0.18	24.64	3.27	1.65	2.04	100	1.18	2.37	1.26	0.74
FBgn0038643	CG14300	4.05	1.67	1.15	362.29	1.16	4.49	0.89	0.94	362.29	1.12	0.46	0.32	100	0.32	1.24	0.25	0.26
FBgn0030929	CG15043	5.91	1.16	3.22	16.97	3.47	2.57	1.53	0.83	16.97	34.83	6.86	18.97	100	20.45	15.14	9.01	4.89
FBgn0032663	CG15153	0.03	0.01	0	18.59	0	0.01	0.06	0.06	18.59	0.13	0.07	0.01	100	0.01	0.06	0.33	0.34
FBgn0260393	CG17147	0.07	0.08	0.02	12.25	0.01	0.01	0.01	0.21	12.25	0.54	0.64	0.16	100	0.1	0.06	0.05	1.75
FBgn0036227	CG17826	4.74	1.99	0.98	958.88	1.15	3.3	0.62	0.75	958.88	0.49	0.21	0.1	100	0.12	0.34	0.06	0.08
FBgn0050025	CG30025	11.7	9.11	12.53	96.86	18.58	12.91	6.11	5.63	96.86	12.07	9.41	12.93	100	19.18	13.33	6.31	5.81
FBgn0052302	CG32302	2.51	1.5	2.24	84.3	2.29	2.18	1	0.37	84.3	2.98	1.78	2.66	100	2.72	2.59	1.19	0.44
FBgn0053985	CG33985	0	0	0.02	8.2	0	0.16	0	0	8.2	0.01	0.01	0.25	100	0.01	2	0.01	0.01
FBgn0085280	CG34251	2.45	1.81	2.54	20.77	2.99	2.14	2.24	2.07	20.77	11.8	8.73	12.24	100	14.41	10.31	10.8	9.96
FBgn0085311	CG34282	0.7	0.02	0.21	151.8	0.39	1.1	0.36	0.21	151.8	0.46	0.01	0.14	100	0.25	0.72	0.23	0.14
FBgn0264488	CG43896	0.99	0.74	0.12	292.06	0.62	0.88	0.12	0.06	292.06	0.34	0.25	0.04	100	0.21	0.3	0.04	0.02
FBgn0034288	CG5084	5.09	1.61	8.24	335.31	3.01	3.43	1.12	0.53	335.31	1.52	0.48	2.46	100	0.9	1.02	0.33	0.16
FBgn0038353	CG5399	2.05	0.81	1.82	36.67	2.14	1.55	0.24	0.26	36.67	5.6	2.22	4.97	100	5.84	4.23	0.64	0.7
FBgn0036766	CG5506	0.54	0.15	0.18	44.98	0.73	0.71	0.28	0.56	44.98	1.2	0.33	0.39	100	1.62	1.58	0.62	1.24
FBgn0039453	CG6403	0.02	0.03	0.78	9.65	1.16	0.41	0	0	9.65	0.23	0.29	8.05	100	12.07	4.2	0.01	0.01
FBgn0036952	CG6933	8.97	2.09	12.38	414.19	7.71	6.58	1.99	2.28	414.19	2.17	0.5	2.99	100	1.86	1.59	0.48	0.55
FBgn0036951	CG7017	2.7	0.7	1.08	448.67	0.61	2.94	0.27	0.13	448.67	0.6	0.16	0.24	100	0.14	0.66	0.06	0.03
FBgn0036226	CG7252	0.22	0.1	0.62	75.14	0.27	0.83	0.05	0.05	75.14	0.29	0.14	0.82	100	0.36	1.11	0.06	0.06
FBgn0039670	CG7567	6	2.21	4.31	114.65	2.43	3.2	1.5	0.56	114.65	5.23	1.92	3.76	100	2.12	2.79	1.31	0.48
FBgn0038645	CG7714	2.31	1.65	3.71	258.88	4.97	3.11	0.84	2.64	258.88	0.89	0.64	1.43	100	1.92	1.2	0.33	1.02
FBgn0038646	CG7715	3.38	3.56	1.1	373.43	2.37	3.1	1.96	2.02	373.43	0.91	0.95	0.29	100	0.64	0.83	0.52	0.54
FBgn0035781	CG8560	0.01	0.11	0.01	10.51	0.01	0.2	0.01	0.01	10.51	0.07	1.05	0.1	100	0.1	1.94	0.1	0.09
FBgn0039591	CG9988	0.15	0.01	0.01	14.8	0.01	0.11	0.01	0	14.8	0.98	0.08	0.04	100	0.04	0.73	0.06	0.01
										cluster Average	6.20931	2.10793	5.68241	100	5.47724	3.70569	2.29759	1.97776
										STDEV	11.2385	3.31434	9.38504	0	9.52475	5.87491	4.13064	3.36571
										squar root	7.61577	7.61577	7.61577	7.61577	7.61577	7.61577	7.61577	7.61577
										StEr	1.47569	0.435194	1.23232	0	1.25066	0.771413	0.54238	0.44194
