# Supplementary material for: New molecular components of high and low affinity iron import systems in Drosophila
Source: Nat Commun. 2025 Jul 1;16:5662. doi: 10.1038/s41467-025-60758-6 (PMC12218971; doi:10.1038/s41467-025-60758-6)
Supplement: Supplementary file 10 — Source Data [file 41467_2025_60758_MOESM10_ESM.zip › Source Data files_Soltani et al/Fig. S4-RPKMs.xlsx]

## Sheet: Brain Ring gland Complex (BRGC)
	Brain Ring gland Complex (BRGC)
Gene	Hsp22
Time point	4hr		8hr		12hr		16hr
Condition	BPS	FAC	BPS	FAC	BPS	FAC	BPS	FAC
RPKM	57.957	70.317	45.344	99.944	49.404	91.334	36.773	101.19
Gene	Hsp68
Time point	4hr		8hr		12hr		16hr
Condition	BPS	FAC	BPS	FAC	BPS	FAC	BPS	FAC
RPKM	127.817	142.948	92.714	223.598	76.36	194.145	60.13	197.757
Gene	Hsp70Ab
Time point	4hr		8hr		12hr		16hr
Condition	BPS	FAC	BPS	FAC	BPS	FAC	BPS	FAC
RPKM	121.731	160.405	110.117	247.426	95.862	206.843	82.424	230.676
Gene	Hsp70Bbb
Time point	4hr		8hr		12hr		16hr
Condition	BPS	FAC	BPS	FAC	BPS	FAC	BPS	FAC
RPKM	109.436	154.833	101.744	248.743	87.342	202.144	67.101	240.442
	BPS (-iron): 120uM
	FAC (+iron): 1mM

## Sheet: gut
	gut
Gene	Fer1HCH
Time point	4hr		8hr		12hr		16hr
Condition	BPS	FAC	BPS	FAC	BPS	FAC	BPS	FAC
RPKM	19770.5	60995.5	12062	47533.1	13629.5	103196	13993.6	63239.5
Gene	Fer2LCH
Time point	4hr		8hr		12hr		16hr
Condition	BPS	FAC	BPS	FAC	BPS	FAC	BPS	FAC
RPKM	15590	38144.1	7454.52	25825.6	8533.44	78449.9	11202	45365.4
Gene	galla-1
Time point	4hr		8hr		12hr		16hr
Condition	BPS	FAC	BPS	FAC	BPS	FAC	BPS	FAC
RPKM	158.2	1183.46	133.86	588.4	91.51	437.3	102.425	255.63
Gene	Mvl
Time point	4hr		8hr		12hr		16hr
Condition	BPS	FAC	BPS	FAC	BPS	FAC	BPS	FAC
RPKM	1061.7	237.025	387.97	172.995	798.945	370.925	1079.4	330.995
	BPS (-iron): 120uM
	FAC (+iron): 1mM

## Sheet: Whole Larval Body (WB)
		Whole Larval Body (WB)
	Gene	Firewood
	Time point	4hr		8hr		12hr		16hr
	Condition	BPS	FAC	BPS	FAC	BPS	FAC	BPS	FAC
	RPKM	27.766	1.922	16.102	2.469	27.54	4.141	26.747	4.306
	Gene	Fer1HCH
	Time point	4hr		8hr		12hr		16hr
	Condition	BPS	FAC	BPS	FAC	BPS	FAC	BPS	FAC
	RPKM	543.073	1845.41	449.841	2206.06	420.779	2396.12	329.917	2287.38
	Gene	Fer2LCH
	Time point	4hr		8hr		12hr		16hr
	Condition	BPS	FAC	BPS	FAC	BPS	FAC	BPS	FAC
	RPKM	398.663	1121.29	338.857	1620.72	326.496	1678.9	206.421	1633.79
	Gene	galla-1
	Time point	4hr		8hr		12hr		16hr
	Condition	BPS	FAC	BPS	FAC	BPS	FAC	BPS	FAC
	RPKM	9.629	38.486	12.088	22.177	9.227	20.128	7.427	19.914
		BPS (-iron): 120uM
		FAC (+iron): 1mM
