# Supplementary material for: New molecular components of high and low affinity iron import systems in Drosophila
Source: Nat Commun. 2025 Jul 1;16:5662. doi: 10.1038/s41467-025-60758-6 (PMC12218971; doi:10.1038/s41467-025-60758-6)
Supplement: Supplementary file 10 — Source Data [file 41467_2025_60758_MOESM10_ESM.zip › Source Data files_Soltani et al/Fig. 6-H.xlsx]

## Sheet: Sheet1
	Genotype	Plsamid	Replicate	OD 600
				SD-URA (no. suppl.)	SD-URA + BPS (80 μM)	SD-URA + BPS (160 μM)
	Wild-type	Empty vector	R1	1.416	0.928	0.71
			R2	1.614	0.902	0.904
			R3	1.39	1.002	0.748
	∆Fet3	Empty vector	R1	0.989	0.301	0.241
			R2	1.371	0.205	0.217
			R3	1.192	0.247	0.199
	∆Fet3	FTR1-Fet3-WT	R1	1.188	0.765	0.613
			R2	1.285	0.897	0.689
			R3	1.24	0.971	0.705
	∆Fet3	FTR1-Mco4-WT	R1	1.227	0.782	0.657
			R2	0.992	0.811	0.611
			R3	1.095	0.742	0.642
	∆Fet3	FTR1-Mco4-E267A	R1	1.117	0.534	0.24
			R2	1.103	0.278	0.301
			R3	1.372	0.314	0.215
	Round Average
	Genotype	Plsamid	SD-URA (no. suppl.)	SD-URA + BPS (80 μM)	SD-URA + BPS (160 μM)
	Wild-type	Empty vector	1.474	0.944	0.788
	∆Fet3	Empty vector	1.184	0.251	0.219
	∆Fet3	FTR1-Fet3-WT	1.238	0.878	0.669
	∆Fet3	FTR1-Mco4-WT	1.105	0.779	0.637
	∆Fet3	FTR1-Mco4-E267A	1.198	0.376	0.252
	STDEV
	Genotype	Plsamid	SD-URA (no. suppl.)	SD-URA + BPS (80 μM)	SD-URA + BPS (160 μM)
	Wild-type	Empty vector	0.122513	0.0518845	0.102807
	∆Fet3	Empty vector	0.191126	0.0481248	0.0210713
	∆Fet3	FTR1-Fet3-WT	0.0485421	0.104352	0.0491528
	∆Fet3	FTR1-Mco4-WT	0.117798	0.0346458	0.0234592
	∆Fet3	FTR1-Mco4-E267A	0.151428	0.138583	0.044238
		Multiple comparisons groups (ANOVA test)	Significant Letter
		WT - Empty Vector, No Supplement	a
		WT - Empty Vector + BPS 80 μM	b
		WT - Empty Vector + BPS 160 μM	b
		ΔFet3 - Empty, No Supplement	a
		ΔFet3 - Empty + BPS 80 μM	c
		ΔFet3 - Empty + BPS 160 μM	c
		ΔFet3 + FTR1-Fet3-WT, No Supplement	a
		ΔFet3 + FTR1-Fet3-WT + BPS 80 μM	b
		ΔFet3 + FTR1-Fet3-WT + BPS 160 μM	b
		ΔFet3 + FTR1-Mco4-WT, No Supplement	a b
		ΔFet3 + FTR1-Mco4-WT + BPS 80 μM	b
		ΔFet3 + FTR1-Mco4-WT + BPS 160 μM	b
		ΔFet3 + FTR1-Mco4-E267A, No Supplement	a
		ΔFet3 + FTR1-Mco4-E267A + BPS 80 μM	c
		ΔFet3 + FTR1-Mco4-E267A + BPS 160 μM	c

## Sheet: ANOVA test
Number of families	1
Number of comparisons per family	105
Alpha	0.05
Tukey's multiple comparisons test	Mean Diff.	95.00% CI of diff.	Significant?	Summary	Adjusted P Value	Letters
WT-Empty Vec.- No Suppl < vs. > WT-Empty Vec.- BPS (80 μM)	0.5293	0.2356 to 0.8230	Yes	****	<0.0001	A-B
WT-Empty Vec.- No Suppl < vs. > WT-Empty Vec.- BPS (160 μM)	0.686	0.3923 to 0.9797	Yes	****	<0.0001	A-C
WT-Empty Vec.- No Suppl < vs. >∆Fet3-Empty Vec.- No Suppl.	0.2893	-0.004381 to 0.5830	No	ns	0.0567	A-D
WT-Empty Vec.- No Suppl < vs. > ∆Fet3-Empty Vec.- BPS (80 μM)	1.222	0.9286 to 1.516	Yes	****	<0.0001	A-E
WT-Empty Vec.- No Suppl < vs. > ∆Fet3-Empty Vec.- BPS (160 μM)	1.254	0.9606 to 1.548	Yes	****	<0.0001	A-F
WT-Empty Vec.- No Suppl < vs. >∆Fet3-FTR1-Fet3-WT- No Suppl.	0.2357	-0.05805 to 0.5294	No	ns	0.2277	A-G
WT-Empty Vec.- No Suppl < vs. > ∆Fet3-FTR1-Fet3-WT- BPS (80 μM)	0.5957	0.3020 to 0.8894	Yes	****	<0.0001	A-H
WT-Empty Vec.- No Suppl < vs. > ∆Fet3-FTR1-Fet3-WT- BPS (160 μM)	0.8043	0.5106 to 1.098	Yes	****	<0.0001	A-I
WT-Empty Vec.- No Suppl < vs. >∆Fet3-FTR1-Mco4-WT- No Suppl.	0.3687	0.07495 to 0.6624	Yes	**	0.0048	A-J
WT-Empty Vec.- No Suppl < vs. > ∆Fet3-FTR1-Mco4-WT- BPS (80 μM)	0.695	0.4013 to 0.9887	Yes	****	<0.0001	A-K
WT-Empty Vec.- No Suppl < vs. > ∆Fet3-FTR1-Mco4-WT- BPS (160 μM)	0.8367	0.5430 to 1.130	Yes	****	<0.0001	A-L
WT-Empty Vec.- No Suppl < vs. >∆Fet3-FTR1-Mco4-E267A- No Suppl.	0.276	-0.01771 to 0.5697	No	ns	0.0824	A-M
WT-Empty Vec.- No Suppl < vs. > ∆Fet3-FTR1-Mco4-E267A- BPS (80 μM)	1.098	0.8043 to 1.392	Yes	****	<0.0001	A-N
WT-Empty Vec.- No Suppl < vs. > ∆Fet3-FTR1-Mco4-E267A- BPS (160 μM)	1.221	0.9276 to 1.515	Yes	****	<0.0001	A-O
WT-Empty Vec.- BPS (80 μM) < vs. > WT-Empty Vec.- BPS (160 μM)	0.1567	-0.1370 to 0.4504	No	ns	0.8019	B-C
WT-Empty Vec.- BPS (80 μM) < vs. >∆Fet3-Empty Vec.- No Suppl.	-0.24	-0.5337 to 0.05371	No	ns	0.2061	B-D
WT-Empty Vec.- BPS (80 μM) < vs. > ∆Fet3-Empty Vec.- BPS (80 μM)	0.693	0.3993 to 0.9867	Yes	****	<0.0001	B-E
WT-Empty Vec.- BPS (80 μM) < vs. > ∆Fet3-Empty Vec.- BPS (160 μM)	0.725	0.4313 to 1.019	Yes	****	<0.0001	B-F
WT-Empty Vec.- BPS (80 μM) < vs. >∆Fet3-FTR1-Fet3-WT- No Suppl.	-0.2937	-0.5874 to 4.805e-005	No	ns	0.0501	B-G
WT-Empty Vec.- BPS (80 μM) < vs. > ∆Fet3-FTR1-Fet3-WT- BPS (80 μM)	0.06633	-0.2274 to 0.3600	No	ns	>0.9999	B-H
WT-Empty Vec.- BPS (80 μM) < vs. > ∆Fet3-FTR1-Fet3-WT- BPS (160 μM)	0.275	-0.01871 to 0.5687	No	ns	0.0847	B-I
WT-Empty Vec.- BPS (80 μM) < vs. >∆Fet3-FTR1-Mco4-WT- No Suppl.	-0.1607	-0.4544 to 0.1330	No	ns	0.7744	B-J
WT-Empty Vec.- BPS (80 μM) < vs. > ∆Fet3-FTR1-Mco4-WT- BPS (80 μM)	0.1657	-0.1280 to 0.4594	No	ns	0.738	B-K
WT-Empty Vec.- BPS (80 μM) < vs. > ∆Fet3-FTR1-Mco4-WT- BPS (160 μM)	0.3073	0.01362 to 0.6010	Yes	*	0.0335	B-L
WT-Empty Vec.- BPS (80 μM) < vs. >∆Fet3-FTR1-Mco4-E267A- No Suppl.	-0.2533	-0.5470 to 0.04038	No	ns	0.1494	B-M
WT-Empty Vec.- BPS (80 μM) < vs. > ∆Fet3-FTR1-Mco4-E267A- BPS (80 μM)	0.5687	0.2750 to 0.8624	Yes	****	<0.0001	B-N
WT-Empty Vec.- BPS (80 μM) < vs. > ∆Fet3-FTR1-Mco4-E267A- BPS (160 μM)	0.692	0.3983 to 0.9857	Yes	****	<0.0001	B-O
WT-Empty Vec.- BPS (160 μM) < vs. >∆Fet3-Empty Vec.- No Suppl.	-0.3967	-0.6904 to -0.1030	Yes	**	0.0019	C-D
WT-Empty Vec.- BPS (160 μM) < vs. > ∆Fet3-Empty Vec.- BPS (80 μM)	0.5363	0.2426 to 0.8300	Yes	****	<0.0001	C-E
WT-Empty Vec.- BPS (160 μM) < vs. > ∆Fet3-Empty Vec.- BPS (160 μM)	0.5683	0.2746 to 0.8620	Yes	****	<0.0001	C-F
WT-Empty Vec.- BPS (160 μM) < vs. >∆Fet3-FTR1-Fet3-WT- No Suppl.	-0.4503	-0.7440 to -0.1566	Yes	***	0.0003	C-G
WT-Empty Vec.- BPS (160 μM) < vs. > ∆Fet3-FTR1-Fet3-WT- BPS (80 μM)	-0.09033	-0.3840 to 0.2034	No	ns	0.9973	C-H
WT-Empty Vec.- BPS (160 μM) < vs. > ∆Fet3-FTR1-Fet3-WT- BPS (160 μM)	0.1183	-0.1754 to 0.4120	No	ns	0.9692	C-I
WT-Empty Vec.- BPS (160 μM) < vs. >∆Fet3-FTR1-Mco4-WT- No Suppl.	-0.3173	-0.6110 to -0.02362	Yes	*	0.0247	C-J
WT-Empty Vec.- BPS (160 μM) < vs. > ∆Fet3-FTR1-Mco4-WT- BPS (80 μM)	0.009	-0.2847 to 0.3027	No	ns	>0.9999	C-K
WT-Empty Vec.- BPS (160 μM) < vs. > ∆Fet3-FTR1-Mco4-WT- BPS (160 μM)	0.1507	-0.1430 to 0.4444	No	ns	0.84	C-L
WT-Empty Vec.- BPS (160 μM) < vs. >∆Fet3-FTR1-Mco4-E267A- No Suppl.	-0.41	-0.7037 to -0.1163	Yes	**	0.0012	C-M
WT-Empty Vec.- BPS (160 μM) < vs. > ∆Fet3-FTR1-Mco4-E267A- BPS (80 μM)	0.412	0.1183 to 0.7057	Yes	**	0.0011	C-N
WT-Empty Vec.- BPS (160 μM) < vs. > ∆Fet3-FTR1-Mco4-E267A- BPS (160 μM)	0.5353	0.2416 to 0.8290	Yes	****	<0.0001	C-O
∆Fet3-Empty Vec.- No Suppl. < vs. > ∆Fet3-Empty Vec.- BPS (80 μM)	0.933	0.6393 to 1.227	Yes	****	<0.0001	D-E
∆Fet3-Empty Vec.- No Suppl. < vs. > ∆Fet3-Empty Vec.- BPS (160 μM)	0.965	0.6713 to 1.259	Yes	****	<0.0001	D-F
∆Fet3-Empty Vec.- No Suppl. < vs. >∆Fet3-FTR1-Fet3-WT- No Suppl.	-0.05367	-0.3474 to 0.2400	No	ns	>0.9999	D-G
∆Fet3-Empty Vec.- No Suppl. < vs. > ∆Fet3-FTR1-Fet3-WT- BPS (80 μM)	0.3063	0.01262 to 0.6000	Yes	*	0.0345	D-H
∆Fet3-Empty Vec.- No Suppl. < vs. > ∆Fet3-FTR1-Fet3-WT- BPS (160 μM)	0.515	0.2213 to 0.8087	Yes	****	<0.0001	D-I
∆Fet3-Empty Vec.- No Suppl. < vs. >∆Fet3-FTR1-Mco4-WT- No Suppl.	0.07933	-0.2144 to 0.3730	No	ns	0.9993	D-J
∆Fet3-Empty Vec.- No Suppl. < vs. > ∆Fet3-FTR1-Mco4-WT- BPS (80 μM)	0.4057	0.1120 to 0.6994	Yes	**	0.0014	D-K
∆Fet3-Empty Vec.- No Suppl. < vs. > ∆Fet3-FTR1-Mco4-WT- BPS (160 μM)	0.5473	0.2536 to 0.8410	Yes	****	<0.0001	D-L
∆Fet3-Empty Vec.- No Suppl. < vs. >∆Fet3-FTR1-Mco4-E267A- No Suppl.	-0.01333	-0.3070 to 0.2804	No	ns	>0.9999	D-M
∆Fet3-Empty Vec.- No Suppl. < vs. > ∆Fet3-FTR1-Mco4-E267A- BPS (80 μM)	0.8087	0.5150 to 1.102	Yes	****	<0.0001	D-N
∆Fet3-Empty Vec.- No Suppl. < vs. > ∆Fet3-FTR1-Mco4-E267A- BPS (160 μM)	0.932	0.6383 to 1.226	Yes	****	<0.0001	D-O
∆Fet3-Empty Vec.- BPS (80 μM) < vs. > ∆Fet3-Empty Vec.- BPS (160 μM)	0.032	-0.2617 to 0.3257	No	ns	>0.9999	E-F
∆Fet3-Empty Vec.- BPS (80 μM) < vs. >∆Fet3-FTR1-Fet3-WT- No Suppl.	-0.9867	-1.280 to -0.6930	Yes	****	<0.0001	E-G
∆Fet3-Empty Vec.- BPS (80 μM) < vs. > ∆Fet3-FTR1-Fet3-WT- BPS (80 μM)	-0.6267	-0.9204 to -0.3330	Yes	****	<0.0001	E-H
∆Fet3-Empty Vec.- BPS (80 μM) < vs. > ∆Fet3-FTR1-Fet3-WT- BPS (160 μM)	-0.418	-0.7117 to -0.1243	Yes	***	0.0009	E-I
∆Fet3-Empty Vec.- BPS (80 μM) < vs. >∆Fet3-FTR1-Mco4-WT- No Suppl.	-0.8537	-1.147 to -0.5600	Yes	****	<0.0001	E-J
∆Fet3-Empty Vec.- BPS (80 μM) < vs. > ∆Fet3-FTR1-Mco4-WT- BPS (80 μM)	-0.5273	-0.8210 to -0.2336	Yes	****	<0.0001	E-K
∆Fet3-Empty Vec.- BPS (80 μM) < vs. > ∆Fet3-FTR1-Mco4-WT- BPS (160 μM)	-0.3857	-0.6794 to -0.09195	Yes	**	0.0027	E-L
∆Fet3-Empty Vec.- BPS (80 μM) < vs. >∆Fet3-FTR1-Mco4-E267A- No Suppl.	-0.9463	-1.240 to -0.6526	Yes	****	<0.0001	E-M
∆Fet3-Empty Vec.- BPS (80 μM) < vs. > ∆Fet3-FTR1-Mco4-E267A- BPS (80 μM)	-0.1243	-0.4180 to 0.1694	No	ns	0.9549	E-N
∆Fet3-Empty Vec.- BPS (80 μM) < vs. > ∆Fet3-FTR1-Mco4-E267A- BPS (160 μM)	-0.001	-0.2947 to 0.2927	No	ns	>0.9999	E-O
∆Fet3-Empty Vec.- BPS (160 μM) < vs. >∆Fet3-FTR1-Fet3-WT- No Suppl.	-1.019	-1.312 to -0.7250	Yes	****	<0.0001	F-G
∆Fet3-Empty Vec.- BPS (160 μM) < vs. > ∆Fet3-FTR1-Fet3-WT- BPS (80 μM)	-0.6587	-0.9524 to -0.3650	Yes	****	<0.0001	F-H
∆Fet3-Empty Vec.- BPS (160 μM) < vs. > ∆Fet3-FTR1-Fet3-WT- BPS (160 μM)	-0.45	-0.7437 to -0.1563	Yes	***	0.0003	F-I
∆Fet3-Empty Vec.- BPS (160 μM) < vs. >∆Fet3-FTR1-Mco4-WT- No Suppl.	-0.8857	-1.179 to -0.5920	Yes	****	<0.0001	F-J
∆Fet3-Empty Vec.- BPS (160 μM) < vs. > ∆Fet3-FTR1-Mco4-WT- BPS (80 μM)	-0.5593	-0.8530 to -0.2656	Yes	****	<0.0001	F-K
∆Fet3-Empty Vec.- BPS (160 μM) < vs. > ∆Fet3-FTR1-Mco4-WT- BPS (160 μM)	-0.4177	-0.7114 to -0.1240	Yes	***	0.0009	F-L
∆Fet3-Empty Vec.- BPS (160 μM) < vs. >∆Fet3-FTR1-Mco4-E267A- No Suppl.	-0.9783	-1.272 to -0.6846	Yes	****	<0.0001	F-M
∆Fet3-Empty Vec.- BPS (160 μM) < vs. > ∆Fet3-FTR1-Mco4-E267A- BPS (80 μM)	-0.1563	-0.4500 to 0.1374	No	ns	0.8041	F-N
∆Fet3-Empty Vec.- BPS (160 μM) < vs. > ∆Fet3-FTR1-Mco4-E267A- BPS (160 μM)	-0.033	-0.3267 to 0.2607	No	ns	>0.9999	F-O
∆Fet3-FTR1-Fet3-WT- No Suppl.< vs. > ∆Fet3-FTR1-Fet3-WT- BPS (80 μM)	0.36	0.06629 to 0.6537	Yes	**	0.0064	G-H
∆Fet3-FTR1-Fet3-WT- No Suppl.< vs. > ∆Fet3-FTR1-Fet3-WT- BPS (160 μM)	0.5687	0.2750 to 0.8624	Yes	****	<0.0001	G-I
∆Fet3-FTR1-Fet3-WT- No Suppl.< vs. >∆Fet3-FTR1-Mco4-WT- No Suppl.	0.133	-0.1607 to 0.4267	No	ns	0.9269	G-J
∆Fet3-FTR1-Fet3-WT- No Suppl.< vs. > ∆Fet3-FTR1-Mco4-WT- BPS (80 μM)	0.4593	0.1656 to 0.7530	Yes	***	0.0002	G-K
∆Fet3-FTR1-Fet3-WT- No Suppl.< vs. > ∆Fet3-FTR1-Mco4-WT- BPS (160 μM)	0.601	0.3073 to 0.8947	Yes	****	<0.0001	G-L
∆Fet3-FTR1-Fet3-WT- No Suppl.< vs. >∆Fet3-FTR1-Mco4-E267A- No Suppl.	0.04033	-0.2534 to 0.3340	No	ns	>0.9999	G-M
∆Fet3-FTR1-Fet3-WT- No Suppl.< vs. > ∆Fet3-FTR1-Mco4-E267A- BPS (80 μM)	0.8623	0.5686 to 1.156	Yes	****	<0.0001	G-N
∆Fet3-FTR1-Fet3-WT- No Suppl.< vs. > ∆Fet3-FTR1-Mco4-E267A- BPS (160 μM)	0.9857	0.6920 to 1.279	Yes	****	<0.0001	G-O
∆Fet3-FTR1-Fet3-WT- BPS (80 μM) < vs. > ∆Fet3-FTR1-Fet3-WT- BPS (160 μM)	0.2087	-0.08505 to 0.5024	No	ns	0.3975	H-I
∆Fet3-FTR1-Fet3-WT- BPS (80 μM) < vs. >∆Fet3-FTR1-Mco4-WT- No Suppl.	-0.227	-0.5207 to 0.06671	No	ns	0.2757	H-J
∆Fet3-FTR1-Fet3-WT- BPS (80 μM) < vs. > ∆Fet3-FTR1-Mco4-WT- BPS (80 μM)	0.09933	-0.1944 to 0.3930	No	ns	0.9932	H-K
∆Fet3-FTR1-Fet3-WT- BPS (80 μM) < vs. > ∆Fet3-FTR1-Mco4-WT- BPS (160 μM)	0.241	-0.05271 to 0.5347	No	ns	0.2014	H-L
∆Fet3-FTR1-Fet3-WT- BPS (80 μM) < vs. >∆Fet3-FTR1-Mco4-E267A- No Suppl.	-0.3197	-0.6134 to -0.02595	Yes	*	0.023	H-M
∆Fet3-FTR1-Fet3-WT- BPS (80 μM) < vs. > ∆Fet3-FTR1-Mco4-E267A- BPS (80 μM)	0.5023	0.2086 to 0.7960	Yes	****	<0.0001	H-N
∆Fet3-FTR1-Fet3-WT- BPS (80 μM) < vs. > ∆Fet3-FTR1-Mco4-E267A- BPS (160 μM)	0.6257	0.3320 to 0.9194	Yes	****	<0.0001	H-O
∆Fet3-FTR1-Fet3-WT- BPS (160 μM) < vs. >∆Fet3-FTR1-Mco4-WT- No Suppl.	-0.4357	-0.7294 to -0.1420	Yes	***	0.0005	I-J
∆Fet3-FTR1-Fet3-WT- BPS (160 μM) < vs. > ∆Fet3-FTR1-Mco4-WT- BPS (80 μM)	-0.1093	-0.4030 to 0.1844	No	ns	0.984	I-K
∆Fet3-FTR1-Fet3-WT- BPS (160 μM) < vs. > ∆Fet3-FTR1-Mco4-WT- BPS (160 μM)	0.03233	-0.2614 to 0.3260	No	ns	>0.9999	I-L
∆Fet3-FTR1-Fet3-WT- BPS (160 μM) < vs. >∆Fet3-FTR1-Mco4-E267A- No Suppl.	-0.5283	-0.8220 to -0.2346	Yes	****	<0.0001	I-M
∆Fet3-FTR1-Fet3-WT- BPS (160 μM) < vs. > ∆Fet3-FTR1-Mco4-E267A- BPS (80 μM)	0.2937	-4.805e-005 to 0.5874	No	ns	0.0501	I-N
∆Fet3-FTR1-Fet3-WT- BPS (160 μM) < vs. > ∆Fet3-FTR1-Mco4-E267A- BPS (160 μM)	0.417	0.1233 to 0.7107	Yes	***	0.001	I-O
∆Fet3-FTR1-Mco4-WT- No Suppl.< vs. > ∆Fet3-FTR1-Mco4-WT- BPS (80 μM)	0.3263	0.03262 to 0.6200	Yes	*	0.0187	J-K
∆Fet3-FTR1-Mco4-WT- No Suppl.< vs. > ∆Fet3-FTR1-Mco4-WT- BPS (160 μM)	0.468	0.1743 to 0.7617	Yes	***	0.0002	J-L
∆Fet3-FTR1-Mco4-WT- No Suppl.< vs. >∆Fet3-FTR1-Mco4-E267A- No Suppl.	-0.09267	-0.3864 to 0.2010	No	ns	0.9965	J-M
∆Fet3-FTR1-Mco4-WT- No Suppl.< vs. > ∆Fet3-FTR1-Mco4-E267A- BPS (80 μM)	0.7293	0.4356 to 1.023	Yes	****	<0.0001	J-N
∆Fet3-FTR1-Mco4-WT- No Suppl.< vs. > ∆Fet3-FTR1-Mco4-E267A- BPS (160 μM)	0.8527	0.5590 to 1.146	Yes	****	<0.0001	J-O
∆Fet3-FTR1-Mco4-WT- BPS (80 μM) < vs. > ∆Fet3-FTR1-Mco4-WT- BPS (160 μM)	0.1417	-0.1520 to 0.4354	No	ns	0.8893	K-L
∆Fet3-FTR1-Mco4-WT- BPS (80 μM) < vs. >∆Fet3-FTR1-Mco4-E267A- No Suppl.	-0.419	-0.7127 to -0.1253	Yes	***	0.0009	K-M
∆Fet3-FTR1-Mco4-WT- BPS (80 μM) < vs. > ∆Fet3-FTR1-Mco4-E267A- BPS (80 μM)	0.403	0.1093 to 0.6967	Yes	**	0.0015	K-N
∆Fet3-FTR1-Mco4-WT- BPS (80 μM) < vs. > ∆Fet3-FTR1-Mco4-E267A- BPS (160 μM)	0.5263	0.2326 to 0.8200	Yes	****	<0.0001	K-O
∆Fet3-FTR1-Mco4-WT- BPS (160 μM) < vs. >∆Fet3-FTR1-Mco4-E267A- No Suppl.	-0.5607	-0.8544 to -0.2670	Yes	****	<0.0001	L-M
∆Fet3-FTR1-Mco4-WT- BPS (160 μM) < vs. > ∆Fet3-FTR1-Mco4-E267A- BPS (80 μM)	0.2613	-0.03238 to 0.5550	No	ns	0.1219	L-N
∆Fet3-FTR1-Mco4-WT- BPS (160 μM) < vs. > ∆Fet3-FTR1-Mco4-E267A- BPS (160 μM)	0.3847	0.09095 to 0.6784	Yes	**	0.0028	L-O
∆Fet3-FTR1-Mco4-E267A- No Suppl. < vs. > ∆Fet3-FTR1-Mco4-E267A- BPS (80 μM)	0.822	0.5283 to 1.116	Yes	****	<0.0001	M-N
∆Fet3-FTR1-Mco4-E267A- No Suppl. < vs. > ∆Fet3-FTR1-Mco4-E267A- BPS (160 μM)	0.9453	0.6516 to 1.239	Yes	****	<0.0001	M-O
∆Fet3-FTR1-Mco4-E267A- BPS (80 μM) < vs. > ∆Fet3-FTR1-Mco4-E267A- BPS (160 μM)	0.1233	-0.1704 to 0.4170	No	ns	0.9576	N-O
Test details	Mean 1	Mean 2	Mean Diff.	SE of diff.	n1	n2	q	DF
WT-Empty Vec.- No Suppl < vs. > WT-Empty Vec.- BPS (80 μM)	1.473	0.944	0.5293	0.07971	3	3	9.392	30
WT-Empty Vec.- No Suppl < vs. > WT-Empty Vec.- BPS (160 μM)	1.473	0.7873	0.686	0.07971	3	3	12.17	30
WT-Empty Vec.- No Suppl < vs. >∆Fet3-Empty Vec.- No Suppl.	1.473	1.184	0.2893	0.07971	3	3	5.134	30
WT-Empty Vec.- No Suppl < vs. > ∆Fet3-Empty Vec.- BPS (80 μM)	1.473	0.251	1.222	0.07971	3	3	21.69	30
WT-Empty Vec.- No Suppl < vs. > ∆Fet3-Empty Vec.- BPS (160 μM)	1.473	0.219	1.254	0.07971	3	3	22.26	30
WT-Empty Vec.- No Suppl < vs. >∆Fet3-FTR1-Fet3-WT- No Suppl.	1.473	1.238	0.2357	0.07971	3	3	4.181	30
WT-Empty Vec.- No Suppl < vs. > ∆Fet3-FTR1-Fet3-WT- BPS (80 μM)	1.473	0.8777	0.5957	0.07971	3	3	10.57	30
WT-Empty Vec.- No Suppl < vs. > ∆Fet3-FTR1-Fet3-WT- BPS (160 μM)	1.473	0.669	0.8043	0.07971	3	3	14.27	30
WT-Empty Vec.- No Suppl < vs. >∆Fet3-FTR1-Mco4-WT- No Suppl.	1.473	1.105	0.3687	0.07971	3	3	6.541	30
WT-Empty Vec.- No Suppl < vs. > ∆Fet3-FTR1-Mco4-WT- BPS (80 μM)	1.473	0.7783	0.695	0.07971	3	3	12.33	30
WT-Empty Vec.- No Suppl < vs. > ∆Fet3-FTR1-Mco4-WT- BPS (160 μM)	1.473	0.6367	0.8367	0.07971	3	3	14.85	30
WT-Empty Vec.- No Suppl < vs. >∆Fet3-FTR1-Mco4-E267A- No Suppl.	1.473	1.197	0.276	0.07971	3	3	4.897	30
WT-Empty Vec.- No Suppl < vs. > ∆Fet3-FTR1-Mco4-E267A- BPS (80 μM)	1.473	0.3753	1.098	0.07971	3	3	19.48	30
WT-Empty Vec.- No Suppl < vs. > ∆Fet3-FTR1-Mco4-E267A- BPS (160 μM)	1.473	0.252	1.221	0.07971	3	3	21.67	30
WT-Empty Vec.- BPS (80 μM) < vs. > WT-Empty Vec.- BPS (160 μM)	0.944	0.7873	0.1567	0.07971	3	3	2.78	30
WT-Empty Vec.- BPS (80 μM) < vs. >∆Fet3-Empty Vec.- No Suppl.	0.944	1.184	-0.24	0.07971	3	3	4.258	30
WT-Empty Vec.- BPS (80 μM) < vs. > ∆Fet3-Empty Vec.- BPS (80 μM)	0.944	0.251	0.693	0.07971	3	3	12.3	30
WT-Empty Vec.- BPS (80 μM) < vs. > ∆Fet3-Empty Vec.- BPS (160 μM)	0.944	0.219	0.725	0.07971	3	3	12.86	30
WT-Empty Vec.- BPS (80 μM) < vs. >∆Fet3-FTR1-Fet3-WT- No Suppl.	0.944	1.238	-0.2937	0.07971	3	3	5.211	30
WT-Empty Vec.- BPS (80 μM) < vs. > ∆Fet3-FTR1-Fet3-WT- BPS (80 μM)	0.944	0.8777	0.06633	0.07971	3	3	1.177	30
WT-Empty Vec.- BPS (80 μM) < vs. > ∆Fet3-FTR1-Fet3-WT- BPS (160 μM)	0.944	0.669	0.275	0.07971	3	3	4.879	30
WT-Empty Vec.- BPS (80 μM) < vs. >∆Fet3-FTR1-Mco4-WT- No Suppl.	0.944	1.105	-0.1607	0.07971	3	3	2.851	30
WT-Empty Vec.- BPS (80 μM) < vs. > ∆Fet3-FTR1-Mco4-WT- BPS (80 μM)	0.944	0.7783	0.1657	0.07971	3	3	2.939	30
WT-Empty Vec.- BPS (80 μM) < vs. > ∆Fet3-FTR1-Mco4-WT- BPS (160 μM)	0.944	0.6367	0.3073	0.07971	3	3	5.453	30
WT-Empty Vec.- BPS (80 μM) < vs. >∆Fet3-FTR1-Mco4-E267A- No Suppl.	0.944	1.197	-0.2533	0.07971	3	3	4.495	30
WT-Empty Vec.- BPS (80 μM) < vs. > ∆Fet3-FTR1-Mco4-E267A- BPS (80 μM)	0.944	0.3753	0.5687	0.07971	3	3	10.09	30
WT-Empty Vec.- BPS (80 μM) < vs. > ∆Fet3-FTR1-Mco4-E267A- BPS (160 μM)	0.944	0.252	0.692	0.07971	3	3	12.28	30
WT-Empty Vec.- BPS (160 μM) < vs. >∆Fet3-Empty Vec.- No Suppl.	0.7873	1.184	-0.3967	0.07971	3	3	7.038	30
WT-Empty Vec.- BPS (160 μM) < vs. > ∆Fet3-Empty Vec.- BPS (80 μM)	0.7873	0.251	0.5363	0.07971	3	3	9.516	30
WT-Empty Vec.- BPS (160 μM) < vs. > ∆Fet3-Empty Vec.- BPS (160 μM)	0.7873	0.219	0.5683	0.07971	3	3	10.08	30
WT-Empty Vec.- BPS (160 μM) < vs. >∆Fet3-FTR1-Fet3-WT- No Suppl.	0.7873	1.238	-0.4503	0.07971	3	3	7.99	30
WT-Empty Vec.- BPS (160 μM) < vs. > ∆Fet3-FTR1-Fet3-WT- BPS (80 μM)	0.7873	0.8777	-0.09033	0.07971	3	3	1.603	30
WT-Empty Vec.- BPS (160 μM) < vs. > ∆Fet3-FTR1-Fet3-WT- BPS (160 μM)	0.7873	0.669	0.1183	0.07971	3	3	2.1	30
WT-Empty Vec.- BPS (160 μM) < vs. >∆Fet3-FTR1-Mco4-WT- No Suppl.	0.7873	1.105	-0.3173	0.07971	3	3	5.63	30
WT-Empty Vec.- BPS (160 μM) < vs. > ∆Fet3-FTR1-Mco4-WT- BPS (80 μM)	0.7873	0.7783	0.009	0.07971	3	3	0.1597	30
WT-Empty Vec.- BPS (160 μM) < vs. > ∆Fet3-FTR1-Mco4-WT- BPS (160 μM)	0.7873	0.6367	0.1507	0.07971	3	3	2.673	30
WT-Empty Vec.- BPS (160 μM) < vs. >∆Fet3-FTR1-Mco4-E267A- No Suppl.	0.7873	1.197	-0.41	0.07971	3	3	7.275	30
WT-Empty Vec.- BPS (160 μM) < vs. > ∆Fet3-FTR1-Mco4-E267A- BPS (80 μM)	0.7873	0.3753	0.412	0.07971	3	3	7.31	30
WT-Empty Vec.- BPS (160 μM) < vs. > ∆Fet3-FTR1-Mco4-E267A- BPS (160 μM)	0.7873	0.252	0.5353	0.07971	3	3	9.498	30
∆Fet3-Empty Vec.- No Suppl. < vs. > ∆Fet3-Empty Vec.- BPS (80 μM)	1.184	0.251	0.933	0.07971	3	3	16.55	30
∆Fet3-Empty Vec.- No Suppl. < vs. > ∆Fet3-Empty Vec.- BPS (160 μM)	1.184	0.219	0.965	0.07971	3	3	17.12	30
∆Fet3-Empty Vec.- No Suppl. < vs. >∆Fet3-FTR1-Fet3-WT- No Suppl.	1.184	1.238	-0.05367	0.07971	3	3	0.9522	30
∆Fet3-Empty Vec.- No Suppl. < vs. > ∆Fet3-FTR1-Fet3-WT- BPS (80 μM)	1.184	0.8777	0.3063	0.07971	3	3	5.435	30
∆Fet3-Empty Vec.- No Suppl. < vs. > ∆Fet3-FTR1-Fet3-WT- BPS (160 μM)	1.184	0.669	0.515	0.07971	3	3	9.138	30
∆Fet3-Empty Vec.- No Suppl. < vs. >∆Fet3-FTR1-Mco4-WT- No Suppl.	1.184	1.105	0.07933	0.07971	3	3	1.408	30
∆Fet3-Empty Vec.- No Suppl. < vs. > ∆Fet3-FTR1-Mco4-WT- BPS (80 μM)	1.184	0.7783	0.4057	0.07971	3	3	7.198	30
∆Fet3-Empty Vec.- No Suppl. < vs. > ∆Fet3-FTR1-Mco4-WT- BPS (160 μM)	1.184	0.6367	0.5473	0.07971	3	3	9.711	30
∆Fet3-Empty Vec.- No Suppl. < vs. >∆Fet3-FTR1-Mco4-E267A- No Suppl.	1.184	1.197	-0.01333	0.07971	3	3	0.2366	30
∆Fet3-Empty Vec.- No Suppl. < vs. > ∆Fet3-FTR1-Mco4-E267A- BPS (80 μM)	1.184	0.3753	0.8087	0.07971	3	3	14.35	30
∆Fet3-Empty Vec.- No Suppl. < vs. > ∆Fet3-FTR1-Mco4-E267A- BPS (160 μM)	1.184	0.252	0.932	0.07971	3	3	16.54	30
∆Fet3-Empty Vec.- BPS (80 μM) < vs. > ∆Fet3-Empty Vec.- BPS (160 μM)	0.251	0.219	0.032	0.07971	3	3	0.5678	30
∆Fet3-Empty Vec.- BPS (80 μM) < vs. >∆Fet3-FTR1-Fet3-WT- No Suppl.	0.251	1.238	-0.9867	0.07971	3	3	17.51	30
∆Fet3-Empty Vec.- BPS (80 μM) < vs. > ∆Fet3-FTR1-Fet3-WT- BPS (80 μM)	0.251	0.8777	-0.6267	0.07971	3	3	11.12	30
∆Fet3-Empty Vec.- BPS (80 μM) < vs. > ∆Fet3-FTR1-Fet3-WT- BPS (160 μM)	0.251	0.669	-0.418	0.07971	3	3	7.417	30
∆Fet3-Empty Vec.- BPS (80 μM) < vs. >∆Fet3-FTR1-Mco4-WT- No Suppl.	0.251	1.105	-0.8537	0.07971	3	3	15.15	30
∆Fet3-Empty Vec.- BPS (80 μM) < vs. > ∆Fet3-FTR1-Mco4-WT- BPS (80 μM)	0.251	0.7783	-0.5273	0.07971	3	3	9.356	30
∆Fet3-Empty Vec.- BPS (80 μM) < vs. > ∆Fet3-FTR1-Mco4-WT- BPS (160 μM)	0.251	0.6367	-0.3857	0.07971	3	3	6.843	30
∆Fet3-Empty Vec.- BPS (80 μM) < vs. >∆Fet3-FTR1-Mco4-E267A- No Suppl.	0.251	1.197	-0.9463	0.07971	3	3	16.79	30
∆Fet3-Empty Vec.- BPS (80 μM) < vs. > ∆Fet3-FTR1-Mco4-E267A- BPS (80 μM)	0.251	0.3753	-0.1243	0.07971	3	3	2.206	30
∆Fet3-Empty Vec.- BPS (80 μM) < vs. > ∆Fet3-FTR1-Mco4-E267A- BPS (160 μM)	0.251	0.252	-0.001	0.07971	3	3	0.01774	30
∆Fet3-Empty Vec.- BPS (160 μM) < vs. >∆Fet3-FTR1-Fet3-WT- No Suppl.	0.219	1.238	-1.019	0.07971	3	3	18.07	30
∆Fet3-Empty Vec.- BPS (160 μM) < vs. > ∆Fet3-FTR1-Fet3-WT- BPS (80 μM)	0.219	0.8777	-0.6587	0.07971	3	3	11.69	30
∆Fet3-Empty Vec.- BPS (160 μM) < vs. > ∆Fet3-FTR1-Fet3-WT- BPS (160 μM)	0.219	0.669	-0.45	0.07971	3	3	7.984	30
∆Fet3-Empty Vec.- BPS (160 μM) < vs. >∆Fet3-FTR1-Mco4-WT- No Suppl.	0.219	1.105	-0.8857	0.07971	3	3	15.71	30
∆Fet3-Empty Vec.- BPS (160 μM) < vs. > ∆Fet3-FTR1-Mco4-WT- BPS (80 μM)	0.219	0.7783	-0.5593	0.07971	3	3	9.924	30
∆Fet3-Empty Vec.- BPS (160 μM) < vs. > ∆Fet3-FTR1-Mco4-WT- BPS (160 μM)	0.219	0.6367	-0.4177	0.07971	3	3	7.411	30
∆Fet3-Empty Vec.- BPS (160 μM) < vs. >∆Fet3-FTR1-Mco4-E267A- No Suppl.	0.219	1.197	-0.9783	0.07971	3	3	17.36	30
∆Fet3-Empty Vec.- BPS (160 μM) < vs. > ∆Fet3-FTR1-Mco4-E267A- BPS (80 μM)	0.219	0.3753	-0.1563	0.07971	3	3	2.774	30
∆Fet3-Empty Vec.- BPS (160 μM) < vs. > ∆Fet3-FTR1-Mco4-E267A- BPS (160 μM)	0.219	0.252	-0.033	0.07971	3	3	0.5855	30
∆Fet3-FTR1-Fet3-WT- No Suppl.< vs. > ∆Fet3-FTR1-Fet3-WT- BPS (80 μM)	1.238	0.8777	0.36	0.07971	3	3	6.387	30
∆Fet3-FTR1-Fet3-WT- No Suppl.< vs. > ∆Fet3-FTR1-Fet3-WT- BPS (160 μM)	1.238	0.669	0.5687	0.07971	3	3	10.09	30
∆Fet3-FTR1-Fet3-WT- No Suppl.< vs. >∆Fet3-FTR1-Mco4-WT- No Suppl.	1.238	1.105	0.133	0.07971	3	3	2.36	30
∆Fet3-FTR1-Fet3-WT- No Suppl.< vs. > ∆Fet3-FTR1-Mco4-WT- BPS (80 μM)	1.238	0.7783	0.4593	0.07971	3	3	8.15	30
∆Fet3-FTR1-Fet3-WT- No Suppl.< vs. > ∆Fet3-FTR1-Mco4-WT- BPS (160 μM)	1.238	0.6367	0.601	0.07971	3	3	10.66	30
∆Fet3-FTR1-Fet3-WT- No Suppl.< vs. >∆Fet3-FTR1-Mco4-E267A- No Suppl.	1.238	1.197	0.04033	0.07971	3	3	0.7156	30
∆Fet3-FTR1-Fet3-WT- No Suppl.< vs. > ∆Fet3-FTR1-Mco4-E267A- BPS (80 μM)	1.238	0.3753	0.8623	0.07971	3	3	15.3	30
∆Fet3-FTR1-Fet3-WT- No Suppl.< vs. > ∆Fet3-FTR1-Mco4-E267A- BPS (160 μM)	1.238	0.252	0.9857	0.07971	3	3	17.49	30
∆Fet3-FTR1-Fet3-WT- BPS (80 μM) < vs. > ∆Fet3-FTR1-Fet3-WT- BPS (160 μM)	0.8777	0.669	0.2087	0.07971	3	3	3.702	30
∆Fet3-FTR1-Fet3-WT- BPS (80 μM) < vs. >∆Fet3-FTR1-Mco4-WT- No Suppl.	0.8777	1.105	-0.227	0.07971	3	3	4.028	30
∆Fet3-FTR1-Fet3-WT- BPS (80 μM) < vs. > ∆Fet3-FTR1-Mco4-WT- BPS (80 μM)	0.8777	0.7783	0.09933	0.07971	3	3	1.762	30
∆Fet3-FTR1-Fet3-WT- BPS (80 μM) < vs. > ∆Fet3-FTR1-Mco4-WT- BPS (160 μM)	0.8777	0.6367	0.241	0.07971	3	3	4.276	30
∆Fet3-FTR1-Fet3-WT- BPS (80 μM) < vs. >∆Fet3-FTR1-Mco4-E267A- No Suppl.	0.8777	1.197	-0.3197	0.07971	3	3	5.672	30
∆Fet3-FTR1-Fet3-WT- BPS (80 μM) < vs. > ∆Fet3-FTR1-Mco4-E267A- BPS (80 μM)	0.8777	0.3753	0.5023	0.07971	3	3	8.913	30
∆Fet3-FTR1-Fet3-WT- BPS (80 μM) < vs. > ∆Fet3-FTR1-Mco4-E267A- BPS (160 μM)	0.8777	0.252	0.6257	0.07971	3	3	11.1	30
∆Fet3-FTR1-Fet3-WT- BPS (160 μM) < vs. >∆Fet3-FTR1-Mco4-WT- No Suppl.	0.669	1.105	-0.4357	0.07971	3	3	7.73	30
∆Fet3-FTR1-Fet3-WT- BPS (160 μM) < vs. > ∆Fet3-FTR1-Mco4-WT- BPS (80 μM)	0.669	0.7783	-0.1093	0.07971	3	3	1.94	30
∆Fet3-FTR1-Fet3-WT- BPS (160 μM) < vs. > ∆Fet3-FTR1-Mco4-WT- BPS (160 μM)	0.669	0.6367	0.03233	0.07971	3	3	0.5737	30
∆Fet3-FTR1-Fet3-WT- BPS (160 μM) < vs. >∆Fet3-FTR1-Mco4-E267A- No Suppl.	0.669	1.197	-0.5283	0.07971	3	3	9.374	30
∆Fet3-FTR1-Fet3-WT- BPS (160 μM) < vs. > ∆Fet3-FTR1-Mco4-E267A- BPS (80 μM)	0.669	0.3753	0.2937	0.07971	3	3	5.211	30
∆Fet3-FTR1-Fet3-WT- BPS (160 μM) < vs. > ∆Fet3-FTR1-Mco4-E267A- BPS (160 μM)	0.669	0.252	0.417	0.07971	3	3	7.399	30
∆Fet3-FTR1-Mco4-WT- No Suppl.< vs. > ∆Fet3-FTR1-Mco4-WT- BPS (80 μM)	1.105	0.7783	0.3263	0.07971	3	3	5.79	30
∆Fet3-FTR1-Mco4-WT- No Suppl.< vs. > ∆Fet3-FTR1-Mco4-WT- BPS (160 μM)	1.105	0.6367	0.468	0.07971	3	3	8.304	30
∆Fet3-FTR1-Mco4-WT- No Suppl.< vs. >∆Fet3-FTR1-Mco4-E267A- No Suppl.	1.105	1.197	-0.09267	0.07971	3	3	1.644	30
∆Fet3-FTR1-Mco4-WT- No Suppl.< vs. > ∆Fet3-FTR1-Mco4-E267A- BPS (80 μM)	1.105	0.3753	0.7293	0.07971	3	3	12.94	30
∆Fet3-FTR1-Mco4-WT- No Suppl.< vs. > ∆Fet3-FTR1-Mco4-E267A- BPS (160 μM)	1.105	0.252	0.8527	0.07971	3	3	15.13	30
∆Fet3-FTR1-Mco4-WT- BPS (80 μM) < vs. > ∆Fet3-FTR1-Mco4-WT- BPS (160 μM)	0.7783	0.6367	0.1417	0.07971	3	3	2.514	30
∆Fet3-FTR1-Mco4-WT- BPS (80 μM) < vs. >∆Fet3-FTR1-Mco4-E267A- No Suppl.	0.7783	1.197	-0.419	0.07971	3	3	7.434	30
∆Fet3-FTR1-Mco4-WT- BPS (80 μM) < vs. > ∆Fet3-FTR1-Mco4-E267A- BPS (80 μM)	0.7783	0.3753	0.403	0.07971	3	3	7.15	30
∆Fet3-FTR1-Mco4-WT- BPS (80 μM) < vs. > ∆Fet3-FTR1-Mco4-E267A- BPS (160 μM)	0.7783	0.252	0.5263	0.07971	3	3	9.339	30
∆Fet3-FTR1-Mco4-WT- BPS (160 μM) < vs. >∆Fet3-FTR1-Mco4-E267A- No Suppl.	0.6367	1.197	-0.5607	0.07971	3	3	9.948	30
∆Fet3-FTR1-Mco4-WT- BPS (160 μM) < vs. > ∆Fet3-FTR1-Mco4-E267A- BPS (80 μM)	0.6367	0.3753	0.2613	0.07971	3	3	4.637	30
∆Fet3-FTR1-Mco4-WT- BPS (160 μM) < vs. > ∆Fet3-FTR1-Mco4-E267A- BPS (160 μM)	0.6367	0.252	0.3847	0.07971	3	3	6.825	30
∆Fet3-FTR1-Mco4-E267A- No Suppl. < vs. > ∆Fet3-FTR1-Mco4-E267A- BPS (80 μM)	1.197	0.3753	0.822	0.07971	3	3	14.58	30
∆Fet3-FTR1-Mco4-E267A- No Suppl. < vs. > ∆Fet3-FTR1-Mco4-E267A- BPS (160 μM)	1.197	0.252	0.9453	0.07971	3	3	16.77	30
∆Fet3-FTR1-Mco4-E267A- BPS (80 μM) < vs. > ∆Fet3-FTR1-Mco4-E267A- BPS (160 μM)	0.3753	0.252	0.1233	0.07971	3	3	2.188	30
