# Supplementary material for: New molecular components of high and low affinity iron import systems in Drosophila
Source: Nat Commun. 2025 Jul 1;16:5662. doi: 10.1038/s41467-025-60758-6 (PMC12218971; doi:10.1038/s41467-025-60758-6)
Supplement: Supplementary file 10 — Source Data [file 41467_2025_60758_MOESM10_ESM.zip › Source Data files_Soltani et al/Fig. S4A_BRGC_Hsp22.xlsx]

## Sheet: 4hr
row	Well	Sample Name	Target Name	Task	Reporter	Cт	SD	Cт uncorrected	Cт corrected	dCT
1	A1	W1118(BRGC, 4 hr)-R1	Rp49	BPS (-iron, 120 uM)	SYBR	17.224
2	A2	W1118(BRGC, 4 hr)-R1	Rp49	BPS (-iron, 120 uM)	SYBR	17.219	0.00551309	17.2243	17.2243
3	A3	W1118(BRGC, 4 hr)-R1	Rp49	BPS (-iron, 120 uM)	SYBR	17.23
4	A4	W1118(BRGC, 4 hr)-R2	Rp49	BPS (-iron, 120 uM)	SYBR	16.547
5	A5	W1118(BRGC, 4 hr)-R2	Rp49	BPS (-iron, 120 uM)	SYBR	16.703	0.142713	16.694	16.694
6	A6	W1118(BRGC, 4 hr)-R2	Rp49	BPS (-iron, 120 uM)	SYBR	16.832
7	A7	W1118(BRGC, 4 hr)-R3	Rp49	BPS (-iron, 120 uM)	SYBR	16.87
8	A8	W1118(BRGC, 4 hr)-R3	Rp49	BPS (-iron, 120 uM)	SYBR	16.831	0.0240893	16.8587	16.8587
9	A9	W1118(BRGC, 4 hr)-R3	Rp49	BPS (-iron, 120 uM)	SYBR	16.875
10
11
12
13	B1	W1118(BRGC, 4 hr)-R1	Rp49	FAC (+iron, 1 mM)	SYBR	16.765
14	B2	W1118(BRGC, 4 hr)-R1	Rp49	FAC (+iron, 1 mM)	SYBR	16.731	0.0255338	16.737	16.737
15	B3	W1118(BRGC, 4 hr)-R1	Rp49	FAC (+iron, 1 mM)	SYBR	16.715
16	B4	W1118(BRGC, 4 hr)-R2	Rp49	FAC (+iron, 1 mM)	SYBR	16.765
17	B5	W1118(BRGC, 4 hr)-R2	Rp49	FAC (+iron, 1 mM)	SYBR	16.719	0.0243797	16.7373	16.7373
18	B6	W1118(BRGC, 4 hr)-R2	Rp49	FAC (+iron, 1 mM)	SYBR	16.728
19	B7	W1118(BRGC, 4 hr)-R3	Rp49	FAC (+iron, 1 mM)	SYBR	16.724
20	B8	W1118(BRGC, 4 hr)-R3	Rp49	FAC (+iron, 1 mM)	SYBR	16.742	0.0137477	16.727	16.727
21	B9	W1118(BRGC, 4 hr)-R3	Rp49	FAC (+iron, 1 mM)	SYBR	16.715
22
23
24
25	C1	W1118(BRGC, 4 hr)-R1	Hsp22	BPS (-iron, 120 uM)	SYBR	30.185
26	C2	W1118(BRGC, 4 hr)-R1	Hsp22	BPS (-iron, 120 uM)	SYBR	30.141	0.161432	30.2553	30.2553	13.031
27	C3	W1118(BRGC, 4 hr)-R1	Hsp22	BPS (-iron, 120 uM)	SYBR	30.44
28	C4	W1118(BRGC, 4 hr)-R2	Hsp22	BPS (-iron, 120 uM)	SYBR	28.708
29	C5	W1118(BRGC, 4 hr)-R2	Hsp22	BPS (-iron, 120 uM)	SYBR	28.967	0.1304	28.8463	28.8463	12.1523
30	C6	W1118(BRGC, 4 hr)-R2	Hsp22	BPS (-iron, 120 uM)	SYBR	28.864
31	C7	W1118(BRGC, 4 hr)-R3	Hsp22	BPS (-iron, 120 uM)	SYBR	29.6
32	C8	W1118(BRGC, 4 hr)-R3	Hsp22	BPS (-iron, 120 uM)	SYBR	29.591	0.149889	29.509	29.509	12.6503
33	C9	W1118(BRGC, 4 hr)-R3	Hsp22	BPS (-iron, 120 uM)	SYBR	29.336
34
35
36
37	D1	W1118(BRGC, 4 hr)-R1	Hsp22	FAC (+iron, 1 mM)	SYBR	29.041					ddCT:S1	ddCT:S2	ddCT:S3	ddCT:S4	ddCT final rp49	SE rp49	linear FC	SE	SE
38	D2	W1118(BRGC, 4 hr)-R1	Hsp22	FAC (+iron, 1 mM)	SYBR	29.255	0.124427	29.1847	29.1847	12.4477	-0.583331	0.295333	-0.202667						0.146522	1.4983	0.814884	1.15082
39	D3	W1118(BRGC, 4 hr)-R1	Hsp22	FAC (+iron, 1 mM)	SYBR	29.258									-0.335777	0.157892	1.26206	0.123226	SD	2.18757	1.18976	1.68024
40	D4	W1118(BRGC, 4 hr)-R2	Hsp22	FAC (+iron, 1 mM)	SYBR	28.155													0.439567	1.46815	0.798483	1.12766
41	D5	W1118(BRGC, 4 hr)-R2	Hsp22	FAC (+iron, 1 mM)	SYBR	28.903	0.419733	28.639	28.639	11.9017	-1.12933	-0.250666	-0.748667
42	D6	W1118(BRGC, 4 hr)-R2	Hsp22	FAC (+iron, 1 mM)	SYBR	28.859
43	D7	W1118(BRGC, 4 hr)-R3	Hsp22	FAC (+iron, 1 mM)	SYBR	29.038
44	D8	W1118(BRGC, 4 hr)-R3	Hsp22	FAC (+iron, 1 mM)	SYBR	29.024	0.299726	29.204	29.204	12.477	-0.553998	0.324667	-0.173334					ddCT	FC	Diff
45	D9	W1118(BRGC, 4 hr)-R3	Hsp22	FAC (+iron, 1 mM)	SYBR	29.55											Confidence	0.309462	1.26206
46																	lower FC	-0.026315	1.01841	0.243649
47																	upper FC	-0.645239	1.564	0.301941
48
																	ttest	0.347571

## Sheet: 8hr
row	Well	Sample Name	Target Name	Task	Reporter	Cт	SD	Cт uncorrected	Cт corrected	dCT
1	A1	W1118(BRGC, 8 hr)-R1	Rp49	BPS (-iron, 120 uM)	SYBR	16.0917
2	A2	W1118(BRGC, 8 hr)-R1	Rp49	BPS (-iron, 120 uM)	SYBR	16.025	0.0333853	16.0592	16.0592
3	A3	W1118(BRGC, 8 hr)-R1	Rp49	BPS (-iron, 120 uM)	SYBR	16.061
4	A4	W1118(BRGC, 8 hr)-R2	Rp49	BPS (-iron, 120 uM)	SYBR	16.161
5	A5	W1118(BRGC, 8 hr)-R2	Rp49	BPS (-iron, 120 uM)	SYBR	16.158	0.0488091	16.1877	16.1877
6	A6	W1118(BRGC, 8 hr)-R2	Rp49	BPS (-iron, 120 uM)	SYBR	16.244
7	A7	W1118(BRGC, 8 hr)-R3	Rp49	BPS (-iron, 120 uM)	SYBR	16.146
8	A8	W1118(BRGC, 8 hr)-R3	Rp49	BPS (-iron, 120 uM)	SYBR	16.068	0.0510288	16.126	16.126
9	A9	W1118(BRGC, 8 hr)-R3	Rp49	BPS (-iron, 120 uM)	SYBR	16.164
10
11
12
13	B1	W1118(BRGC, 8 hr)-R1	Rp49	FAC (+iron, 1 mM)	SYBR	16.108
14	B2	W1118(BRGC, 8 hr)-R1	Rp49	FAC (+iron, 1 mM)	SYBR	16.083	0.115284	16.1617	16.1617
15	B3	W1118(BRGC, 8 hr)-R1	Rp49	FAC (+iron, 1 mM)	SYBR	16.294
16	B4	W1118(BRGC, 8 hr)-R2	Rp49	FAC (+iron, 1 mM)	SYBR	16.175
17	B5	W1118(BRGC, 8 hr)-R2	Rp49	FAC (+iron, 1 mM)	SYBR	16.136	0.0212208	16.1507	16.1507
18	B6	W1118(BRGC, 8 hr)-R2	Rp49	FAC (+iron, 1 mM)	SYBR	16.141
19	B7	W1118(BRGC, 8 hr)-R3	Rp49	FAC (+iron, 1 mM)	SYBR	16.023
20	B8	W1118(BRGC, 8 hr)-R3	Rp49	FAC (+iron, 1 mM)	SYBR	16.179	0.0815127	16.1147	16.1147
21	B9	W1118(BRGC, 8 hr)-R3	Rp49	FAC (+iron, 1 mM)	SYBR	16.142
22
23
24
25	C1	W1118(BRGC, 8 hr)-R1	Hsp22	BPS (-iron, 120 uM)	SYBR	27.528
26	C2	W1118(BRGC, 8 hr)-R1	Hsp22	BPS (-iron, 120 uM)	SYBR	27.562	0.0196306	27.5507	27.5507	11.4914
27	C3	W1118(BRGC, 8 hr)-R1	Hsp22	BPS (-iron, 120 uM)	SYBR	27.562
28	C4	W1118(BRGC, 8 hr)-R2	Hsp22	BPS (-iron, 120 uM)	SYBR	27.981
29	C5	W1118(BRGC, 8 hr)-R2	Hsp22	BPS (-iron, 120 uM)	SYBR	27.939	0.0219391	27.9637	27.9637	11.776
30	C6	W1118(BRGC, 8 hr)-R2	Hsp22	BPS (-iron, 120 uM)	SYBR	27.971
31	C7	W1118(BRGC, 8 hr)-R3	Hsp22	BPS (-iron, 120 uM)	SYBR	27.838
32	C8	W1118(BRGC, 8 hr)-R3	Hsp22	BPS (-iron, 120 uM)	SYBR	27.866	0.0142945	27.8537	27.8537	11.7277
33	C9	W1118(BRGC, 8 hr)-R3	Hsp22	BPS (-iron, 120 uM)	SYBR	27.857
34
35
36
37	D1	W1118(BRGC, 8 hr)-R1	Hsp22	FAC (+iron, 1 mM)	SYBR	28.948					ddCT:S1	ddCT:S2	ddCT:S3	ddCT:S4	ddCT final rp49	SE rp49	linear FC	SE	SE
38	D2	W1118(BRGC, 8 hr)-R1	Hsp22	FAC (+iron, 1 mM)	SYBR	28.939	0.0272221	28.959	28.959	12.7973	1.3059	1.02133	1.06967						0.0237506	0.404469	0.492661	0.476429
39	D3	W1118(BRGC, 8 hr)-R1	Hsp22	FAC (+iron, 1 mM)	SYBR	28.99									1.03897	0.0690201	2.05476	0.070069	SD	0.499919	0.608924	0.588861
40	D4	W1118(BRGC, 8 hr)-R2	Hsp22	FAC (+iron, 1 mM)	SYBR	28.652													0.0712518	0.397337	0.483974	0.468028
41	D5	W1118(BRGC, 8 hr)-R2	Hsp22	FAC (+iron, 1 mM)	SYBR	28.642	0.00950431	28.6423	28.6423	12.4917	1.00023	0.715667	0.764001
42	D6	W1118(BRGC, 8 hr)-R2	Hsp22	FAC (+iron, 1 mM)	SYBR	28.633
43	D7	W1118(BRGC, 8 hr)-R3	Hsp22	FAC (+iron, 1 mM)	SYBR	28.919
44	D8	W1118(BRGC, 8 hr)-R3	Hsp22	FAC (+iron, 1 mM)	SYBR	28.929	0.0241932	28.9377	28.9377	12.823	1.33157	1.047	1.09533					ddCT	FC	Diff
45	D9	W1118(BRGC, 8 hr)-R3	Hsp22	FAC (+iron, 1 mM)	SYBR	28.965											Confidence	0.135277	2.05476
46																	lower FC	1.17424	2.25675	0.20199
47																	upper FC	0.90369	1.87084	0.183911
48
																	ttest	0.00166844

## Sheet: 12hr
row	Well	Sample Name	Target Name	Task	Reporter	Cт	SD	Cт uncorrected	Cт corrected	dCT
1	A1	W1118(BRGC, 12 hr)-R1	Rp49	BPS (-iron, 120 uM)	SYBR	16.956
2	A2	W1118(BRGC, 12 hr)-R1	Rp49	BPS (-iron, 120 uM)	SYBR	16.905	0.0391707	16.9477	16.9477
3	A3	W1118(BRGC, 12 hr)-R1	Rp49	BPS (-iron, 120 uM)	SYBR	16.982
4	A4	W1118(BRGC, 12 hr)-R2	Rp49	BPS (-iron, 120 uM)	SYBR	17.902
5	A5	W1118(BRGC, 12 hr)-R2	Rp49	BPS (-iron, 120 uM)	SYBR	17.85	0.0315643	17.8863	17.8863
6	A6	W1118(BRGC, 12 hr)-R2	Rp49	BPS (-iron, 120 uM)	SYBR	17.907
7	A7	W1118(BRGC, 12 hr)-R3	Rp49	BPS (-iron, 120 uM)	SYBR	16.899
8	A8	W1118(BRGC, 12 hr)-R3	Rp49	BPS (-iron, 120 uM)	SYBR	16.987	0.0450812	16.9373	16.9373
9	A9	W1118(BRGC, 12 hr)-R3	Rp49	BPS (-iron, 120 uM)	SYBR	16.926
10
11
12
13	B1	W1118(BRGC, 12 hr)-R1	Rp49	FAC (+iron, 1 mM)	SYBR	16.954
14	B2	W1118(BRGC, 12 hr)-R1	Rp49	FAC (+iron, 1 mM)	SYBR	16.906	0.0260852	16.9241	16.9241
15	B3	W1118(BRGC, 12 hr)-R1	Rp49	FAC (+iron, 1 mM)	SYBR	16.9123
16	B4	W1118(BRGC, 12 hr)-R2	Rp49	FAC (+iron, 1 mM)	SYBR	16.921
17	B5	W1118(BRGC, 12 hr)-R2	Rp49	FAC (+iron, 1 mM)	SYBR	16.835	0.0441066	16.8837	16.8837
18	B6	W1118(BRGC, 12 hr)-R2	Rp49	FAC (+iron, 1 mM)	SYBR	16.895
19	B7	W1118(BRGC, 12 hr)-R3	Rp49	FAC (+iron, 1 mM)	SYBR	16.982
20	B8	W1118(BRGC, 12 hr)-R3	Rp49	FAC (+iron, 1 mM)	SYBR	16.963	0.01159	16.9687	16.9687
21	B9	W1118(BRGC, 12 hr)-R3	Rp49	FAC (+iron, 1 mM)	SYBR	16.961
22
23
24
25	C1	W1118(BRGC, 12 hr)-R1	Hsp22	BPS (-iron, 120 uM)	SYBR	27.928
26	C2	W1118(BRGC, 12 hr)-R1	Hsp22	BPS (-iron, 120 uM)	SYBR	27.969	0.0223682	27.9537	27.9537	11.006
27	C3	W1118(BRGC, 12 hr)-R1	Hsp22	BPS (-iron, 120 uM)	SYBR	27.964
28	C4	W1118(BRGC, 12 hr)-R2	Hsp22	BPS (-iron, 120 uM)	SYBR	28.38
29	C5	W1118(BRGC, 12 hr)-R2	Hsp22	BPS (-iron, 120 uM)	SYBR	28.306	0.0424385	28.355	28.355	10.4687
30	C6	W1118(BRGC, 12 hr)-R2	Hsp22	BPS (-iron, 120 uM)	SYBR	28.379
31	C7	W1118(BRGC, 12 hr)-R3	Hsp22	BPS (-iron, 120 uM)	SYBR	27.944
32	C8	W1118(BRGC, 12 hr)-R3	Hsp22	BPS (-iron, 120 uM)	SYBR	27.909	0.037527	27.9457	27.9457	11.0083
33	C9	W1118(BRGC, 12 hr)-R3	Hsp22	BPS (-iron, 120 uM)	SYBR	27.984
34
35
36
37	D1	W1118(BRGC, 12 hr)-R1	Hsp22	FAC (+iron, 1 mM)	SYBR	28.569					ddCT:S1	ddCT:S2	ddCT:S3	ddCT:S4	ddCT final rp49	SE rp49	linear FC	SE	SE
38	D2	W1118(BRGC, 12 hr)-R1	Hsp22	FAC (+iron, 1 mM)	SYBR	28.534	0.0248262	28.5617	28.5617	11.6376	0.631567	1.1689	0.629233						0.0335078	0.645475	0.444761	0.64652
39	D3	W1118(BRGC, 12 hr)-R1	Hsp22	FAC (+iron, 1 mM)	SYBR	28.582									0.829966	0.0907306	1.77764	0.0850108	SD	0.651122	0.448652	0.652176
40	D4	W1118(BRGC, 12 hr)-R2	Hsp22	FAC (+iron, 1 mM)	SYBR	28.404													0.100523	0.613726	0.422884	0.61472
41	D5	W1118(BRGC, 12 hr)-R2	Hsp22	FAC (+iron, 1 mM)	SYBR	28.558	0.0906937	28.5087	28.5087	11.625	0.618999	1.15633	0.616666
42	D6	W1118(BRGC, 12 hr)-R2	Hsp22	FAC (+iron, 1 mM)	SYBR	28.564
43	D7	W1118(BRGC, 12 hr)-R3	Hsp22	FAC (+iron, 1 mM)	SYBR	28.48
44	D8	W1118(BRGC, 12 hr)-R3	Hsp22	FAC (+iron, 1 mM)	SYBR	28.528	0.304057	28.679	28.679	11.7103	0.704333	1.24167	0.702					ddCT	FC	Diff
45	D9	W1118(BRGC, 12 hr)-R3	Hsp22	FAC (+iron, 1 mM)	SYBR	29.029											Confidence	0.177829	1.77764
46																	lower FC	1.00779	2.01084	0.233192
47																	upper FC	0.652137	1.57149	0.206149
48
																	ttest	0.0102314

## Sheet: 16hr
row	Well	Sample Name	Target Name	Task	Reporter	Cт	SD	Cт uncorrected	Cт corrected	dCT
1	A1	W1118(BRGC, 16 hr)-R1	Rp49	BPS (-iron, 120 uM)	SYBR	16.935
2	A2	W1118(BRGC, 16 hr)-R1	Rp49	BPS (-iron, 120 uM)	SYBR	16.943	0.012221	16.9457	16.9457
3	A3	W1118(BRGC, 16 hr)-R1	Rp49	BPS (-iron, 120 uM)	SYBR	16.959
4	A4	W1118(BRGC, 16 hr)-R2	Rp49	BPS (-iron, 120 uM)	SYBR	16.983
5	A5	W1118(BRGC, 16 hr)-R2	Rp49	BPS (-iron, 120 uM)	SYBR	16.963	0.0136143	16.9783	16.9783
6	A6	W1118(BRGC, 16 hr)-R2	Rp49	BPS (-iron, 120 uM)	SYBR	16.989
7	A7	W1118(BRGC, 16 hr)-R3	Rp49	BPS (-iron, 120 uM)	SYBR	16.943
8	A8	W1118(BRGC, 16 hr)-R3	Rp49	BPS (-iron, 120 uM)	SYBR	16.989	0.0465007	16.9427	16.9427
9	A9	W1118(BRGC, 16 hr)-R3	Rp49	BPS (-iron, 120 uM)	SYBR	16.896
10
11
12
13	B1	W1118(BRGC, 16 hr)-R1	Rp49	FAC (+iron, 1 mM)	SYBR	17.431
14	B2	W1118(BRGC, 16 hr)-R1	Rp49	FAC (+iron, 1 mM)	SYBR	17.466	0.0846776	17.4963	17.4963
15	B3	W1118(BRGC, 16 hr)-R1	Rp49	FAC (+iron, 1 mM)	SYBR	17.592
16	B4	W1118(BRGC, 16 hr)-R2	Rp49	FAC (+iron, 1 mM)	SYBR	16.825
17	B5	W1118(BRGC, 16 hr)-R2	Rp49	FAC (+iron, 1 mM)	SYBR	16.893	0.0346984	16.863	16.863
18	B6	W1118(BRGC, 16 hr)-R2	Rp49	FAC (+iron, 1 mM)	SYBR	16.871
19	B7	W1118(BRGC, 16 hr)-R3	Rp49	FAC (+iron, 1 mM)	SYBR	16.916
20	B8	W1118(BRGC, 16 hr)-R3	Rp49	FAC (+iron, 1 mM)	SYBR	16.971	0.0326545	16.9537	16.9537
21	B9	W1118(BRGC, 16 hr)-R3	Rp49	FAC (+iron, 1 mM)	SYBR	16.974
22
23
24
25	C1	W1118(BRGC, 16 hr)-R1	Hsp22	BPS (-iron, 120 uM)	SYBR	27.733
26	C2	W1118(BRGC, 16 hr)-R1	Hsp22	BPS (-iron, 120 uM)	SYBR	27.762	0.0246374	27.759	27.759	10.8133
27	C3	W1118(BRGC, 16 hr)-R1	Hsp22	BPS (-iron, 120 uM)	SYBR	27.782
28	C4	W1118(BRGC, 16 hr)-R2	Hsp22	BPS (-iron, 120 uM)	SYBR	27.528
29	C5	W1118(BRGC, 16 hr)-R2	Hsp22	BPS (-iron, 120 uM)	SYBR	27.519	0.00585907	27.5213	27.5213	10.543
30	C6	W1118(BRGC, 16 hr)-R2	Hsp22	BPS (-iron, 120 uM)	SYBR	27.517
31	C7	W1118(BRGC, 16 hr)-R3	Hsp22	BPS (-iron, 120 uM)	SYBR	27.763
32	C8	W1118(BRGC, 16 hr)-R3	Hsp22	BPS (-iron, 120 uM)	SYBR	27.793	0.0152755	27.7763	27.7763	10.8337
33	C9	W1118(BRGC, 16 hr)-R3	Hsp22	BPS (-iron, 120 uM)	SYBR	27.773
34
35
36
37	D1	W1118(BRGC, 16 hr)-R1	Hsp22	FAC (+iron, 1 mM)	SYBR	29.281					ddCT:S1	ddCT:S2	ddCT:S3	ddCT:S4	ddCT final rp49	SE rp49	linear FC	SE	SE
38	D2	W1118(BRGC, 16 hr)-R1	Hsp22	FAC (+iron, 1 mM)	SYBR	29.289	0.0155354	29.2937	29.2937	11.7973	0.984001	1.25434	0.963668						0.0185264	0.505576	0.419187	0.512752
39	D3	W1118(BRGC, 16 hr)-R1	Hsp22	FAC (+iron, 1 mM)	SYBR	29.311									1.22311	0.062648	2.3345	0.0683532	SD	0.415139	0.344203	0.421031
40	D4	W1118(BRGC, 16 hr)-R2	Hsp22	FAC (+iron, 1 mM)	SYBR	28.954													0.0555791	0.445346	0.369249	0.451668
41	D5	W1118(BRGC, 16 hr)-R2	Hsp22	FAC (+iron, 1 mM)	SYBR	28.975	0.0359206	28.9447	28.9447	12.0817	1.26833	1.53867	1.248
42	D6	W1118(BRGC, 16 hr)-R2	Hsp22	FAC (+iron, 1 mM)	SYBR	28.905
43	D7	W1118(BRGC, 16 hr)-R3	Hsp22	FAC (+iron, 1 mM)	SYBR	28.96
44	D8	W1118(BRGC, 16 hr)-R3	Hsp22	FAC (+iron, 1 mM)	SYBR	28.907	0.0265141	28.934	28.934	11.9803	1.167	1.43733	1.14667					ddCT	FC	Diff
45	D9	W1118(BRGC, 16 hr)-R3	Hsp22	FAC (+iron, 1 mM)	SYBR	28.935											Confidence	0.122788	2.3345
46																	lower FC	1.3459	2.54189	0.207389
47																	upper FC	1.10032	2.14403	0.190469
48
																	ttest	0.000616946
