# Supplementary material for: New molecular components of high and low affinity iron import systems in Drosophila
Source: Nat Commun. 2025 Jul 1;16:5662. doi: 10.1038/s41467-025-60758-6 (PMC12218971; doi:10.1038/s41467-025-60758-6)
Supplement: Supplementary file 10 — Source Data [file 41467_2025_60758_MOESM10_ESM.zip › Source Data files_Soltani et al/Fig. S2C-CG14789.xlsx]

## Sheet: 12 hour
row	Well	Sample Name	Target Name	Task	Reporter	Cт	SD	Cт uncorrected	Cт corrected	dCT
1	A1	W1118 (RG, 12 hr)-R1	RP49	FAC (+iron, 1mM)	SYBR	15.6168
2	A2	W1118 (RG, 12 hr)-R1	RP49	FAC (+iron, 1mM)	SYBR	15.6611	0.0367692	15.622	15.622
3	A3	W1118 (RG, 12 hr)-R1	RP49	FAC (+iron, 1mM)	SYBR	15.5882
4	A4	W1118 (RG, 12 hr)-R2	RP49	FAC (+iron, 1mM)	SYBR	15.6468
5	A5	W1118 (RG, 12 hr)-R2	RP49	FAC (+iron, 1mM)	SYBR	15.6319	0.0163238	15.6477	15.6477
6	A6	W1118 (RG, 12 hr)-R2	RP49	FAC (+iron, 1mM)	SYBR	15.6645
7	A7	W1118 (RG, 12 hr)-R3	RP49	FAC (+iron, 1mM)	SYBR	15.5641
8	A8	W1118 (RG, 12 hr)-R3	RP49	FAC (+iron, 1mM)	SYBR	15.4553	0.0576248	15.5207	15.5207
9	A9	W1118 (RG, 12 hr)-R3	RP49	FAC (+iron, 1mM)	SYBR	15.5427
10
11
12
13	B1	W1118 (RG, 12 hr)-R1	RP49	BPS (-iron, 120uM)	SYBR	16.2077
14	B2	W1118 (RG, 12 hr)-R1	RP49	BPS (-iron, 120uM)	SYBR	16.0844	0.095302	16.188	16.188
15	B3	W1118 (RG, 12 hr)-R1	RP49	BPS (-iron, 120uM)	SYBR	16.2719
16	B4	W1118 (RG, 12 hr)-R2	RP49	BPS (-iron, 120uM)	SYBR	16.0889
17	B5	W1118 (RG, 12 hr)-R2	RP49	BPS (-iron, 120uM)	SYBR	16.1339	0.0230117	16.1141	16.1141
18	B6	W1118 (RG, 12 hr)-R2	RP49	BPS (-iron, 120uM)	SYBR	16.1196
19	B7	W1118 (RG, 12 hr)-R3	RP49	BPS (-iron, 120uM)	SYBR	16.112
20	B8	W1118 (RG, 12 hr)-R3	RP49	BPS (-iron, 120uM)	SYBR	16.1948	0.0807145	16.1134	16.1134
21	B9	W1118 (RG, 12 hr)-R3	RP49	BPS (-iron, 120uM)	SYBR	16.0334
22
23
24
25	C1	W1118 (RG, 12 hr)-R1	CG14789	FAC (+iron, 1mM)	SYBR	25.7787
26	C2	W1118 (RG, 12 hr)-R1	CG14789	FAC (+iron, 1mM)	SYBR	25.6171	0.170976	25.7849	25.7849	10.1629
27	C3	W1118 (RG, 12 hr)-R1	CG14789	FAC (+iron, 1mM)	SYBR	25.9589
28	C4	W1118 (RG, 12 hr)-R2	CG14789	FAC (+iron, 1mM)	SYBR	25.427
29	C5	W1118 (RG, 12 hr)-R2	CG14789	FAC (+iron, 1mM)	SYBR	25.6664	0.237429	25.6651	25.6651	10.0174
30	C6	W1118 (RG, 12 hr)-R2	CG14789	FAC (+iron, 1mM)	SYBR	25.9018
31	C7	W1118 (RG, 12 hr)-R3	CG14789	FAC (+iron, 1mM)	SYBR	25.4839
32	C8	W1118 (RG, 12 hr)-R3	CG14789	FAC (+iron, 1mM)	SYBR	25.7617	0.27611	25.7606	25.7606	10.2399
33	C9	W1118 (RG, 12 hr)-R3	CG14789	FAC (+iron, 1mM)	SYBR	26.0362
34
35
36
37	D1	W1118 (RG, 12 hr)-R1	CG14789	BPS (-iron, 120uM)	SYBR	24.9567					ddCT:S1	ddCT:S2	ddCT:S3	ddCT:S4	ddCT final rp49	SE rp49	linear FC	SE	SE
38	D2	W1118 (RG, 12 hr)-R1	CG14789	BPS (-iron, 120uM)	SYBR	25.2863	0.308369	25.272	25.272	9.08395	-1.07892	-0.93341	-1.15597						0.0490425	2.11245	1.90979	2.22834
39	D3	W1118 (RG, 12 hr)-R1	CG14789	BPS (-iron, 120uM)	SYBR	25.5729									-1.08376	0.0336869	2.11955	0.0347994	SD	2.14944	1.94322	2.26736
40	D4	W1118 (RG, 12 hr)-R2	CG14789	BPS (-iron, 120uM)	SYBR	25.0443													0.147127	2.199	1.98803	2.31964
41	D5	W1118 (RG, 12 hr)-R2	CG14789	BPS (-iron, 120uM)	SYBR	25.3377	0.149985	25.173	25.173	9.05891	-1.10396	-0.958453	-1.18101
42	D6	W1118 (RG, 12 hr)-R2	CG14789	BPS (-iron, 120uM)	SYBR	25.1371
43	D7	W1118 (RG, 12 hr)-R3	CG14789	BPS (-iron, 120uM)	SYBR	25.215
44	D8	W1118 (RG, 12 hr)-R3	CG14789	BPS (-iron, 120uM)	SYBR	25.0384	0.0910089	25.1394	25.1394	9.02602	-1.13685	-0.991341	-1.2139					ddCT	FC	Diff
45	D9	W1118 (RG, 12 hr)-R3	CG14789	BPS (-iron, 120uM)	SYBR	25.1649											Confidence	0.0660251	2.11955
46																	lower FC	-1.01773	2.02473	0.0948152
47																	upper FC	-1.14978	2.2188	0.0992552
48
																	ttest	8.73534e-05

## Sheet: 16 hour
row	Well	Sample Name	Target Name	Task	Reporter	Cт	SD	Cт uncorrected	Cт corrected	dCT
1	A1	W1118 (RG, 16 hr)-R1	RP49	FAC (+iron, 1mM)	SYBR	16.2099
2	A2	W1118 (RG, 16 hr)-R1	RP49	FAC (+iron, 1mM)	SYBR	16.0991	0.0847209	16.1175	16.1175
3	A3	W1118 (RG, 16 hr)-R1	RP49	FAC (+iron, 1mM)	SYBR	16.0435
4	A4	W1118 (RG, 16 hr)-R2	RP49	FAC (+iron, 1mM)	SYBR	15.9785
5	A5	W1118 (RG, 16 hr)-R2	RP49	FAC (+iron, 1mM)	SYBR	16.1124	0.0756029	16.0657	16.0657
6	A6	W1118 (RG, 16 hr)-R2	RP49	FAC (+iron, 1mM)	SYBR	16.1063
7	A7	W1118 (RG, 16 hr)-R3	RP49	FAC (+iron, 1mM)	SYBR	15.8172
8	A8	W1118 (RG, 16 hr)-R3	RP49	FAC (+iron, 1mM)	SYBR	16.0296	0.179953	16.0073	16.0073
9	A9	W1118 (RG, 16 hr)-R3	RP49	FAC (+iron, 1mM)	SYBR	16.175
10
11
12
13	B1	W1118 (RG, 16 hr)-R1	RP49	BPS (-iron, 120uM)	SYBR	16.0119
14	B2	W1118 (RG, 16 hr)-R1	RP49	BPS (-iron, 120uM)	SYBR	16.0075	0.0521503	16.0398	16.0398
15	B3	W1118 (RG, 16 hr)-R1	RP49	BPS (-iron, 120uM)	SYBR	16.0999
16	B4	W1118 (RG, 16 hr)-R2	RP49	BPS (-iron, 120uM)	SYBR	15.8178
17	B5	W1118 (RG, 16 hr)-R2	RP49	BPS (-iron, 120uM)	SYBR	15.9947	0.157045	15.9812	15.9812
18	B6	W1118 (RG, 16 hr)-R2	RP49	BPS (-iron, 120uM)	SYBR	16.131
19	B7	W1118 (RG, 16 hr)-R3	RP49	BPS (-iron, 120uM)	SYBR	15.6939
20	B8	W1118 (RG, 16 hr)-R3	RP49	BPS (-iron, 120uM)	SYBR	16.0033	0.290808	15.9908	15.9908
21	B9	W1118 (RG, 16 hr)-R3	RP49	BPS (-iron, 120uM)	SYBR	16.2751
22
23
24
25	C1	W1118 (RG, 16 hr)-R1	CG14789	FAC (+iron, 1mM)	SYBR	25.8816
26	C2	W1118 (RG, 16 hr)-R1	CG14789	FAC (+iron, 1mM)	SYBR	25.498	0.197003	25.6638	25.6638	9.5463
27	C3	W1118 (RG, 16 hr)-R1	CG14789	FAC (+iron, 1mM)	SYBR	25.6117
28	C4	W1118 (RG, 16 hr)-R2	CG14789	FAC (+iron, 1mM)	SYBR	25.0929
29	C5	W1118 (RG, 16 hr)-R2	CG14789	FAC (+iron, 1mM)	SYBR	25.2805	0.236831	25.3123	25.3123	9.24655
30	C6	W1118 (RG, 16 hr)-R2	CG14789	FAC (+iron, 1mM)	SYBR	25.5634
31	C7	W1118 (RG, 16 hr)-R3	CG14789	FAC (+iron, 1mM)	SYBR	25.1013
32	C8	W1118 (RG, 16 hr)-R3	CG14789	FAC (+iron, 1mM)	SYBR	25.5254	0.264142	25.4043	25.4043	9.39698
33	C9	W1118 (RG, 16 hr)-R3	CG14789	FAC (+iron, 1mM)	SYBR	25.5861
34
35
36
37	D1	W1118 (RG, 16 hr)-R1	CG14789	BPS (-iron, 120uM)	SYBR	24.819					ddCT:S1	ddCT:S2	ddCT:S3	ddCT:S4	ddCT final rp49	SE rp49	linear FC	SE	SE
38	D2	W1118 (RG, 16 hr)-R1	CG14789	BPS (-iron, 120uM)	SYBR	24.6659	0.0861182	24.7196	24.7196	8.67987	-0.866428	-0.566677	-0.717107						0.0656835	1.82314	1.48111	1.64388
39	D3	W1118 (RG, 16 hr)-R1	CG14789	BPS (-iron, 120uM)	SYBR	24.6741									-0.835613	0.0530869	1.78462	0.049847	SD	2.02402	1.6443	1.82501
40	D4	W1118 (RG, 16 hr)-R2	CG14789	BPS (-iron, 120uM)	SYBR	24.763													0.19705	2.10273	1.70824	1.89597
41	D5	W1118 (RG, 16 hr)-R2	CG14789	BPS (-iron, 120uM)	SYBR	24.1004	0.358181	24.5102	24.5102	8.52908	-1.01722	-0.717473	-0.867902
42	D6	W1118 (RG, 16 hr)-R2	CG14789	BPS (-iron, 120uM)	SYBR	24.6673
43	D7	W1118 (RG, 16 hr)-R3	CG14789	BPS (-iron, 120uM)	SYBR	24.5704
44	D8	W1118 (RG, 16 hr)-R3	CG14789	BPS (-iron, 120uM)	SYBR	24.4652	0.105785	24.4648	24.4648	8.47404	-1.07226	-0.77251	-0.922939					ddCT	FC	Diff
45	D9	W1118 (RG, 16 hr)-R3	CG14789	BPS (-iron, 120uM)	SYBR	24.3588											Confidence	0.104048	1.78462
46																	lower FC	-0.731565	1.66044	0.124176
47																	upper FC	-0.939662	1.91808	0.133463
48
																	ttest	0.00140878

## Sheet: 44 hour
row	Well	Sample Name	Target Name	Task	Reporter	Cт	SD	Cт uncorrected	Cт corrected	dCT
1	A1	W1118 (RG, 44 hr)-R1	RP49	FAC (+iron, 1mM)	SYBR	16.0077
2	A2	W1118 (RG, 44 hr)-R1	RP49	FAC (+iron, 1mM)	SYBR	15.9102	0.0614616	15.9806	15.9806
3	A3	W1118 (RG, 44 hr)-R1	RP49	FAC (+iron, 1mM)	SYBR	16.0238
4	A4	W1118 (RG, 44 hr)-R2	RP49	FAC (+iron, 1mM)	SYBR	15.5723
5	A5	W1118 (RG, 44 hr)-R2	RP49	FAC (+iron, 1mM)	SYBR	15.9553	0.199247	15.7956	15.7956
6	A6	W1118 (RG, 44 hr)-R2	RP49	FAC (+iron, 1mM)	SYBR	15.8591
7	A7	W1118 (RG, 44 hr)-R3	RP49	FAC (+iron, 1mM)	SYBR	15.8969
8	A8	W1118 (RG, 44 hr)-R3	RP49	FAC (+iron, 1mM)	SYBR	15.9034	0.0562934	15.8677	15.8677
9	A9	W1118 (RG, 44 hr)-R3	RP49	FAC (+iron, 1mM)	SYBR	15.8028
10
11
12
13	B1	W1118 (RG, 44 hr)-R1	RP49	BPS (-iron, 120uM)	SYBR	15.7839
14	B2	W1118 (RG, 44 hr)-R1	RP49	BPS (-iron, 120uM)	SYBR	15.7921	0.00805565	15.792	15.792
15	B3	W1118 (RG, 44 hr)-R1	RP49	BPS (-iron, 120uM)	SYBR	15.8
16	B4	W1118 (RG, 44 hr)-R2	RP49	BPS (-iron, 120uM)	SYBR	15.6408
17	B5	W1118 (RG, 44 hr)-R2	RP49	BPS (-iron, 120uM)	SYBR	15.7631	0.0611828	15.7025	15.7025
18	B6	W1118 (RG, 44 hr)-R2	RP49	BPS (-iron, 120uM)	SYBR	15.7037
19	B7	W1118 (RG, 44 hr)-R3	RP49	BPS (-iron, 120uM)	SYBR	15.7558
20	B8	W1118 (RG, 44 hr)-R3	RP49	BPS (-iron, 120uM)	SYBR	15.7735	0.030657	15.7816	15.7816
21	B9	W1118 (RG, 44 hr)-R3	RP49	BPS (-iron, 120uM)	SYBR	15.8155
22
23
24
25	C1	W1118 (RG, 44 hr)-R1	CG14789	FAC (+iron, 1mM)	SYBR	24.8632
26	C2	W1118 (RG, 44 hr)-R1	CG14789	FAC (+iron, 1mM)	SYBR	24.7873	0.0854683	24.8695	24.8695	8.88892
27	C3	W1118 (RG, 44 hr)-R1	CG14789	FAC (+iron, 1mM)	SYBR	24.9579
28	C4	W1118 (RG, 44 hr)-R2	CG14789	FAC (+iron, 1mM)	SYBR	24.962
29	C5	W1118 (RG, 44 hr)-R2	CG14789	FAC (+iron, 1mM)	SYBR	24.754	0.121071	24.8938	24.8938	9.09821
30	C6	W1118 (RG, 44 hr)-R2	CG14789	FAC (+iron, 1mM)	SYBR	24.9654
31	C7	W1118 (RG, 44 hr)-R3	CG14789	FAC (+iron, 1mM)	SYBR	24.9288
32	C8	W1118 (RG, 44 hr)-R3	CG14789	FAC (+iron, 1mM)	SYBR	24.9892	0.0557635	24.986	24.986	9.11832
33	C9	W1118 (RG, 44 hr)-R3	CG14789	FAC (+iron, 1mM)	SYBR	25.0402
34
35
36
37	D1	W1118 (RG, 44 hr)-R1	CG14789	BPS (-iron, 120uM)	SYBR	24.1101					ddCT:S1	ddCT:S2	ddCT:S3	ddCT:S4	ddCT final rp49	SE rp49	linear FC	SE	SE
38	D2	W1118 (RG, 44 hr)-R1	CG14789	BPS (-iron, 120uM)	SYBR	24.1952	0.0437127	24.1584	24.1584	8.36636	-0.522559	-0.73185	-0.751964						0.044987	1.4365	1.66077	1.68408
39	D3	W1118 (RG, 44 hr)-R1	CG14789	BPS (-iron, 120uM)	SYBR	24.1699									-0.727264	0.0399663	1.6555	0.0360223	SD	1.50391	1.7387	1.76311
40	D4	W1118 (RG, 44 hr)-R2	CG14789	BPS (-iron, 120uM)	SYBR	23.9224													0.134961	1.54952	1.79143	1.81658
41	D5	W1118 (RG, 44 hr)-R2	CG14789	BPS (-iron, 120uM)	SYBR	24.0326	0.0703014	24.0027	24.0027	8.3002	-0.588718	-0.798008	-0.818122
42	D6	W1118 (RG, 44 hr)-R2	CG14789	BPS (-iron, 120uM)	SYBR	24.0532
43	D7	W1118 (RG, 44 hr)-R3	CG14789	BPS (-iron, 120uM)	SYBR	23.9549
44	D8	W1118 (RG, 44 hr)-R3	CG14789	BPS (-iron, 120uM)	SYBR	24.0989	0.0748601	24.0387	24.0387	8.2571	-0.631818	-0.841109	-0.861223					ddCT	FC	Diff
45	D9	W1118 (RG, 44 hr)-R3	CG14789	BPS (-iron, 120uM)	SYBR	24.0623											Confidence	0.0783324	1.6555
46																	lower FC	-0.648931	1.56801	0.08749
47																	upper FC	-0.805596	1.74787	0.0923717
48
																	ttest	0.00080926
