# Supplementary material for: New molecular components of high and low affinity iron import systems in Drosophila
Source: Nat Commun. 2025 Jul 1;16:5662. doi: 10.1038/s41467-025-60758-6 (PMC12218971; doi:10.1038/s41467-025-60758-6)
Supplement: Supplementary file 10 — Source Data [file 41467_2025_60758_MOESM10_ESM.zip › Source Data files_Soltani et al/Fig. 4-I.xlsx]

## Sheet: Sheet1
	control (W1118)
	Stage	L1	L2	L3	P	AD
BPS 250 uM	R1	49	43	36	34	34
	R2	48	40	31	30	26
	R3	48	44	33	32	31
	Average	48.3333	42.3333	33.3333	32	30.3333
	(Ave/50)*100	96.6667	84.6667	66.6667	64	60.6667
	Round ave.	97	85	67	64	61
	Stdev	0.57735	2.08167	2.51661	2	4.04145
	fire-/-, fire-like-/-
	Stage	L1	L2	L3	P	AD
BPS 250 uM	R1	47	40	11	1	1
	R2	44	40	9	1	1
	R3	46	42	15	2	2
	Average	45.6667	40.6667	11.6667	1.33333	1.33333
	(Ave/50)*100	91.3333	81.3333	23.3333	2.66667	2.66667
	Round ave.	92	82	24	3	3
	Stdev	1.52753	1.1547	3.05505	0.57735	0.57735
