# Supplementary material for: New molecular components of high and low affinity iron import systems in Drosophila
Source: Nat Commun. 2025 Jul 1;16:5662. doi: 10.1038/s41467-025-60758-6 (PMC12218971; doi:10.1038/s41467-025-60758-6)
Supplement: Supplementary file 10 — Source Data [file 41467_2025_60758_MOESM10_ESM.zip › Source Data files_Soltani et al/Fig. 4-J.xlsx]

## Sheet: Sheet2
	Std. diet : Nutri-Fly food
	Control (W1118)						fire-/-, fire-like -/-
	Replicate (mg/L)	Std. diet		Std. diet + 250 uM BPS			Replicate (mg/L)	Std. diet		Std. diet + 250 uM BPS
		P	Fe	P	Fe			P	Fe	P	Fe
	R1	64.78	0.486	87.02	0.349		R1	49.39	0.179	71.27	0.164
	R2	61.94	0.446	81.31	0.35		R2	56.87	0.209	70.78	0.173
	R3	63.48	0.479	84.8	0.343		R3	54.56	0.204	72.67	0.152
	R4	69.32	0.449	56	0.172		R4	43.58	0.147	55.83	0.144
	R5	78.7	0.475	60.5	0.252		R5	45.17	0.169	53.63	0.107
			Fe:P		Fe:P				Fe:P		Fe:P
		R1	0.00750232		0.00401057			R1	0.00362422		0.00230111
		R2	0.00720052		0.00430451			R2	0.00367505		0.00244419
		R3	0.00754568		0.00404481			R3	0.003739		0.00209165
		R4	0.00647721		0.00307143			R4	0.00337311		0.00257926
		R5	0.00603558		0.00416529			R5	0.00374142		0.00199515
	Average element [mg/L]		0.00695226		0.00391932		Average element [mg/L]		0.00363056		0.00228227
	Fe (μg/g)		6.96		3.92		Fe (μg/g)		3.64		2.29
	STDEV		0.67		0.49		STDEV		0.16		0.25
							t-test (control vs fire^2xKO)	Std. diet	Std. diet + 250 uM BPS
								0.000119523	0.000292125
	Number of families	1
	Number of comparisons per family	6
	Alpha	0.05
	Tukey's multiple comparisons test	Mean Diff.	95.00% CI of diff.	Significant?	Summary	Adjusted P Value	Letters
	Control Std. vs. Control BPS	0.003033	0.002242 to 0.003824	Yes	****	<0.0001	A-B
	Control Std. vs. Fire2xKO Std.	0.003322	0.002530 to 0.004113	Yes	****	<0.0001	A-C
	Control Std. vs. Fire2xKO BPS	0.00467	0.003879 to 0.005461	Yes	****	<0.0001	A-D
	Control BPS vs. Fire2xKO Std.	0.0002888	-0.0005026 to 0.001080	No	ns	0.7268	B-C
	Control BPS vs. Fire2xKO BPS	0.001637	0.0008457 to 0.002428	Yes	***	0.0001	B-D
	Fire2xKO Std. vs. Fire2xKO BPS	0.001348	0.0005570 to 0.002140	Yes	***	0.0009	C-D
	Test details	Mean 1	Mean 2	Mean Diff.	SE of diff.	n1	n2	q	DF
	Ctrl-N vs. Ctrl-BPS	0.006952	0.003919	0.003033	0.0002766	5	5	15.51	16
	Ctrl-N vs. 2xKO-N	0.006952	0.003631	0.003322	0.0002766	5	5	16.98	16
	Ctrl-N vs. 2xKO-BPS	0.006952	0.002282	0.00467	0.0002766	5	5	23.88	16
	Ctrl-BPS vs. 2xKO-N	0.003919	0.003631	0.0002888	0.0002766	5	5	1.476	16
	Ctrl-BPS vs. 2xKO-BPS	0.003919	0.002282	0.001637	0.0002766	5	5	8.37	16
	2xKO-N vs. 2xKO-BPS	0.003631	0.002282	0.001348	0.0002766	5	5	6.894	16
	Multiple comparisons groups (ANOVA test)	Significant Letter
	Control Std.	a
	Control BPS	b
	Fire2xKO Std.	b
	Fire2xKO BPS	c
