# Supplementary material for: New molecular components of high and low affinity iron import systems in Drosophila
Source: Nat Commun. 2025 Jul 1;16:5662. doi: 10.1038/s41467-025-60758-6 (PMC12218971; doi:10.1038/s41467-025-60758-6)
Supplement: Supplementary file 10 — Source Data [file 41467_2025_60758_MOESM10_ESM.zip › Source Data files_Soltani et al/Fig. S1-A-Tsf1.xlsx]

## Sheet: BPS-0
row	Well	Sample Name	Target Name	Task	Reporter	Cт	SD	Cт uncorrected	Cт corrected	dCT
1	A1	W1118 (0 hr L2/L3)-R1	Rp49	No Suppl.	SYBR	17.0155
2	A2	W1118 (0 hr L2/L3)-R1	Rp49	No Suppl.	SYBR	17.0155	0	17.0155	17.0155
3	A3	W1118 (0 hr L2/L3)-R1	Rp49	No Suppl.	SYBR	17.0155
4	A4	W1118 (0 hr L2/L3)-R2	Rp49	No Suppl.	SYBR	17.2966
5	A5	W1118 (0 hr L2/L3)-R2	Rp49	No Suppl.	SYBR	17.2966	0	17.2966	17.2966
6	A6	W1118 (0 hr L2/L3)-R2	Rp49	No Suppl.	SYBR	17.2966
7	A7	W1118 (0 hr L2/L3)-R3	Rp49	No Suppl.	SYBR	17.0884
8	A8	W1118 (0 hr L2/L3)-R3	Rp49	No Suppl.	SYBR	17.0884	0	17.0884	17.0884
9	A9	W1118 (0 hr L2/L3)-R3	Rp49	No Suppl.	SYBR	17.0884
10
11
12
13	B1	W1118 (0 hr L2/L3)-R1	Rp49	BPS (-iron, 120 uM)	SYBR	17.8018
14	B2	W1118 (0 hr L2/L3)-R1	Rp49	BPS (-iron, 120 uM)	SYBR	17.8018	0	17.8018	17.8018
15	B3	W1118 (0 hr L2/L3)-R1	Rp49	BPS (-iron, 120 uM)	SYBR	17.8018
16	B4	W1118 (0 hr L2/L3)-R2	Rp49	BPS (-iron, 120 uM)	SYBR	17.6137
17	B5	W1118 (0 hr L2/L3)-R2	Rp49	BPS (-iron, 120 uM)	SYBR	17.6137	0	17.6137	17.6137
18	B6	W1118 (0 hr L2/L3)-R2	Rp49	BPS (-iron, 120 uM)	SYBR	17.6137
19	B7	W1118 (0 hr L2/L3)-R3	Rp49	BPS (-iron, 120 uM)	SYBR	17.1109
20	B8	W1118 (0 hr L2/L3)-R3	Rp49	BPS (-iron, 120 uM)	SYBR	17.1109	0	17.1109	17.1109
21	B9	W1118 (0 hr L2/L3)-R3	Rp49	BPS (-iron, 120 uM)	SYBR	17.1109
22
23
24
25	C1	W1118 (0 hr L2/L3)-R1	Tfs1	No Suppl.	SYBR	19.382
26	C2	W1118 (0 hr L2/L3)-R1	Tfs1	No Suppl.	SYBR	19.352	0.175004	19.4677	19.4677	2.45216
27	C3	W1118 (0 hr L2/L3)-R1	Tfs1	No Suppl.	SYBR	19.669
28	C4	W1118 (0 hr L2/L3)-R2	Tfs1	No Suppl.	SYBR	19.607
29	C5	W1118 (0 hr L2/L3)-R2	Tfs1	No Suppl.	SYBR	19.857	0.136972	19.7643	19.7643	2.46769
30	C6	W1118 (0 hr L2/L3)-R2	Tfs1	No Suppl.	SYBR	19.829
31	C7	W1118 (0 hr L2/L3)-R3	Tfs1	No Suppl.	SYBR	19.974
32	C8	W1118 (0 hr L2/L3)-R3	Tfs1	No Suppl.	SYBR	19.864	0.0710853	19.893	19.893	2.80458
33	C9	W1118 (0 hr L2/L3)-R3	Tfs1	No Suppl.	SYBR	19.841
34
35
36
37	D1	W1118 (0 hr L2/L3)-R1	Tfs1	BPS (-iron, 120 uM)	SYBR	20.6873					ddCT:S1	ddCT:S2	ddCT:S3	ddCT:S4	ddCT final rp49	SE rp49	linear FC	SE	SE
38	D2	W1118 (0 hr L2/L3)-R1	Tfs1	BPS (-iron, 120 uM)	SYBR	20.6873	0	20.6873	20.6873	2.88548	0.433325	0.417792	0.0809018						0.0409668	0.740553	0.74857	0.945466
39	D3	W1118 (0 hr L2/L3)-R1	Tfs1	BPS (-iron, 120 uM)	SYBR	20.6873									0.43826	0.0787163	0.738024	0.0470537	SD	0.719597	0.727386	0.918712
40	D4	W1118 (0 hr L2/L3)-R2	Tfs1	BPS (-iron, 120 uM)	SYBR	20.5406													0.1229	0.584522	0.590849	0.746261
41	D5	W1118 (0 hr L2/L3)-R2	Tfs1	BPS (-iron, 120 uM)	SYBR	20.5406	0	20.5406	20.5406	2.9269	0.474739	0.459206	0.122316
42	D6	W1118 (0 hr L2/L3)-R2	Tfs1	BPS (-iron, 120 uM)	SYBR	20.5406
43	D7	W1118 (0 hr L2/L3)-R3	Tfs1	BPS (-iron, 120 uM)	SYBR	20.3377
44	D8	W1118 (0 hr L2/L3)-R3	Tfs1	BPS (-iron, 120 uM)	SYBR	20.3377	0	20.3377	20.3377	3.22683	0.774672	0.759138	0.422249					ddCT	FC	Diff
45	D9	W1118 (0 hr L2/L3)-R3	Tfs1	BPS (-iron, 120 uM)	SYBR	20.3377											Confidence	0.154281	0.738024
46																	lower FC	0.592541	0.663174	0.0748504
47																	upper FC	0.283979	0.821323	0.0832985
48
																	ttest	0.0496257

## Sheet: BPS-8
row	Well	Sample Name	Target Name	Task	Reporter	Cт	SD	Cт uncorrected	Cт corrected	dCT
1	A1	W1118 (8 hr L2/L3)-R1	Rp49	No Suppl.	SYBR	17.0155
2	A2	W1118 (8 hr L2/L3)-R1	Rp49	No Suppl.	SYBR	17.0155	0	17.0155	17.0155
3	A3	W1118 (8 hr L2/L3)-R1	Rp49	No Suppl.	SYBR	17.0155
4	A4	W1118 (8 hr L2/L3)-R2	Rp49	No Suppl.	SYBR	17.2966
5	A5	W1118 (8 hr L2/L3)-R2	Rp49	No Suppl.	SYBR	17.2966	0	17.2966	17.2966
6	A6	W1118 (8 hr L2/L3)-R2	Rp49	No Suppl.	SYBR	17.2966
7	A7	W1118 (8 hr L2/L3)-R3	Rp49	No Suppl.	SYBR	17.0884
8	A8	W1118 (8 hr L2/L3)-R3	Rp49	No Suppl.	SYBR	17.0884	0	17.0884	17.0884
9	A9	W1118 (8 hr L2/L3)-R3	Rp49	No Suppl.	SYBR	17.0884
10
11
12
13	B1	W1118 (8 hr L2/L3)-R1	Rp49	BPS (-iron, 120 uM)	SYBR	17.1552
14	B2	W1118 (8 hr L2/L3)-R1	Rp49	BPS (-iron, 120 uM)	SYBR	17.1552	0	17.1552	17.1552
15	B3	W1118 (8 hr L2/L3)-R1	Rp49	BPS (-iron, 120 uM)	SYBR	17.1552
16	B4	W1118 (8 hr L2/L3)-R2	Rp49	BPS (-iron, 120 uM)	SYBR	17.0711
17	B5	W1118 (8 hr L2/L3)-R2	Rp49	BPS (-iron, 120 uM)	SYBR	17.0711	0	17.0711	17.0711
18	B6	W1118 (8 hr L2/L3)-R2	Rp49	BPS (-iron, 120 uM)	SYBR	17.0711
19	B7	W1118 (8 hr L2/L3)-R3	Rp49	BPS (-iron, 120 uM)	SYBR	17.0849
20	B8	W1118 (8 hr L2/L3)-R3	Rp49	BPS (-iron, 120 uM)	SYBR	17.0849	0	17.0849	17.0849
21	B9	W1118 (8 hr L2/L3)-R3	Rp49	BPS (-iron, 120 uM)	SYBR	17.0849
22
23
24
25	C1	W1118 (8 hr L2/L3)-R1	Tfs1	No Suppl.	SYBR	19.382
26	C2	W1118 (8 hr L2/L3)-R1	Tfs1	No Suppl.	SYBR	19.352	0.175004	19.4677	19.4677	2.45216
27	C3	W1118 (8 hr L2/L3)-R1	Tfs1	No Suppl.	SYBR	19.669
28	C4	W1118 (8 hr L2/L3)-R2	Tfs1	No Suppl.	SYBR	19.607
29	C5	W1118 (8 hr L2/L3)-R2	Tfs1	No Suppl.	SYBR	19.857	0.136972	19.7643	19.7643	2.46769
30	C6	W1118 (8 hr L2/L3)-R2	Tfs1	No Suppl.	SYBR	19.829
31	C7	W1118 (8 hr L2/L3)-R3	Tfs1	No Suppl.	SYBR	19.974
32	C8	W1118 (8 hr L2/L3)-R3	Tfs1	No Suppl.	SYBR	19.864	0.0710853	19.893	19.893	2.80458
33	C9	W1118 (8 hr L2/L3)-R3	Tfs1	No Suppl.	SYBR	19.841
34
35
36
37	D1	W1118 (8 hr L2/L3)-R1	Tfs1	BPS (-iron, 120 uM)	SYBR	19.482					ddCT:S1	ddCT:S2	ddCT:S3	ddCT:S4	ddCT final rp49	SE rp49	linear FC	SE	SE
38	D2	W1118 (8 hr L2/L3)-R1	Tfs1	BPS (-iron, 120 uM)	SYBR	19.482	0	19.482	19.482	2.32675	-0.125406	-0.140939	-0.477829						0.101245	1.09081	1.10262	1.39265
39	D3	W1118 (8 hr L2/L3)-R1	Tfs1	BPS (-iron, 120 uM)	SYBR	19.482									-0.333868	0.108932	1.26039	0.0849574	SD	1.48033	1.49635	1.88994
40	D4	W1118 (8 hr L2/L3)-R2	Tfs1	BPS (-iron, 120 uM)	SYBR	18.9573													0.303736	0.960813	0.971214	1.22667
41	D5	W1118 (8 hr L2/L3)-R2	Tfs1	BPS (-iron, 120 uM)	SYBR	18.9573	0	18.9573	18.9573	1.88624	-0.565914	-0.581447	-0.918337
42	D6	W1118 (8 hr L2/L3)-R2	Tfs1	BPS (-iron, 120 uM)	SYBR	18.9573
43	D7	W1118 (8 hr L2/L3)-R3	Tfs1	BPS (-iron, 120 uM)	SYBR	19.5947
44	D8	W1118 (8 hr L2/L3)-R3	Tfs1	BPS (-iron, 120 uM)	SYBR	19.5947	0	19.5947	19.5947	2.50983	0.0576725	0.0421394	-0.29475					ddCT	FC	Diff
45	D9	W1118 (8 hr L2/L3)-R3	Tfs1	BPS (-iron, 120 uM)	SYBR	19.5947											Confidence	0.213503	1.26039
46																	lower FC	-0.120365	1.08701	0.173378
47																	upper FC	-0.547371	1.46142	0.201032
48
																	ttest	0.200176

## Sheet: BPS-16
row	Well	Sample Name	Target Name	Task	Reporter	Cт	SD	Cт uncorrected	Cт corrected	dCT
1	A1	W11116 (16 hr L2/L3)-R1	Rp49	No Suppl.	SYBR	17.0155
2	A2	W11116 (16 hr L2/L3)-R1	Rp49	No Suppl.	SYBR	17.0155	0	17.0155	17.0155
3	A3	W11116 (16 hr L2/L3)-R1	Rp49	No Suppl.	SYBR	17.0155
4	A4	W11116 (16 hr L2/L3)-R2	Rp49	No Suppl.	SYBR	17.2966
5	A5	W11116 (16 hr L2/L3)-R2	Rp49	No Suppl.	SYBR	17.2966	0	17.2966	17.2966
6	A6	W11116 (16 hr L2/L3)-R2	Rp49	No Suppl.	SYBR	17.2966
7	A7	W11116 (16 hr L2/L3)-R3	Rp49	No Suppl.	SYBR	17.0884
8	A8	W11116 (16 hr L2/L3)-R3	Rp49	No Suppl.	SYBR	17.0884	0	17.0884	17.0884
9	A9	W11116 (16 hr L2/L3)-R3	Rp49	No Suppl.	SYBR	17.0884
10
11
12
13	B1	W11116 (16 hr L2/L3)-R1	Rp49	BPS (-iron, 120 uM)	SYBR	17.4774
14	B2	W11116 (16 hr L2/L3)-R1	Rp49	BPS (-iron, 120 uM)	SYBR	17.4774	0	17.4774	17.4774
15	B3	W11116 (16 hr L2/L3)-R1	Rp49	BPS (-iron, 120 uM)	SYBR	17.4774
16	B4	W11116 (16 hr L2/L3)-R2	Rp49	BPS (-iron, 120 uM)	SYBR	17.4401
17	B5	W11116 (16 hr L2/L3)-R2	Rp49	BPS (-iron, 120 uM)	SYBR	17.4401	0	17.4401	17.4401
18	B6	W11116 (16 hr L2/L3)-R2	Rp49	BPS (-iron, 120 uM)	SYBR	17.4401
19	B7	W11116 (16 hr L2/L3)-R3	Rp49	BPS (-iron, 120 uM)	SYBR	17.3206
20	B8	W11116 (16 hr L2/L3)-R3	Rp49	BPS (-iron, 120 uM)	SYBR	17.3206	0	17.3206	17.3206
21	B9	W11116 (16 hr L2/L3)-R3	Rp49	BPS (-iron, 120 uM)	SYBR	17.3206
22
23
24
25	C1	W11116 (16 hr L2/L3)-R1	Tfs1	No Suppl.	SYBR	19.382
26	C2	W11116 (16 hr L2/L3)-R1	Tfs1	No Suppl.	SYBR	19.352	0.175004	19.4677	19.4677	2.45216
27	C3	W11116 (16 hr L2/L3)-R1	Tfs1	No Suppl.	SYBR	19.669
28	C4	W11116 (16 hr L2/L3)-R2	Tfs1	No Suppl.	SYBR	19.607
29	C5	W11116 (16 hr L2/L3)-R2	Tfs1	No Suppl.	SYBR	19.857	0.136972	19.7643	19.7643	2.46769
30	C6	W11116 (16 hr L2/L3)-R2	Tfs1	No Suppl.	SYBR	19.829
31	C7	W11116 (16 hr L2/L3)-R3	Tfs1	No Suppl.	SYBR	19.974
32	C8	W11116 (16 hr L2/L3)-R3	Tfs1	No Suppl.	SYBR	19.864	0.0710853	19.893	19.893	2.80458
33	C9	W11116 (16 hr L2/L3)-R3	Tfs1	No Suppl.	SYBR	19.841
34
35
36
37	D1	W11116 (16 hr L2/L3)-R1	Tfs1	BPS (-iron, 120 uM)	SYBR	20.1844					ddCT:S1	ddCT:S2	ddCT:S3	ddCT:S4	ddCT final rp49	SE rp49	linear FC	SE	SE
38	D2	W11116 (16 hr L2/L3)-R1	Tfs1	BPS (-iron, 120 uM)	SYBR	20.1844	0	20.1844	20.1844	2.70701	0.254857	0.239324	-0.0975661						0.0387223	0.83807	0.847142	1.06997
39	D3	W11116 (16 hr L2/L3)-R1	Tfs1	BPS (-iron, 120 uM)	SYBR	20.1844									0.132213	0.0587632	0.912431	0.0389209	SD	0.86294	0.872281	1.10172
40	D4	W11116 (16 hr L2/L3)-R2	Tfs1	BPS (-iron, 120 uM)	SYBR	20.1049													0.116167	0.813903	0.822713	1.03911
41	D5	W11116 (16 hr L2/L3)-R2	Tfs1	BPS (-iron, 120 uM)	SYBR	20.1049	0	20.1049	20.1049	2.66482	0.212667	0.197134	-0.139756
42	D6	W11116 (16 hr L2/L3)-R2	Tfs1	BPS (-iron, 120 uM)	SYBR	20.1049
43	D7	W11116 (16 hr L2/L3)-R3	Tfs1	BPS (-iron, 120 uM)	SYBR	20.0698
44	D8	W11116 (16 hr L2/L3)-R3	Tfs1	BPS (-iron, 120 uM)	SYBR	20.0698	0	20.0698	20.0698	2.74923	0.297071	0.281538	-0.0553515					ddCT	FC	Diff
45	D9	W11116 (16 hr L2/L3)-R3	Tfs1	BPS (-iron, 120 uM)	SYBR	20.0698											Confidence	0.115174	0.912431
46																	lower FC	0.247387	0.842421	0.0700098
47																	upper FC	0.0170395	0.988259	0.075828
48
																	ttest	0.323539

## Sheet: BPS-32
row	Well	Sample Name	Target Name	Task	Reporter	Cт	SD	Cт uncorrected	Cт corrected	dCT
1	A1	W11132 (32 hr L2/L3)-R1	Rp49	No Suppl.	SYBR	17.0155
2	A2	W11132 (32 hr L2/L3)-R1	Rp49	No Suppl.	SYBR	17.0155	0	17.0155	17.0155
3	A3	W11132 (32 hr L2/L3)-R1	Rp49	No Suppl.	SYBR	17.0155
4	A4	W11132 (32 hr L2/L3)-R2	Rp49	No Suppl.	SYBR	17.2966
5	A5	W11132 (32 hr L2/L3)-R2	Rp49	No Suppl.	SYBR	17.2966	0	17.2966	17.2966
6	A6	W11132 (32 hr L2/L3)-R2	Rp49	No Suppl.	SYBR	17.2966
7	A7	W11132 (32 hr L2/L3)-R3	Rp49	No Suppl.	SYBR	17.0884
8	A8	W11132 (32 hr L2/L3)-R3	Rp49	No Suppl.	SYBR	17.0884	0	17.0884	17.0884
9	A9	W11132 (32 hr L2/L3)-R3	Rp49	No Suppl.	SYBR	17.0884
10
11
12
13	B1	W11132 (32 hr L2/L3)-R1	Rp49	BPS (-iron, 120 uM)	SYBR	17.1494
14	B2	W11132 (32 hr L2/L3)-R1	Rp49	BPS (-iron, 120 uM)	SYBR	17.1494	0	17.1494	17.1494
15	B3	W11132 (32 hr L2/L3)-R1	Rp49	BPS (-iron, 120 uM)	SYBR	17.1494
16	B4	W11132 (32 hr L2/L3)-R2	Rp49	BPS (-iron, 120 uM)	SYBR	17.4086
17	B5	W11132 (32 hr L2/L3)-R2	Rp49	BPS (-iron, 120 uM)	SYBR	17.4086	0	17.4086	17.4086
18	B6	W11132 (32 hr L2/L3)-R2	Rp49	BPS (-iron, 120 uM)	SYBR	17.4086
19	B7	W11132 (32 hr L2/L3)-R3	Rp49	BPS (-iron, 120 uM)	SYBR	17.7331
20	B8	W11132 (32 hr L2/L3)-R3	Rp49	BPS (-iron, 120 uM)	SYBR	17.7331	0	17.7331	17.7331
21	B9	W11132 (32 hr L2/L3)-R3	Rp49	BPS (-iron, 120 uM)	SYBR	17.7331
22
23
24
25	C1	W11132 (32 hr L2/L3)-R1	Tfs1	No Suppl.	SYBR	19.382
26	C2	W11132 (32 hr L2/L3)-R1	Tfs1	No Suppl.	SYBR	19.352	0.175004	19.4677	19.4677	2.45216
27	C3	W11132 (32 hr L2/L3)-R1	Tfs1	No Suppl.	SYBR	19.669
28	C4	W11132 (32 hr L2/L3)-R2	Tfs1	No Suppl.	SYBR	19.607
29	C5	W11132 (32 hr L2/L3)-R2	Tfs1	No Suppl.	SYBR	19.857	0.136972	19.7643	19.7643	2.46769
30	C6	W11132 (32 hr L2/L3)-R2	Tfs1	No Suppl.	SYBR	19.829
31	C7	W11132 (32 hr L2/L3)-R3	Tfs1	No Suppl.	SYBR	19.974
32	C8	W11132 (32 hr L2/L3)-R3	Tfs1	No Suppl.	SYBR	19.864	0.0710853	19.893	19.893	2.80458
33	C9	W11132 (32 hr L2/L3)-R3	Tfs1	No Suppl.	SYBR	19.841
34
35
36
37	D1	W11132 (32 hr L2/L3)-R1	Tfs1	BPS (-iron, 120 uM)	SYBR	19.5867					ddCT:S1	ddCT:S2	ddCT:S3	ddCT:S4	ddCT final rp49	SE rp49	linear FC	SE	SE
38	D2	W11132 (32 hr L2/L3)-R1	Tfs1	BPS (-iron, 120 uM)	SYBR	19.5867	0	19.5867	19.5867	2.43732	-0.0148373	-0.0303703	-0.36726						0.0608505	1.01034	1.02127	1.2899
39	D3	W11132 (32 hr L2/L3)-R1	Tfs1	BPS (-iron, 120 uM)	SYBR	19.5867									0.0212588	0.0884792	0.985373	0.0608795	SD	0.975914	0.986478	1.24595
40	D4	W11132 (32 hr L2/L3)-R2	Tfs1	BPS (-iron, 120 uM)	SYBR	19.8959													0.182552	0.751895	0.760035	0.959947
41	D5	W11132 (32 hr L2/L3)-R2	Tfs1	BPS (-iron, 120 uM)	SYBR	19.8959	0	19.8959	19.8959	2.48733	0.0351738	0.0196407	-0.317249
42	D6	W11132 (32 hr L2/L3)-R2	Tfs1	BPS (-iron, 120 uM)	SYBR	19.8959
43	D7	W11132 (32 hr L2/L3)-R3	Tfs1	BPS (-iron, 120 uM)	SYBR	20.5966
44	D8	W11132 (32 hr L2/L3)-R3	Tfs1	BPS (-iron, 120 uM)	SYBR	20.5966	0	20.5966	20.5966	2.86355	0.411396	0.395863	0.0589731					ddCT	FC	Diff
45	D9	W11132 (32 hr L2/L3)-R3	Tfs1	BPS (-iron, 120 uM)	SYBR	20.5966											Confidence	0.173416	0.985373
46																	lower FC	0.194675	0.87377	0.111603
47																	upper FC	-0.152157	1.11123	0.125857
48
																	ttest	0.910169

## Sheet: FAC-0
row	Well	Sample Name	Target Name	Task	Reporter	Cт	SD	Cт uncorrected	Cт corrected	dCT
1	A1	W1118 (0 hr L2/L3)-R1	Rp49	No Suppl.	SYBR	17.0155
2	A2	W1118 (0 hr L2/L3)-R1	Rp49	No Suppl.	SYBR	17.0155	0	17.0155	17.0155
3	A3	W1118 (0 hr L2/L3)-R1	Rp49	No Suppl.	SYBR	17.0155
4	A4	W1118 (0 hr L2/L3)-R2	Rp49	No Suppl.	SYBR	17.2966
5	A5	W1118 (0 hr L2/L3)-R2	Rp49	No Suppl.	SYBR	17.2966	0	17.2966	17.2966
6	A6	W1118 (0 hr L2/L3)-R2	Rp49	No Suppl.	SYBR	17.2966
7	A7	W1118 (0 hr L2/L3)-R3	Rp49	No Suppl.	SYBR	17.0884
8	A8	W1118 (0 hr L2/L3)-R3	Rp49	No Suppl.	SYBR	17.0884	0	17.0884	17.0884
9	A9	W1118 (0 hr L2/L3)-R3	Rp49	No Suppl.	SYBR	17.0884
10
11
12
13	B1	W1118 (0 hr L2/L3)-R1	Rp49	FAC (+ iron, 1mM)	SYBR	17.469
14	B2	W1118 (0 hr L2/L3)-R1	Rp49	FAC (+ iron, 1mM)	SYBR	17.285	0.314555	17.5507	17.5507
15	B3	W1118 (0 hr L2/L3)-R1	Rp49	FAC (+ iron, 1mM)	SYBR	17.898
16	B4	W1118 (0 hr L2/L3)-R2	Rp49	FAC (+ iron, 1mM)	SYBR	17.632
17	B5	W1118 (0 hr L2/L3)-R2	Rp49	FAC (+ iron, 1mM)	SYBR	17.74	0.0664247	17.6637	17.6637
18	B6	W1118 (0 hr L2/L3)-R2	Rp49	FAC (+ iron, 1mM)	SYBR	17.619
19	B7	W1118 (0 hr L2/L3)-R3	Rp49	FAC (+ iron, 1mM)	SYBR	17.443
20	B8	W1118 (0 hr L2/L3)-R3	Rp49	FAC (+ iron, 1mM)	SYBR	17.309	0.0693496	17.3863	17.3863
21	B9	W1118 (0 hr L2/L3)-R3	Rp49	FAC (+ iron, 1mM)	SYBR	17.407
22
23
24
25	C1	W1118 (0 hr L2/L3)-R1	Tfs1	No Suppl.	SYBR	19.382
26	C2	W1118 (0 hr L2/L3)-R1	Tfs1	No Suppl.	SYBR	19.352	0.175004	19.4677	19.4677	2.45216
27	C3	W1118 (0 hr L2/L3)-R1	Tfs1	No Suppl.	SYBR	19.669
28	C4	W1118 (0 hr L2/L3)-R2	Tfs1	No Suppl.	SYBR	19.607
29	C5	W1118 (0 hr L2/L3)-R2	Tfs1	No Suppl.	SYBR	19.857	0.136972	19.7643	19.7643	2.46769
30	C6	W1118 (0 hr L2/L3)-R2	Tfs1	No Suppl.	SYBR	19.829
31	C7	W1118 (0 hr L2/L3)-R3	Tfs1	No Suppl.	SYBR	19.974
32	C8	W1118 (0 hr L2/L3)-R3	Tfs1	No Suppl.	SYBR	19.864	0.0710853	19.893	19.893	2.80458
33	C9	W1118 (0 hr L2/L3)-R3	Tfs1	No Suppl.	SYBR	19.841
34
35
36
37	D1	W1118 (0 hr L2/L3)-R1	Tfs1	FAC (+ iron, 1mM)	SYBR	19.531					ddCT:S1	ddCT:S2	ddCT:S3	ddCT:S4	ddCT final rp49	SE rp49	linear FC	SE	SE
38	D2	W1118 (0 hr L2/L3)-R1	Tfs1	FAC (+ iron, 1mM)	SYBR	19.531	0.0300218	19.5483	19.5483	1.99767	-0.454489	-0.470022	-0.806912						0.0887038	1.3703	1.38513	1.74946
39	D3	W1118 (0 hr L2/L3)-R1	Tfs1	FAC (+ iron, 1mM)	SYBR	19.583									-0.285808	0.101477	1.21909	0.0777898	SD	0.917103	0.92703	1.17087
40	D4	W1118 (0 hr L2/L3)-R2	Tfs1	FAC (+ iron, 1mM)	SYBR	20.242													0.266112	1.11715	1.12924	1.42627
41	D5	W1118 (0 hr L2/L3)-R2	Tfs1	FAC (+ iron, 1mM)	SYBR	20.269	0.0290225	20.2407	20.2407	2.577	0.124845	0.109312	-0.227578
42	D6	W1118 (0 hr L2/L3)-R2	Tfs1	FAC (+ iron, 1mM)	SYBR	20.211
43	D7	W1118 (0 hr L2/L3)-R3	Tfs1	FAC (+ iron, 1mM)	SYBR	19.609
44	D8	W1118 (0 hr L2/L3)-R3	Tfs1	FAC (+ iron, 1mM)	SYBR	19.626	0.106285	19.6787	19.6787	2.29233	-0.159823	-0.175356	-0.512246					ddCT	FC	Diff
45	D9	W1118 (0 hr L2/L3)-R3	Tfs1	FAC (+ iron, 1mM)	SYBR	19.801											Confidence	0.198892	1.21909
46																	lower FC	-0.086916	1.0621	0.156995
47																	upper FC	-0.4847	1.39929	0.180202
48
																	ttest	0.231832

## Sheet: FAC-8
row	Well	Sample Name	Target Name	Task	Reporter	Cт	SD	Cт uncorrected	Cт corrected	dCT
1	A1	W1118 (8 hr L2/L3)-R1	Rp49	No Suppl.	SYBR	17.0155
2	A2	W1118 (8 hr L2/L3)-R1	Rp49	No Suppl.	SYBR	17.0155	0	17.0155	17.0155
3	A3	W1118 (8 hr L2/L3)-R1	Rp49	No Suppl.	SYBR	17.0155
4	A4	W1118 (8 hr L2/L3)-R2	Rp49	No Suppl.	SYBR	17.2966
5	A5	W1118 (8 hr L2/L3)-R2	Rp49	No Suppl.	SYBR	17.2966	0	17.2966	17.2966
6	A6	W1118 (8 hr L2/L3)-R2	Rp49	No Suppl.	SYBR	17.2966
7	A7	W1118 (8 hr L2/L3)-R3	Rp49	No Suppl.	SYBR	17.0884
8	A8	W1118 (8 hr L2/L3)-R3	Rp49	No Suppl.	SYBR	17.0884	0	17.0884	17.0884
9	A9	W1118 (8 hr L2/L3)-R3	Rp49	No Suppl.	SYBR	17.0884
10
11
12
13	B1	W1118 (8 hr L2/L3)-R1	Rp49	FAC (+ iron, 1mM)	SYBR	17.2838
14	B2	W1118 (8 hr L2/L3)-R1	Rp49	FAC (+ iron, 1mM)	SYBR	17.232	0.0291321	17.2656	17.2656
15	B3	W1118 (8 hr L2/L3)-R1	Rp49	FAC (+ iron, 1mM)	SYBR	17.281
16	B4	W1118 (8 hr L2/L3)-R2	Rp49	FAC (+ iron, 1mM)	SYBR	17.253
17	B5	W1118 (8 hr L2/L3)-R2	Rp49	FAC (+ iron, 1mM)	SYBR	17.283	0.119303	17.3363	17.3363
18	B6	W1118 (8 hr L2/L3)-R2	Rp49	FAC (+ iron, 1mM)	SYBR	17.473
19	B7	W1118 (8 hr L2/L3)-R3	Rp49	FAC (+ iron, 1mM)	SYBR	18.005
20	B8	W1118 (8 hr L2/L3)-R3	Rp49	FAC (+ iron, 1mM)	SYBR	18.054	0.0285837	18.038	18.038
21	B9	W1118 (8 hr L2/L3)-R3	Rp49	FAC (+ iron, 1mM)	SYBR	18.055
22
23
24
25	C1	W1118 (8 hr L2/L3)-R1	Tfs1	No Suppl.	SYBR	19.382
26	C2	W1118 (8 hr L2/L3)-R1	Tfs1	No Suppl.	SYBR	19.352	0.175004	19.4677	19.4677	2.45216
27	C3	W1118 (8 hr L2/L3)-R1	Tfs1	No Suppl.	SYBR	19.669
28	C4	W1118 (8 hr L2/L3)-R2	Tfs1	No Suppl.	SYBR	19.607
29	C5	W1118 (8 hr L2/L3)-R2	Tfs1	No Suppl.	SYBR	19.857	0.136972	19.7643	19.7643	2.46769
30	C6	W1118 (8 hr L2/L3)-R2	Tfs1	No Suppl.	SYBR	19.829
31	C7	W1118 (8 hr L2/L3)-R3	Tfs1	No Suppl.	SYBR	19.974
32	C8	W1118 (8 hr L2/L3)-R3	Tfs1	No Suppl.	SYBR	19.864	0.0710853	19.893	19.893	2.80458
33	C9	W1118 (8 hr L2/L3)-R3	Tfs1	No Suppl.	SYBR	19.841
34
35
36
37	D1	W1118 (8 hr L2/L3)-R1	Tfs1	FAC (+ iron, 1mM)	SYBR	19.291					ddCT:S1	ddCT:S2	ddCT:S3	ddCT:S4	ddCT final rp49	SE rp49	linear FC	SE	SE
38	D2	W1118 (8 hr L2/L3)-R1	Tfs1	FAC (+ iron, 1mM)	SYBR	19.292	0.00378569	19.2893	19.2893	2.02373	-0.428423	-0.443956	-0.780846						0.0614826	1.34576	1.36033	1.71814
39	D3	W1118 (8 hr L2/L3)-R1	Tfs1	FAC (+ iron, 1mM)	SYBR	19.285									-0.56223	0.0576084	1.47655	0.0488293	SD	1.35331	1.36796	1.72777
40	D4	W1118 (8 hr L2/L3)-R2	Tfs1	FAC (+ iron, 1mM)	SYBR	19.394													0.184448	1.36966	1.38449	1.74866
41	D5	W1118 (8 hr L2/L3)-R2	Tfs1	FAC (+ iron, 1mM)	SYBR	19.366	0.050478	19.352	19.352	2.01567	-0.436489	-0.452023	-0.788912
42	D6	W1118 (8 hr L2/L3)-R2	Tfs1	FAC (+ iron, 1mM)	SYBR	19.296
43	D7	W1118 (8 hr L2/L3)-R3	Tfs1	FAC (+ iron, 1mM)	SYBR	20.045
44	D8	W1118 (8 hr L2/L3)-R3	Tfs1	FAC (+ iron, 1mM)	SYBR	20.047	0.0167731	20.0363	20.0363	1.99833	-0.453823	-0.469356	-0.806246					ddCT	FC	Diff
45	D9	W1118 (8 hr L2/L3)-R3	Tfs1	FAC (+ iron, 1mM)	SYBR	20.017											Confidence	0.11291	1.47655
46																	lower FC	-0.44932	1.3654	0.111154
47																	upper FC	-0.675141	1.59675	0.120202
48
																	ttest	0.00816203

## Sheet: FAC-16
row	Well	Sample Name	Target Name	Task	Reporter	Cт	SD	Cт uncorrected	Cт corrected	dCT
1	A1	W11116 (16 hr L2/L3)-R1	Rp49	No Suppl.	SYBR	17.0155
2	A2	W11116 (16 hr L2/L3)-R1	Rp49	No Suppl.	SYBR	17.0155	0	17.0155	17.0155
3	A3	W11116 (16 hr L2/L3)-R1	Rp49	No Suppl.	SYBR	17.0155
4	A4	W11116 (16 hr L2/L3)-R2	Rp49	No Suppl.	SYBR	17.2966
5	A5	W11116 (16 hr L2/L3)-R2	Rp49	No Suppl.	SYBR	17.2966	0	17.2966	17.2966
6	A6	W11116 (16 hr L2/L3)-R2	Rp49	No Suppl.	SYBR	17.2966
7	A7	W11116 (16 hr L2/L3)-R3	Rp49	No Suppl.	SYBR	17.0884
8	A8	W11116 (16 hr L2/L3)-R3	Rp49	No Suppl.	SYBR	17.0884	0	17.0884	17.0884
9	A9	W11116 (16 hr L2/L3)-R3	Rp49	No Suppl.	SYBR	17.0884
10
11
12
13	B1	W11116 (16 hr L2/L3)-R1	Rp49	FAC (+ iron, 1mM)	SYBR	17.794
14	B2	W11116 (16 hr L2/L3)-R1	Rp49	FAC (+ iron, 1mM)	SYBR	17.67	0.152858	17.8127	17.8127
15	B3	W11116 (16 hr L2/L3)-R1	Rp49	FAC (+ iron, 1mM)	SYBR	17.974
16	B4	W11116 (16 hr L2/L3)-R2	Rp49	FAC (+ iron, 1mM)	SYBR	17.241
17	B5	W11116 (16 hr L2/L3)-R2	Rp49	FAC (+ iron, 1mM)	SYBR	17.446	0.224268	17.4587	17.4587
18	B6	W11116 (16 hr L2/L3)-R2	Rp49	FAC (+ iron, 1mM)	SYBR	17.689
19	B7	W11116 (16 hr L2/L3)-R3	Rp49	FAC (+ iron, 1mM)	SYBR	17.0809
20	B8	W11116 (16 hr L2/L3)-R3	Rp49	FAC (+ iron, 1mM)	SYBR	17.069	0.0183409	17.085	17.085
21	B9	W11116 (16 hr L2/L3)-R3	Rp49	FAC (+ iron, 1mM)	SYBR	17.105
22
23
24
25	C1	W11116 (16 hr L2/L3)-R1	Tfs1	No Suppl.	SYBR	19.382
26	C2	W11116 (16 hr L2/L3)-R1	Tfs1	No Suppl.	SYBR	19.352	0.175004	19.4677	19.4677	2.45216
27	C3	W11116 (16 hr L2/L3)-R1	Tfs1	No Suppl.	SYBR	19.669
28	C4	W11116 (16 hr L2/L3)-R2	Tfs1	No Suppl.	SYBR	19.607
29	C5	W11116 (16 hr L2/L3)-R2	Tfs1	No Suppl.	SYBR	19.857	0.136972	19.7643	19.7643	2.46769
30	C6	W11116 (16 hr L2/L3)-R2	Tfs1	No Suppl.	SYBR	19.829
31	C7	W11116 (16 hr L2/L3)-R3	Tfs1	No Suppl.	SYBR	19.974
32	C8	W11116 (16 hr L2/L3)-R3	Tfs1	No Suppl.	SYBR	19.864	0.0710853	19.893	19.893	2.80458
33	C9	W11116 (16 hr L2/L3)-R3	Tfs1	No Suppl.	SYBR	19.841
34
35
36
37	D1	W11116 (16 hr L2/L3)-R1	Tfs1	FAC (+ iron, 1mM)	SYBR	20.118					ddCT:S1	ddCT:S2	ddCT:S3	ddCT:S4	ddCT final rp49	SE rp49	linear FC	SE	SE
38	D2	W11116 (16 hr L2/L3)-R1	Tfs1	FAC (+ iron, 1mM)	SYBR	20.366	0.253017	20.3693	20.3693	2.55667	0.10451	0.0889769	-0.247913						0.0608867	0.930121	0.940189	1.18749
39	D3	W11116 (16 hr L2/L3)-R1	Tfs1	FAC (+ iron, 1mM)	SYBR	20.624									0.0560918	0.0902592	0.961866	0.0613623	SD	0.732968	0.740902	0.935782
40	D4	W11116 (16 hr L2/L3)-R2	Tfs1	FAC (+ iron, 1mM)	SYBR	20.389													0.18266	1.01147	1.02242	1.29135
41	D5	W11116 (16 hr L2/L3)-R2	Tfs1	FAC (+ iron, 1mM)	SYBR	20.21	0.136496	20.359	20.359	2.90033	0.448178	0.432645	0.0957549
42	D6	W11116 (16 hr L2/L3)-R2	Tfs1	FAC (+ iron, 1mM)	SYBR	20.478
43	D7	W11116 (16 hr L2/L3)-R3	Tfs1	FAC (+ iron, 1mM)	SYBR	19.403
44	D8	W11116 (16 hr L2/L3)-R3	Tfs1	FAC (+ iron, 1mM)	SYBR	19.401	0.205539	19.5207	19.5207	2.4357	-0.0164565	-0.0319896	-0.36888					ddCT	FC	Diff
45	D9	W11116 (16 hr L2/L3)-R3	Tfs1	FAC (+ iron, 1mM)	SYBR	19.758											Confidence	0.176905	0.961866
46																	lower FC	0.232996	0.850866	0.111
47																	upper FC	-0.120813	1.08735	0.125481
48
																	ttest	0.771527

## Sheet: FAC-32
row	Well	Sample Name	Target Name	Task	Reporter	Cт	SD	Cт uncorrected	Cт corrected	dCT
1	A1	W11132 (32 hr L2/L3)-R1	Rp49	No Suppl.	SYBR	17.0155
2	A2	W11132 (32 hr L2/L3)-R1	Rp49	No Suppl.	SYBR	17.0155	0	17.0155	17.0155
3	A3	W11132 (32 hr L2/L3)-R1	Rp49	No Suppl.	SYBR	17.0155
4	A4	W11132 (32 hr L2/L3)-R2	Rp49	No Suppl.	SYBR	17.2966
5	A5	W11132 (32 hr L2/L3)-R2	Rp49	No Suppl.	SYBR	17.2966	0	17.2966	17.2966
6	A6	W11132 (32 hr L2/L3)-R2	Rp49	No Suppl.	SYBR	17.2966
7	A7	W11132 (32 hr L2/L3)-R3	Rp49	No Suppl.	SYBR	17.0884
8	A8	W11132 (32 hr L2/L3)-R3	Rp49	No Suppl.	SYBR	17.0884	0	17.0884	17.0884
9	A9	W11132 (32 hr L2/L3)-R3	Rp49	No Suppl.	SYBR	17.0884
10
11
12
13	B1	W11132 (32 hr L2/L3)-R1	Rp49	FAC (+ iron, 1mM)	SYBR	18.24
14	B2	W11132 (32 hr L2/L3)-R1	Rp49	FAC (+ iron, 1mM)	SYBR	18.23	0.0264573	18.25	18.25
15	B3	W11132 (32 hr L2/L3)-R1	Rp49	FAC (+ iron, 1mM)	SYBR	18.28
16	B4	W11132 (32 hr L2/L3)-R2	Rp49	FAC (+ iron, 1mM)	SYBR	17.212
17	B5	W11132 (32 hr L2/L3)-R2	Rp49	FAC (+ iron, 1mM)	SYBR	17.262	0.0288673	17.2287	17.2287
18	B6	W11132 (32 hr L2/L3)-R2	Rp49	FAC (+ iron, 1mM)	SYBR	17.212
19	B7	W11132 (32 hr L2/L3)-R3	Rp49	FAC (+ iron, 1mM)	SYBR	17.245
20	B8	W11132 (32 hr L2/L3)-R3	Rp49	FAC (+ iron, 1mM)	SYBR	17.21	0.0252391	17.238	17.238
21	B9	W11132 (32 hr L2/L3)-R3	Rp49	FAC (+ iron, 1mM)	SYBR	17.259
22
23
24
25	C1	W11132 (32 hr L2/L3)-R1	Tfs1	No Suppl.	SYBR	19.6382
26	C2	W11132 (32 hr L2/L3)-R1	Tfs1	No Suppl.	SYBR	19.6352	0.018709	19.6475	19.6475	2.63196
27	C3	W11132 (32 hr L2/L3)-R1	Tfs1	No Suppl.	SYBR	19.669
28	C4	W11132 (32 hr L2/L3)-R2	Tfs1	No Suppl.	SYBR	19.607
29	C5	W11132 (32 hr L2/L3)-R2	Tfs1	No Suppl.	SYBR	19.657	0.02506	19.631	19.631	2.33436
30	C6	W11132 (32 hr L2/L3)-R2	Tfs1	No Suppl.	SYBR	19.629
31	C7	W11132 (32 hr L2/L3)-R3	Tfs1	No Suppl.	SYBR	19.674
32	C8	W11132 (32 hr L2/L3)-R3	Tfs1	No Suppl.	SYBR	19.664	0.0169219	19.6597	19.6597	2.57125
33	C9	W11132 (32 hr L2/L3)-R3	Tfs1	No Suppl.	SYBR	19.641
34
35
36
37	D1	W11132 (32 hr L2/L3)-R1	Tfs1	FAC (+ iron, 1mM)	SYBR	20.108					ddCT:S1	ddCT:S2	ddCT:S3	ddCT:S4	ddCT final rp49	SE rp49	linear FC	SE	SE
38	D2	W11132 (32 hr L2/L3)-R1	Tfs1	FAC (+ iron, 1mM)	SYBR	20.135	0.0270004	20.135	20.135	1.885	-0.746956	-0.449355	-0.686245						0.13592	1.67825	1.36543	1.60909
39	D3	W11132 (32 hr L2/L3)-R1	Tfs1	FAC (+ iron, 1mM)	SYBR	20.162									0.0581476	0.177326	0.960497	0.120469	SD	0.823566	0.670057	0.789628
40	D4	W11132 (32 hr L2/L3)-R2	Tfs1	FAC (+ iron, 1mM)	SYBR	20.122													0.407761	0.821855	0.668665	0.787988
41	D5	W11132 (32 hr L2/L3)-R2	Tfs1	FAC (+ iron, 1mM)	SYBR	20.103	0.0497028	20.1407	20.1407	2.912	0.280044	0.577645	0.340755
42	D6	W11132 (32 hr L2/L3)-R2	Tfs1	FAC (+ iron, 1mM)	SYBR	20.197
43	D7	W11132 (32 hr L2/L3)-R3	Tfs1	FAC (+ iron, 1mM)	SYBR	20.1789
44	D8	W11132 (32 hr L2/L3)-R3	Tfs1	FAC (+ iron, 1mM)	SYBR	20.1621	0.0314533	20.153	20.153	2.915	0.283043	0.580644	0.343754					ddCT	FC	Diff
45	D9	W11132 (32 hr L2/L3)-R3	Tfs1	FAC (+ iron, 1mM)	SYBR	20.118											Confidence	0.347553	0.960497
46																	lower FC	0.4057	0.75487	0.205627
47																	upper FC	-0.289405	1.22214	0.26164
48
																	ttest	0.877716
