# Supplementary material for: New molecular components of high and low affinity iron import systems in Drosophila
Source: Nat Commun. 2025 Jul 1;16:5662. doi: 10.1038/s41467-025-60758-6 (PMC12218971; doi:10.1038/s41467-025-60758-6)
Supplement: Supplementary file 10 — Source Data [file 41467_2025_60758_MOESM10_ESM.zip › Source Data files_Soltani et al/Fig. 6-G.xlsx]

## Sheet: Sheet1
	Genotype	W1118 (control) adults
	Media	no suppl.	BPS (500μM)	BPS (500 μM) plus
				FAC (100μM)	FAC (167μM)	FAC (300 μM)	FAC (500 μM)
	R1	40	0	0	3	15	36
	R2	39	0	0	5	11	38
	R3	37	0	0	3	25	39
	(R1/50)*100	80	0	0	6	30	72
	(R2/50)*100	78	0	0	10	22	76
	(R3/50)*100	74	0	0	6	50	78
	Average	77.3333	0	0	7.33333	34	75.3333
	Average round	77.34	0	0	7.34	34	75.34
	STDEVA	1.52753	0	0	1.1547	7.2111	1.52753
