# Supplementary material for: New molecular components of high and low affinity iron import systems in Drosophila
Source: Nat Commun. 2025 Jul 1;16:5662. doi: 10.1038/s41467-025-60758-6 (PMC12218971; doi:10.1038/s41467-025-60758-6)
Supplement: Supplementary file 10 — Source Data [file 41467_2025_60758_MOESM10_ESM.zip › Source Data files_Soltani et al/Fig. S4C_WB_Fer2LCH.xlsx]

## Sheet: 4hr
row	Well	Sample Name	Target Name	Task	Reporter	Cт	SD	Cт uncorrected	Cт corrected	dCT
1	A1	W1118(Whole body, 4 hr)-R1	Rp49	BPS (-iron, 120 uM)	SYBR	15.5265
2	A2	W1118(Whole body, 4 hr)-R1	Rp49	BPS (-iron, 120 uM)	SYBR	15.5735	0.0254672	15.5443	15.5443
3	A3	W1118(Whole body, 4 hr)-R1	Rp49	BPS (-iron, 120 uM)	SYBR	15.533
4	A4	W1118(Whole body, 4 hr)-R2	Rp49	BPS (-iron, 120 uM)	SYBR	15.4922
5	A5	W1118(Whole body, 4 hr)-R2	Rp49	BPS (-iron, 120 uM)	SYBR	15.4722	0.0465531	15.5085	15.5085
6	A6	W1118(Whole body, 4 hr)-R2	Rp49	BPS (-iron, 120 uM)	SYBR	15.561
7	A7	W1118(Whole body, 4 hr)-R3	Rp49	BPS (-iron, 120 uM)	SYBR	15.558
8	A8	W1118(Whole body, 4 hr)-R3	Rp49	BPS (-iron, 120 uM)	SYBR	15.471	0.0459237	15.506	15.506
9	A9	W1118(Whole body, 4 hr)-R3	Rp49	BPS (-iron, 120 uM)	SYBR	15.489
10
11
12
13	B1	W1118(Whole body, 4 hr)-R1	Rp49	FAC (+iron, 1 mM)	SYBR	15.169
14	B2	W1118(Whole body, 4 hr)-R1	Rp49	FAC (+iron, 1 mM)	SYBR	15.209	0.0314326	15.203	15.203
15	B3	W1118(Whole body, 4 hr)-R1	Rp49	FAC (+iron, 1 mM)	SYBR	15.231
16	B4	W1118(Whole body, 4 hr)-R2	Rp49	FAC (+iron, 1 mM)	SYBR	15.273
17	B5	W1118(Whole body, 4 hr)-R2	Rp49	FAC (+iron, 1 mM)	SYBR	15.268	0.0338673	15.251	15.251
18	B6	W1118(Whole body, 4 hr)-R2	Rp49	FAC (+iron, 1 mM)	SYBR	15.212
19	B7	W1118(Whole body, 4 hr)-R3	Rp49	FAC (+iron, 1 mM)	SYBR	15.377
20	B8	W1118(Whole body, 4 hr)-R3	Rp49	FAC (+iron, 1 mM)	SYBR	15.327	0.095142	15.299	15.299
21	B9	W1118(Whole body, 4 hr)-R3	Rp49	FAC (+iron, 1 mM)	SYBR	15.193
22
23
24
25	C1	W1118(Whole body, 4 hr)-R1	Fer2LCH	BPS (-iron, 120 uM)	SYBR	23.992
26	C2	W1118(Whole body, 4 hr)-R1	Fer2LCH	BPS (-iron, 120 uM)	SYBR	24.001	0.205875	24.1153	24.1153	8.571
27	C3	W1118(Whole body, 4 hr)-R1	Fer2LCH	BPS (-iron, 120 uM)	SYBR	24.353
28	C4	W1118(Whole body, 4 hr)-R2	Fer2LCH	BPS (-iron, 120 uM)	SYBR	24.803
29	C5	W1118(Whole body, 4 hr)-R2	Fer2LCH	BPS (-iron, 120 uM)	SYBR	24.379	0.212	24.591	24.591	9.0825
30	C6	W1118(Whole body, 4 hr)-R2	Fer2LCH	BPS (-iron, 120 uM)	SYBR	24.591
31	C7	W1118(Whole body, 4 hr)-R3	Fer2LCH	BPS (-iron, 120 uM)	SYBR	24.395
32	C8	W1118(Whole body, 4 hr)-R3	Fer2LCH	BPS (-iron, 120 uM)	SYBR	24.237	0.105458	24.3563	24.3563	8.85033
33	C9	W1118(Whole body, 4 hr)-R3	Fer2LCH	BPS (-iron, 120 uM)	SYBR	24.437
34
35
36
37	D1	W1118(Whole body, 4 hr)-R1	Fer2LCH	FAC (+iron, 1 mM)	SYBR	26.281					ddCT:S1	ddCT:S2	ddCT:S3	ddCT:S4	ddCT final rp49	SE rp49	linear FC	SE	SE
38	D2	W1118(Whole body, 4 hr)-R1	Fer2LCH	FAC (+iron, 1 mM)	SYBR	26.302	0.0510331	26.3203	26.3203	11.1173	2.54633	2.03483	2.267						0.0104407	0.171189	0.244036	0.207761
39	D3	W1118(Whole body, 4 hr)-R1	Fer2LCH	FAC (+iron, 1 mM)	SYBR	26.378									2.30506	0.0745275	4.94186	0.127449	SD	0.170322	0.242799	0.206708
40	D4	W1118(Whole body, 4 hr)-R2	Fer2LCH	FAC (+iron, 1 mM)	SYBR	26.36													0.031322	0.164254	0.234149	0.199344
41	D5	W1118(Whole body, 4 hr)-R2	Fer2LCH	FAC (+iron, 1 mM)	SYBR	26.398	0.0198586	26.3757	26.3757	11.1247	2.55367	2.04217	2.27433
42	D6	W1118(Whole body, 4 hr)-R2	Fer2LCH	FAC (+iron, 1 mM)	SYBR	26.369
43	D7	W1118(Whole body, 4 hr)-R3	Fer2LCH	FAC (+iron, 1 mM)	SYBR	26.385
44	D8	W1118(Whole body, 4 hr)-R3	Fer2LCH	FAC (+iron, 1 mM)	SYBR	26.375	0.166352	26.476	26.476	11.177	2.606	2.0945	2.32667					ddCT	FC	Diff
45	D9	W1118(Whole body, 4 hr)-R3	Fer2LCH	FAC (+iron, 1 mM)	SYBR	26.668											Confidence	0.146071	4.94186
46																	lower FC	2.45113	5.46843	0.526565
47																	upper FC	2.15898	4.466	0.475861
48
																	ttest	0.000102047

## Sheet: 8hr
row	Well	Sample Name	Target Name	Task	Reporter	Cт	SD	Cт uncorrected	Cт corrected	dCT
1	A1	W1118(Whole body, 8 hr)-R1	Rp49	BPS (-iron, 120 uM)	SYBR	15.387
2	A2	W1118(Whole body, 8 hr)-R1	Rp49	BPS (-iron, 120 uM)	SYBR	15.304	0.0453102	15.356	15.356
3	A3	W1118(Whole body, 8 hr)-R1	Rp49	BPS (-iron, 120 uM)	SYBR	15.377
4	A4	W1118(Whole body, 8 hr)-R2	Rp49	BPS (-iron, 120 uM)	SYBR	15.232
5	A5	W1118(Whole body, 8 hr)-R2	Rp49	BPS (-iron, 120 uM)	SYBR	15.229	0.0762251	15.2745	15.2745
6	A6	W1118(Whole body, 8 hr)-R2	Rp49	BPS (-iron, 120 uM)	SYBR	15.3625
7	A7	W1118(Whole body, 8 hr)-R3	Rp49	BPS (-iron, 120 uM)	SYBR	15.377
8	A8	W1118(Whole body, 8 hr)-R3	Rp49	BPS (-iron, 120 uM)	SYBR	15.254	0.0728077	15.293	15.293
9	A9	W1118(Whole body, 8 hr)-R3	Rp49	BPS (-iron, 120 uM)	SYBR	15.248
10
11
12
13	B1	W1118(Whole body, 8 hr)-R1	Rp49	FAC (+iron, 1 mM)	SYBR	15.337
14	B2	W1118(Whole body, 8 hr)-R1	Rp49	FAC (+iron, 1 mM)	SYBR	15.411	0.0957708	15.425	15.425
15	B3	W1118(Whole body, 8 hr)-R1	Rp49	FAC (+iron, 1 mM)	SYBR	15.527
16	B4	W1118(Whole body, 8 hr)-R2	Rp49	FAC (+iron, 1 mM)	SYBR	15.387
17	B5	W1118(Whole body, 8 hr)-R2	Rp49	FAC (+iron, 1 mM)	SYBR	15.481	0.109865	15.4913	15.4913
18	B6	W1118(Whole body, 8 hr)-R2	Rp49	FAC (+iron, 1 mM)	SYBR	15.606
19	B7	W1118(Whole body, 8 hr)-R3	Rp49	FAC (+iron, 1 mM)	SYBR	15.27
20	B8	W1118(Whole body, 8 hr)-R3	Rp49	FAC (+iron, 1 mM)	SYBR	15.21	0.0599999	15.27	15.27
21	B9	W1118(Whole body, 8 hr)-R3	Rp49	FAC (+iron, 1 mM)	SYBR	15.33
22
23
24
25	C1	W1118(Whole body, 8 hr)-R1	Fer2LCH	BPS (-iron, 120 uM)	SYBR	24.076
26	C2	W1118(Whole body, 8 hr)-R1	Fer2LCH	BPS (-iron, 120 uM)	SYBR	24.178	0.0629789	24.1483	24.1483	8.79233
27	C3	W1118(Whole body, 8 hr)-R1	Fer2LCH	BPS (-iron, 120 uM)	SYBR	24.191
28	C4	W1118(Whole body, 8 hr)-R2	Fer2LCH	BPS (-iron, 120 uM)	SYBR	24.105
29	C5	W1118(Whole body, 8 hr)-R2	Fer2LCH	BPS (-iron, 120 uM)	SYBR	24.13	0.510242	24.412	24.412	9.1375
30	C6	W1118(Whole body, 8 hr)-R2	Fer2LCH	BPS (-iron, 120 uM)	SYBR	25.001
31	C7	W1118(Whole body, 8 hr)-R3	Fer2LCH	BPS (-iron, 120 uM)	SYBR	24.182
32	C8	W1118(Whole body, 8 hr)-R3	Fer2LCH	BPS (-iron, 120 uM)	SYBR	24.185	0.0753593	24.227	24.227	8.934
33	C9	W1118(Whole body, 8 hr)-R3	Fer2LCH	BPS (-iron, 120 uM)	SYBR	24.314
34
35
36
37	D1	W1118(Whole body, 8 hr)-R1	Fer2LCH	FAC (+iron, 1 mM)	SYBR	25.299					ddCT:S1	ddCT:S2	ddCT:S3	ddCT:S4	ddCT final rp49	SE rp49	linear FC	SE	SE
38	D2	W1118(Whole body, 8 hr)-R1	Fer2LCH	FAC (+iron, 1 mM)	SYBR	25.218	0.0453906	25.2703	25.2703	9.84533	1.053	0.707834	0.911334						0.0208109	0.481965	0.612239	0.531693
39	D3	W1118(Whole body, 8 hr)-R1	Fer2LCH	FAC (+iron, 1 mM)	SYBR	25.294									0.906056	0.0555717	1.87392	0.0536004	SD	0.5022	0.637943	0.554016
40	D4	W1118(Whole body, 8 hr)-R2	Fer2LCH	FAC (+iron, 1 mM)	SYBR	25.244													0.0624327	0.44803	0.569131	0.494257
41	D5	W1118(Whole body, 8 hr)-R2	Fer2LCH	FAC (+iron, 1 mM)	SYBR	25.308	0.032084	25.2773	25.2773	9.786	0.993666	0.6485	0.852001
42	D6	W1118(Whole body, 8 hr)-R2	Fer2LCH	FAC (+iron, 1 mM)	SYBR	25.28
43	D7	W1118(Whole body, 8 hr)-R3	Fer2LCH	FAC (+iron, 1 mM)	SYBR	25.208
44	D8	W1118(Whole body, 8 hr)-R3	Fer2LCH	FAC (+iron, 1 mM)	SYBR	25.227	0.01097	25.2207	25.2207	9.95067	1.15833	0.813167	1.01667					ddCT	FC	Diff
45	D9	W1118(Whole body, 8 hr)-R3	Fer2LCH	FAC (+iron, 1 mM)	SYBR	25.227											Confidence	0.108919	1.87392
46																	lower FC	1.01497	2.02087	0.146952
47																	upper FC	0.797137	1.73765	0.136266
48
																	ttest	0.00123228

## Sheet: 12hr
row	Well	Sample Name	Target Name	Task	Reporter	Cт	SD	Cт uncorrected	Cт corrected	dCT
1	A1	W1118(Whole body, 12 hr)-R1	Rp49	BPS (-iron, 120 uM)	SYBR	16.5305
2	A2	W1118(Whole body, 12 hr)-R1	Rp49	BPS (-iron, 120 uM)	SYBR	16.5755	0.0258377	16.5457	16.5457
3	A3	W1118(Whole body, 12 hr)-R1	Rp49	BPS (-iron, 120 uM)	SYBR	16.531
4	A4	W1118(Whole body, 12 hr)-R2	Rp49	BPS (-iron, 120 uM)	SYBR	16.55
5	A5	W1118(Whole body, 12 hr)-R2	Rp49	BPS (-iron, 120 uM)	SYBR	16.481	0.0606981	16.4867	16.4867
6	A6	W1118(Whole body, 12 hr)-R2	Rp49	BPS (-iron, 120 uM)	SYBR	16.429
7	A7	W1118(Whole body, 12 hr)-R3	Rp49	BPS (-iron, 120 uM)	SYBR	16.272
8	A8	W1118(Whole body, 12 hr)-R3	Rp49	BPS (-iron, 120 uM)	SYBR	16.219	0.0274649	16.2497	16.2497
9	A9	W1118(Whole body, 12 hr)-R3	Rp49	BPS (-iron, 120 uM)	SYBR	16.258
10
11
12
13	B1	W1118(Whole body, 12 hr)-R1	Rp49	FAC (+iron, 1 mM)	SYBR	16.131
14	B2	W1118(Whole body, 12 hr)-R1	Rp49	FAC (+iron, 1 mM)	SYBR	16.157	0.0194243	16.1523	16.1523
15	B3	W1118(Whole body, 12 hr)-R1	Rp49	FAC (+iron, 1 mM)	SYBR	16.169
16	B4	W1118(Whole body, 12 hr)-R2	Rp49	FAC (+iron, 1 mM)	SYBR	16.567
17	B5	W1118(Whole body, 12 hr)-R2	Rp49	FAC (+iron, 1 mM)	SYBR	16.513	0.03147	16.5307	16.5307
18	B6	W1118(Whole body, 12 hr)-R2	Rp49	FAC (+iron, 1 mM)	SYBR	16.512
19	B7	W1118(Whole body, 12 hr)-R3	Rp49	FAC (+iron, 1 mM)	SYBR	16.443
20	B8	W1118(Whole body, 12 hr)-R3	Rp49	FAC (+iron, 1 mM)	SYBR	16.461	0.0237135	16.4393	16.4393
21	B9	W1118(Whole body, 12 hr)-R3	Rp49	FAC (+iron, 1 mM)	SYBR	16.414
22
23
24
25	C1	W1118(Whole body, 12 hr)-R1	Fer2LCH	BPS (-iron, 120 uM)	SYBR	24.617
26	C2	W1118(Whole body, 12 hr)-R1	Fer2LCH	BPS (-iron, 120 uM)	SYBR	24.664	0.0460034	24.6177	24.6177	8.072
27	C3	W1118(Whole body, 12 hr)-R1	Fer2LCH	BPS (-iron, 120 uM)	SYBR	24.572
28	C4	W1118(Whole body, 12 hr)-R2	Fer2LCH	BPS (-iron, 120 uM)	SYBR	24.631
29	C5	W1118(Whole body, 12 hr)-R2	Fer2LCH	BPS (-iron, 120 uM)	SYBR	24.671	0.0305505	24.6377	24.6377	8.151
30	C6	W1118(Whole body, 12 hr)-R2	Fer2LCH	BPS (-iron, 120 uM)	SYBR	24.611
31	C7	W1118(Whole body, 12 hr)-R3	Fer2LCH	BPS (-iron, 120 uM)	SYBR	24.677
32	C8	W1118(Whole body, 12 hr)-R3	Fer2LCH	BPS (-iron, 120 uM)	SYBR	24.638	0.0205992	24.6537	24.6537	8.404
33	C9	W1118(Whole body, 12 hr)-R3	Fer2LCH	BPS (-iron, 120 uM)	SYBR	24.646
34
35
36
37	D1	W1118(Whole body, 12 hr)-R1	Fer2LCH	FAC (+iron, 1 mM)	SYBR	26.691					ddCT:S1	ddCT:S2	ddCT:S3	ddCT:S4	ddCT final rp49	SE rp49	linear FC	SE	SE
38	D2	W1118(Whole body, 12 hr)-R1	Fer2LCH	FAC (+iron, 1 mM)	SYBR	26.812	0.0648617	26.738	26.738	10.5857	2.51367	2.43467	2.18167						0.0100232	0.17511	0.184966	0.220421
39	D3	W1118(Whole body, 12 hr)-R1	Fer2LCH	FAC (+iron, 1 mM)	SYBR	26.711									2.21344	0.0659493	4.63781	0.108388	SD	0.214245	0.226304	0.269683
40	D4	W1118(Whole body, 12 hr)-R2	Fer2LCH	FAC (+iron, 1 mM)	SYBR	26.791													0.0300696	0.200963	0.212274	0.252964
41	D5	W1118(Whole body, 12 hr)-R2	Fer2LCH	FAC (+iron, 1 mM)	SYBR	26.802	0.0502427	26.8253	26.8253	10.2947	2.22267	2.14367	1.89067
42	D6	W1118(Whole body, 12 hr)-R2	Fer2LCH	FAC (+iron, 1 mM)	SYBR	26.883
43	D7	W1118(Whole body, 12 hr)-R3	Fer2LCH	FAC (+iron, 1 mM)	SYBR	26.809
44	D8	W1118(Whole body, 12 hr)-R3	Fer2LCH	FAC (+iron, 1 mM)	SYBR	26.787	0.0502922	26.8263	26.8263	10.387	2.315	2.236	1.983					ddCT	FC	Diff
45	D9	W1118(Whole body, 12 hr)-R3	Fer2LCH	FAC (+iron, 1 mM)	SYBR	26.883											Confidence	0.129258	4.63781
46																	lower FC	2.3427	5.07252	0.434708
47																	upper FC	2.08419	4.24036	0.397454
48
																	ttest	7.38968e-05

## Sheet: 16hr
row	Well	Sample Name	Target Name	Task	Reporter	Cт	SD	Cт uncorrected	Cт corrected	dCT
1	A1	W1118(Whole body, 16 hr)-R1	Rp49	BPS (-iron, 120 uM)	SYBR	16.585
2	A2	W1118(Whole body, 16 hr)-R1	Rp49	BPS (-iron, 120 uM)	SYBR	16.624	0.0197576	16.6027	16.6027
3	A3	W1118(Whole body, 16 hr)-R1	Rp49	BPS (-iron, 120 uM)	SYBR	16.599
4	A4	W1118(Whole body, 16 hr)-R2	Rp49	BPS (-iron, 120 uM)	SYBR	16.585
5	A5	W1118(Whole body, 16 hr)-R2	Rp49	BPS (-iron, 120 uM)	SYBR	16.54	0.0240064	16.5577	16.5577
6	A6	W1118(Whole body, 16 hr)-R2	Rp49	BPS (-iron, 120 uM)	SYBR	16.548
7	A7	W1118(Whole body, 16 hr)-R3	Rp49	BPS (-iron, 120 uM)	SYBR	16.577
8	A8	W1118(Whole body, 16 hr)-R3	Rp49	BPS (-iron, 120 uM)	SYBR	16.636	0.0332319	16.5977	16.5977
9	A9	W1118(Whole body, 16 hr)-R3	Rp49	BPS (-iron, 120 uM)	SYBR	16.58
10
11
12
13	B1	W1118(Whole body, 16 hr)-R1	Rp49	FAC (+iron, 1 mM)	SYBR	16.835
14	B2	W1118(Whole body, 16 hr)-R1	Rp49	FAC (+iron, 1 mM)	SYBR	16.862	0.0925007	16.9013	16.9013
15	B3	W1118(Whole body, 16 hr)-R1	Rp49	FAC (+iron, 1 mM)	SYBR	17.007
16	B4	W1118(Whole body, 16 hr)-R2	Rp49	FAC (+iron, 1 mM)	SYBR	16.646
17	B5	W1118(Whole body, 16 hr)-R2	Rp49	FAC (+iron, 1 mM)	SYBR	16.651	0.0782703	16.6033	16.6033
18	B6	W1118(Whole body, 16 hr)-R2	Rp49	FAC (+iron, 1 mM)	SYBR	16.513
19	B7	W1118(Whole body, 16 hr)-R3	Rp49	FAC (+iron, 1 mM)	SYBR	16.451
20	B8	W1118(Whole body, 16 hr)-R3	Rp49	FAC (+iron, 1 mM)	SYBR	16.568	0.0699737	16.5317	16.5317
21	B9	W1118(Whole body, 16 hr)-R3	Rp49	FAC (+iron, 1 mM)	SYBR	16.576
22
23
24
25	C1	W1118(Whole body, 16 hr)-R1	Fer2LCH	BPS (-iron, 120 uM)	SYBR	24.167
26	C2	W1118(Whole body, 16 hr)-R1	Fer2LCH	BPS (-iron, 120 uM)	SYBR	24.192	0.404627	24.413	24.413	7.81033
27	C3	W1118(Whole body, 16 hr)-R1	Fer2LCH	BPS (-iron, 120 uM)	SYBR	24.88
28	C4	W1118(Whole body, 16 hr)-R2	Fer2LCH	BPS (-iron, 120 uM)	SYBR	24.103
29	C5	W1118(Whole body, 16 hr)-R2	Fer2LCH	BPS (-iron, 120 uM)	SYBR	24.195	0.0470357	24.1547	24.1547	7.597
30	C6	W1118(Whole body, 16 hr)-R2	Fer2LCH	BPS (-iron, 120 uM)	SYBR	24.166
31	C7	W1118(Whole body, 16 hr)-R3	Fer2LCH	BPS (-iron, 120 uM)	SYBR	24.127
32	C8	W1118(Whole body, 16 hr)-R3	Fer2LCH	BPS (-iron, 120 uM)	SYBR	23.996	0.0882741	24.0957	24.0957	7.498
33	C9	W1118(Whole body, 16 hr)-R3	Fer2LCH	BPS (-iron, 120 uM)	SYBR	24.164
34
35
36
37	D1	W1118(Whole body, 16 hr)-R1	Fer2LCH	FAC (+iron, 1 mM)	SYBR	27.0124					ddCT:S1	ddCT:S2	ddCT:S3	ddCT:S4	ddCT final rp49	SE rp49	linear FC	SE	SE
38	D2	W1118(Whole body, 16 hr)-R1	Fer2LCH	FAC (+iron, 1 mM)	SYBR	27.1891	0.105779	27.0672	27.0672	10.1658	2.3555	2.56883	2.66783						0.00815522	0.1954	0.16854	0.157363
39	D3	W1118(Whole body, 16 hr)-R1	Fer2LCH	FAC (+iron, 1 mM)	SYBR	27									2.77717	0.077193	6.85504	0.162744	SD	0.153538	0.132433	0.12365
40	D4	W1118(Whole body, 16 hr)-R2	Fer2LCH	FAC (+iron, 1 mM)	SYBR	27.211													0.0244657	0.14896	0.128485	0.119964
41	D5	W1118(Whole body, 16 hr)-R2	Fer2LCH	FAC (+iron, 1 mM)	SYBR	27.134	0.103552	27.117	27.117	10.5137	2.70333	2.91667	3.01567
42	D6	W1118(Whole body, 16 hr)-R2	Fer2LCH	FAC (+iron, 1 mM)	SYBR	27.006
43	D7	W1118(Whole body, 16 hr)-R3	Fer2LCH	FAC (+iron, 1 mM)	SYBR	27.167
44	D8	W1118(Whole body, 16 hr)-R3	Fer2LCH	FAC (+iron, 1 mM)	SYBR	27.101	0.0846397	27.089	27.089	10.5573	2.747	2.96033	3.05933					ddCT	FC	Diff
45	D9	W1118(Whole body, 16 hr)-R3	Fer2LCH	FAC (+iron, 1 mM)	SYBR	26.999											Confidence	0.151295	6.85504
46																	lower FC	2.92846	7.61298	0.757937
47																	upper FC	2.62587	6.17257	0.682478
48
																	ttest	5.6141e-05
