# Supplementary material for: New molecular components of high and low affinity iron import systems in Drosophila
Source: Nat Commun. 2025 Jul 1;16:5662. doi: 10.1038/s41467-025-60758-6 (PMC12218971; doi:10.1038/s41467-025-60758-6)
Supplement: Supplementary file 10 — Source Data [file 41467_2025_60758_MOESM10_ESM.zip › Source Data files_Soltani et al/Fig. 5-B.xlsx]

## Sheet: 12 hour
row	Well	Sample Name	Target Name	Task	Reporter	Cт	SD	Cт uncorrected	Cт corrected	dCT
1	A1	W1118-12 hr-R1	RP49	FAC (+ iron, 1mM)	SYBR	16.6306
2	A2	W1118-12 hr-R1	RP49	FAC (+ iron, 1mM)	SYBR	16.5899	0.0757942	16.6524	16.6524
3	A3	W1118-12 hr-R1	RP49	FAC (+ iron, 1mM)	SYBR	16.7367
4	A4	W1118-12 hr-R2	RP49	FAC (+ iron, 1mM)	SYBR	16.1178
5	A5	W1118-12 hr-R2	RP49	FAC (+ iron, 1mM)	SYBR	16.6031	0.307622	16.4696	16.4696
6	A6	W1118-12 hr-R2	RP49	FAC (+ iron, 1mM)	SYBR	16.688
7	A7	W1118-12 hr-R3	RP49	FAC (+ iron, 1mM)	SYBR	16.3473
8	A8	W1118-12 hr-R3	RP49	FAC (+ iron, 1mM)	SYBR	16.5225	0.191514	16.5332	16.5332
9	A9	W1118-12 hr-R3	RP49	FAC (+ iron, 1mM)	SYBR	16.7298
10
11
12
13	B1	W1118-12 hr-R1	RP49	BPS (- iron, 120 uM)	SYBR	16.4503
14	B2	W1118-12 hr-R1	RP49	BPS (- iron, 120 uM)	SYBR	16.542	0.0862805	16.5383	16.5383
15	B3	W1118-12 hr-R1	RP49	BPS (- iron, 120 uM)	SYBR	16.6227
16	B4	W1118-12 hr-R2	RP49	BPS (- iron, 120 uM)	SYBR	16.5089
17	B5	W1118-12 hr-R2	RP49	BPS (- iron, 120 uM)	SYBR	16.4298	0.0985573	16.5214	16.5214
18	B6	W1118-12 hr-R2	RP49	BPS (- iron, 120 uM)	SYBR	16.6257
19	B7	W1118-12 hr-R3	RP49	BPS (- iron, 120 uM)	SYBR	16.4074
20	B8	W1118-12 hr-R3	RP49	BPS (- iron, 120 uM)	SYBR	16.5563	0.0916333	16.5127	16.5127
21	B9	W1118-12 hr-R3	RP49	BPS (- iron, 120 uM)	SYBR	16.5743
22
23
24
25	C1	W1118-12 hr-R1	Mco4	FAC (+ iron, 1mM)	SYBR	35.9589
26	C2	W1118-12 hr-R1	Mco4	FAC (+ iron, 1mM)	SYBR	35.9589	0.011547	35.9656	35.9656	19.3132
27	C3	W1118-12 hr-R1	Mco4	FAC (+ iron, 1mM)	SYBR	35.9789
28	C4	W1118-12 hr-R2	Mco4	FAC (+ iron, 1mM)	SYBR	34.9518
29	C5	W1118-12 hr-R2	Mco4	FAC (+ iron, 1mM)	SYBR	34.9518	4.63571e-13	34.9518	34.9518	18.4821
30	C6	W1118-12 hr-R2	Mco4	FAC (+ iron, 1mM)	SYBR	34.9518
31	C7	W1118-12 hr-R3	Mco4	FAC (+ iron, 1mM)	SYBR	35.7013
32	C8	W1118-12 hr-R3	Mco4	FAC (+ iron, 1mM)	SYBR	35.8013	0.0550757	35.7646	35.7646	19.2315
33	C9	W1118-12 hr-R3	Mco4	FAC (+ iron, 1mM)	SYBR	35.7913
34
35
36
37	D1	W1118-12 hr-R1	Mco4	BPS (- iron, 120 uM)	SYBR	34.1307					ddCT:S1	ddCT:S2	ddCT:S3	ddCT:S4	ddCT final rp49	SE rp49	linear FC	SE	SE
38	D2	W1118-12 hr-R1	Mco4	BPS (- iron, 120 uM)	SYBR	35.0307	0.472582	34.664	34.664	18.1257	-1.18753	-0.356468	-1.1058						0.26094	2.27763	1.28029	2.15219
39	D3	W1118-12 hr-R1	Mco4	BPS (- iron, 120 uM)	SYBR	34.8307									-1.20027	0.164077	2.29783	0.177414	SD	2.76718	1.55547	2.61477
40	D4	W1118-12 hr-R2	Mco4	BPS (- iron, 120 uM)	SYBR	34.8662													0.782819	3.62421	2.03722	3.4246
41	D5	W1118-12 hr-R2	Mco4	BPS (- iron, 120 uM)	SYBR	34.1662	0.43589	34.3662	34.3662	17.8448	-1.46841	-0.637351	-1.38669
42	D6	W1118-12 hr-R2	Mco4	BPS (- iron, 120 uM)	SYBR	34.0662
43	D7	W1118-12 hr-R3	Mco4	BPS (- iron, 120 uM)	SYBR	34.1049
44	D8	W1118-12 hr-R3	Mco4	BPS (- iron, 120 uM)	SYBR	33.9049	0.118456	33.9682	33.9682	17.4555	-1.85767	-1.0266	-1.77594					ddCT	FC	Diff
45	D9	W1118-12 hr-R3	Mco4	BPS (- iron, 120 uM)	SYBR	33.8949											Confidence	0.321586	2.29783
46																	lower FC	-0.878688	1.8387	0.45913
47																	upper FC	-1.52186	2.87161	0.573777
48
																	ttest	0.0216252

## Sheet: 16 hour
row	Well	Sample Name	Target Name	Task	Reporter	Cт	SD	Cт uncorrected	Cт corrected	dCT
1	A1	W1118-16 hr-R1	RP49	FAC (+ iron, 1mM)	SYBR	16.3469
2	A2	W1118-16 hr-R1	RP49	FAC (+ iron, 1mM)	SYBR	16.3426	0.116899	16.4123	16.4123
3	A3	W1118-16 hr-R1	RP49	FAC (+ iron, 1mM)	SYBR	16.5472
4	A4	W1118-16 hr-R2	RP49	FAC (+ iron, 1mM)	SYBR	16.2729
5	A5	W1118-16 hr-R2	RP49	FAC (+ iron, 1mM)	SYBR	16.4221	0.161832	16.4304	16.4304
6	A6	W1118-16 hr-R2	RP49	FAC (+ iron, 1mM)	SYBR	16.5963
7	A7	W1118-16 hr-R3	RP49	FAC (+ iron, 1mM)	SYBR	16.1848
8	A8	W1118-16 hr-R3	RP49	FAC (+ iron, 1mM)	SYBR	16.3539	0.254429	16.4079	16.4079
9	A9	W1118-16 hr-R3	RP49	FAC (+ iron, 1mM)	SYBR	16.6849
10
11
12
13	B1	W1118-16 hr-R1	RP49	BPS (- iron, 120 uM)	SYBR	16.4621
14	B2	W1118-16 hr-R1	RP49	BPS (- iron, 120 uM)	SYBR	16.5211	0.0589571	16.4621	16.4621
15	B3	W1118-16 hr-R1	RP49	BPS (- iron, 120 uM)	SYBR	16.4032
16	B4	W1118-16 hr-R2	RP49	BPS (- iron, 120 uM)	SYBR	16.3384
17	B5	W1118-16 hr-R2	RP49	BPS (- iron, 120 uM)	SYBR	16.4254	0.0741228	16.4165	16.4165
18	B6	W1118-16 hr-R2	RP49	BPS (- iron, 120 uM)	SYBR	16.4858
19	B7	W1118-16 hr-R3	RP49	BPS (- iron, 120 uM)	SYBR	16.2806
20	B8	W1118-16 hr-R3	RP49	BPS (- iron, 120 uM)	SYBR	16.3338	0.180988	16.4106	16.4106
21	B9	W1118-16 hr-R3	RP49	BPS (- iron, 120 uM)	SYBR	16.6173
22
23
24
25	C1	W1118-16 hr-R1	Mco4	FAC (+ iron, 1mM)	SYBR	36.6143
26	C2	W1118-16 hr-R1	Mco4	FAC (+ iron, 1mM)	SYBR	36.6143	0	36.6143	36.6143	20.202
27	C3	W1118-16 hr-R1	Mco4	FAC (+ iron, 1mM)	SYBR	36.6143
28	C4	W1118-16 hr-R2	Mco4	FAC (+ iron, 1mM)	SYBR	36.8937
29	C5	W1118-16 hr-R2	Mco4	FAC (+ iron, 1mM)	SYBR	36.7937	0.1	36.8937	36.8937	20.4633
30	C6	W1118-16 hr-R2	Mco4	FAC (+ iron, 1mM)	SYBR	36.9937
31	C7	W1118-16 hr-R3	Mco4	FAC (+ iron, 1mM)	SYBR	37.1955
32	C8	W1118-16 hr-R3	Mco4	FAC (+ iron, 1mM)	SYBR	37.2555	0.102632	37.2822	37.2822	20.8743
33	C9	W1118-16 hr-R3	Mco4	FAC (+ iron, 1mM)	SYBR	37.3955
34
35
36
37	D1	W1118-16 hr-R1	Mco4	BPS (- iron, 120 uM)	SYBR	34.7307					ddCT:S1	ddCT:S2	ddCT:S3	ddCT:S4	ddCT final rp49	SE rp49	linear FC	SE	SE
38	D2	W1118-16 hr-R1	Mco4	BPS (- iron, 120 uM)	SYBR	34.7307	0.057735	34.764	34.764	18.3019	-1.90018	-2.16142	-2.57246						0.495886	3.73261	4.47356	5.94822
39	D3	W1118-16 hr-R1	Mco4	BPS (- iron, 120 uM)	SYBR	34.8307									-2.33142	0.132184	5.03301	0.228659	SD	3.45923	4.14592	5.51258
40	D4	W1118-16 hr-R2	Mco4	BPS (- iron, 120 uM)	SYBR	34.8281													1.48766	5.16982	6.19608	8.23855
41	D5	W1118-16 hr-R2	Mco4	BPS (- iron, 120 uM)	SYBR	34.8281	0	34.8281	34.8281	18.4116	-1.79045	-2.05169	-2.46273
42	D6	W1118-16 hr-R2	Mco4	BPS (- iron, 120 uM)	SYBR	34.8281
43	D7	W1118-16 hr-R3	Mco4	BPS (- iron, 120 uM)	SYBR	33.9892
44	D8	W1118-16 hr-R3	Mco4	BPS (- iron, 120 uM)	SYBR	34.2192	0.265769	34.2425	34.2425	17.8319	-2.37012	-2.63136	-3.04239					ddCT	FC	Diff
45	D9	W1118-16 hr-R3	Mco4	BPS (- iron, 120 uM)	SYBR	34.5192											Confidence	0.259076	5.03301
46																	lower FC	-2.07235	4.2057	0.827313
47																	upper FC	-2.5905	6.02307	0.990056
48
																	ttest	0.000912361

## Sheet: 44 hour
row	Well	Sample Name	Target Name	Task	Reporter	Cт	SD	Cт uncorrected	Cт corrected	dCT
1	A1	W1118-44 hr-R1	RP49	FAC (+ iron, 1mM)	SYBR	15.9577
2	A2	W1118-44 hr-R1	RP49	FAC (+ iron, 1mM)	SYBR	15.8314	0.0688517	15.9103	15.9103
3	A3	W1118-44 hr-R1	RP49	FAC (+ iron, 1mM)	SYBR	15.942
4	A4	W1118-44 hr-R2	RP49	FAC (+ iron, 1mM)	SYBR	15.7883
5	A5	W1118-44 hr-R2	RP49	FAC (+ iron, 1mM)	SYBR	15.8457	0.107185	15.8766	15.8766
6	A6	W1118-44 hr-R2	RP49	FAC (+ iron, 1mM)	SYBR	15.9959
7	A7	W1118-44 hr-R3	RP49	FAC (+ iron, 1mM)	SYBR	15.7912
8	A8	W1118-44 hr-R3	RP49	FAC (+ iron, 1mM)	SYBR	15.8554	0.12901	15.8955	15.8955
9	A9	W1118-44 hr-R3	RP49	FAC (+ iron, 1mM)	SYBR	16.0398
10
11
12
13	B1	W1118-44 hr-R1	RP49	BPS (- iron, 120 uM)	SYBR	15.7577
14	B2	W1118-44 hr-R1	RP49	BPS (- iron, 120 uM)	SYBR	15.8314	0.0927431	15.8437	15.8437
15	B3	W1118-44 hr-R1	RP49	BPS (- iron, 120 uM)	SYBR	15.942
16	B4	W1118-44 hr-R2	RP49	BPS (- iron, 120 uM)	SYBR	15.7883
17	B5	W1118-44 hr-R2	RP49	BPS (- iron, 120 uM)	SYBR	15.8457	0.107185	15.8766	15.8766
18	B6	W1118-44 hr-R2	RP49	BPS (- iron, 120 uM)	SYBR	15.9959
19	B7	W1118-44 hr-R3	RP49	BPS (- iron, 120 uM)	SYBR	15.9912
20	B8	W1118-44 hr-R3	RP49	BPS (- iron, 120 uM)	SYBR	15.9554	0.0423183	15.9955	15.9955
21	B9	W1118-44 hr-R3	RP49	BPS (- iron, 120 uM)	SYBR	16.0398
22
23
24
25	C1	W1118-44 hr-R1	Mco4	FAC (+ iron, 1mM)	SYBR	36.6143
26	C2	W1118-44 hr-R1	Mco4	FAC (+ iron, 1mM)	SYBR	36.6143	0	36.6143	36.6143	20.704
27	C3	W1118-44 hr-R1	Mco4	FAC (+ iron, 1mM)	SYBR	36.6143
28	C4	W1118-44 hr-R2	Mco4	FAC (+ iron, 1mM)	SYBR	36.8937
29	C5	W1118-44 hr-R2	Mco4	FAC (+ iron, 1mM)	SYBR	36.7937	0.1	36.8937	36.8937	21.0171
30	C6	W1118-44 hr-R2	Mco4	FAC (+ iron, 1mM)	SYBR	36.9937
31	C7	W1118-44 hr-R3	Mco4	FAC (+ iron, 1mM)	SYBR	36.1955
32	C8	W1118-44 hr-R3	Mco4	FAC (+ iron, 1mM)	SYBR	36.2555	0.102632	36.2822	36.2822	20.3867
33	C9	W1118-44 hr-R3	Mco4	FAC (+ iron, 1mM)	SYBR	36.3955
34
35
36
37	D1	W1118-44 hr-R1	Mco4	BPS (- iron, 120 uM)	SYBR	32.4337					ddCT:S1	ddCT:S2	ddCT:S3	ddCT:S4	ddCT final rp49	SE rp49	linear FC	SE	SE
38	D2	W1118-44 hr-R1	Mco4	BPS (- iron, 120 uM)	SYBR	32.1267	0.204218	32.358	32.358	16.5143	-4.18966	-4.50273	-3.87238						1.92717	18.2479	22.6703	14.6454
39	D3	W1118-44 hr-R1	Mco4	BPS (- iron, 120 uM)	SYBR	32.5136									-3.78273	0.2109	13.7631	0.711585	SD	17.6196	21.8898	14.1411
40	D4	W1118-44 hr-R2	Mco4	BPS (- iron, 120 uM)	SYBR	32.4049													5.7815	8.13214	10.103	6.5267
41	D5	W1118-44 hr-R2	Mco4	BPS (- iron, 120 uM)	SYBR	32.5049	0.055074	32.4415	32.4415	16.5649	-4.13911	-4.45219	-3.82183
42	D6	W1118-44 hr-R2	Mco4	BPS (- iron, 120 uM)	SYBR	32.4149
43	D7	W1118-44 hr-R3	Mco4	BPS (- iron, 120 uM)	SYBR	33.5892
44	D8	W1118-44 hr-R3	Mco4	BPS (- iron, 120 uM)	SYBR	33.9192	0.21362	33.6758	33.6758	17.6803	-3.02364	-3.33671	-2.70635					ddCT	FC	Diff
45	D9	W1118-44 hr-R3	Mco4	BPS (- iron, 120 uM)	SYBR	33.5192											Confidence	0.413357	13.7631
46																	lower FC	-3.36938	10.3343	3.42874
47																	upper FC	-4.19609	18.3294	4.56633
48
																	ttest	0.000855436
