# Supplementary material for: New molecular components of high and low affinity iron import systems in Drosophila
Source: Nat Commun. 2025 Jul 1;16:5662. doi: 10.1038/s41467-025-60758-6 (PMC12218971; doi:10.1038/s41467-025-60758-6)
Supplement: Supplementary file 10 — Source Data [file 41467_2025_60758_MOESM10_ESM.zip › Source Data files_Soltani et al/Fig. S4C_WB_Fer1HCH.xlsx]

## Sheet: 4hr
row	Well	Sample Name	Target Name	Task	Reporter	Cт	SD	Cт uncorrected	Cт corrected	dCT
1	A1	W1118(Whole body, 4 hr)-R1	Rp49	BPS (-iron, 120 uM)	SYBR	15.5265
2	A2	W1118(Whole body, 4 hr)-R1	Rp49	BPS (-iron, 120 uM)	SYBR	15.5735	0.0254672	15.5443	15.5443
3	A3	W1118(Whole body, 4 hr)-R1	Rp49	BPS (-iron, 120 uM)	SYBR	15.533
4	A4	W1118(Whole body, 4 hr)-R2	Rp49	BPS (-iron, 120 uM)	SYBR	15.4922
5	A5	W1118(Whole body, 4 hr)-R2	Rp49	BPS (-iron, 120 uM)	SYBR	15.4722	0.0465531	15.5085	15.5085
6	A6	W1118(Whole body, 4 hr)-R2	Rp49	BPS (-iron, 120 uM)	SYBR	15.561
7	A7	W1118(Whole body, 4 hr)-R3	Rp49	BPS (-iron, 120 uM)	SYBR	15.558
8	A8	W1118(Whole body, 4 hr)-R3	Rp49	BPS (-iron, 120 uM)	SYBR	15.471	0.0459237	15.506	15.506
9	A9	W1118(Whole body, 4 hr)-R3	Rp49	BPS (-iron, 120 uM)	SYBR	15.489
10
11
12
13	B1	W1118(Whole body, 4 hr)-R1	Rp49	FAC (+iron, 1 mM)	SYBR	15.169
14	B2	W1118(Whole body, 4 hr)-R1	Rp49	FAC (+iron, 1 mM)	SYBR	15.209	0.0314326	15.203	15.203
15	B3	W1118(Whole body, 4 hr)-R1	Rp49	FAC (+iron, 1 mM)	SYBR	15.231
16	B4	W1118(Whole body, 4 hr)-R2	Rp49	FAC (+iron, 1 mM)	SYBR	15.273
17	B5	W1118(Whole body, 4 hr)-R2	Rp49	FAC (+iron, 1 mM)	SYBR	15.268	0.0338673	15.251	15.251
18	B6	W1118(Whole body, 4 hr)-R2	Rp49	FAC (+iron, 1 mM)	SYBR	15.212
19	B7	W1118(Whole body, 4 hr)-R3	Rp49	FAC (+iron, 1 mM)	SYBR	15.377
20	B8	W1118(Whole body, 4 hr)-R3	Rp49	FAC (+iron, 1 mM)	SYBR	15.327	0.095142	15.299	15.299
21	B9	W1118(Whole body, 4 hr)-R3	Rp49	FAC (+iron, 1 mM)	SYBR	15.193
22
23
24
25	C1	W1118(Whole body, 4 hr)-R1	Fer1HCH	BPS (-iron, 120 uM)	SYBR	15.403
26	C2	W1118(Whole body, 4 hr)-R1	Fer1HCH	BPS (-iron, 120 uM)	SYBR	15.344	0.120018	15.4407	15.4407	-0.103667
27	C3	W1118(Whole body, 4 hr)-R1	Fer1HCH	BPS (-iron, 120 uM)	SYBR	15.575
28	C4	W1118(Whole body, 4 hr)-R2	Fer1HCH	BPS (-iron, 120 uM)	SYBR	15.535
29	C5	W1118(Whole body, 4 hr)-R2	Fer1HCH	BPS (-iron, 120 uM)	SYBR	15.699	0.091418	15.5937	15.5937	0.0851666
30	C6	W1118(Whole body, 4 hr)-R2	Fer1HCH	BPS (-iron, 120 uM)	SYBR	15.547
31	C7	W1118(Whole body, 4 hr)-R3	Fer1HCH	BPS (-iron, 120 uM)	SYBR	15.519
32	C8	W1118(Whole body, 4 hr)-R3	Fer1HCH	BPS (-iron, 120 uM)	SYBR	15.537	0.0269511	15.5133	15.5133	0.00733331
33	C9	W1118(Whole body, 4 hr)-R3	Fer1HCH	BPS (-iron, 120 uM)	SYBR	15.484
34
35
36
37	D1	W1118(Whole body, 4 hr)-R1	Fer1HCH	FAC (+iron, 1 mM)	SYBR	17.462					ddCT:S1	ddCT:S2	ddCT:S3	ddCT:S4	ddCT final rp49	SE rp49	linear FC	SE	SE
38	D2	W1118(Whole body, 4 hr)-R1	Fer1HCH	FAC (+iron, 1 mM)	SYBR	17.624	0.100145	17.577	17.577	2.374	2.47767	2.28883	2.36667						0.00439835	0.179534	0.204641	0.193893
39	D3	W1118(Whole body, 4 hr)-R1	Fer1HCH	FAC (+iron, 1 mM)	SYBR	17.645									2.33583	0.0320189	5.04843	0.0554945	SD	0.181831	0.207258	0.196373
40	D4	W1118(Whole body, 4 hr)-R2	Fer1HCH	FAC (+iron, 1 mM)	SYBR	17.499													0.013195	0.193401	0.220446	0.208869
41	D5	W1118(Whole body, 4 hr)-R2	Fer1HCH	FAC (+iron, 1 mM)	SYBR	17.681	0.0954692	17.6067	17.6067	2.35567	2.45933	2.2705	2.34833
42	D6	W1118(Whole body, 4 hr)-R2	Fer1HCH	FAC (+iron, 1 mM)	SYBR	17.64
43	D7	W1118(Whole body, 4 hr)-R3	Fer1HCH	FAC (+iron, 1 mM)	SYBR	17.636
44	D8	W1118(Whole body, 4 hr)-R3	Fer1HCH	FAC (+iron, 1 mM)	SYBR	17.524	0.0612556	17.5657	17.5657	2.26667	2.37033	2.1815	2.25933					ddCT	FC	Diff
45	D9	W1118(Whole body, 4 hr)-R3	Fer1HCH	FAC (+iron, 1 mM)	SYBR	17.537											Confidence	0.0627558	5.04843
46																	lower FC	2.39859	5.27287	0.224448
47																	upper FC	2.27308	4.83353	0.214894
48
																	ttest	3.37252e-06

## Sheet: 8hr
row	Well	Sample Name	Target Name	Task	Reporter	Cт	SD	Cт uncorrected	Cт corrected	dCT
1	A1	W1118(Whole body, 8 hr)-R1	Rp49	BPS (-iron, 120 uM)	SYBR	15.387
2	A2	W1118(Whole body, 8 hr)-R1	Rp49	BPS (-iron, 120 uM)	SYBR	15.304	0.0453102	15.356	15.356
3	A3	W1118(Whole body, 8 hr)-R1	Rp49	BPS (-iron, 120 uM)	SYBR	15.377
4	A4	W1118(Whole body, 8 hr)-R2	Rp49	BPS (-iron, 120 uM)	SYBR	15.232
5	A5	W1118(Whole body, 8 hr)-R2	Rp49	BPS (-iron, 120 uM)	SYBR	15.229	0.0762251	15.2745	15.2745
6	A6	W1118(Whole body, 8 hr)-R2	Rp49	BPS (-iron, 120 uM)	SYBR	15.3625
7	A7	W1118(Whole body, 8 hr)-R3	Rp49	BPS (-iron, 120 uM)	SYBR	15.377
8	A8	W1118(Whole body, 8 hr)-R3	Rp49	BPS (-iron, 120 uM)	SYBR	15.254	0.0728077	15.293	15.293
9	A9	W1118(Whole body, 8 hr)-R3	Rp49	BPS (-iron, 120 uM)	SYBR	15.248
10
11
12
13	B1	W1118(Whole body, 8 hr)-R1	Rp49	FAC (+iron, 1 mM)	SYBR	15.337
14	B2	W1118(Whole body, 8 hr)-R1	Rp49	FAC (+iron, 1 mM)	SYBR	15.411	0.0957708	15.425	15.425
15	B3	W1118(Whole body, 8 hr)-R1	Rp49	FAC (+iron, 1 mM)	SYBR	15.527
16	B4	W1118(Whole body, 8 hr)-R2	Rp49	FAC (+iron, 1 mM)	SYBR	15.387
17	B5	W1118(Whole body, 8 hr)-R2	Rp49	FAC (+iron, 1 mM)	SYBR	15.481	0.109865	15.4913	15.4913
18	B6	W1118(Whole body, 8 hr)-R2	Rp49	FAC (+iron, 1 mM)	SYBR	15.606
19	B7	W1118(Whole body, 8 hr)-R3	Rp49	FAC (+iron, 1 mM)	SYBR	15.27
20	B8	W1118(Whole body, 8 hr)-R3	Rp49	FAC (+iron, 1 mM)	SYBR	15.21	0.0599999	15.27	15.27
21	B9	W1118(Whole body, 8 hr)-R3	Rp49	FAC (+iron, 1 mM)	SYBR	15.33
22
23
24
25	C1	W1118(Whole body, 8 hr)-R1	Fer1HCH	BPS (-iron, 120 uM)	SYBR	15.632
26	C2	W1118(Whole body, 8 hr)-R1	Fer1HCH	BPS (-iron, 120 uM)	SYBR	15.821	0.187502	15.82	15.82	0.464
27	C3	W1118(Whole body, 8 hr)-R1	Fer1HCH	BPS (-iron, 120 uM)	SYBR	16.007
28	C4	W1118(Whole body, 8 hr)-R2	Fer1HCH	BPS (-iron, 120 uM)	SYBR	15.605
29	C5	W1118(Whole body, 8 hr)-R2	Fer1HCH	BPS (-iron, 120 uM)	SYBR	15.685	0.123294	15.7123	15.7123	0.437833
30	C6	W1118(Whole body, 8 hr)-R2	Fer1HCH	BPS (-iron, 120 uM)	SYBR	15.847
31	C7	W1118(Whole body, 8 hr)-R3	Fer1HCH	BPS (-iron, 120 uM)	SYBR	15.578
32	C8	W1118(Whole body, 8 hr)-R3	Fer1HCH	BPS (-iron, 120 uM)	SYBR	15.549	0.0503424	15.5913	15.5913	0.298333
33	C9	W1118(Whole body, 8 hr)-R3	Fer1HCH	BPS (-iron, 120 uM)	SYBR	15.647
34
35
36
37	D1	W1118(Whole body, 8 hr)-R1	Fer1HCH	FAC (+iron, 1 mM)	SYBR	17.673					ddCT:S1	ddCT:S2	ddCT:S3	ddCT:S4	ddCT final rp49	SE rp49	linear FC	SE	SE
38	D2	W1118(Whole body, 8 hr)-R1	Fer1HCH	FAC (+iron, 1 mM)	SYBR	17.873	0.147585	17.8357	17.8357	2.41067	1.94667	1.97283	2.11233						0.00797523	0.259415	0.254752	0.231273
39	D3	W1118(Whole body, 8 hr)-R1	Fer1HCH	FAC (+iron, 1 mM)	SYBR	17.961									2.08533	0.0498956	4.24373	0.0776125	SD	0.263249	0.258517	0.234691
40	D4	W1118(Whole body, 8 hr)-R2	Fer1HCH	FAC (+iron, 1 mM)	SYBR	17.729													0.0239257	0.218848	0.214914	0.195106
41	D5	W1118(Whole body, 8 hr)-R2	Fer1HCH	FAC (+iron, 1 mM)	SYBR	17.872	0.156437	17.8808	17.8808	2.3895	1.9255	1.95167	2.09117
42	D6	W1118(Whole body, 8 hr)-R2	Fer1HCH	FAC (+iron, 1 mM)	SYBR	18.0415
43	D7	W1118(Whole body, 8 hr)-R3	Fer1HCH	FAC (+iron, 1 mM)	SYBR	17.785
44	D8	W1118(Whole body, 8 hr)-R3	Fer1HCH	FAC (+iron, 1 mM)	SYBR	17.871	0.175103	17.926	17.926	2.656	2.192	2.21817	2.35767					ddCT	FC	Diff
45	D9	W1118(Whole body, 8 hr)-R3	Fer1HCH	FAC (+iron, 1 mM)	SYBR	18.122											Confidence	0.0977936	4.24373
46																	lower FC	2.18313	4.54137	0.297637
47																	upper FC	1.98754	3.9656	0.27813
48
																	ttest	3.09897e-05

## Sheet: 12hr
row	Well	Sample Name	Target Name	Task	Reporter	Cт	SD	Cт uncorrected	Cт corrected	dCT
1	A1	W1118(Whole body, 12 hr)-R1	Rp49	BPS (-iron, 120 uM)	SYBR	16.5305
2	A2	W1118(Whole body, 12 hr)-R1	Rp49	BPS (-iron, 120 uM)	SYBR	16.5755	0.0258377	16.5457	16.5457
3	A3	W1118(Whole body, 12 hr)-R1	Rp49	BPS (-iron, 120 uM)	SYBR	16.531
4	A4	W1118(Whole body, 12 hr)-R2	Rp49	BPS (-iron, 120 uM)	SYBR	16.55
5	A5	W1118(Whole body, 12 hr)-R2	Rp49	BPS (-iron, 120 uM)	SYBR	16.481	0.0606981	16.4867	16.4867
6	A6	W1118(Whole body, 12 hr)-R2	Rp49	BPS (-iron, 120 uM)	SYBR	16.429
7	A7	W1118(Whole body, 12 hr)-R3	Rp49	BPS (-iron, 120 uM)	SYBR	16.272
8	A8	W1118(Whole body, 12 hr)-R3	Rp49	BPS (-iron, 120 uM)	SYBR	16.219	0.0274649	16.2497	16.2497
9	A9	W1118(Whole body, 12 hr)-R3	Rp49	BPS (-iron, 120 uM)	SYBR	16.258
10
11
12
13	B1	W1118(Whole body, 12 hr)-R1	Rp49	FAC (+iron, 1 mM)	SYBR	16.131
14	B2	W1118(Whole body, 12 hr)-R1	Rp49	FAC (+iron, 1 mM)	SYBR	16.157	0.0194243	16.1523	16.1523
15	B3	W1118(Whole body, 12 hr)-R1	Rp49	FAC (+iron, 1 mM)	SYBR	16.169
16	B4	W1118(Whole body, 12 hr)-R2	Rp49	FAC (+iron, 1 mM)	SYBR	16.567
17	B5	W1118(Whole body, 12 hr)-R2	Rp49	FAC (+iron, 1 mM)	SYBR	16.513	0.03147	16.5307	16.5307
18	B6	W1118(Whole body, 12 hr)-R2	Rp49	FAC (+iron, 1 mM)	SYBR	16.512
19	B7	W1118(Whole body, 12 hr)-R3	Rp49	FAC (+iron, 1 mM)	SYBR	16.443
20	B8	W1118(Whole body, 12 hr)-R3	Rp49	FAC (+iron, 1 mM)	SYBR	16.461	0.0237135	16.4393	16.4393
21	B9	W1118(Whole body, 12 hr)-R3	Rp49	FAC (+iron, 1 mM)	SYBR	16.414
22
23
24
25	C1	W1118(Whole body, 12 hr)-R1	Fer1HCH	BPS (-iron, 120 uM)	SYBR	16.2815
26	C2	W1118(Whole body, 12 hr)-R1	Fer1HCH	BPS (-iron, 120 uM)	SYBR	16.344	0.0314577	16.3148	16.3148	-0.230833
27	C3	W1118(Whole body, 12 hr)-R1	Fer1HCH	BPS (-iron, 120 uM)	SYBR	16.319
28	C4	W1118(Whole body, 12 hr)-R2	Fer1HCH	BPS (-iron, 120 uM)	SYBR	16.5202
29	C5	W1118(Whole body, 12 hr)-R2	Fer1HCH	BPS (-iron, 120 uM)	SYBR	16.4235	0.076714	16.5063	16.5063	0.0195834
30	C6	W1118(Whole body, 12 hr)-R2	Fer1HCH	BPS (-iron, 120 uM)	SYBR	16.575
31	C7	W1118(Whole body, 12 hr)-R3	Fer1HCH	BPS (-iron, 120 uM)	SYBR	16.859
32	C8	W1118(Whole body, 12 hr)-R3	Fer1HCH	BPS (-iron, 120 uM)	SYBR	16.803	0.0279997	16.831	16.831	0.581333
33	C9	W1118(Whole body, 12 hr)-R3	Fer1HCH	BPS (-iron, 120 uM)	SYBR	16.831
34
35
36
37	D1	W1118(Whole body, 12 hr)-R1	Fer1HCH	FAC (+iron, 1 mM)	SYBR	18.641					ddCT:S1	ddCT:S2	ddCT:S3	ddCT:S4	ddCT final rp49	SE rp49	linear FC	SE	SE
38	D2	W1118(Whole body, 12 hr)-R1	Fer1HCH	FAC (+iron, 1 mM)	SYBR	18.684	0.028919	18.6737	18.6737	2.52133	2.75217	2.50175	1.94						0.0257324	0.148428	0.176562	0.260616
39	D3	W1118(Whole body, 12 hr)-R1	Fer1HCH	FAC (+iron, 1 mM)	SYBR	18.696									2.30319	0.165281	4.93549	0.282418	SD	0.213874	0.254414	0.37553
40	D4	W1118(Whole body, 12 hr)-R2	Fer1HCH	FAC (+iron, 1 mM)	SYBR	18.529													0.0771973	0.125449	0.149227	0.220268
41	D5	W1118(Whole body, 12 hr)-R2	Fer1HCH	FAC (+iron, 1 mM)	SYBR	18.506	0.0173496	18.525	18.525	1.99433	2.22517	1.97475	1.413
42	D6	W1118(Whole body, 12 hr)-R2	Fer1HCH	FAC (+iron, 1 mM)	SYBR	18.54
43	D7	W1118(Whole body, 12 hr)-R3	Fer1HCH	FAC (+iron, 1 mM)	SYBR	18.876
44	D8	W1118(Whole body, 12 hr)-R3	Fer1HCH	FAC (+iron, 1 mM)	SYBR	18.875	0.567824	19.2033	19.2033	2.764	2.99483	2.74442	2.18267					ddCT	FC	Diff
45	D9	W1118(Whole body, 12 hr)-R3	Fer1HCH	FAC (+iron, 1 mM)	SYBR	19.859											Confidence	0.323945	4.93549
46																	lower FC	2.62714	6.178	1.2425
47																	upper FC	1.97925	3.94288	0.992615
48
																	ttest	0.00223068

## Sheet: 16hr
row	Well	Sample Name	Target Name	Task	Reporter	Cт	SD	Cт uncorrected	Cт corrected	dCT
1	A1	W1118(Whole body, 16 hr)-R1	Rp49	BPS (-iron, 120 uM)	SYBR	16.585
2	A2	W1118(Whole body, 16 hr)-R1	Rp49	BPS (-iron, 120 uM)	SYBR	16.624	0.0197576	16.6027	16.6027
3	A3	W1118(Whole body, 16 hr)-R1	Rp49	BPS (-iron, 120 uM)	SYBR	16.599
4	A4	W1118(Whole body, 16 hr)-R2	Rp49	BPS (-iron, 120 uM)	SYBR	16.585
5	A5	W1118(Whole body, 16 hr)-R2	Rp49	BPS (-iron, 120 uM)	SYBR	16.54	0.0240064	16.5577	16.5577
6	A6	W1118(Whole body, 16 hr)-R2	Rp49	BPS (-iron, 120 uM)	SYBR	16.548
7	A7	W1118(Whole body, 16 hr)-R3	Rp49	BPS (-iron, 120 uM)	SYBR	16.577
8	A8	W1118(Whole body, 16 hr)-R3	Rp49	BPS (-iron, 120 uM)	SYBR	16.636	0.0332319	16.5977	16.5977
9	A9	W1118(Whole body, 16 hr)-R3	Rp49	BPS (-iron, 120 uM)	SYBR	16.58
10
11
12
13	B1	W1118(Whole body, 16 hr)-R1	Rp49	FAC (+iron, 1 mM)	SYBR	16.835
14	B2	W1118(Whole body, 16 hr)-R1	Rp49	FAC (+iron, 1 mM)	SYBR	16.862	0.0925007	16.9013	16.9013
15	B3	W1118(Whole body, 16 hr)-R1	Rp49	FAC (+iron, 1 mM)	SYBR	17.007
16	B4	W1118(Whole body, 16 hr)-R2	Rp49	FAC (+iron, 1 mM)	SYBR	16.646
17	B5	W1118(Whole body, 16 hr)-R2	Rp49	FAC (+iron, 1 mM)	SYBR	16.651	0.0782703	16.6033	16.6033
18	B6	W1118(Whole body, 16 hr)-R2	Rp49	FAC (+iron, 1 mM)	SYBR	16.513
19	B7	W1118(Whole body, 16 hr)-R3	Rp49	FAC (+iron, 1 mM)	SYBR	16.451
20	B8	W1118(Whole body, 16 hr)-R3	Rp49	FAC (+iron, 1 mM)	SYBR	16.568	0.0699737	16.5317	16.5317
21	B9	W1118(Whole body, 16 hr)-R3	Rp49	FAC (+iron, 1 mM)	SYBR	16.576
22
23
24
25	C1	W1118(Whole body, 16 hr)-R1	Fer1HCH	BPS (-iron, 120 uM)	SYBR	17.589
26	C2	W1118(Whole body, 16 hr)-R1	Fer1HCH	BPS (-iron, 120 uM)	SYBR	17.57	0.0306647	17.5627	17.5627	0.960001
27	C3	W1118(Whole body, 16 hr)-R1	Fer1HCH	BPS (-iron, 120 uM)	SYBR	17.529
28	C4	W1118(Whole body, 16 hr)-R2	Fer1HCH	BPS (-iron, 120 uM)	SYBR	17.489
29	C5	W1118(Whole body, 16 hr)-R2	Fer1HCH	BPS (-iron, 120 uM)	SYBR	17.456	0.0332503	17.4892	17.4892	0.931501
30	C6	W1118(Whole body, 16 hr)-R2	Fer1HCH	BPS (-iron, 120 uM)	SYBR	17.5225
31	C7	W1118(Whole body, 16 hr)-R3	Fer1HCH	BPS (-iron, 120 uM)	SYBR	17.483
32	C8	W1118(Whole body, 16 hr)-R3	Fer1HCH	BPS (-iron, 120 uM)	SYBR	17.586	0.0515001	17.5345	17.5345	0.936833
33	C9	W1118(Whole body, 16 hr)-R3	Fer1HCH	BPS (-iron, 120 uM)	SYBR	17.5345
34
35
36
37	D1	W1118(Whole body, 16 hr)-R1	Fer1HCH	FAC (+iron, 1 mM)	SYBR	20.149					ddCT:S1	ddCT:S2	ddCT:S3	ddCT:S4	ddCT final rp49	SE rp49	linear FC	SE	SE
38	D2	W1118(Whole body, 16 hr)-R1	Fer1HCH	FAC (+iron, 1 mM)	SYBR	20.605	0.283216	20.474	20.474	3.57267	2.61267	2.64117	2.63583						0.00670708	0.163497	0.160299	0.160892
39	D3	W1118(Whole body, 16 hr)-R1	Fer1HCH	FAC (+iron, 1 mM)	SYBR	20.668									2.83772	0.0709317	7.1489	0.153698	SD	0.117359	0.115063	0.115489
40	D4	W1118(Whole body, 16 hr)-R2	Fer1HCH	FAC (+iron, 1 mM)	SYBR	20.689													0.0201212	0.147846	0.144954	0.145491
41	D5	W1118(Whole body, 16 hr)-R2	Fer1HCH	FAC (+iron, 1 mM)	SYBR	20.6	0.0476474	20.6543	20.6543	4.051	3.091	3.1195	3.11417
42	D6	W1118(Whole body, 16 hr)-R2	Fer1HCH	FAC (+iron, 1 mM)	SYBR	20.674
43	D7	W1118(Whole body, 16 hr)-R3	Fer1HCH	FAC (+iron, 1 mM)	SYBR	20.2495
44	D8	W1118(Whole body, 16 hr)-R3	Fer1HCH	FAC (+iron, 1 mM)	SYBR	20.235	0.0144993	20.2495	20.2495	3.71783	2.75783	2.78633	2.781					ddCT	FC	Diff
45	D9	W1118(Whole body, 16 hr)-R3	Fer1HCH	FAC (+iron, 1 mM)	SYBR	20.264											Confidence	0.139024	7.1489
46																	lower FC	2.97675	7.87208	0.72318
47																	upper FC	2.6987	6.49216	0.656744
48
																	ttest	3.68597e-05
