# Supplementary material for: New molecular components of high and low affinity iron import systems in Drosophila
Source: Nat Commun. 2025 Jul 1;16:5662. doi: 10.1038/s41467-025-60758-6 (PMC12218971; doi:10.1038/s41467-025-60758-6)
Supplement: Supplementary file 10 — Source Data [file 41467_2025_60758_MOESM10_ESM.zip › Source Data files_Soltani et al/Fig. 5-C.xlsx]

## Sheet: Carcass
row	Well	Sample Name	Target Name	Task	Reporter	Cт-1	Cт-2	SD	Cт uncorrected	Cт corrected	dCT
1	A1	W1118-Carcass-R1	Rp49	No Suppl.	SYBR	17.4423	16.7069
2	A2	W1118-Carcass-R1	Rp49	No Suppl.	SYBR	17.1026	16.7953	0.290074	16.9532	16.9532
3	A3	W1118-Carcass-R1	Rp49	No Suppl.	SYBR	16.9882	16.6841
4	A4	W1118-Carcass-R2	Rp49	No Suppl.	SYBR	17.8814	16.6882
5	A5	W1118-Carcass-R2	Rp49	No Suppl.	SYBR	17.2324	16.6515	0.616607	17.1334	17.1334
6	A6	W1118-Carcass-R2	Rp49	No Suppl.	SYBR	17.8437	16.5034
7	A7	W1118-Carcass-R3	Rp49	No Suppl.	SYBR	17.7147	16.7356
8	A8	W1118-Carcass-R3	Rp49	No Suppl.	SYBR	17.7956	16.7325	0.542536	17.2192	17.2192
9	A9	W1118-Carcass-R3	Rp49	No Suppl.	SYBR	17.6257	16.7114
10
11
12
13	B1	W1118-Carcass-R1	Rp49	BPS (-iron, 120 uM)	SYBR	17.3273	16.5978
14	B2	W1118-Carcass-R1	Rp49	BPS (-iron, 120 uM)	SYBR	17.27	16.6923	0.382974	16.955	16.955
15	B3	W1118-Carcass-R1	Rp49	BPS (-iron, 120 uM)	SYBR	17.3064	16.5362
16	B4	W1118-Carcass-R2	Rp49	BPS (-iron, 120 uM)	SYBR	16.6359	16.6466
17	B5	W1118-Carcass-R2	Rp49	BPS (-iron, 120 uM)	SYBR	16.7865	16.4882	0.169608	16.6727	16.6727
18	B6	W1118-Carcass-R2	Rp49	BPS (-iron, 120 uM)	SYBR	16.9468	16.5324
19	B7	W1118-Carcass-R3	Rp49	BPS (-iron, 120 uM)	SYBR	17.0931	16.6738
20	B8	W1118-Carcass-R3	Rp49	BPS (-iron, 120 uM)	SYBR	17.3614	16.5525	0.380875	16.9497	16.9497
21	B9	W1118-Carcass-R3	Rp49	BPS (-iron, 120 uM)	SYBR	17.3922	16.6249
22
23
24
25	C1	W1118-Carcass-R1	Mco4	No Suppl.	SYBR	37.6067	35.3644
26	C2	W1118-Carcass-R1	Mco4	No Suppl.	SYBR	37.2379	36.5544	0.769521	36.7245	36.7245	19.7713
27	C3	W1118-Carcass-R1	Mco4	No Suppl.	SYBR	36.9165	36.6671
28	C4	W1118-Carcass-R2	Mco4	No Suppl.	SYBR	37.2088	34.6008
29	C5	W1118-Carcass-R2	Mco4	No Suppl.	SYBR	36.8925	36.5321	1.10561	36.3877	36.3877	19.2543
30	C6	W1118-Carcass-R2	Mco4	No Suppl.	SYBR	37.5255	35.5665
31	C7	W1118-Carcass-R3	Mco4	No Suppl.	SYBR	37.4359	36.6099
32	C8	W1118-Carcass-R3	Mco4	No Suppl.	SYBR	37.084	36.499	0.541543	37.0413	37.0413	19.822
33	C9	W1118-Carcass-R3	Mco4	No Suppl.	SYBR	37.8946	36.7243
34
35
36
37	D1	W1118-Carcass-R1	Mco4	BPS (-iron, 120 uM)	SYBR	34.2307	31.3951					ddCT:S1	ddCT:S2	ddCT:S3	ddCT:S4	ddCT final rp49	SE rp49	linear FC	SE	SE
38	D2	W1118-Carcass-R1	Mco4	BPS (-iron, 120 uM)	SYBR	33.0938	31.9034	1.16144	32.6148	32.6148	15.6598	-4.11149	-3.59448	-4.16224						0.939119	17.2854	12.0794	17.9044
39	D3	W1118-Carcass-R1	Mco4	BPS (-iron, 120 uM)	SYBR	33.5068	31.559									-3.79146	0.100964	13.8466	0.342098	SD	13.9979	9.78201	14.4992
40	D4	W1118-Carcass-R2	Mco4	BPS (-iron, 120 uM)	SYBR	33.2028	31.6286													2.81736	15.1579	10.5927	15.7007
41	D5	W1118-Carcass-R2	Mco4	BPS (-iron, 120 uM)	SYBR	34.1743	31.89	1.13353	32.6369	32.6369	15.9641	-3.80714	-3.29013	-3.8579
42	D6	W1118-Carcass-R2	Mco4	BPS (-iron, 120 uM)	SYBR	33.4888	31.4368
43	D7	W1118-Carcass-R3	Mco4	BPS (-iron, 120 uM)	SYBR	33.3534	31.7444
44	D8	W1118-Carcass-R3	Mco4	BPS (-iron, 120 uM)	SYBR	34.4369	31.6762	1.31787	32.7989	32.7989	15.8493	-3.922	-3.40499	-3.97276					ddCT	FC	Diff
45	D9	W1118-Carcass-R3	Mco4	BPS (-iron, 120 uM)	SYBR	34.0799	31.5027											Confidence	0.197887	13.8466
46																		lower FC	-3.59357	12.0718	1.77476
47																		upper FC	-3.98934	15.8823	2.03568
48
																		ttest	4.73754e-05

## Sheet: Whole gut No Suppl.
row	Well	Sample Name	Target Name	Task	Reporter	Cт-2	SD	Cт uncorrected	Cт corrected	dCT
1	A1	Carcass-1	Rp49	UNKNOWN	SYBR	16.7069
2	A2	Carcass-1	Rp49	UNKNOWN	SYBR	16.7953	0.058738	16.7288	16.7288
3	A3	Carcass-1	Rp49	UNKNOWN	SYBR	16.6841
4	A4	Carcass-2	Rp49	UNKNOWN	SYBR	16.6882
5	A5	Carcass-2	Rp49	UNKNOWN	SYBR	16.6515	0.097816	16.6144	16.6144
6	A6	Carcass-2	Rp49	UNKNOWN	SYBR	16.5034
7	A7	Carcass-3	Rp49	UNKNOWN	SYBR	16.7356
8	A8	Carcass-3	Rp49	UNKNOWN	SYBR	16.7325	0.0131815	16.7265	16.7265
9	A9	Carcass-3	Rp49	UNKNOWN	SYBR	16.7114
10	A10
11	A11
12	A12
13	B1	Whole gut-1	Rp49	UNKNOWN	SYBR	17.7232
14	B2	Whole gut-1	Rp49	UNKNOWN	SYBR	17.7324	0.0142676	17.72	17.72
15	B3	Whole gut-1	Rp49	UNKNOWN	SYBR	17.7044
16	B4	Whole gut-2	Rp49	UNKNOWN	SYBR	17.594
17	B5	Whole gut-2	Rp49	UNKNOWN	SYBR	17.768	0.088413	17.6902	17.6902
18	B6	Whole gut-3	Rp49	UNKNOWN	SYBR	17.7085
19	B7	Whole gut-3	Rp49	UNKNOWN	SYBR	17.5717
20	B8	Whole gut-3	Rp49	UNKNOWN	SYBR	17.5586	0.0143147	17.5725	17.5725
21	B9	Whole gut-3	Rp49	UNKNOWN	SYBR	17.5872
22
23
24
25	C1	Carcass-1	Mco4	UNKNOWN	SYBR	35.9644
26	C2	Carcass-1	Mco4	UNKNOWN	SYBR	36.8544	0.549306	36.5953	36.5953	19.8665
27	C3	Carcass-1	Mco4	UNKNOWN	SYBR	36.9671
28	C4	Carcass-2	Mco4	UNKNOWN	SYBR	34.9008
29	C5	Carcass-2	Mco4	UNKNOWN	SYBR	36.8321	0.967381	35.8998	35.8998	19.2854
30	C6	Carcass-2	Mco4	UNKNOWN	SYBR	35.9665
31	C7	Carcass-3	Mco4	UNKNOWN	SYBR	36.8899
32	C8	Carcass-3	Mco4	UNKNOWN	SYBR	36.899	0.0178578	36.9044	36.9044	20.1779
33	C9	Carcass-3	Mco4	UNKNOWN	SYBR	36.9243
34
35
36
37	D1	Whole gut-1	Mco4	UNKNOWN	SYBR	24.9736					ddCT:S1	ddCT:S2	ddCT:S3	ddCT:S4	ddCT final rp49	SE rp49	linear FC	SE	SE
38	D2	Whole gut-1	Mco4	UNKNOWN	SYBR	24.8818	0.065795	24.9005	24.9005	7.18047	-12.6861	-12.1049	-12.9975						534.233	6590.02	4405.04	8177.56
39	D3	Whole gut-1	Mco4	UNKNOWN	SYBR	24.846									-12.5401	0.132448	5956.07	62.897	SD	6455.66	4315.23	8010.84
40	D4	Whole gut-2	Mco4	UNKNOWN	SYBR	24.8477													1602.7	5987.58	4002.34	7430
41	D5	Whole gut-2	Mco4	UNKNOWN	SYBR	24.9093	0.048771	24.9003	24.9003	7.21019	-12.6563	-12.0752	-12.9677
42	D6	Whole gut-3	Mco4	UNKNOWN	SYBR	24.944
43	D7	Whole gut-3	Mco4	UNKNOWN	SYBR	24.867
44	D8	Whole gut-3	Mco4	UNKNOWN	SYBR	24.8313	0.0751074	24.8913	24.8913	7.31878	-12.5478	-11.9666	-12.8591					ddCT	FC	Diff
45	D9	Whole gut-3	Mco4	UNKNOWN	SYBR	24.9755											Confidence	0.259594	5956.07
46																	lower FC	-12.2806	4975.24	980.827
47																	upper FC	-12.7997	7130.26	1174.19
48
																	ttest	1.19112e-06

## Sheet: Whole gut BPS
row	Well	Sample Name	Target Name	Task	Reporter	Cт-2	SD	Cт uncorrected	Cт corrected	dCT
1	A1	Carcass-1	Rp49	Normal Food	SYBR	16.7069
2	A2	Carcass-1	Rp49	Normal Food	SYBR	16.7953	0.058738	16.7288	16.7288
3	A3	Carcass-1	Rp49	Normal Food	SYBR	16.6841
4	A4	Carcass-2	Rp49	Normal Food	SYBR	16.6882
5	A5	Carcass-2	Rp49	Normal Food	SYBR	16.6515	0.097816	16.6144	16.6144
6	A6	Carcass-2	Rp49	Normal Food	SYBR	16.5034
7	A7	Carcass-3	Rp49	Normal Food	SYBR	16.7356
8	A8	Carcass-3	Rp49	Normal Food	SYBR	16.7325	0.0131815	16.7265	16.7265
9	A9	Carcass-3	Rp49	Normal Food	SYBR	16.7114
10
11
12
13	B1	Whole gut-1	Rp49	BPS Food	SYBR	17.697
14	B2	Whole gut-1	Rp49	BPS Food	SYBR	17.7419	0.0484127	17.6947	17.6947
15	B3	Whole gut-1	Rp49	BPS Food	SYBR	17.6452
16	B4	Whole gut-2	Rp49	BPS Food	SYBR	17.533
17	B5	Whole gut-2	Rp49	BPS Food	SYBR	17.6293	0.0587851	17.6006	17.6006
18	B6	Whole gut-3	Rp49	BPS Food	SYBR	17.6396
19	B7	Whole gut-3	Rp49	BPS Food	SYBR	17.5338
20	B8	Whole gut-3	Rp49	BPS Food	SYBR	17.5386	0.0125263	17.5433	17.5433
21	B9	Whole gut-3	Rp49	BPS Food	SYBR	17.5575
22
23
24
25	C1	Carcass-1	Mco4	Normal Food	SYBR	35.9644
26	C2	Carcass-1	Mco4	Normal Food	SYBR	36.8544	0.549306	36.5953	36.5953	19.8665
27	C3	Carcass-1	Mco4	Normal Food	SYBR	36.9671
28	C4	Carcass-2	Mco4	Normal Food	SYBR	34.9008
29	C5	Carcass-2	Mco4	Normal Food	SYBR	36.8321	0.967381	35.8998	35.8998	19.2854
30	C6	Carcass-2	Mco4	Normal Food	SYBR	35.9665
31	C7	Carcass-3	Mco4	Normal Food	SYBR	36.8899
32	C8	Carcass-3	Mco4	Normal Food	SYBR	36.899	0.0178578	36.9044	36.9044	20.1779
33	C9	Carcass-3	Mco4	Normal Food	SYBR	36.9243
34
35
36
37	D1	Whole gut-1	Mco4	BPS Food	SYBR	23.8913					ddCT:S1	ddCT:S2	ddCT:S3	ddCT:S4	ddCT final rp49	SE rp49	linear FC	SE	SE
38	D2	Whole gut-1	Mco4	BPS Food	SYBR	23.7639	0.165928	23.916	23.916	6.22133	-13.6452	-13.0641	-13.9566						1144.3	12812	8564.09	15898.5
39	D3	Whole gut-1	Mco4	BPS Food	SYBR	24.0929									-13.2253	0.170502	9576.79	123.452	SD	10803.5	7221.53	13406.1
40	D4	Whole gut-2	Mco4	BPS Food	SYBR	24.1463													3432.91	7650.25	5113.74	9493.21
41	D5	Whole gut-2	Mco4	BPS Food	SYBR	23.9907	0.0778113	24.068	24.068	6.46732	-13.3992	-12.8181	-13.7106
42	D6	Whole gut-3	Mco4	BPS Food	SYBR	24.0669
43	D7	Whole gut-3	Mco4	BPS Food	SYBR	24.3845
44	D8	Whole gut-3	Mco4	BPS Food	SYBR	24.6377	0.126654	24.5085	24.5085	6.96524	-12.9013	-12.3202	-13.2127					ddCT	FC	Diff
45	D9	Whole gut-3	Mco4	BPS Food	SYBR	24.5035											Confidence	0.334178	9576.79
46																	lower FC	-12.8911	7596.65	1980.14
47																	upper FC	-13.5595	12073.1	2496.28
48
																	ttest	2.64024e-06

## Sheet: PV-No Suppl.
row	Well	Sample Name	Target Name	Task	Reporter	Cт-2	SD	Cт uncorrected	Cт corrected	dCT
1	A1	W1118-PV-R1	Rp49	No Suppl.	SYBR	17.8067
2	A2	W1118-PV-R1	Rp49	No Suppl.	SYBR	17.0743	0.401867	17.5361	17.5361
3	A3	W1118-PV-R1	Rp49	No Suppl.	SYBR	17.7272
4	A4	W1118-PV-R2	Rp49	No Suppl.	SYBR	17.0468
5	A5	W1118-PV-R2	Rp49	No Suppl.	SYBR	17.3044	0.132889	17.1568	17.1568
6	A6	W1118-PV-R2	Rp49	No Suppl.	SYBR	17.1192
7	A7	W1118-PV-R3	Rp49	No Suppl.	SYBR	17.7776
8	A8	W1118-PV-R3	Rp49	No Suppl.	SYBR	17.1542	0.424259	17.2997	17.2997
9	A9	W1118-PV-R3	Rp49	No Suppl.	SYBR	16.9675
10
11
12
13	B1	W1118-Carcass-R1	Rp49	No Suppl.	SYBR	17.4423
14	B2	W1118-Carcass-R1	Rp49	No Suppl.	SYBR	17.1026	0.236179	17.1777	17.1777
15	B3	W1118-Carcass-R1	Rp49	No Suppl.	SYBR	16.9882
16	B4	W1118-Carcass-R2	Rp49	No Suppl.	SYBR	17.8814
17	B5	W1118-Carcass-R2	Rp49	No Suppl.	SYBR	17.2324	0.364305	17.6525	17.6525
18	B6	W1118-Carcass-R2	Rp49	No Suppl.	SYBR	17.8437
19	B7	W1118-Carcass-R3	Rp49	No Suppl.	SYBR	17.7147
20	B8	W1118-Carcass-R3	Rp49	No Suppl.	SYBR	17.7956	0.084971	17.712	17.712
21	B9	W1118-Carcass-R3	Rp49	No Suppl.	SYBR	17.6257
22
23
24
25	C1	W1118-PV-R1	Mco4	No Suppl.	SYBR	23.7845
26	C2	W1118-PV-R1	Mco4	No Suppl.	SYBR	23.2735	0.350113	23.6672	23.6672	6.13111
27	C3	W1118-PV-R1	Mco4	No Suppl.	SYBR	23.9436
28	C4	W1118-PV-R2	Mco4	No Suppl.	SYBR	23.4256
29	C5	W1118-PV-R2	Mco4	No Suppl.	SYBR	23.4163	0.21607	23.5457	23.5457	6.38887
30	C6	W1118-PV-R2	Mco4	No Suppl.	SYBR	23.7951
31	C7	W1118-PV-R3	Mco4	No Suppl.	SYBR	23.5414
32	C8	W1118-PV-R3	Mco4	No Suppl.	SYBR	24.0299	0.290812	23.8767	23.8767	6.57699
33	C9	W1118-PV-R3	Mco4	No Suppl.	SYBR	24.059
34
35
36
37	D1	W1118-Carcass-R1	Mco4	No Suppl.	SYBR	37.6067					ddCT:S1	ddCT:S2	ddCT:S3	ddCT:S4	ddCT final rp49	SE rp49	linear FC	SE	SE
38	D2	W1118-Carcass-R1	Mco4	No Suppl.	SYBR	37.2379	0.345373	37.2537	37.2537	20.076	13.9449	13.6871	13.499						6.25884e-06	6.34113e-05	7.5816e-05	8.63752e-05
39	D3	W1118-Carcass-R1	Mco4	No Suppl.	SYBR	36.9165									13.4317	0.0994417	11049.2	81.7958	SD	9.09009e-05	0.000108683	0.00012382
40	D4	W1118-Carcass-R2	Mco4	No Suppl.	SYBR	37.2088													1.87765e-05	7.89686e-05	9.44167e-05	0.000107566
41	D5	W1118-Carcass-R2	Mco4	No Suppl.	SYBR	36.8925	0.3165	37.2089	37.2089	19.5565	13.4253	13.1676	12.9795
42	D6	W1118-Carcass-R2	Mco4	No Suppl.	SYBR	37.5255
43	D7	W1118-Carcass-R3	Mco4	No Suppl.	SYBR	37.4359
44	D8	W1118-Carcass-R3	Mco4	No Suppl.	SYBR	37.084	0.406478	37.4715	37.4715	19.7595	13.6284	13.3706	13.1825					ddCT	FC	Diff
45	D9	W1118-Carcass-R3	Mco4	No Suppl.	SYBR	37.8946											Confidence	0.194902	11049.2
46																	lower FC	13.6266	12647.4	1598.23
47																	upper FC	13.2368	9652.95	1396.27
48
																	ttest	2.88e-07

## Sheet: PV-No Plus BPS
row	Well	Sample Name	Target Name	Task	Reporter	Cт-2	SD	Cт uncorrected	Cт corrected	dCT
1	A1	W1118-PV-R1	Rp49	BPS (-iron, 120 uM)	SYBR	17.5944
2	A2	W1118-PV-R1	Rp49	BPS (-iron, 120 uM)	SYBR	17.6433	0.0372067	17.635	17.635
3	A3	W1118-PV-R1	Rp49	BPS (-iron, 120 uM)	SYBR	17.6674
4	A4	W1118-PV-R2	Rp49	BPS (-iron, 120 uM)	SYBR	17.9716
5	A5	W1118-PV-R2	Rp49	BPS (-iron, 120 uM)	SYBR	18.0902	0.115631	18.0882	18.0882
6	A6	W1118-PV-R2	Rp49	BPS (-iron, 120 uM)	SYBR	18.2028
7	A7	W1118-PV-R3	Rp49	BPS (-iron, 120 uM)	SYBR	17.282
8	A8	W1118-PV-R3	Rp49	BPS (-iron, 120 uM)	SYBR	17.3761	0.0697039	17.3588	17.3588
9	A9	W1118-PV-R3	Rp49	BPS (-iron, 120 uM)	SYBR	17.4181
10
11
12
13	B1	W1118-Carcass-R1	Rp49	No Suppl.	SYBR	17.4423
14	B2	W1118-Carcass-R1	Rp49	No Suppl.	SYBR	17.1026	0.236179	17.1777	17.1777
15	B3	W1118-Carcass-R1	Rp49	No Suppl.	SYBR	16.9882
16	B4	W1118-Carcass-R2	Rp49	No Suppl.	SYBR	17.8814
17	B5	W1118-Carcass-R2	Rp49	No Suppl.	SYBR	17.2324	0.364305	17.6525	17.6525
18	B6	W1118-Carcass-R2	Rp49	No Suppl.	SYBR	17.8437
19	B7	W1118-Carcass-R3	Rp49	No Suppl.	SYBR	17.7147
20	B8	W1118-Carcass-R3	Rp49	No Suppl.	SYBR	17.7956	0.084971	17.712	17.712
21	B9	W1118-Carcass-R3	Rp49	No Suppl.	SYBR	17.6257
22
23
24
25	C1	W1118-PV-R1	Mco4	BPS (-iron, 120 uM)	SYBR	23.4066
26	C2	W1118-PV-R1	Mco4	BPS (-iron, 120 uM)	SYBR	23.4252	0.069843	23.4559	23.4559	5.82085
27	C3	W1118-PV-R1	Mco4	BPS (-iron, 120 uM)	SYBR	23.5358
28	C4	W1118-PV-R2	Mco4	BPS (-iron, 120 uM)	SYBR	24.2533
29	C5	W1118-PV-R2	Mco4	BPS (-iron, 120 uM)	SYBR	24.4702	0.220963	24.4729	24.4729	6.38468
30	C6	W1118-PV-R2	Mco4	BPS (-iron, 120 uM)	SYBR	24.6952
31	C7	W1118-PV-R3	Mco4	BPS (-iron, 120 uM)	SYBR	23.6809
32	C8	W1118-PV-R3	Mco4	BPS (-iron, 120 uM)	SYBR	23.8032	0.0998179	23.7876	23.7876	6.42888
33	C9	W1118-PV-R3	Mco4	BPS (-iron, 120 uM)	SYBR	23.8787
34
35
36
37	D1	W1118-Carcass-R1	Mco4	No Suppl.	SYBR	37.6067					ddCT:S1	ddCT:S2	ddCT:S3	ddCT:S4	ddCT final rp49	SE rp49	linear FC	SE	SE
38	D2	W1118-Carcass-R1	Mco4	No Suppl.	SYBR	37.2379	0.345373	37.2537	37.2537	20.076	14.2552	13.6913	13.6471						1138.65	19553.8	13228.2	12829.1
39	D3	W1118-Carcass-R1	Mco4	No Suppl.	SYBR	36.9165									13.5858	0.123655	12295.5	111.901	SD	13640.5	9227.81	8949.41
40	D4	W1118-Carcass-R2	Mco4	No Suppl.	SYBR	37.2088													3415.96	15701.6	10622.1	10301.7
41	D5	W1118-Carcass-R2	Mco4	No Suppl.	SYBR	36.8925	0.3165	37.2089	37.2089	19.5565	13.7356	13.1718	13.1276
42	D6	W1118-Carcass-R2	Mco4	No Suppl.	SYBR	37.5255
43	D7	W1118-Carcass-R3	Mco4	No Suppl.	SYBR	37.4359
44	D8	W1118-Carcass-R3	Mco4	No Suppl.	SYBR	37.084	0.406478	37.4715	37.4715	19.7595	13.9386	13.3748	13.3306					ddCT	FC	Diff
45	D9	W1118-Carcass-R3	Mco4	No Suppl.	SYBR	37.8946											Confidence	0.242359	12295.5
46																	lower FC	13.8282	14544.7	2249.16
47																	upper FC	13.3435	10394.1	1901.35
48
																	ttest	6.57368e-07

## Sheet: Whole gut without PV
row	Well	Sample Name	Target Name	Task	Reporter	Cт-2	SD	Cт uncorrected	Cт corrected	dCT
1	A1	W1118 (gut no PV)-R1	Rp49	No Suppl.	SYBR	17.3747
2	A2	W1118 (gut no PV)-R1	Rp49	No Suppl.	SYBR	17.5629	0.240805	17.5968	17.5968
3	A3	W1118 (gut no PV)-R1	Rp49	No Suppl.	SYBR	17.8528
4	A4	W1118 (gut no PV)-R2	Rp49	No Suppl.	SYBR	17.848
5	A5	W1118 (gut no PV)-R2	Rp49	No Suppl.	SYBR	17.039	0.488574	17.6017	17.6017
6	A6	W1118 (gut no PV)-R2	Rp49	No Suppl.	SYBR	17.9181
7	A7	W1118 (gut no PV)-R3	Rp49	No Suppl.	SYBR	17.5695
8	A8	W1118 (gut no PV)-R3	Rp49	No Suppl.	SYBR	17.7635	0.339216	17.4788	17.4788
9	A9	W1118 (gut no PV)-R3	Rp49	No Suppl.	SYBR	17.1035
10
11
12
13	B1	W1118 (gut no PV)-R1	Rp49	BPS (-iron, 120uM)	SYBR	17.3912
14	B2	W1118 (gut no PV)-R1	Rp49	BPS (-iron, 120uM)	SYBR	17.4565	0.0335665	17.4193	17.4193
15	B3	W1118 (gut no PV)-R1	Rp49	BPS (-iron, 120uM)	SYBR	17.4101
16	B4	W1118 (gut no PV)-R2	Rp49	BPS (-iron, 120uM)	SYBR	16.546
17	B5	W1118 (gut no PV)-R2	Rp49	BPS (-iron, 120uM)	SYBR	16.6485	0.0809278	16.6334	16.6334
18	B6	W1118 (gut no PV)-R2	Rp49	BPS (-iron, 120uM)	SYBR	16.7057
19	B7	W1118 (gut no PV)-R3	Rp49	BPS (-iron, 120uM)	SYBR	16.6907
20	B8	W1118 (gut no PV)-R3	Rp49	BPS (-iron, 120uM)	SYBR	16.837	0.089	16.7931	16.7931
21	B9	W1118 (gut no PV)-R3	Rp49	BPS (-iron, 120uM)	SYBR	16.8517
22
23
24
25	C1	W1118 (gut no PV)-R1	Mco4	No Suppl.	SYBR	37.4156
26	C2	W1118 (gut no PV)-R1	Mco4	No Suppl.	SYBR	37.4465	0.200987	37.3153	37.3153	19.7186
27	C3	W1118 (gut no PV)-R1	Mco4	No Suppl.	SYBR	37.0839
28	C4	W1118 (gut no PV)-R2	Mco4	No Suppl.	SYBR	36.9694
29	C5	W1118 (gut no PV)-R2	Mco4	No Suppl.	SYBR	36.9224	0.0283968	36.9551	36.9551	19.3533
30	C6	W1118 (gut no PV)-R2	Mco4	No Suppl.	SYBR	36.9735
31	C7	W1118 (gut no PV)-R3	Mco4	No Suppl.	SYBR	37.5414
32	C8	W1118 (gut no PV)-R3	Mco4	No Suppl.	SYBR	37.2567	0.146527	37.4191	37.4191	19.9403
33	C9	W1118 (gut no PV)-R3	Mco4	No Suppl.	SYBR	37.4593
34
35
36
37	D1	W1118 (gut no PV)-R1	Mco4	BPS (-iron, 120uM)	SYBR	31.1982					ddCT:S1	ddCT:S2	ddCT:S3	ddCT:S4	ddCT final rp49	SE rp49	linear FC	SE	SE
38	D2	W1118 (gut no PV)-R1	Mco4	BPS (-iron, 120uM)	SYBR	31.0015	0.486829	31.3752	31.3752	13.9559	-5.76266	-5.39743	-5.98441						3.97006	54.2919	42.1492	63.3123
39	D3	W1118 (gut no PV)-R1	Mco4	BPS (-iron, 120uM)	SYBR	31.9257									-5.59512	0.119765	48.339	1.0133	SD	39.7238	30.8394	46.3239
40	D4	W1118 (gut no PV)-R2	Mco4	BPS (-iron, 120uM)	SYBR	30.3545													11.9102	57.8494	44.9111	67.461
41	D5	W1118 (gut no PV)-R2	Mco4	BPS (-iron, 120uM)	SYBR	31.3542	0.59433	31.04	31.04	14.4066	-5.31193	-4.9467	-5.53368
42	D6	W1118 (gut no PV)-R2	Mco4	BPS (-iron, 120uM)	SYBR	31.4114
43	D7	W1118 (gut no PV)-R3	Mco4	BPS (-iron, 120uM)	SYBR	30.6525
44	D8	W1118 (gut no PV)-R3	Mco4	BPS (-iron, 120uM)	SYBR	31.0488	0.388882	30.6575	30.6575	13.8643	-5.85423	-5.489	-6.07598					ddCT	FC	Diff
45	D9	W1118 (gut no PV)-R3	Mco4	BPS (-iron, 120uM)	SYBR	30.2711											Confidence	0.234735	48.339
46																	lower FC	-5.36038	41.0805	7.25853
47																	upper FC	-5.82985	56.8801	8.54105
48
																	ttest	1.99097e-05
