# Supplementary material for: New molecular components of high and low affinity iron import systems in Drosophila
Source: Nat Commun. 2025 Jul 1;16:5662. doi: 10.1038/s41467-025-60758-6 (PMC12218971; doi:10.1038/s41467-025-60758-6)
Supplement: Supplementary file 10 — Source Data [file 41467_2025_60758_MOESM10_ESM.zip › Source Data files_Soltani et al/Fig. 2-A.xlsx]

## Sheet: Cluster 1
											Normalized to max
		BPS				FAC				Max	BPS				FAC
FLyBaseID	Name	4hr	8hr	12hr	16hr	4hr	8hr	12hr	16hr		4hr	8hr	12hr	16hr	4hr	8hr	12hr	16hr
FBgn0011672	Mvl	105.312	38.3646	79.4688	107.89	23.3987	16.9196	37.0568	33.0696	107.89	97.6108	35.559	73.6571	100	21.6876	15.6822	34.3468	30.6512
FBgn0032809	Fire	12.8287	4.98835	12.1632	27.5248	0.284199	0.699054	0.297817	0.352471	27.5248	46.6078	18.1231	44.1901	100	1.03252	2.53972	1.08199	1.28056
FBgn0032810	Fire-like	44.8592	18.1002	36.6123	66.2969	1.64224	1.60692	1.89349	1.27184	66.2969	67.664	27.3017	55.2247	100	2.4771	2.42382	2.85608	1.9184
FBgn0034438	CG9416	14.0673	12.8327	13.0015	26.3184	3.26839	6.19333	11.4643	12.6353	26.3184	53.4502	48.7594	49.4008	100	12.4186	23.5323	43.5598	48.0093
FBgn0036023	CG18179	437.172	579.78	1237.69	1547.21	155.63	107.31	397.599	335.939	1547.21	28.2555	37.4727	79.9953	100	10.0588	6.93575	25.6979	21.7126
FBgn0036575	CG5157	172.7	39.7697	84.3097	137.78	7.80688	7.42316	10.9778	9.05464	172.7	100	23.0282	48.8187	79.7801	4.5205	4.2983	6.35659	5.243
FBgn0038873	CG5892	35.5133	45.9077	87.7812	121.966	4.73855	17.8138	48.7829	36.7772	121.966	29.1174	37.6399	71.9721	100	3.88516	14.6056	39.9973	30.1538
FBgn0039882	CG11576	41.8418	15.9733	32.9399	48.2076	10.4745	8.31884	18.1345	18.0952	48.2076	86.795	33.1343	68.3293	100	21.728	17.2563	37.6176	37.5361
										cluster Average	63.6876	32.6273	61.4485	97.4725	9.72603	10.9093	23.9393	22.0631
										STDEV	28.9487	9.62569	13.5877	7.1488	8.3137	7.90674	17.7982	17.6173
										squar root	2.82843	2.82843	2.82843	2.82843	2.82843	2.82843	2.82843	2.82843
										StEr	10.2349	3.40319	4.80397	2.52748	2.93934	2.79546	6.29262	6.22867

## Sheet: Cluster 2
											Normalized to max
		BPS				FAC				Max	BPS				FAC
FLyBaseID	Name	4hr	8hr	12hr	16hr	4hr	8hr	12hr	16hr		4hr	8hr	12hr	16hr	4hr	8hr	12hr	16hr
FBgn0001122	Galphao	16.7656	9.70465	7.87812	13.8051	8.61623	4.28361	16.6037	9.08771	16.7656	100	57.8842	46.9897	82.3415	51.3923	25.5499	99.0341	54.2044
FBgn0005666	bt	24.1232	25.0336	7.61244	12.3271	12.7866	6.16594	23.3534	7.41894	25.0336	96.3632	100	30.4089	49.242	51.0775	24.6306	93.2879	29.6359
FBgn0011592	fra	9.77805	5.11791	4.82578	6.82504	4.68607	2.79171	7.43018	4.64325	9.77805	100	52.3408	49.3532	69.7996	47.9243	28.5508	75.9884	47.4865
FBgn0014163	fax	8.1958	6.4062	3.68577	7.30015	5.20499	3.00676	7.73728	3.32645	8.1958	100	78.1644	44.9714	89.0718	63.5079	36.6865	94.4054	40.5872
FBgn0030976	CG7378	6.67637	4.73197	4.26188	6.07472	4.39184	2.32343	8.83303	3.71283	8.83303	75.5841	53.5713	48.2494	68.7727	49.7207	26.3039	100	42.0335
FBgn0032066	LManIII	87.6557	89.1267	86.7154	72.1315	46.4939	22.3266	139.908	77.143	139.908	62.6523	63.7037	61.9802	51.5564	33.2317	15.958	100	55.1383
FBgn0033919	CG8547	8.26593	6.05165	4.43075	6.88521	4.64848	2.38534	9.79745	4.78703	9.79745	84.3682	61.7676	45.2236	70.2756	47.4458	24.3465	100	48.86
FBgn0036663	CG9674	66.8069	44.1493	39.5058	46.6502	32.0724	28.6964	68.9561	43.9736	68.9561	96.8832	64.0253	57.2913	67.6521	46.5114	41.6155	100	63.7705
FBgn0037447	Neurochondrin	10.3469	10.2406	6.4646	10.2518	6.54474	4.16538	13.5978	7.84057	13.5978	76.0931	75.311	47.5416	75.3934	48.131	30.6328	100	57.6608
FBgn0038181	CG9297	7.94593	5.86912	3.39192	4.74093	5.02194	2.12472	8.0334	4.86056	8.0334	98.9112	73.0589	42.2227	59.0152	62.5133	26.4485	100	60.5044
FBgn0039419	CG12290	3.70657	4.1226	3.53506	5.21894	3.85809	1.42319	5.43104	2.8112	5.43104	68.2479	75.9081	65.0898	96.0946	71.0376	26.2048	100	51.7616
FBgn0039897	CG1674	11.2449	7.51261	6.2615	6.75914	6.89362	2.59999	10.6203	6.82767	11.2449	100	66.8092	55.6831	60.1086	61.3045	23.1216	94.4458	60.718
FBgn0046689	Takl1	4.98699	3.13472	3.03694	3.60059	3.27875	1.3394	3.60614	3.261	4.98699	100	62.8579	60.8971	72.1996	65.746	26.8579	72.311	65.39
FBgn0050035	Tret1-1	5.72495	6.05781	3.55491	6.98657	2.87223	2.77071	7.6293	4.35386	7.6293	75.039	79.4019	46.5954	91.5755	37.6473	36.3167	100	57.0676
FBgn0051712	CG31712	10.521	4.95048	4.61113	7.415	6.76716	4.18233	9.3539	5.54491	10.521	100	47.0534	43.8279	70.4782	64.3206	39.7523	88.9071	52.7034
FBgn0052311	zormin	11.1649	7.64331	5.62881	7.5306	6.19985	3.50933	11.3294	4.60555	11.3294	98.5479	67.4643	49.6831	66.4693	54.7234	30.9753	100	40.6513
FBgn0086708	stv	45.866	32.7995	29.8665	38.8458	29.0873	12.5373	54.1678	26.0813	54.1678	84.674	60.5516	55.1369	71.7138	53.6985	23.1454	100	48.1491
FBgn0086906	sls	6.57014	6.12672	2.20841	3.34826	3.45033	1.65234	6.08718	2.26841	6.57014	100	93.2509	33.6128	50.9618	52.5154	25.1493	92.6492	34.526
FBgn0259736	CG42390	5.36172	3.47949	2.77203	3.8029	2.87812	1.73794	5.60433	2.39365	5.60433	95.6711	62.0858	49.4623	67.8565	51.3554	31.0107	100	42.7108
FBgn0263106	DnaJ-1	81.1522	60.0004	34.2758	60.4005	65.6472	22.405	75.2019	42.297	81.1522	100	73.9356	42.2364	74.4286	80.894	27.6086	92.6677	52.1206
FBgn0264489	CG43897	39.7329	23.0428	16.896	27.0907	18.2705	11.4138	42.8566	19.3008	42.8566	92.7114	53.7673	39.4245	63.2125	42.6318	26.6326	100	45.0359
FBgn0264695	Mhc	152.149	151.301	84.0503	114.044	90.9551	47.8079	171.332	87.2239	171.332	88.8035	88.3088	49.0569	66.563	53.087	27.9036	100	50.9092
FBgn0266446	CG45076	23.5111	12.9293	10.3989	13.9283	11.9909	5.21125	21.7774	12.5826	23.5111	100	54.9922	44.2298	59.2416	51.0011	22.1651	92.6261	53.5178
										cluster Average	91.0674	68.0963	48.2247	69.3054	53.9747	28.1551	95.4923	50.2236
										STDEV	11.7961	13.5545	8.43488	12.1691	10.7152	5.91538	7.5956	9.07996
										squar root	4.79583	4.79583	4.79583	4.79583	4.79583	4.79583	4.79583	4.79583
										StEr	2.45966	2.82631	1.75879	2.53744	2.23427	1.23344	1.58379	1.8933

## Sheet: Cluster 3
											Normalized to max
		BPS				FAC				Max	BPS				FAC
FLyBaseID	Name	4hr	8hr	12hr	16hr	4hr	8hr	12hr	16hr		4hr	8hr	12hr	16hr	4hr	8hr	12hr	16hr
FBgn0001341	Mybbp1A	25.0007	2.19922	3.62483	2.28431	21.642	4.83892	6.67998	3.67644	25.0007	100	8.79664	14.4989	9.137	86.5655	19.3552	26.7192	14.7053
FBgn0002780	mod	255.223	40.6173	46.3485	40.3732	218.931	89.5844	74.2047	49.9366	255.223	100	15.9144	18.16	15.8188	85.7802	35.1004	29.0744	19.5659
FBgn0003062	Fib	122.569	9.11361	12.4734	7.84252	119.742	24.8818	18.975	13.5756	122.569	100	7.4355	10.1766	6.39845	97.6932	20.3002	15.4811	11.0759
FBgn0010770	ppan	18.7138	1.45339	2.3225	1.79866	15.3263	3.14368	4.30359	3.30527	18.7138	100	7.76641	12.4106	9.61137	81.8981	16.7987	22.9968	17.6622
FBgn0011824	CG4038	83.5627	9.2955	12.5461	8.36734	75.7272	24.7835	20.5636	11.2768	83.5627	100	11.124	15.014	10.0132	90.6232	29.6585	24.6086	13.495
FBgn0015393	hoip	69.337	10.2582	11.3385	5.74609	82.9177	30.0356	16.8847	10.4201	82.9177	83.6215	12.3715	13.6744	6.92987	100	36.2234	20.3632	12.5668
FBgn0023542	Nmd3	43.2737	6.69529	10.894	9.21008	38.3973	13.4884	17.5444	10.6755	43.2737	100	15.472	25.1746	21.2833	88.7313	31.17	40.543	24.6698
FBgn0025709	CG8083	80.5115	11.055	20.9875	13.6916	77.1653	19.3886	47.1349	32.2168	80.5115	100	13.7309	26.0677	17.0058	95.8438	24.0818	58.5443	40.0152
FBgn0026196	nop5	110.589	8.42374	14.4858	8.81208	115.274	21.7917	22.4358	14.2958	115.274	95.936	7.30757	12.5664	7.64444	100	18.9042	19.463	12.4015
FBgn0029148	NHP2	63.8597	7.33716	13.8812	7.87372	71.623	18.7271	15.1604	12.6496	71.623	89.161	10.2441	19.3809	10.9933	100	26.1469	21.1669	17.6614
FBgn0030720	CG8939	39.5391	3.56798	5.40669	4.49014	32.9457	8.35765	10.7443	5.58455	39.5391	100	9.02393	13.6743	11.3562	83.3242	21.1377	27.1739	14.1241
FBgn0031040	CG14210	27.8379	2.36011	4.08922	5.18527	20.1304	4.91714	8.84625	6.25368	27.8379	100	8.47805	14.6894	18.6267	72.3129	17.6635	31.7778	22.4647
FBgn0031851	Aatf	17.9802	2.27856	2.8	3.69526	15.3028	4.32069	6.18563	4.03592	17.9802	100	12.6727	15.5727	20.5519	85.1093	24.0303	34.4026	22.4465
FBgn0032050	CG13096	57.0709	5.69063	7.16939	7.12881	38.3359	13.0291	13.8867	8.56952	57.0709	100	9.97114	12.5622	12.4911	67.1724	22.8296	24.3324	15.0156
FBgn0032051	CG13097	20.5404	1.80996	2.7415	2.54979	15.637	4.19893	5.9503	3.71213	20.5404	100	8.81169	13.3469	12.4136	76.1283	20.4423	28.9688	18.0723
FBgn0032404	RpL7-like	40.7035	7.0928	10.0567	10.1151	30.5849	14.9208	15.459	9.33626	40.7035	100	17.4255	24.7071	24.8508	75.1407	36.6573	37.9795	22.9373
FBgn0032919	CG9253	81.992	6.74736	8.8558	7.31187	70.4607	14.541	17.0042	10.0732	81.992	100	8.22929	10.8008	8.91778	85.936	17.7347	20.7388	12.2856
FBgn0033485	RpLP0-like	71.9218	7.91259	12.0485	10.9414	55.533	19.2293	23.5827	14.4255	71.9218	100	11.0017	16.7523	15.2129	77.213	26.7364	32.7894	20.0572
FBgn0033741	CG8545	51.7223	4.60878	6.00989	5.00189	43.7893	9.71531	10.3319	6.3038	51.7223	100	8.91061	11.6195	9.67065	84.6622	18.7836	19.9757	12.1878
FBgn0034422	CG7137	11.6095	2.05864	3.33253	2.52634	11.3538	5.41522	5.79214	3.37816	11.6095	100	17.7323	28.7052	21.761	97.7977	46.6447	49.8913	29.0982
FBgn0035063	CG3594	24.4191	2.09637	2.48459	4.06316	17.9902	4.45179	5.84981	3.53092	24.4191	100	8.58494	10.1748	16.6392	73.6727	18.2307	23.9559	14.4597
FBgn0035541	CG15019	68.6696	6.95451	8.60511	10.384	47.5711	16.7547	20.0409	13.7438	68.6696	100	10.1275	12.5312	15.1217	69.2754	24.399	29.1845	20.0143
FBgn0035878	CG7182	50.1215	8.0421	12.4246	10.1457	36.4777	16.5788	19.7184	11.8121	50.1215	100	16.0452	24.7889	20.2422	72.7784	33.0773	39.3412	23.567
FBgn0036018	CG3335	12.0531	1.3182	2.54381	2.08243	9.21471	3.85741	4.77776	2.87491	12.0531	100	10.9366	21.1051	17.2772	76.4512	32.0036	39.6394	23.8521
FBgn0036035	CG18178	36.1576	3.29487	4.75944	4.65146	25.4821	7.82731	10.8807	5.30416	36.1576	100	9.11254	13.163	12.8644	70.4752	21.6478	30.0925	14.6696
FBgn0036187	RIOK1	16.1917	1.22639	2.823	1.96174	15.8696	4.00226	5.60267	2.55516	16.1917	100	7.57418	17.4348	12.1157	98.0108	24.718	34.6021	15.7807
FBgn0036381	CG8745	50.9452	8.42881	16.5784	14.1706	64.0791	29.6971	46.1197	15.4432	64.0791	79.5036	13.1538	25.8718	22.1142	100	46.3445	71.9731	24.1002
FBgn0036460	CG5114	37.35	5.586	7.55197	6.57788	35.3716	12.4	11.483	6.8413	37.35	100	14.9558	20.2195	17.6115	94.703	33.1995	30.7442	18.3167
FBgn0036886	CG9300	13.6357	1.86207	2.96349	2.83773	13.5164	3.74411	5.58299	2.91364	13.6357	100	13.6559	21.7334	20.8111	99.1255	27.4582	40.944	21.3678
FBgn0037137	Nopp140	84.7573	9.13645	12.4991	11.171	69.9947	18.4036	22.3562	14.6064	84.7573	100	10.7795	14.7469	13.18	82.5825	21.7132	26.3767	17.2332
FBgn0037248	srl	29.178	3.30405	4.79791	5.10013	32.9526	5.62249	9.82588	5.96455	32.9526	88.5452	10.0267	14.56	15.4772	100	17.0623	29.8182	18.1004
FBgn0038473	Ns1	46.7796	8.03384	12.029	9.89356	41.1161	16.3687	19.6223	11.4528	46.7796	100	17.1738	25.7142	21.1493	87.8931	34.9911	41.9463	24.4824
FBgn0038964	Nop56	93.4418	10.5658	15.7607	9.10967	91.6633	25.2958	22.2158	16.6219	93.4418	100	11.3074	16.8669	9.74903	98.0967	27.0712	23.775	17.7885
FBgn0053051	CG33051	12.3191	2.61537	2.88318	3.09149	5.52391	3.33723	4.74726	3.14588	12.3191	100	21.2302	23.4041	25.095	44.8401	27.0898	38.5357	25.5365
FBgn0259937	Nop60B	184.394	12.794	24.9214	15.0685	208.505	38.7226	35.5682	23.1746	208.505	88.4361	6.13605	11.9524	7.22694	100	18.5715	17.0587	11.1146
FBgn0262656	Myc	38.7742	7.31695	6.18324	9.78671	45.2817	12.1178	14.5086	9.12418	45.2817	85.6287	16.1587	13.655	21.6129	100	26.7609	32.0406	20.1498
FBgn0262954	Rpb12	21.9965	3.47406	3.12146	6.06633	12.2708	5.44896	10.3918	4.74483	21.9965	100	15.7937	14.1907	27.5786	55.7855	24.772	47.2431	21.5709
FBgn0266581	pit	34.2315	4.14791	5.7392	3.88007	27.3292	9.88041	9.11624	6.46672	34.2315	100	12.1172	16.7658	11.3348	79.8363	28.8635	26.6312	18.8912
FBgn0284246	l	21.8599	3.20868	4.54938	3.36806	23.9453	6.47457	6.48936	5.23439	23.9453	91.2911	13.4	18.9991	14.0657	100	27.039	27.1008	21.8598
										cluster Average	97.4903	11.8126	17.1136	15.1783	85.5246	26.2926	31.7434	19.1119
										STDEV	5.43874	3.57754	5.1974	5.63326	13.5334	7.47561	11.4521	5.69365
										squar root	6.245	6.245	6.245	6.245	6.245	6.245	6.245	6.245
										StEr	0.870895	0.572865	0.832251	0.902043	2.16708	1.19706	1.83381	0.911714

## Sheet: Cluster 4
											Normalized to max
		BPS				FAC				Max	BPS				FAC
FLyBaseID	Name	4hr	8hr	12hr	16hr	4hr	8hr	12hr	16hr		4hr	8hr	12hr	16hr	4hr	8hr	12hr	16hr
FBgn0000173	ben	65.9524	28.2491	38.0117	69.191	29.11	23.3855	69.0673	56.2121	69.191	95.3193	40.8277	54.9373	100	42.0719	33.7985	99.8212	81.2419
FBgn0003118	pnt	9.44914	5.12631	7.64327	10.6345	4.56483	4.21954	11.1843	6.05419	11.1843	84.4854	45.8347	68.3391	95.0837	40.8145	37.7272	100	54.1309
FBgn0003345	sd	22.719	15.4774	18.3336	21.8454	11.1774	11.2088	27.6106	18.4917	27.6106	82.2836	56.056	66.4009	79.1196	40.4825	40.5959	100	66.9734
FBgn0003731	Egfr	6.87311	5.25138	6.12805	7.45578	3.28413	3.39279	7.43716	5.86427	7.45578	92.1851	70.4338	82.192	100	44.0481	45.5056	99.7503	78.654
FBgn0003870	ttk	16.8389	8.68253	10.2878	15.5552	8.29207	6.72091	15.931	11.1581	16.8389	100	51.5622	61.0955	92.3766	49.2434	39.9129	94.6081	66.2637
FBgn0004797	mdy	14.041	8.20114	9.82669	10.9699	6.30172	5.43717	13.5624	10.147	14.041	100	58.4083	69.9854	78.1272	44.8807	38.7234	96.591	72.2669
FBgn0005695	gcl	12.2239	7.08081	9.29644	11.5868	5.89198	5.29807	14.5057	11.8972	14.5057	84.2693	48.8139	64.0881	79.8776	40.6183	36.524	100	82.017
FBgn0010053	Jheh1	128.493	86.9914	127.953	153.454	60.6698	55.1667	141.019	131.86	153.454	83.7336	56.6888	83.3816	100	39.536	35.9499	91.8966	85.9278
FBgn0010591	Sply	258.108	155.92	221.696	224.619	122.299	102.292	262.024	231.83	262.024	98.5054	59.5062	84.6089	85.7247	46.6747	39.0391	100	88.4767
FBgn0010620	CG10939	31.6239	17.8697	27.1923	37.1351	12.1599	9.39039	38.6404	25.319	38.6404	81.8416	46.2463	70.3728	96.1044	31.4693	24.302	100	65.5248
FBgn0011725	twin	8.34665	5.15785	7.06898	8.86522	3.99388	4.68087	10.7393	7.542	10.7393	77.7207	48.0278	65.8235	82.5494	37.1894	43.5864	100	70.2281
FBgn0015924	crq	101.543	60.5165	86.2085	91.5539	35.76	30.4579	112.172	88.4499	112.172	90.5248	53.9498	76.8539	81.6193	31.8797	27.1529	100	78.8521
FBgn0020930	Dgkepsilon	4.90089	3.01475	3.48063	4.32256	2.4365	1.67123	5.4631	3.77327	5.4631	89.7089	55.1839	63.7116	79.1228	44.5992	30.5913	100	69.0683
FBgn0021944	Coprox	55.8988	50.507	62.8998	72.4995	26.5391	33.3614	78.4694	53.084	78.4694	71.2365	64.3653	80.1584	92.3921	33.821	42.5152	100	67.6494
FBgn0023215	Mnt	18.7487	11.0349	14.6966	21.6599	6.94516	8.16453	23.659	15.7313	23.659	79.2456	46.6414	62.1187	91.5506	29.3553	34.5093	100	66.492
FBgn0024273	WASp	48.161	23.6506	31.8746	49.2006	19.9764	16.6885	52.9072	41.0634	52.9072	91.0292	44.702	60.2462	92.994	37.7575	31.5429	100	77.6139
FBgn0024841	Pcd	7.33938	4.3202	4.70058	5.72716	3.04615	3.36566	7.30635	7.12312	7.33938	100	58.8633	64.0461	78.0334	41.5042	45.8576	99.5501	97.0535
FBgn0025608	Faf2	34.8479	16.8687	22.7386	28.4578	17.2767	16.3373	34.8911	26.8968	34.8911	99.8762	48.3468	65.1703	81.5618	49.5161	46.8238	100	77.0879
FBgn0026061	Mipp1	89.8946	43.6838	71.4099	79.0729	21.4117	17.2099	69.737	80.7403	89.8946	100	48.5945	79.4374	87.9619	23.8187	19.1446	77.5764	89.8167
FBgn0027348	bgm	282.584	209.446	298.56	335.193	137.398	132.008	383.43	287.37	383.43	73.6989	54.6243	77.8656	87.4197	35.8339	34.4281	100	74.9471
FBgn0027547	CG1927	88.5449	47.5	74.9384	93.4929	36.0778	31.0815	93.2621	81.4788	93.4929	94.7076	50.806	80.1541	100	38.5888	33.2447	99.7532	87.1497
FBgn0027552	CG10863	243.073	123.304	191.866	233.342	107.243	81.3878	214.433	183.364	243.073	100	50.7272	78.9334	95.9966	44.1195	33.4829	88.2174	75.436
FBgn0027611	LManII	385.692	299.072	417.813	463.617	199.362	127.88	420.136	351.023	463.617	83.1919	64.5085	90.1203	100	43.0014	27.583	90.6214	75.714
FBgn0028424	JhI-26	245.833	137.441	187.068	209.291	64.0982	84.0265	202.274	181.714	245.833	100	55.9084	76.0957	85.1355	26.0739	34.1804	82.2814	73.9176
FBgn0028743	Dhit	9.55074	6.58362	7.00961	9.29819	4.68999	3.49098	9.63098	8.05793	9.63098	99.1669	68.3588	72.7819	96.5446	48.6969	36.2474	100	83.6668
FBgn0029687	Vap33	97.962	56.281	81.864	114.118	47.815	42.3827	126.697	99.7125	126.697	77.3201	44.4218	64.6141	90.0715	37.7397	33.4521	100	78.7017
FBgn0029711	Usf	5.33707	3.11383	3.86503	5.46536	2.4989	2.36829	6.40616	4.29205	6.40616	83.3115	48.6069	60.333	85.3141	39.0078	36.9689	100	66.9988
FBgn0030073	CG10962	42.3384	35.2044	35.7855	53.2435	19.9761	22.7725	59.8419	51.2566	59.8419	70.7503	58.829	59.8	88.9737	33.3815	38.0544	100	85.6533
FBgn0030345	CG1847	4.36521	2.90188	3.0615	4.49338	2.42468	1.06414	3.52621	3.5513	4.49338	97.1477	64.5812	68.1337	100	53.9612	23.6823	78.4757	79.034
FBgn0030746	CG9981	41.9446	32.4968	42.7914	49.8116	20.1662	14.8841	50.0492	41.206	50.0492	83.8067	64.9297	85.4987	99.5253	40.2927	29.7389	100	82.331
FBgn0030968	CG7322	42.2636	25.1202	39.0799	47.4227	20.4555	16.4529	55.6057	49.8199	55.6057	76.0059	45.1755	70.2804	85.284	36.7867	29.5885	100	89.595
FBgn0031458	aph-1	7.15255	3.53285	6.55025	8.36872	3.48048	1.8111	7.94297	7.36328	8.36872	85.4676	42.215	78.2706	100	41.5891	21.6413	94.9125	87.9857
FBgn0031813	CG9527	457.227	315.35	465.605	530.579	192.607	203.721	471.601	421.844	530.579	86.1751	59.435	87.754	100	36.3013	38.3959	88.8842	79.5063
FBgn0031897	CG13784	21.6728	13.638	18.2172	22.8682	8.28299	9.37751	23.9927	14.7769	23.9927	90.3309	56.8423	75.928	95.3131	34.5229	39.0848	100	61.5891
FBgn0031990	PAPLA1	35.086	21.585	26.9378	36.222	15.2198	13.7533	39.3432	28.4006	39.3432	89.1793	54.8634	68.4689	92.0669	38.6846	34.9573	100	72.1868
FBgn0032694	MESR3	7.85742	5.14444	6.21988	8.2123	3.1336	3.77451	9.62596	6.696	9.62596	81.6274	53.4433	64.6157	85.3141	32.5536	39.2117	100	69.5619
FBgn0032715	CG17597	331.518	221.814	322.454	363.013	147.11	135.01	384.638	425.661	425.661	77.8832	52.1104	75.7537	85.2823	34.5604	31.7178	90.3625	100
FBgn0033212	LRR	42.3077	30.2477	41.9211	55.6771	17.2538	19.5715	54.8855	45.4956	55.6771	75.9875	54.3269	75.2932	100	30.989	35.1517	98.5782	81.7132
FBgn0033373	CG8080	32.8846	19.5553	31.2307	34.9203	16.1837	12.5997	30.9695	34.2365	34.9203	94.1705	55.9997	89.4343	100	46.3447	36.0814	88.6862	98.0418
FBgn0033624	CG12384	81.8648	33.2303	50.3972	69.7225	30.5252	24.352	80.8683	75.163	81.8648	100	40.5917	61.5614	85.1679	37.2874	29.7466	98.7827	91.8135
FBgn0033739	Dyb	4.66109	2.98872	3.63763	4.04916	1.88146	1.70715	4.25752	3.77352	4.66109	100	64.1206	78.0426	86.8715	40.3653	36.6256	91.3417	80.9579
FBgn0034083	lbk	13.4498	9.75038	11.3647	13.9168	5.54186	5.80923	15.7849	12.9832	15.7849	85.2064	61.7702	71.9975	88.1654	35.1086	36.8024	100	82.2509
FBgn0034744	Vps20	30.3114	15.3971	21.0201	27.6156	12.4305	12.2697	32.0191	25.1955	32.0191	94.6665	48.0872	65.6484	86.2471	38.8221	38.3198	100	78.6889
FBgn0035020	CG13585	60.8339	27.3808	54.5784	68.5705	26.7536	18.202	62.8634	67.8097	68.5705	88.7173	39.9309	79.5945	100	39.0162	26.545	91.6771	98.8905
FBgn0035132	mthl10	22.9905	13.7227	18.551	23.7133	11.3142	8.33795	22.8395	20.4223	23.7133	96.9517	57.8692	78.2305	100	47.7123	35.1615	96.315	86.1215
FBgn0035189	CG9119	194.753	120.067	217.202	218.484	81.7932	77.6797	272.947	191.215	272.947	71.3519	43.989	79.5768	80.0461	29.9667	28.4596	100	70.0558
FBgn0035252	CG7970	100.375	54.4929	92.6195	121.313	40.0087	31.3309	125.573	121.295	125.573	79.9332	43.3953	73.7573	96.6072	31.8608	24.9503	100	96.5931
FBgn0035266	Gk2	63.7888	34.5025	45.2465	56.4088	18.6585	18.2147	49.5464	49.583	63.7888	100	54.0888	70.9318	88.4306	29.2505	28.5547	77.6727	77.73
FBgn0035484	CG11594	36.2701	25.7453	31.4695	31.0723	15.1781	15.4164	31.0723	28.1926	36.2701	100	70.9824	86.7644	85.6694	41.8475	42.5046	85.6693	77.7297
FBgn0035497	CG14995	5.35931	4.2141	4.44029	5.22917	2.38761	2.27294	5.84171	3.56085	5.84171	91.7421	72.1382	76.01	89.5143	40.8718	38.9087	100	60.9557
FBgn0035499	Chd64	577.023	289.386	441.2	552.301	270.92	186.033	518.003	353.256	577.023	100	50.1515	76.4614	95.7155	46.9513	32.2401	89.7716	61.2205
FBgn0035588	CG10672	136.241	90.8468	123.189	137.666	55.9489	57.7724	146.738	141.525	146.738	92.8464	61.911	83.952	93.8175	38.1285	39.3712	100	96.4478
FBgn0035708	CG8398	3.82158	2.74034	3.22466	3.83773	2.53034	1.21372	4.0728	3.7204	4.0728	93.8319	67.2839	79.1756	94.2283	62.1279	29.8007	100	91.3475
FBgn0036024	CG18180	12687	5479.68	11355.4	13377.8	5884.76	3349.86	12558.8	12026.8	13377.8	94.836	40.9611	84.8827	100	43.989	25.0405	93.8782	89.9016
FBgn0036402	CG6650	3.31203	2.37622	2.34569	2.60773	1.6751	1.03415	3.3647	2.79749	3.3647	98.4347	70.6222	69.7147	77.5028	49.7846	30.7352	100	83.1424
FBgn0036422	CG3868	1342.76	565.071	985.559	1532.37	633.775	371.694	1124.56	1261.4	1532.37	87.6267	36.8757	64.316	100	41.3592	24.2562	73.387	82.317
FBgn0036576	CG5151	13.5341	7.82699	9.07623	15.0216	6.63693	4.96521	15.2365	9.35085	15.2365	88.8265	51.3699	59.5689	98.5892	43.5594	32.5875	100	61.3713
FBgn0036666	TSG101	23.9205	11.9361	15.743	25.0995	11.3953	10.1328	26.9204	21.8103	26.9204	88.8564	44.3385	58.4796	93.2358	42.3295	37.64	100	81.0177
FBgn0036820	CG6852	54.8725	32.1172	36.9555	55.8949	26.0973	23.2402	57.8365	52.8204	57.8365	94.8753	55.531	63.8964	96.6429	45.1225	40.1826	100	91.3271
FBgn0037702	CG8176	20.2345	11.363	12.5	16.2291	9.68804	8.56051	19.1581	14.7666	20.2345	100	56.1564	61.7754	80.2052	47.8788	42.3065	94.6801	72.9772
FBgn0037705	mura	6.08543	3.15724	3.42648	5.42772	3.02035	1.71491	5.97696	5.26915	6.08543	100	51.882	56.3063	89.192	49.6325	28.1806	98.2176	86.5864
FBgn0037757	CG8516	8.7207	4.09465	5.61238	8.11824	4.24649	3.11782	8.69321	6.1382	8.7207	100	46.9533	64.357	93.0917	48.6943	35.7519	99.6848	70.3865
FBgn0038257	smp-30	280.903	154.999	260.686	191.313	72.7841	59.4986	276.023	245.843	280.903	100	55.179	92.8029	68.1064	25.9107	21.1812	98.2627	87.5187
FBgn0038542	TyrR	5.77653	3.59811	3.97871	5.59797	2.87346	2.81089	7.43056	6.81692	7.43056	77.7403	48.4232	53.5453	75.3372	38.6708	37.8289	100	91.7418
FBgn0038784	CG4362	474.348	401.485	472.297	391.658	312.057	184.149	494.878	498.308	498.308	95.1918	80.5697	94.7802	78.5976	62.6233	36.9549	99.3117	100
FBgn0038826	Syp	29.4375	13.8904	20.1947	24.5849	12.6051	9.96773	31.3398	26.7636	31.3398	93.9301	44.3219	64.4378	78.4464	40.2208	31.8053	100	85.3981
FBgn0038829	CG17271	102.246	50.3198	72.3735	108.228	50.5308	33.8747	108.806	93.695	108.806	93.9713	46.2473	66.5162	99.4692	46.4413	31.1331	100	86.1122
FBgn0039045	CG17119	50.7095	39.3849	62.8235	60.763	24.8451	24.5843	55.199	52.9235	62.8235	80.7173	62.6914	100	96.7201	39.5474	39.1323	87.8637	84.2416
FBgn0039094	CG10184	32.0106	18.6493	28.7849	21.4111	11.7208	8.63217	32.8576	27.6352	32.8576	97.4224	56.758	87.6051	65.1635	35.6716	26.2715	100	84.1062
FBgn0039156	CG6178	105.731	90.3424	121.66	122.199	47.4292	51.5084	140.379	130.275	140.379	75.3186	64.3561	86.6656	87.0495	33.7866	36.6925	100	92.8025
FBgn0039486	caix	12.6899	10.9988	11.4495	15.9329	5.97695	5.13115	12.048	8.58698	15.9329	79.6461	69.0322	71.8611	100	37.5134	32.2049	75.6177	53.8948
FBgn0040207	kat80	6.55658	3.53071	4.27805	5.44243	2.8773	2.30689	5.83164	5.16885	6.55658	100	53.8498	65.2482	83.0071	43.8842	35.1844	88.9434	78.8345
FBgn0040507	ACXD	14.1528	9.05872	12.4123	13.757	6.15659	5.21563	13.1331	11.5846	14.1528	100	64.0064	87.7017	97.2033	43.5008	36.8521	92.7949	81.8534
FBgn0040723	CG5011	35.9557	19.322	25.0307	27.0776	18.9161	7.44548	32.5795	38.531	38.531	93.3162	50.1465	64.9626	70.2748	49.0932	19.3233	84.554	100
FBgn0040777	CG14767	28.3374	13.3622	18.3853	26.8768	13.1349	11.3138	30.6144	23.3758	30.6144	92.5621	43.6468	60.0543	87.7914	42.9044	36.9556	100	76.3554
FBgn0041210	HDAC4	11.0202	6.95063	7.58595	11.2527	5.24218	4.08595	11.7624	8.58846	11.7624	93.6896	59.0917	64.4929	95.6667	44.5671	34.7372	100	73.0159
FBgn0041585	olf186-F	12.5633	5.8249	7.85284	10.3427	5.83528	3.83838	12.6008	10.1424	12.6008	99.7029	46.2265	62.3203	82.0796	46.3089	30.4614	100	80.4904
FBgn0044823	Spec2	5.81647	3.56213	5.35437	6.22922	2.28673	1.53691	5.01862	3.74594	6.22922	93.374	57.1841	85.9557	100	36.7097	24.6726	80.5658	60.1349
FBgn0045063	fdl	3.31174	2.49131	3.13903	4.38763	1.55077	2.16518	4.74361	3.16336	4.74361	69.8147	52.5192	66.1738	92.4956	32.6917	45.644	100	66.6866
FBgn0050069	CG30069	35.8393	25.4577	25.1572	33.949	17.4353	14.0846	39.9326	25.1693	39.9326	89.7494	63.7517	62.999	85.0158	43.6618	35.271	100	63.0295
FBgn0050115	GEFmeso	26.2452	16.9756	19.0645	26.0394	11.2654	11.0413	27.0785	21.8691	27.0785	96.9224	62.6903	70.4045	96.1626	41.6026	40.7751	100	80.7617
FBgn0051343	CG31343	851.688	589.405	809.099	1038.41	472.869	270.488	811.946	707.764	1038.41	82.0188	56.7606	77.9174	100	45.538	26.0484	78.1916	68.1587
FBgn0051635	CG31635	10.6729	7.15758	7.93496	11.1121	4.48429	4.39857	12.4649	8.05003	12.4649	85.6237	57.422	63.6586	89.1476	35.9755	35.2877	100	64.5818
FBgn0051710	CG31710	9.16064	4.61803	5.3759	8.56771	4.04329	2.78029	7.95173	7.27494	9.16064	100	50.4117	58.6848	93.5274	44.1376	30.3503	86.8032	79.4153
FBgn0052039	CG32039	11.9543	6.22913	6.93367	9.27749	5.18048	4.10296	11.8395	10.4072	11.9543	100	52.1077	58.0013	77.6078	43.3356	34.3219	99.0395	87.0579
FBgn0052137	CG32137	25.2686	17.3506	21.3983	29.5762	12.1399	8.80518	30.4018	25.6542	30.4018	83.1156	57.071	70.3849	97.2846	39.9314	28.9627	100	84.3841
FBgn0052654	Sec16	33.9865	23.6916	24.7582	35.3418	14.7026	15.3153	40.6911	28.9136	40.6911	83.523	58.2229	60.8442	86.8537	36.1321	37.638	100	71.0563
FBgn0052699	LPCAT	13.6202	11.9003	13.8447	18.7965	5.60578	6.21927	17.9229	13.7664	18.7965	72.4613	63.3115	73.656	100	29.8236	33.0875	95.3523	73.2392
FBgn0053113	Rtnl1	705.898	397.451	607.075	803.998	320.731	260.347	720.807	576.697	803.998	87.7986	49.4343	75.5071	100	39.8921	32.3816	89.6529	71.7287
FBgn0053523	CG33523	52.7482	28.7676	39.8557	48.4314	24.2418	17.3056	52.3665	51.154	52.7482	100	54.5376	75.5585	91.8163	45.9576	32.8079	99.2765	96.9779
FBgn0053965	CG33965	44.3871	22.5295	35.2024	39.1195	20.1617	14.6818	36.5199	34.8151	44.3871	100	50.7568	79.3079	88.1327	45.4226	33.0768	82.2759	78.4352
FBgn0085188	CG34159	9.58413	4.26352	7.27673	9.01039	4.51305	2.30251	9.06941	8.85453	9.58413	100	44.4852	75.9248	94.0136	47.0887	24.0241	94.6295	92.3874
FBgn0085205	CG34176	114.551	45.2941	70.6842	103.897	54.6172	37.8927	115.505	94.9937	115.505	99.1742	39.2139	61.1957	89.9505	47.2855	32.8061	100	82.242
FBgn0259143	CG42258	19.0338	10.3495	15.593	18.4108	8.67563	6.74759	19.3762	14.4255	19.3762	98.233	53.4134	80.475	95.0179	44.7747	34.8242	100	74.4499
FBgn0259923	sepp4	12.8824	7.07035	9.3333	13.5295	5.2018	5.5294	14.197	11.6617	14.197	90.74	49.8016	65.7413	95.2979	36.6401	38.9476	100	82.1416
FBgn0260000	CG17570	38.8909	32.2209	34.5591	42.8642	28.707	16.0667	57.4908	44.368	57.4908	67.6471	56.0452	60.1124	74.5584	49.9333	27.9466	100	77.174
FBgn0260632	dl	22.5499	12.7625	16.5586	25.4162	8.43478	8.38676	23.0742	16.55	25.4162	88.7227	50.2141	65.1497	100	33.1866	32.9977	90.7855	65.116
FBgn0261360	CG42637	9.29774	7.98055	9.02588	11.6947	4.47277	5.12324	11.8969	10.7296	11.8969	78.1524	67.0806	75.8672	98.2997	37.5959	43.0635	100	90.1878
FBgn0262512	Vha14-1	305.127	142.272	202.913	323.604	150.297	109.998	322.096	272.685	323.604	94.29	43.9648	62.7041	100	46.4448	33.9916	99.5338	84.2651
FBgn0262937	Rabex-5	4.06817	2.77821	3.10728	4.42805	1.8954	2.1865	5.29112	4.61296	5.29112	76.8867	52.507	58.7263	83.6882	35.8223	41.3239	100	87.1831
FBgn0263108	BtbVII	14.349	7.25775	8.7917	13.9908	6.52706	5.79975	13.7518	10.731	14.349	100	50.5803	61.2706	97.5037	45.488	40.4193	95.8385	74.7856
FBgn0263199	Galk	124.059	91.9147	116.176	152.604	54.3972	47.5236	128.011	124.836	152.604	81.2949	60.2308	76.1294	100	35.646	31.1418	83.8845	81.804
FBgn0263607	l	10.1184	7.72263	11.702	13.7654	4.94992	4.79266	13.2344	10.9178	13.7654	73.5063	56.1017	85.0101	100	35.9591	34.8167	96.1426	79.3137
FBgn0264305	CG43783	9.5072	6.07911	7.51175	9.29425	4.34578	3.79597	9.55225	7.28043	9.55225	99.5284	63.6406	78.6386	97.2991	45.4948	39.7391	100	76.217
FBgn0264556	Gr39a	15.6758	10.4538	9.00167	12.874	7.62099	8.07315	13.5103	10.5282	15.6758	100	66.6879	57.4241	82.1267	48.6164	51.5008	86.1856	67.1624
FBgn0266136	Gyc76C	12.397	10.6404	12.0343	15.5929	5.96329	6.83051	15.8624	14.306	15.8624	78.1532	67.0792	75.8666	98.3009	37.5938	43.061	100	90.1882
FBgn0283427	FASN1	607.837	762.07	568.185	655.494	216.547	337.573	660.21	544.282	762.07	79.7612	100	74.558	86.0148	28.4156	44.2969	86.6337	71.4215
FBgn0284221	Sema5c	8.56887	6.2504	7.48147	8.7403	4.27434	4.10627	9.39951	7.37531	9.39951	91.1629	66.4971	79.5943	92.9867	45.4741	43.686	100	78.4649
										cluster Average	89.6802	55.1207	71.8938	90.6796	40.6194	34.4537	95.5906	79.3094
										STDEV	9.3238	9.57388	9.99163	8.35332	6.81532	6.2746	6.86061	10.4499
										squar root	10.3923	10.3923	10.3923	10.3923	10.3923	10.3923	10.3923	10.3923
										StEr	0.897183	0.921247	0.961445	0.803798	0.655804	0.603774	0.660163	1.00554

## Sheet: Cluster 5
											Normalized to max
		BPS				FAC				Max	BPS				FAC
FLyBaseID	Name	4hr	8hr	12hr	16hr	4hr	8hr	12hr	16hr		4hr	8hr	12hr	16hr	4hr	8hr	12hr	16hr
FBgn0000662	fl	17.2851	6.96506	7.47269	10.0771	7.92245	5.73894	14.2867	7.92913	17.2851	100	40.2953	43.2321	58.2998	45.8341	33.2017	82.6535	45.8727
FBgn0001197	His2Av	88.1007	31.5103	43.7223	47.1427	42.7864	38.5177	71.7013	41.2903	88.1007	100	35.7662	49.6276	53.51	48.5654	43.72	81.3856	46.8671
FBgn0001285	Jon44E	888.216	215.035	331.925	392.7	530.18	231.756	688.023	377.07	888.216	100	24.2097	37.3699	44.2121	59.6904	26.0922	77.4612	42.4525
FBgn0002354	l	9.22687	4.4765	5.47119	3.10461	5.37182	4.86778	7.40069	6.23325	9.22687	100	48.5159	59.2963	33.6474	58.2192	52.7566	80.208	67.5554
FBgn0002579	RpL36	738.38	176.682	296.426	354.016	301.034	153.909	479.399	314.063	738.38	100	23.9283	40.1454	47.945	40.7696	20.8441	64.9258	42.534
FBgn0002772	Mlc1	321.222	124.853	139.779	173.733	136.258	76.6809	245.619	168.191	321.222	100	38.8681	43.5148	54.085	42.4186	23.8716	76.4639	52.3598
FBgn0010280	Taf4	16.3048	5.21052	7.4348	10.2606	7.838	4.71808	13.0409	8.01228	16.3048	100	31.9569	45.5988	62.9296	48.0717	28.9367	79.9818	49.1406
FBgn0010382	CycE	5.63558	2.31846	2.46325	3.61294	2.85241	2.23485	4.31132	1.74301	5.63558	100	41.1397	43.7089	64.1095	50.6143	39.6561	76.5018	30.9287
FBgn0010423	TpnC47D	111.72	45.2574	50.7246	57.8818	54.4681	30.023	76.1191	54.6284	111.72	100	40.5098	45.4035	51.8098	48.7543	26.8735	68.134	48.8977
FBgn0010424	TpnC73F	90.673	39.0668	44.0012	52.9937	40.2509	22.3784	75.3252	51.0167	90.673	100	43.0853	48.5273	58.4449	44.3913	24.6804	83.0735	56.2645
FBgn0011695	EbpIII	42.7486	12.124	12.3954	12.6602	15.483	4.70653	19.5748	28.8512	42.7486	100	28.3612	28.9961	29.6155	36.2188	11.0098	45.7906	67.4904
FBgn0015031	cype	172.559	69.9327	81.0788	111.594	80.3541	57.8005	124.577	100.954	172.559	100	40.5269	46.9862	64.6701	46.5663	33.4961	72.1941	58.5041
FBgn0015925	csul	8.86913	1.78593	3.96754	2.89101	8.43304	3.64179	6.12794	4.28775	8.86913	100	20.1364	44.7343	32.5963	95.0831	41.0614	69.0929	48.3447
FBgn0024315	Picot	260.59	55.3092	97.231	90.9764	178.292	86.4277	255.81	99.804	260.59	100	21.2246	37.3119	34.9117	68.4186	33.1662	98.1659	38.2993
FBgn0026718	fu12	28.6129	7.86876	9.73876	6.27674	7.17061	5.11879	14.6259	12.1478	28.6129	100	27.5008	34.0363	21.9368	25.0608	17.8898	51.1165	42.4557
FBgn0027579	mino	47.8437	16.0478	21.5706	15.3574	15.4095	7.37712	32.6885	36.6879	47.8437	100	33.5421	45.0855	32.0992	32.2081	15.4192	68.3235	76.6829
FBgn0028926	NC2beta	8.37116	2.16856	3.73879	5.34849	3.75258	2.00021	6.68131	3.74167	8.37116	100	25.9051	44.6628	63.8919	44.8275	23.894	79.8133	44.6971
FBgn0029762	NAAT1	26.4597	11.6605	11.7704	14.6695	17.3696	7.81386	15.633	7.30271	26.4597	100	44.0688	44.4842	55.441	65.6456	29.5312	59.0824	27.5994
FBgn0030407	CG2543	17.0748	5.29434	9.15706	11.1831	5.57936	3.95541	8.59675	6.61274	17.0748	100	31.0067	53.6291	65.4949	32.676	23.1652	50.3475	38.7281
FBgn0031090	Rab35	35.7205	14.4008	20.0248	22.5643	16.329	9.37047	26.3987	18.4608	35.7205	100	40.3153	56.0596	63.1689	45.7132	26.2327	73.9034	51.6811
FBgn0031187	Usp2	20.8189	8.95923	10.2593	12.6952	9.98102	6.448	15.7971	10.0792	20.8189	100	43.0341	49.279	60.979	47.9421	30.9719	75.8787	48.4136
FBgn0031505	ND-B14.5B	122.575	37.9664	54.5989	77.872	40.6686	29.0552	87.0081	71.0535	122.575	100	30.9739	44.5432	63.53	33.1785	23.704	70.9834	57.9672
FBgn0031561	IM33	48.5597	22.997	13.2631	10.3188	22.9951	10.6766	27.4691	20.8139	48.5597	100	47.3582	27.3129	21.2497	47.3543	21.9867	56.5678	42.8626
FBgn0031971	Sirup	21.7523	7.06655	7.4768	7.38756	9.22493	4.12892	17.6903	4.90788	21.7523	100	32.4864	34.3724	33.9621	42.4089	18.9815	81.3262	22.5625
FBgn0032077	CG9515	12.0636	2.61555	3.90139	3.53285	5.71955	3.77243	6.12294	2.51701	12.0636	100	21.6813	32.3401	29.2852	47.4115	31.2711	50.7554	20.8644
FBgn0032293	Dpy-30L1	12.3729	3.28276	4.69496	9.12772	5.45528	3.68848	10.6165	5.62174	12.3729	100	26.5319	37.9455	73.7717	44.0905	29.8109	85.8043	45.4358
FBgn0032614	CG13284	48.4693	17.047	21.1659	25.6872	19.2789	12.3409	26.5642	16.8212	48.4693	100	35.1707	43.6686	52.9968	39.7755	25.4612	54.8062	34.7049
FBgn0032717	CG10600	14.8454	6.80451	6.18272	9.30727	4.69386	4.17194	10.3872	7.76363	14.8454	100	45.8357	41.6473	62.6945	31.6182	28.1025	69.9693	52.2964
FBgn0032720	mRpL13	48.9825	12.3977	18.2078	17.9344	22.5606	17.4861	27.4131	14.3513	48.9825	100	25.3105	37.172	36.6139	46.0584	35.6987	55.965	29.2987
FBgn0033153	Gadd45	6.99398	4.34726	2.60803	3.5197	8.06415	1.12759	5.49205	3.71739	8.06415	86.7293	53.9085	32.3411	43.6463	100	13.9827	68.1045	46.0977
FBgn0033196	CG1358	13.2604	4.75775	5.99939	7.52404	4.8636	3.04392	7.36078	5.23976	13.2604	100	35.8795	45.243	56.7408	36.6777	22.955	55.5096	39.5144
FBgn0033294	Mal-A4	204.921	93.0492	116.74	88.385	98.756	48.4023	213.143	108.976	213.143	96.1422	43.6557	54.7708	41.4674	46.3332	22.7088	100	51.1279
FBgn0033519	CG11825	8.32944	2.51566	2.75812	4.76079	5.96485	4.2798	5.18031	2.18799	8.32944	100	30.202	33.1129	57.1562	71.6117	51.3817	62.1928	26.2682
FBgn0033699	RpS11	1819.06	485.46	821.276	1166.3	768.479	433.97	1275.55	917.794	1819.06	100	26.6875	45.1484	64.1154	42.246	23.8568	70.1214	50.4543
FBgn0033802	CG17724	13.2116	4.36816	5.29978	7.84676	3.39223	3.14626	8.93266	5.17947	13.2116	100	33.0631	40.1146	59.3931	25.6762	23.8144	67.6124	39.204
FBgn0034999	CG3394	68.4663	26.3521	35.4112	23.7609	29.7154	19.2443	41.8624	46.8605	68.4663	100	38.4891	51.7206	34.7045	43.4014	28.1077	61.143	68.4431
FBgn0035032	ATPsynF	630.258	200.997	268.684	396.543	240.442	174.124	437.845	316.977	630.258	100	31.8913	42.6308	62.9176	38.1497	27.6274	69.4708	50.2933
FBgn0035091	CG3829	11.9722	3.3132	4.37489	4.87323	4.77371	2.94881	6.70899	6.13438	11.9722	100	27.674	36.5419	40.7044	39.8731	24.6304	56.0378	51.2383
FBgn0035619	CG10592	520.996	184.073	298.924	343.235	186.751	138.575	330.762	124.266	520.996	100	35.3311	57.3754	65.8807	35.845	26.5982	63.4866	23.8517
FBgn0035620	CG5150	679.194	194.421	307.237	414.422	139.739	133.728	324.54	67.7995	679.194	100	28.6253	45.2355	61.0167	20.5743	19.6892	47.7831	9.98235
FBgn0035638	Tektin-C	13.6238	6.40645	5.01108	8.03518	6.92882	5.94909	11.3801	5.89309	13.6238	100	47.0239	36.7817	58.9788	50.8581	43.6668	83.531	43.2558
FBgn0036039	Naa60	16.3665	5.09809	7.65972	9.78	7.12221	5.55639	9.91551	5.99712	16.3665	100	31.1496	46.8013	59.7563	43.5171	33.9499	60.5843	36.6427
FBgn0036134	FoxK	12.5585	3.91918	4.26789	6.75094	6.73246	3.05265	8.86444	5.69369	12.5585	100	31.2073	33.9839	53.7558	53.6086	24.3073	70.5849	45.3372
FBgn0036277	CG10418	11.8143	2.75018	5.69227	4.93507	4.2872	3.89363	8.27229	3.13028	11.8143	100	23.2783	48.1811	41.7719	36.2881	32.9568	70.0191	26.4956
FBgn0036398	upSET	13.2439	5.69786	5.5723	7.69723	6.12782	3.93216	9.71486	6.14703	13.2439	100	43.0224	42.0743	58.1188	46.2689	29.6902	73.3532	46.4139
FBgn0036749	CG7460	45.9369	9.67508	16.5814	13.8303	22.7451	10.7428	33.1948	23.6543	45.9369	100	21.0617	36.0961	30.1072	49.5137	23.386	72.2618	51.4931
FBgn0036833	CG3819	1731.9	565.7	591.499	964.144	1010.99	500.307	1325.97	766.177	1731.9	100	32.6635	34.1531	55.6696	58.3742	28.8877	76.5612	44.239
FBgn0036836	CG11619	10.2413	3.64181	2.80508	2.83827	6.55665	3.178	6.01324	3.63702	10.2413	100	35.56	27.3898	27.7139	64.0215	31.0312	58.7154	35.5132
FBgn0036958	CG17233	8.98762	3.56636	4.28459	5.06646	4.14597	2.746	7.49782	4.74299	8.98762	100	39.6808	47.6722	56.3716	46.1298	30.5531	83.4239	52.7725
FBgn0037386	CG1208	68.9285	25.3593	33.1043	17.4199	20.5093	14.1094	64.0999	38.9602	68.9285	100	36.7908	48.027	25.2724	29.7544	20.4697	92.9947	56.5227
FBgn0037782	Npc2d	313.538	76.269	145.567	147.167	98.5229	50.3514	180.99	191.245	313.538	100	24.3252	46.427	46.9374	31.4229	16.0591	57.725	60.9958
FBgn0037930	CG14715	51.5899	14.4213	23.1591	27.2014	22.3409	16.8283	35.6059	22.0038	51.5899	100	27.9537	44.8908	52.7263	43.3049	32.6194	69.0172	42.6514
FBgn0038224	ATPsynE	358.981	94.8361	141.211	245.589	111.079	76.2774	267.78	188.978	358.981	100	26.4182	39.3367	68.4128	30.943	21.2483	74.5945	52.6429
FBgn0038755	Hs6st	5.50947	2.52958	2.48064	3.54491	2.40363	1.87588	4.09648	2.81537	5.50947	100	45.9133	45.025	64.3422	43.6273	34.0483	74.3534	51.1006
FBgn0038923	mRpL35	41.2349	14.2933	19.511	23.4988	20.1426	12.1828	29.9441	18.249	41.2349	100	34.6631	47.3167	56.9877	48.8483	29.5448	72.6182	44.2561
FBgn0039561	mfrn	93.7965	16.2324	31.0375	38.7792	23.5739	10.2792	29.2031	16.0068	93.7965	100	17.3059	33.0903	41.344	25.133	10.9591	31.1345	17.0655
FBgn0040071	tara	12.9679	5.29978	5.9937	8.03169	4.92517	3.44997	10.0039	6.71433	12.9679	100	40.8686	46.2196	61.9354	37.9798	26.604	77.1434	51.7767
FBgn0040666	CG12848	63.2398	18.3231	24.3375	27.6044	25.5722	16.1353	37.6471	18.5289	63.2398	100	28.974	38.4844	43.6504	40.4368	25.5145	59.5306	29.2994
FBgn0040907	mRpL33	17.2842	4.14641	5.91455	14.1875	6.84446	5.88118	12.4631	8.62848	17.2842	100	23.9896	34.2194	82.0835	39.5995	34.0264	72.107	49.9212
FBgn0042132	CG18809	9.9379	4.01151	3.75042	5.76816	4.90502	4.15296	9.01331	5.32775	9.9379	100	40.3658	37.7386	58.042	49.3567	41.7891	90.6963	53.6104
FBgn0051005	qless	25.0776	6.87534	8.73126	9.37266	11.9563	5.85048	14.8712	8.33485	25.0776	100	27.4162	34.8169	37.3746	47.6772	23.3295	59.3007	33.2362
FBgn0051126	CG31126	23.4802	10.4302	10.3532	9.35862	11.4506	15.7433	16.0384	11.4482	23.4802	100	44.4214	44.0932	39.8575	48.7672	67.0493	68.3063	48.7568
FBgn0051211	CG31211	9.72122	4.16369	3.90634	6.13093	5.83398	3.79669	8.27009	4.40181	9.72122	100	42.831	40.1837	63.0674	60.0128	39.0557	85.0725	45.2804
FBgn0051248	CG31248	59.493	18.8961	22.8802	8.97506	33.4835	17.664	29.7546	19.1321	59.493	100	31.7619	38.4586	15.0859	56.2815	29.6909	50.0137	32.1585
FBgn0051632	sens-2	16.0172	6.1363	7.41192	8.92951	7.3967	4.41066	11.5918	7.25737	16.0172	100	38.3108	46.2749	55.7497	46.1799	27.5371	72.3709	45.31
FBgn0053002	mRpL27	38.2052	13.1972	15.4958	20.782	18.2384	11.0787	28.4164	15.296	38.2052	100	34.5428	40.5594	54.3956	47.7379	28.9978	74.3785	40.0365
FBgn0053182	Kdm4B	15.9247	7.83725	7.64431	11.3167	5.89943	5.40594	11.556	7.24954	15.9247	100	49.2144	48.0028	71.0637	37.0458	33.9469	72.5662	45.5238
FBgn0053199	CG33199	48.4216	11.5393	14.8947	26.9101	22.8838	10.7935	33.549	28.4712	48.4216	100	23.8308	30.7605	55.5745	47.2595	22.2906	69.2852	58.7985
FBgn0064117	SLIRP1	70.6416	26.0537	26.9819	27.9612	45.7451	29.9602	54.2787	29.2652	70.6416	100	36.8815	38.1955	39.5818	64.7567	42.4116	76.8368	41.4278
FBgn0085227	CG34198	13.9417	5.1156	3.03155	4.21665	3.20199	3.26082	10.3935	6.41381	13.9417	100	36.6928	21.7445	30.2449	22.967	23.389	74.5496	46.0046
FBgn0085257	CG34228	14.7968	4.53311	8.054	8.39202	4.83018	3.48404	13.0216	6.35376	14.7968	100	30.6358	54.4307	56.7152	32.6435	23.5459	88.0028	42.9402
FBgn0085285	CG34256	9.2664	2.98606	3.25273	2.23637	7.11956	4.0594	7.0025	4.5007	9.2664	100	32.2246	35.1024	24.1342	76.832	43.8077	75.5687	48.5701
FBgn0250838	roh	423.298	89.003	135.324	242.608	109.195	64.5837	276.785	173.411	423.298	100	21.0261	31.9689	57.3138	25.7963	15.2573	65.3878	40.9666
FBgn0259718	CG42372	9.15034	3.2355	3.29975	3.3145	3.63093	2.72601	6.87047	3.36362	9.15034	100	35.3593	36.0615	36.2226	39.6808	29.7914	75.0843	36.7595
FBgn0259932	CG42455	33.8921	6.98767	11.5883	12.8981	15.5086	7.62978	20.6087	11.7341	33.8921	100	20.6174	34.1917	38.0565	45.7587	22.512	60.8069	34.6221
FBgn0260223	CG42497	154.448	33.102	48.8272	71.7766	48.8134	23.5036	89.8297	59.0363	154.448	100	21.4324	31.614	46.4729	31.605	15.2178	58.1616	38.224
FBgn0260866	dnr1	27.1513	10.0636	12.517	14.5867	12.2356	6.5457	16.9169	15.9054	27.1513	100	37.0648	46.101	53.7238	45.0645	24.1082	62.3061	58.5807
FBgn0261067	LSm1	15.1632	5.02423	7.14897	9.29493	6.33615	3.79801	13.2744	7.62974	15.1632	100	33.1344	47.1468	61.2992	41.7863	25.0475	87.5435	50.3174
FBgn0261238	Alh	6.1923	2.4292	2.87893	3.16972	3.01404	1.86385	4.83372	2.92936	6.1923	100	39.2293	46.4921	51.1881	48.674	30.0996	78.0603	47.3065
FBgn0262026	CG42837	94.1984	24.7121	44.6145	57.6307	40.475	25.6822	68.2468	58.5906	94.1984	100	26.2341	47.3622	61.1801	42.9678	27.2639	72.45	62.1991
FBgn0264295	CG43773	31.0292	8.63188	7.38827	15.9938	12.5272	4.96191	17.0161	12.0219	31.0292	100	27.8186	23.8107	51.5443	40.3723	15.9911	54.839	38.7438
FBgn0264894	CG44085	14.7432	7.0137	5.58861	8.30414	6.41934	3.65232	13.1093	6.03298	14.7432	100	47.5725	37.9064	56.3252	43.541	24.7729	88.9176	40.9204
FBgn0265177	CG44242	55.5335	12.4932	19.9666	36.431	13.3344	6.66013	40.4307	33.0861	55.5335	100	22.4967	35.9541	65.6018	24.0115	11.993	72.8041	59.5785
FBgn0266377	Pde8	23.4568	9.272	11.8265	13.691	11.4814	7.1883	17.8897	12.4989	23.4568	100	39.528	50.4183	58.3671	48.9472	30.6449	76.2669	53.2847
FBgn0266490	CG45089	108.277	44.2663	50.2774	62.4745	43.5937	44.7573	78.454	52.9744	108.277	100	40.8826	46.4342	57.699	40.2614	41.336	72.4569	48.925
FBgn0267033	mamo	14.4602	6.03502	5.12591	7.67446	7.37445	3.54077	10.9421	7.03037	14.4602	100	41.7355	35.4485	53.0731	50.9984	24.4864	75.6703	48.6189
										cluster Average	99.8008	33.8345	41.4229	50.5876	45.1929	28.1596	70.3499	44.969
										STDEV	1.48555	8.27827	7.55997	13.7856	13.5502	9.38829	12.1838	11.6217
										squar root	9.27362	9.27362	9.27362	9.27362	9.27362	9.27362	9.27362	9.27362
										StEr	0.160191	0.892669	0.815212	1.48654	1.46115	1.01237	1.31382	1.2532

## Sheet: Cluster 6
											Normalized to max
		BPS				FAC				Max	BPS				FAC
FLyBaseID	Name	4hr	8hr	12hr	16hr	4hr	8hr	12hr	16hr		4hr	8hr	12hr	16hr	4hr	8hr	12hr	16hr
FBgn0002641	mal	21.928	14.2473	14.8122	21.3572	59.9441	11.4092	24.2444	17.5316	59.9441	36.5808	23.7677	24.7101	35.6286	100	19.0331	40.4451	29.2467
FBgn0002869	MtnB	8.67509	17.6982	6.9769	12.1673	117.738	63.7709	74.7513	35.9597	117.738	7.36813	15.0318	5.92578	10.3342	100	54.1634	63.4896	30.5421
FBgn0010038	GstD2	84.8289	25.3709	30.8675	55.423	256.016	109.393	66.2367	56.8748	256.016	33.1343	9.90989	12.0569	21.6483	100	42.7291	25.8721	22.2153
FBgn0010039	GstD3	15.9016	13.2881	6.43261	16.6833	35.9812	8.03801	11.8761	10.7089	35.9812	44.1942	36.9307	17.8777	46.3667	100	22.3395	33.0064	29.7624
FBgn0010040	GstD4	36.0702	41.6931	46.2629	95.6005	289.747	118.349	58.6266	63.8259	289.747	12.4488	14.3895	15.9667	32.9945	100	40.8457	20.2337	22.0281
FBgn0015872	Drip	65.9716	37.4978	36.4947	47.5241	328.702	85.3205	177.719	83.1849	328.702	20.0703	11.4078	11.1027	14.4581	100	25.9568	54.0669	25.3071
FBgn0020388	Gcn5	11.1151	6.99311	7.84449	12.4616	25.1616	7.45761	12.3854	10.5158	25.1616	44.1747	27.7927	31.1764	49.5261	100	29.6388	49.2235	41.7932
FBgn0029932	CG4607	19.6188	15.23	18.828	32.9988	51.6315	13.612	28.6609	23.2415	51.6315	37.9977	29.4975	36.4662	63.9121	100	26.3638	55.5106	45.0142
FBgn0033665	Zip48C	30.4489	8.36507	11.921	12.9867	40.2858	13.0497	27.9482	26.863	40.2858	75.5821	20.7643	29.591	32.2364	100	32.3927	69.3747	66.6811
FBgn0034527	CG9945	5.49436	3.7977	3.83676	5.78325	12.5841	3.5947	5.86263	4.58823	12.5841	43.6612	30.1786	30.489	45.9569	100	28.5655	46.5877	36.4606
FBgn0034543	galla-1	15.5663	13.2912	9.01269	10.1956	118.336	58.4922	43.1913	25.5521	118.336	13.1543	11.2318	7.6162	8.61579	100	49.429	36.4989	21.5929
FBgn0034612	CG10505	15.0652	15.1538	12.1308	16.4285	195.867	23.9797	74.4232	40.8996	195.867	7.69156	7.73678	6.1934	8.38759	100	12.2429	37.9969	20.8813
FBgn0036950	CG6996	26.0979	22.4399	23.8351	40.9168	62.6744	23.7133	35.354	26.1852	62.6744	41.6405	35.804	38.0301	65.2848	100	37.8357	56.409	41.7797
FBgn0038412	Zip89B	49.433	15.3558	19.7142	15.9698	117.261	21.9027	73.5412	50.9048	117.261	42.1565	13.0955	16.8123	13.619	100	18.6786	62.716	43.4116
FBgn0039644	CG11897	10.0862	4.19744	4.30753	6.51709	26.7262	4.78174	7.58532	7.5135	26.7262	37.739	15.7053	16.1173	24.3846	100	17.8916	28.3816	28.1129
FBgn0039714	Zip99C	91.9793	46.2137	48.9534	63.932	405.157	115.128	175.017	120.582	405.157	22.7021	11.4063	12.0826	15.7795	100	28.4157	43.1973	29.7617
FBgn0040503	CG7763	1.53484	1.87339	1.48002	1.11336	17.1558	3.88941	7.76156	3.93406	17.1558	8.94648	10.9199	8.62693	6.48969	100	22.6711	45.2417	22.9314
FBgn0051288	CG31288	121.2	52.4876	67.6413	73.1865	244.852	84.4931	97.0718	84.8227	244.852	49.4994	21.4365	27.6254	29.8901	100	34.5078	39.6451	34.6424
										cluster Average	32.1523	19.2781	19.3592	29.1952	100	30.2056	44.8832	32.898
										STDEV	18.1831	9.33019	10.6231	18.8025	0	11.3364	13.647	11.6196
										squar root	4.24264	4.24264	4.24264	4.24264	4.24264	4.24264	4.24264	4.24264
										StEr	4.28581	2.19915	2.50388	4.43178	0	2.67202	3.21664	2.73877

## Sheet: Cluster 7
											Normalized to max
		BPS				FAC				Max	BPS				FAC
FLyBaseID	Name	4hr	8hr	12hr	16hr	4hr	8hr	12hr	16hr		4hr	8hr	12hr	16hr	4hr	8hr	12hr	16hr
FBgn0015221	Fer2LCH	1558.94	727.791	852.641	1119.41	3785.85	2579.48	7568.74	4518.95	7568.74	20.5971	9.61575	11.2653	14.7899	50.0196	34.0807	100	59.7054
FBgn0015222	Fer1HCH	1976.16	1174.76	1362.1	1395.69	6078.46	4749.2	10158	6286.98	10158	19.4543	11.5649	13.4092	13.7398	59.8394	46.7535	100	61.8922
FBgn0023541	Cyp4d14	15.2717	10.5566	23.9774	8.83439	7.05508	3.82822	30.371	23.2551	30.371	50.2839	34.7587	78.9485	29.0882	23.2297	12.6048	100	76.5699
FBgn0024995	CG2680	12.8426	4.59446	12.2168	9.91274	9.59913	10.4518	18.1359	17.5212	18.1359	70.8135	25.3336	67.3627	54.6582	52.929	57.6304	100	96.6105
FBgn0029128	tyn	5.79321	3.64744	5.22205	3.55068	2.48258	0.861117	8.29568	5.18044	8.29568	69.8341	43.9679	62.9489	42.8016	29.9262	10.3803	100	62.4474
FBgn0030351	CG1840	2.02491	2.3331	5.13698	3.58424	4.49777	2.56604	5.33337	2.23093	5.33337	37.9668	43.7454	96.3176	67.2039	84.3327	48.113	100	41.8297
FBgn0032669	CG15155	44.4631	14.4879	69.56	50.4076	21.8153	19.7558	82.6839	126.317	126.317	35.1997	11.4695	55.0679	39.9057	17.2703	15.6399	65.4576	100
FBgn0034428	CG18606	60.1623	26.3282	69.6427	36.9318	14.6156	16.5477	49.6322	101.781	101.781	59.1095	25.8674	68.424	36.2855	14.3598	16.2581	48.7637	100
FBgn0034712	CG3264	231.959	59.3559	128.915	78.7733	112.969	139.655	409.805	153.34	409.805	56.6023	14.4839	31.4577	19.2221	27.5665	34.0783	100	37.4178
FBgn0034756	Cyp6d2	2.3447	2.44585	4.46607	8.26249	8.62046	7.00448	11.046	10.4544	11.046	21.2268	22.1425	40.4317	74.801	78.0418	63.4121	100	94.6446
FBgn0035495	CG14989	43.9484	28.9031	32.4407	47.9126	39.2136	44.1868	92.2055	64.7371	92.2055	47.6635	31.3464	35.1831	51.9628	42.5284	47.922	100	70.2096
FBgn0035811	CG12262	109.531	67.8613	112.177	110.628	46.1894	50.6977	171.885	187.892	187.892	58.2945	36.1172	59.7028	58.8784	24.5829	26.9824	91.4809	100
FBgn0036767	CG16775	39.2195	10.1358	17.4707	29.3677	17.1841	5.40994	45.7361	50.4039	50.4039	77.8105	20.1093	34.6614	58.2647	34.0928	10.7332	90.7392	100
FBgn0037683	CG18473	8.83882	3.20685	8.85276	9.07565	3.61817	4.24565	14.4193	15.6825	15.6825	56.3611	20.4486	56.45	57.8713	23.0714	27.0726	91.9453	100
FBgn0038652	CG7720	21.8796	26.9139	36.8957	60.8704	61.0087	60.2849	113.197	67.5646	113.197	19.3288	23.7762	32.5943	53.7738	53.896	53.2566	100	59.6876
FBgn0039519	Cyp6a18	12.4594	3.17889	9.19046	9.50905	5.11384	4.77698	20.3409	9.12219	20.3409	61.2531	15.6281	45.1822	46.7484	25.1407	23.4846	100	44.8465
FBgn0039543	CG12428	10.9082	7.39312	10.9606	11.6493	3.90714	4.09667	15.9668	21.437	21.437	50.885	34.4876	51.1294	54.3421	18.2261	19.1102	74.4823	100
FBgn0051075	CG31075	31.6948	29.719	57.5151	40.7261	12.5883	18.161	77.7681	76.0152	77.7681	40.7555	38.2149	73.9571	52.3686	16.1869	23.3528	100	97.7461
FBgn0052407	CG32407	133.896	75.4145	119.516	106.581	29.9485	42.8459	200.609	183.847	200.609	66.7449	37.5928	59.5767	53.1285	14.9288	21.3579	100	91.6445
FBgn0053301	CG33301	10.8605	14.8141	18.6679	28.8822	37.3232	14.4099	29.1156	25.0444	37.3232	29.0984	39.6913	50.0167	77.384	100	38.6084	78.0094	67.1015
FBgn0062412	Ctr1B	98.2063	109.488	122.37	142.647	196.277	212.931	816.031	483	816.031	12.0346	13.4171	14.9957	17.4805	24.0526	26.0935	100	59.189
FBgn0262035	CG42846	5.49386	3.34393	3.76421	3.60355	2.6343	2.16716	9.07823	5.31918	9.07823	60.5168	36.8347	41.4642	39.6944	29.0178	23.8721	100	58.5928
										cluster Average	46.447	26.8461	49.1158	46.1088	38.3291	30.9453	92.7672	76.3698
										STDEV	19.4885	11.2597	21.7747	18.3435	24.2485	15.8002	13.8451	22.0203
										squar root	4.69042	4.69042	4.69042	4.69042	4.69042	4.69042	4.69042	4.69042
										StEr	4.15496	2.40058	4.64238	3.91086	5.1698	3.36861	2.95178	4.69474

## Sheet: Cluster 8
											Normalized to max
		BPS				FAC				Max	BPS				FAC
FLyBaseID	Name	4hr	8hr	12hr	16hr	4hr	8hr	12hr	16hr		4hr	8hr	12hr	16hr	4hr	8hr	12hr	16hr
FBgn0000024	Ace	7.38949	7.75595	11.1476	11.6969	3.14586	2.93193	12.6445	11.6376	12.6445	58.4404	61.3386	88.1617	92.506	24.8793	23.1874	100	92.0372
FBgn0000055	Adh	5953.58	5737.68	7796.35	10208.9	1154.38	2362.16	6570.72	7758.99	10208.9	58.3178	56.203	76.3685	100	11.3077	23.1384	64.363	76.0025
FBgn0000116	Argk	1318.95	1269.15	1978.65	2342.79	607.112	683.585	2058.22	2084.66	2342.79	56.2983	54.1726	84.457	100	25.914	29.1782	87.8532	88.9816
FBgn0002719	Men	142.885	124.602	201.367	235.052	69.3888	66.1062	205.507	220.745	235.052	60.7886	53.0103	85.6693	100	29.5206	28.1241	87.4305	93.9131
FBgn0002939	ninaD	186.97	116.985	217.919	269.117	4.54257	17.4819	137.553	341.764	341.764	54.7073	34.2297	63.7629	78.7434	1.32915	5.11521	40.248	100
FBgn0005670	Cyp4d1	118.175	109.995	180.994	165.2	55.906	59.7016	174.68	179.767	180.994	65.2923	60.7729	100	91.2736	30.8883	32.9854	96.5113	99.3218
FBgn0010548	Aldh-III	289.17	206.38	361.666	344.159	119.536	119.828	425.177	363.813	425.177	68.0116	48.5399	85.0623	80.9448	28.1144	28.183	100	85.5674
FBgn0012034	AcCoAS	71.2053	158.835	159.371	248.19	31.7788	95.3678	150.552	122.897	248.19	28.6898	63.9973	64.2133	100	12.8042	38.4253	60.6598	49.5172
FBgn0015570	alpha-Est2	40.6287	42.525	60.7028	81.7108	10.1832	15.2706	46.7105	61.9916	81.7108	49.7226	52.0434	74.2898	100	12.4626	18.6887	57.1657	75.8671
FBgn0016715	Reg-2	16.8997	20.5525	25.2241	31.7217	4.03199	10.603	29.2018	26.9295	31.7217	53.2747	64.79	79.5169	100	12.7105	33.4249	92.0561	84.893
FBgn0026315	Ugt35a	68.5553	54.6819	83.476	111.755	32.13	33.1513	104.226	98.7032	111.755	61.3443	48.9302	74.6956	100	28.7504	29.6642	93.2633	88.3211
FBgn0027572	CG5009	96.9302	82.2972	138.604	116.659	34.6704	39.4486	132.006	151.411	151.411	64.0177	54.3534	91.5413	77.0478	22.8982	26.0539	87.1833	100
FBgn0029737	CG6903	16.352	14.8362	27.0904	20.8538	7.19083	4.76207	20.379	22.6647	27.0904	60.361	54.7654	100	76.9784	26.5438	17.5784	75.226	83.6631
FBgn0029795	CG15773	18.2854	17.3395	30.5757	37.4842	8.87928	7.24337	28.5603	31.9312	37.4842	48.7816	46.2582	81.5695	100	23.6881	19.3238	76.193	85.1857
FBgn0030245	CG1637	31.1153	23.5444	30.7981	43.878	14.8645	12.3847	41.1889	37.9787	43.878	70.9132	53.6589	70.1904	100	33.877	28.2254	93.8715	86.5552
FBgn0030362	regucalcin	132.051	151.515	212.356	177.26	42.736	60.4015	166.955	160.139	212.356	62.1839	71.3497	100	83.4731	20.1247	28.4435	78.6202	75.4106
FBgn0030367	Cyp311a1	17.9056	26.7203	34.6344	36.4858	6.1549	9.50818	26.0192	31.881	36.4858	49.0757	73.2349	94.9259	100	16.8693	26.06	71.3132	87.3793
FBgn0030503	Tango2	11.92	9.23271	15.8326	18.7145	5.25744	5.09988	17.6486	21.26	21.26	56.0676	43.4275	74.4712	88.0266	24.7292	23.9881	83.0131	100
FBgn0030509	CG11162	52.415	58.4673	85.3775	66.6052	26.0716	37.9248	83.0149	77.1936	85.3775	61.392	68.4809	100	78.0125	30.5369	44.4202	97.2328	90.4144
FBgn0030600	hiw	2.64685	3.25676	3.51385	5.20428	0.928147	1.07289	4.05722	3.36155	5.20428	50.8592	62.5784	67.5185	100	17.8343	20.6156	77.9594	64.592
FBgn0030737	CG9914	408.433	308.462	643.819	405.154	194.765	168.53	654.37	646.249	654.37	62.4163	47.1388	98.3876	61.9152	29.7638	25.7545	100	98.759
FBgn0031034	CG14205	132.293	115.403	158.671	200.539	16.5134	59.0563	86.9562	141.107	200.539	65.9688	57.5461	79.1222	100	8.2345	29.4487	43.3612	70.3637
FBgn0031143	CG1532	147.713	156.865	235.234	268.463	59.8801	70.1419	157.309	146.974	268.463	55.0217	58.4309	87.6225	100	22.3048	26.1273	58.5964	54.7466
FBgn0031170	CG1718	93.4325	89.1944	132.326	168.68	31.2165	38.2383	140.388	150.441	168.68	55.3905	52.8779	78.4481	100	18.5064	22.6692	83.2275	89.1872
FBgn0031182	Cyp6t1	3.29816	4.14999	7.75544	6.04189	1.09571	1.73217	5.96236	8.32032	8.32032	39.6399	49.8777	93.2108	72.6161	13.1691	20.8185	71.6602	100
FBgn0031732	CG11149	15.9465	15.1439	17.6013	24.3746	7.11526	9.17307	19.4304	19.87	24.3746	65.4224	62.1298	72.2114	100	29.1913	37.6337	79.7156	81.5192
FBgn0031914	CG5973	31.182	24.818	33.0858	43.9543	5.70275	8.84169	33.5799	43.222	43.9543	70.9419	56.4632	75.2732	100	12.9743	20.1156	76.3973	98.3338
FBgn0032068	LManV	713.575	770.197	1143.57	1159.18	401.016	283.329	1151.21	998.989	1159.18	61.5588	66.4435	98.6536	100	34.5949	24.4422	99.3132	86.181
FBgn0032069	LManVI	1411.3	1428.74	2060.95	2172.85	629.397	431.949	2349.56	1952.75	2349.56	60.0666	60.8089	87.7163	92.4789	26.7879	18.3843	100	83.1113
FBgn0032727	CG10623	25.2858	13.3732	26.5587	31.7456	9.19794	8.65322	22.1615	25.0677	31.7456	79.6514	42.1262	83.661	100	28.9739	27.258	69.8097	78.9643
FBgn0033246	ACC	108.476	145.763	108.984	157.055	35.1622	55.3608	115.354	99.3643	157.055	69.0685	92.8101	69.3923	100	22.3884	35.2493	73.4478	63.2671
FBgn0033297	Mal-A8	68.6724	96.1986	127.528	176.668	27.5149	30.3695	107.744	154.166	176.668	38.871	54.4518	72.1854	100	15.5744	17.1902	60.9866	87.2634
FBgn0033717	CG8839	116.198	81.9347	143.658	168.034	53.9927	47.8636	141.714	156.884	168.034	69.1512	48.7607	85.4934	100	32.132	28.4844	84.3366	93.3642
FBgn0033981	Cyp6a21	44.3674	30.3449	59.9702	60.682	20.0757	14.7647	48.1217	63.76	63.76	69.585	47.5923	94.0562	95.1726	31.4863	23.1568	75.4733	100
FBgn0035087	CG2765	53.125	55.2808	71.8851	120.315	25.5331	37.4935	89.8663	76.6649	120.315	44.1551	45.9469	59.7476	100	21.2219	31.1629	74.6927	63.7204
FBgn0035146	CG13893	32.9233	21.1657	33.2645	39.6042	10.3415	10.5091	30.8008	35.3297	39.6042	83.131	53.443	83.9924	100	26.1121	26.5353	77.7716	89.207
FBgn0035169	CG13890	15.1858	15.0942	22.3878	23.7609	5.9358	9.12256	33.6474	23.1834	33.6474	45.132	44.8598	66.5365	70.6173	17.6412	27.1122	100	68.901
FBgn0035542	DOR	19.7328	28.6368	43.0201	72.5227	6.57872	12.6192	43.7788	49.6242	72.5227	27.2091	39.4867	59.3196	100	9.07126	17.4003	60.3657	68.4257
FBgn0035779	CG8562	450.877	305.829	565.735	594.284	193.585	183.583	642.566	687.897	687.897	65.5442	44.4585	82.2412	86.3914	28.1416	26.6876	93.4101	100
FBgn0036368	CG10738	3.58957	3.25442	4.78839	5.42111	1.62609	1.40459	4.75381	4.40388	5.42111	66.2147	60.0324	88.3285	100	29.9955	25.9096	87.6906	81.2358
FBgn0036449	bmm	3.35764	6.49776	7.48982	12.0496	1.51055	2.71856	9.07327	10.1006	12.0496	27.865	53.9249	62.158	100	12.536	22.5613	75.299	83.8248
FBgn0036727	CG7589	23.4682	23.7935	30.6789	38.3756	8.5571	11.3018	23.7992	24.4461	38.3756	61.1539	62.0016	79.9436	100	22.2983	29.4505	62.0165	63.7021
FBgn0036824	CG3902	448.352	549.958	533.9	862.474	225.12	257.142	791.948	534.103	862.474	51.9844	63.7651	61.9033	100	26.1016	29.8145	91.8228	61.9268
FBgn0036942	CG7328	5.89018	5.04404	6.29515	6.90217	2.91678	3.08096	9.40518	7.29755	9.40518	62.6271	53.6304	66.9328	73.3869	31.0125	32.7582	100	77.5908
FBgn0036996	mag	232.107	359.815	813.752	1318.49	48.1285	144.676	771.253	1531.65	1531.65	15.1541	23.492	53.1292	86.0829	3.14227	9.44581	50.3545	100
FBgn0037146	CG7470	97.7469	72.5231	106.556	131.669	47.0877	45.659	100.212	94.9095	131.669	74.2368	55.0798	80.9269	100	35.7621	34.6771	76.1093	72.0818
FBgn0037203	slif	22.3413	18.882	24.7385	35.2126	9.52732	11.0204	34.2743	27.2665	35.2126	63.4469	53.6229	70.2545	100	27.0565	31.2966	97.3351	77.4338
FBgn0037592	CG11737	12.329	10.8522	15.4883	21.311	5.627	9.41411	25.0259	21.3237	25.0259	49.265	43.3641	61.8891	85.1559	22.4847	37.6175	100	85.2066
FBgn0037845	CG14694	14.075	16.1884	19.6053	21.1692	8.88954	7.49615	16.2581	20.7761	21.1692	66.488	76.4713	92.6121	100	41.9928	35.4106	76.8006	98.1428
FBgn0038194	Cyp6d5	85.4305	76.1253	149.112	120.186	39.8123	37.6099	113.694	137.253	149.112	57.2927	51.0522	100	80.6012	26.6995	25.2225	76.2474	92.0466
FBgn0038380	CG14877	9.34857	6.73351	8.82125	13.0277	2.95043	4.20549	10.0515	9.65018	13.0277	71.7591	51.6861	67.7115	100	22.6474	32.2811	77.1545	74.0743
FBgn0038966	pinta	9.09233	5.86938	8.66313	14.1144	3.53527	4.22376	13.8977	12.478	14.1144	64.4188	41.5843	61.3779	100	25.0473	29.9252	98.465	88.4062
FBgn0039290	CG13654	2.27442	2.3883	3.3959	4.0895	1.13239	0.982607	3.1683	2.75733	4.0895	55.616	58.4007	83.0395	100	27.6902	24.0275	77.474	67.4246
FBgn0039464	CG6330	12.562	6.4553	18.423	14.4345	4.90832	2.94163	16.3048	21.1877	21.1877	59.2894	30.4672	86.9514	68.127	23.1659	13.8837	76.9539	100
FBgn0039471	CG6295	298.973	187.55	287.626	442.481	113.002	70.4152	275.955	303.454	442.481	67.5674	42.3859	65.003	100	25.5382	15.9137	62.3653	68.5801
FBgn0039473	CG17191	43.9827	34.0057	57.4031	72.1539	20.5651	19.0827	61.7418	61.647	72.1539	60.9568	47.1293	79.5564	100	28.5017	26.4472	85.5696	85.4382
FBgn0040336	Seipin	60.3222	47.5147	74.2623	91.1735	25.8952	27.957	84.7629	83.9597	91.1735	66.162	52.1146	81.4517	100	28.4021	30.6636	92.9688	92.0879
FBgn0042135	CG18812	68.4977	52.9442	75.018	101.337	30.3803	29.1589	86.1751	81.6934	101.337	67.5938	52.2455	74.0281	100	29.9794	28.7742	85.0379	80.6154
FBgn0050272	MFS1	14.2047	17.1688	31.3229	34.2564	2.54445	7.83409	23.5108	20.475	34.2564	41.4658	50.1185	91.4366	100	7.42765	22.869	68.6318	59.7698
FBgn0051183	CG31183	7.33397	5.79165	7.05751	10.0011	2.43626	3.4912	8.41477	8.62541	10.0011	73.3316	57.91	70.5672	100	24.3599	34.9081	84.1384	86.2446
FBgn0053056	CG33056	6.54932	6.10574	9.84146	11.6948	3.27235	4.89591	9.74601	6.95126	11.6948	56.0019	52.2089	84.1523	100	27.9812	41.8639	83.3361	59.4388
FBgn0085354	CG34325	33.1024	20.504	29.8246	46.1599	13.2423	11.4204	40.2704	27.3231	46.1599	71.7125	44.4195	64.6114	100	28.6879	24.7409	87.241	59.1922
FBgn0086608	CG34112	25.4343	17.1375	27.5569	34.2277	11.4775	9.58592	25.903	33.5111	34.2277	74.309	50.0692	80.5105	100	33.5328	28.0063	75.6784	97.9064
FBgn0086909	CG31751	23.584	14.8409	26.0659	32.0613	11.5368	9.65789	27.2998	28.3435	32.0613	73.5592	46.289	81.3003	100	35.9836	30.1232	85.1487	88.4041
FBgn0259111	Ndae1	55.0122	39.9462	64.3845	74.2155	17.443	24.1679	62.7404	60.1496	74.2155	74.1249	53.8246	86.7535	100	23.5032	32.5645	84.5382	81.0472
										cluster Average	59.0779	53.5243	79.3879	94.1469	23.6244	26.794	80.3247	82.5348
										STDEV	12.9235	10.6785	12.1177	10.0937	8.31245	7.12114	14.3858	13.2819
										squar root	8.06226	8.06226	8.06226	8.06226	8.06226	8.06226	8.06226	8.06226
										StEr	1.60296	1.3245	1.50302	1.25196	1.03103	0.883269	1.78433	1.64742

## Sheet: Cluster 9
											Normalized to max
		BPS				FAC				Max	BPS				FAC
FLyBaseID	Name	4hr	8hr	12hr	16hr	4hr	8hr	12hr	16hr		4hr	8hr	12hr	16hr	4hr	8hr	12hr	16hr
FBgn0010786	l	47.4745	15.6419	29.2344	32.3877	26.2842	14.2032	24.1693	15.9162	47.4745	100	32.9481	61.5792	68.2212	55.3649	29.9175	50.9101	33.5258
FBgn0011555	thetaTry	599.055	206.163	267.036	523.25	350.17	145.271	213.198	260.802	599.055	100	34.4147	44.5762	87.3459	58.4537	24.25	35.5891	43.5355
FBgn0015571	alpha-Est3	40.1028	20.9414	27.0455	52.9237	19.4911	13.3958	33.8459	35.711	52.9237	75.7747	39.569	51.1028	100	36.8287	25.3114	63.9523	67.4764
FBgn0028408	Drep2	6.16969	3.3593	3.72097	5.52593	2.81664	2.00091	4.08445	4.33236	6.16969	100	54.4485	60.3105	89.5658	45.6529	32.4313	66.202	70.2201
FBgn0030679	CG8206	77.5141	29.1724	46.3563	73.5545	43.3448	19.8001	40.9952	34.7168	77.5141	100	37.6349	59.8036	94.8917	55.9186	25.5438	52.8874	44.7877
FBgn0032587	CG5953	3.31545	3.46102	2.73817	6.18208	3.74184	1.2632	4.39168	2.33973	6.18208	53.63	55.9847	44.292	100	60.5272	20.4332	71.0388	37.847
FBgn0032805	CG10337	30.9725	13.3072	23.5222	30.4589	24.4106	7.41299	17.2028	14.293	30.9725	100	42.9646	75.9452	98.3418	78.8137	23.9341	55.5421	46.1475
FBgn0033296	Mal-A7	14.8666	9.77659	14.8481	24.795	17.0737	9.52205	8.05703	10.7744	24.795	59.9583	39.4297	59.8833	100	68.8595	38.4032	32.4946	43.4541
FBgn0033631	Sod3	151.081	92.8764	154.208	170.098	62.7967	45.0249	112.302	96.7887	170.098	88.8201	54.6017	90.6584	100	36.9179	26.47	66.0221	56.9017
FBgn0033782	sug	54.9059	45.4304	47.6876	86.9468	25.8791	24.9299	54.0906	39.1123	86.9468	63.1489	52.2507	54.8469	100	29.7643	28.6725	62.2111	44.9842
FBgn0035718	CG14820	92.2767	44.632	52.991	68.618	52.0196	21.9938	59.484	44.5959	92.2767	100	48.3676	57.4263	74.3612	56.3736	23.8346	64.4627	48.3285
FBgn0036321	CG14120	132.683	58.8323	62.9496	101.067	72.7049	37.7739	90.0873	39.7651	132.683	100	44.3405	47.4436	76.1721	54.796	28.4693	67.8967	29.97
FBgn0036501	CG7272	151.759	76.4818	119.532	187.529	85.9023	44.906	100.833	90.8835	187.529	80.9256	40.784	63.7408	100	45.8075	23.9462	53.7692	48.4638
FBgn0039207	CG5789	18.1543	7.49481	11.3699	13.6883	7.82381	5.21285	9.88464	7.51213	18.1543	100	41.284	62.6295	75.3997	43.0962	28.7142	54.448	41.3794
FBgn0039777	Jon99Fii	2013.83	832.737	1514.29	1521.15	953.352	444.294	1005.32	1161.81	2013.83	100	41.3509	75.1946	75.5353	47.3402	22.0622	49.9209	57.6914
FBgn0261479	nero	86.314	27.4172	45.315	52.7861	45.9262	21.0797	29.5024	23.8033	86.314	100	31.7645	52.5002	61.1559	53.2083	24.4221	34.1803	27.5775
										cluster Average	88.8911	43.2586	60.1208	87.5619	51.7327	26.676	55.0955	46.3932
										STDEV	16.7584	7.80702	12.2726	13.5895	12.3914	4.39673	12.269	12.0201
										squar root	4	4	4	4	4	4	4	4
										StEr	4.18961	1.95176	3.06815	3.39737	3.09785	1.09918	3.06724	3.00504

## Sheet: Cluster 10
											Normalized to max
		BPS				FAC				Max	BPS				FAC
FLyBaseID	Name	4hr	8hr	12hr	16hr	4hr	8hr	12hr	16hr		4hr	8hr	12hr	16hr	4hr	8hr	12hr	16hr
FBgn0000044	Act57B	1029.39	528.813	496.498	673.128	462.546	246.778	1002.98	581.792	1029.39	100	51.3715	48.2322	65.3909	44.934	23.9733	97.4346	56.5182
FBgn0000046	Act87E	173.153	108.486	104.105	158.974	73.9008	47.1039	231.001	111.139	231.001	74.9576	46.9634	45.0669	68.8197	31.9916	20.3912	100	48.1117
FBgn0000097	aop	8.83512	4.20369	5.90462	7.26667	3.72679	3.25651	9.832	6.36015	9.832	89.8608	42.7552	60.0551	73.9083	37.9047	33.1215	100	64.6883
FBgn0000286	Cf2	9.70808	4.81201	4.97672	9.21632	3.91073	2.8799	10.3028	7.47511	10.3028	94.228	46.7061	48.3047	89.4548	37.9581	27.9527	100	72.5544
FBgn0001941	ifc	184.822	74.8685	114.625	161.317	60.916	52.9213	153.067	106.83	184.822	100	40.5084	62.0192	87.2824	32.9593	28.6337	82.8184	57.8016
FBgn0002522	lab	7.09363	2.87169	2.84651	4.87265	2.8622	2.32	6.2872	4.08087	7.09363	100	40.4826	40.1277	68.6905	40.3489	32.7054	88.6317	57.5286
FBgn0002921	Atpalpha	146.593	70.9184	85.8334	113.233	62.7474	49.4921	136.055	92.5877	146.593	100	48.3777	58.5522	77.243	42.8038	33.7616	92.8116	63.1597
FBgn0003175	px	18.7683	9.41294	10.2449	13.4118	8.16882	5.77839	16.4124	10.8958	18.7683	100	50.1534	54.586	71.4598	43.5246	30.788	87.4474	58.0543
FBgn0003396	shn	13.8107	8.06437	8.75672	12.2035	6.0827	5.73245	15.0784	10.0928	15.0784	91.5926	53.483	58.0746	80.9337	40.3405	38.0177	100	66.9357
FBgn0003963	ush	7.69967	3.3874	3.95836	5.56716	3.32098	2.16013	5.9851	4.08152	7.69967	100	43.9941	51.4095	72.3039	43.1315	28.0548	77.7319	53.0091
FBgn0004107	Cdk2	7.07145	2.95382	3.61185	4.74447	3.20772	3.15149	6.08547	3.03035	7.07145	100	41.7711	51.0765	67.0934	45.3616	44.5664	86.0568	42.8533
FBgn0004369	Ptp99A	7.07137	3.19523	4.27706	5.94184	3.23199	2.58869	6.68265	4.08071	7.07137	100	45.1854	60.4842	84.0267	45.7053	36.6081	94.5029	57.7074
FBgn0004921	Ggamma1	79.7202	34.2473	38.541	66.8137	35.2602	23.446	72.3064	52.0101	79.7202	100	42.9593	48.3454	83.8102	44.23	29.4104	90.7003	65.2409
FBgn0005649	Rox8	27.6895	12.848	19.1516	24.976	13.3273	10.2585	29.8545	20.5159	29.8545	92.748	43.0354	64.1496	83.6588	44.6408	34.3618	100	68.7197
FBgn0010303	hep	19.3823	8.73134	11.2197	15.5656	9.31623	6.46191	18.2937	14.754	19.3823	100	45.0481	57.8864	80.3086	48.0657	33.3393	94.3835	76.1209
FBgn0010638	Sec61beta	273.645	97.2229	139.588	218.423	105.756	76.6867	281.008	186.194	281.008	97.3799	34.5979	49.6741	77.7285	37.6344	27.2899	100	66.2591
FBgn0011289	TfIIA-L	23.1316	7.6661	12.4968	14.7991	11.5297	6.92579	20.2733	15.9819	23.1316	100	33.1412	54.0249	63.9777	49.8441	29.9408	87.6432	69.0912
FBgn0011481	Ssdp	20.3554	8.41445	11.411	13.8238	9.29634	7.9353	17.8657	11.4816	20.3554	100	41.3377	56.0589	67.9124	45.6702	38.9838	87.7689	56.4057
FBgn0013954	FK506-bp2	278.317	101.917	151.671	207.453	125.856	94.8987	236.22	166.965	278.317	100	36.619	54.4958	74.5384	45.2205	34.0974	84.8745	59.991
FBgn0014037	Su	42.5812	19.9167	22.6879	32.7209	19.353	14.4066	36.2547	25.7741	42.5812	100	46.7736	53.2816	76.8434	45.4497	33.8331	85.1426	60.5294
FBgn0015791	Rab14	11.506	5.46568	6.05124	10.9528	4.29719	4.84301	13.209	8.54442	13.209	87.1069	41.3784	45.8115	82.9195	32.5323	36.6644	100	64.6863
FBgn0016120	ATPsynD	747.473	287.547	425.442	594.206	368.662	234.775	648.563	514.667	747.473	100	38.4692	56.9173	79.4953	49.3211	31.4092	86.7673	68.8542
FBgn0022382	Pka-R2	47.7203	21.6984	32.2418	37.8177	22.1866	18.7107	52.2751	36.1429	52.2751	91.2868	41.5081	61.677	72.3435	42.442	35.7927	100	69.1398
FBgn0025809	Paf-AHalpha	5.80404	2.66183	2.53034	5.01467	3.35986	1.87951	6.05907	4.03178	6.05907	95.791	43.9313	41.7612	82.7631	55.4517	31.0198	100	66.5413
FBgn0026077	Gasp	14.2413	4.04202	6.89219	9.28506	6.66041	2.9655	11.9088	9.58452	14.2413	100	28.3823	48.3958	65.1981	46.7682	20.8232	83.6218	67.3009
FBgn0026080	Tip60	6.11667	2.16622	3.38821	4.44234	2.59498	1.87405	5.48616	3.76587	6.11667	100	35.4151	55.3931	72.6267	42.4247	30.6384	89.6919	61.5672
FBgn0027291	l	296.472	121.22	174.091	211.383	143.725	108.973	270.232	174.981	296.472	100	40.8875	58.7209	71.2995	48.4785	36.7566	91.1493	59.0213
FBgn0027339	jim	23.6872	11.685	13.0033	17.978	9.17594	7.24711	22.5967	16.0407	23.6872	100	49.3304	54.8958	75.8975	38.738	30.595	95.396	67.7186
FBgn0027538	beta4GalNAcTA	33.4851	17.2972	20.2659	27.2093	16.663	12.1991	30.9791	24.0999	33.4851	100	51.6565	60.5222	81.2579	49.7623	36.4314	92.5159	71.9721
FBgn0027932	Akap200	46.5749	17.7346	25.0661	33.5661	19.8504	13.9889	39.9364	28.8229	46.5749	100	38.0777	53.8189	72.0692	42.6204	30.0353	85.7466	61.8851
FBgn0029712	CG15912	5.50942	3.28924	4.23708	3.95155	2.63737	2.39542	6.41695	4.00852	6.41695	85.8572	51.2586	66.0295	61.5798	41.1	37.3296	100	62.4677
FBgn0030034	CG10555	6.45909	2.50306	3.44719	5.08103	3.17307	2.34742	6.47378	4.4977	6.47378	99.7731	38.6645	53.2484	78.4863	49.0142	36.2604	100	69.4756
FBgn0030057	Ppt1	6.78458	3.63175	4.07902	5.2409	2.77233	2.9467	6.17778	4.25333	6.78458	100	53.5294	60.1219	77.2471	40.8622	43.4323	91.0561	62.6911
FBgn0030208	PPP4R2r	22.3535	11.2443	15.3286	16.8707	9.79116	9.53357	23.1181	16.6962	23.1181	96.6925	48.6386	66.3056	72.9759	42.3528	41.2385	100	72.2213
FBgn0030745	CG4239	32.574	17.9604	29.2288	26.5436	13.6273	9.31252	40.9105	29.9121	40.9105	79.6228	43.9018	71.4458	64.8823	33.3101	22.7632	100	73.1159
FBgn0030837	CG8661	151.511	63.7716	104.68	163.441	73.1445	59.266	205.632	175.583	205.632	73.6809	31.0125	50.9066	79.4825	35.5707	28.8214	100	85.3872
FBgn0030892	CG7206	5.97798	3.18402	2.98203	5.27966	3.72376	2.68159	6.02729	4.02742	6.02729	99.182	52.8267	49.4755	87.596	61.7817	44.4909	100	66.8198
FBgn0031118	RhoGAP19D	11.5946	6.16737	6.94618	9.45294	5.60875	4.11043	10.2851	7.78956	11.5946	100	53.1917	59.9087	81.5287	48.3737	35.4512	88.7055	67.1826
FBgn0031148	Cbs	33.0042	15.2644	20.536	20.941	15.8367	14.5707	33.0145	19.2654	33.0145	99.9689	46.2354	62.2029	63.4298	47.9688	44.1342	100	58.3544
FBgn0031183	CG14621	27.4835	11.557	15.2093	22.066	10.6043	8.86802	26.6397	15.4627	27.4835	100	42.0505	55.3396	80.288	38.5842	32.2667	96.9296	56.2615
FBgn0032330	Samuel	11.0412	6.21956	7.05471	8.74388	4.9106	4.13091	11.7256	7.83611	11.7256	94.1628	53.0424	60.1648	74.5706	41.8792	35.2297	100	66.8289
FBgn0032949	Lamp1	202.273	81.0625	121.76	172.308	90.4782	65.9487	190.716	161.022	202.273	100	40.0759	60.1961	85.1858	44.7308	32.6039	94.2867	79.6064
FBgn0033051	Strica	15.6517	6.19045	8.66952	13.3397	7.59481	4.76426	15.5516	9.71272	15.6517	100	39.5513	55.3903	85.2284	48.5239	30.4393	99.3602	62.0554
FBgn0033166	Eaf	20.9643	7.15075	9.90749	14.2409	10.4708	6.18548	17.4084	11.3157	20.9643	100	34.1091	47.2588	67.9293	49.9459	29.5048	83.038	53.9758
FBgn0033504	CAP	50.0692	27.9088	29.8212	44.5039	23.6206	18.2686	50.7379	31.1482	50.7379	98.682	55.0059	58.775	87.7133	46.5542	36.0058	100	61.3905
FBgn0033608	CG13220	80.2324	34.6667	44.6489	57.3598	33.0255	28.7223	71.9905	43.1046	80.2324	100	43.2079	55.6495	71.492	41.1623	35.7989	89.7274	53.7247
FBgn0034181	CG8963	24.2797	11.6421	17.6616	22.3131	10.1505	9.63242	26.4976	17.5397	26.4976	91.63	43.9366	66.6534	84.208	38.3073	36.352	100	66.1936
FBgn0034304	CG5742	4.8665	2.25302	3.00099	4.63342	2.32297	1.95782	5.40474	3.71067	5.40474	90.0414	41.686	55.5251	85.7289	42.9802	36.2242	100	68.6559
FBgn0034390	CG15093	701.15	371.676	482.042	519.374	348.121	262.101	729.27	521.428	729.27	96.1441	50.9655	66.0993	71.2183	47.7355	35.9402	100	71.5
FBgn0034497	CG9090	10.4843	6.06959	6.00254	7.80038	5.14188	2.4223	10.8604	7.41185	10.8604	96.5373	55.8873	55.2699	71.8241	47.3452	22.3039	100	68.2465
FBgn0034885	Eglp4	108.466	48.1535	66.4004	70.8854	47.7911	39.3022	102.426	74.174	108.466	100	44.3952	61.2179	65.3529	44.061	36.2347	94.4321	68.3847
FBgn0035388	CG2162	18.5734	5.98706	9.56651	10.5151	6.66001	5.38075	14.5213	13.0091	18.5734	100	32.2346	51.5065	56.6139	35.8578	28.9702	78.1832	70.0414
FBgn0035390	scramb2	6.90201	2.79608	4.39218	5.22678	3.44452	1.6674	5.93639	4.59153	6.90201	100	40.5111	63.6363	75.7284	49.9061	24.1582	86.0095	66.5244
FBgn0035743	CG15829	940.671	352.908	534.128	650.144	380.212	180.608	744.782	711.932	940.671	100	37.5166	56.7816	69.1149	40.4192	19.1999	79.1756	75.6835
FBgn0035887	Jon66Cii	204.187	55.4066	76.4175	146.586	116.227	37.8478	195.529	133.024	204.187	100	27.1352	37.4252	71.7901	56.9217	18.5359	95.7598	65.1482
FBgn0035926	CG5804	1756.2	534.108	850.705	1316.27	394.998	326.97	1484.49	1411.96	1756.2	100	30.4127	48.44	74.9495	22.4916	18.618	84.5283	80.3982
FBgn0036004	Jarid2	12.7442	6.48507	7.2761	9.37152	6.06508	4.99697	11.4502	8.57726	12.7442	100	50.8865	57.0935	73.5357	47.591	39.2098	89.8462	67.3033
FBgn0036121	CG6310	5.9815	2.63082	3.93692	4.74505	3.33435	2.40942	7.8841	4.3423	7.8841	75.868	33.3687	49.935	60.1851	42.2921	30.5606	100	55.0767
FBgn0036165	chrb	15.4066	6.3272	9.39539	11.6531	6.06825	4.54046	14.5203	9.19545	15.4066	100	41.0681	60.9828	75.637	39.3873	29.4708	94.2474	59.6851
FBgn0036728	UQCR-Q	298.299	105.723	163.576	249.224	142.514	96.0551	256.833	193.389	298.299	100	35.442	54.8363	83.5485	47.7757	32.201	86.0993	64.8308
FBgn0036766	CG5506	374.213	113.973	200.391	266.673	139.413	76.7372	364.092	305.484	374.213	100	30.4568	53.55	71.2623	37.2549	20.5063	97.2955	81.6338
FBgn0037110	ORMDL	24.6014	9.5273	14.236	23.6226	10.8079	7.15027	28.694	20.9574	28.694	85.7371	33.2031	49.6132	82.326	37.6659	24.919	100	73.0377
FBgn0037468	CG1943	31.579	19.4644	29.3072	47.7777	15.1788	15.9859	50.9475	26.4415	50.9475	61.9833	38.2049	57.5243	93.7782	29.793	31.3772	100	51.8996
FBgn0037624	CG8223	28.8145	10.4113	14.0732	19.248	12.8509	10.8139	22.9991	16.6703	28.8145	100	36.1323	48.8406	66.7997	44.5986	37.5295	79.8179	57.854
FBgn0038608	WRNexo	5.84628	3.17552	3.73967	4.5752	2.76397	3.37128	7.04277	3.47332	7.04277	83.0111	45.0891	53.0994	64.963	39.2455	47.8687	100	49.3175
FBgn0038658	CG14292	54.4328	11.3238	26.7639	46.1285	36.2687	24.149	56.7965	41.6009	56.7965	95.8384	19.9374	47.1224	81.2172	63.8573	42.5184	100	73.2456
FBgn0038876	CG5919	8.63887	2.13308	4.03701	5.97797	4.21462	3.28274	6.96728	5.86342	8.63887	100	24.6917	46.7307	69.1986	48.7867	37.9996	80.6504	67.8725
FBgn0039427	CG5447	19.4571	11.6047	10.3212	17.0457	8.47464	7.05811	16.686	12.2111	19.4571	100	59.6424	53.0458	87.6063	43.5554	36.2752	85.7576	62.7587
FBgn0040931	CG9034	62.6592	30.1008	36.9759	41.2709	30.8033	20.4874	55.5953	42.5448	62.6592	100	48.039	59.0112	65.8657	49.16	32.6966	88.7265	67.8988
FBgn0042104	CG18747	52.6549	19.8096	33.1105	42.9649	19.2129	19.3891	50.2844	31.9046	52.6549	100	37.6216	62.8821	81.5972	36.4883	36.8229	95.4981	60.5918
FBgn0043575	PGRP-SC2	350.816	132.446	155.304	228.115	153.335	63.9822	366.48	279.368	366.48	95.7259	36.14	42.3773	62.245	41.8399	17.4586	100	76.23
FBgn0045823	vsg	103.027	30.1465	40.1795	74.7147	40.1615	25.5609	94.3073	66.9835	103.027	100	29.2607	38.999	72.5194	38.9815	24.8099	91.5364	65.0154
FBgn0045852	ham	20.8478	9.43517	11.9359	17.0589	9.36994	7.20567	18.0474	10.3907	20.8478	100	45.2573	57.2523	81.8256	44.9444	34.5631	86.5673	49.8407
FBgn0047135	CG32276	225.795	55.4658	133.882	211.425	69.3074	38.7595	241.076	191.232	241.076	93.6615	23.0076	55.5353	87.7008	28.7492	16.0777	100	79.3247
FBgn0050015	CG30015	21.0994	8.72859	11.5452	12.5952	7.17944	4.99159	18.36	9.92069	21.0994	100	41.369	54.7183	59.6948	34.0268	23.6575	87.0169	47.0189
FBgn0051224	CG31224	10.9671	4.76738	5.5963	6.94757	5.34568	3.18192	8.78509	6.52158	10.9671	100	43.4697	51.028	63.349	48.7427	29.0133	80.1039	59.4648
FBgn0051550	CG31550	22.7337	8.85512	11.534	16.5616	10.5676	8.47917	18.1194	12.0675	22.7337	100	38.9515	50.7353	72.8504	46.4844	37.2978	79.7028	53.0821
FBgn0052066	CG32066	20.6064	9.03527	13.3008	18.644	9.8938	8.42342	21.7522	14.4178	21.7522	94.7323	41.5372	61.1469	85.7107	45.4841	38.7244	100	66.282
FBgn0052280	CG32280	19.397	7.96845	13.8449	23.6282	8.43428	5.01466	25.7668	17.7455	25.7668	75.2792	30.9253	53.7316	91.7005	32.7332	19.4618	100	68.8699
FBgn0083967	Muted	28.9597	11.0459	17.9434	26.5326	11.2839	10.0204	29.8587	17.5804	29.8587	96.9889	36.9938	60.0944	88.8603	37.7908	33.5592	100	58.8784
FBgn0085345	CG34316	136.512	45.8255	70.8791	83.5226	10.4216	12.7163	117.372	82.9479	136.512	100	33.5689	51.9215	61.1834	7.63419	9.31517	85.9793	60.7624
FBgn0085475	CG34446	5.51988	2.55515	3.06269	4.71371	0.956368	0.328679	4.71906	2.79884	5.51988	100	46.2899	55.4848	85.3951	17.3259	5.95446	85.4921	50.7047
FBgn0086779	step	8.73461	5.57396	4.5371	7.81186	3.32896	3.73617	10.4686	6.21286	10.4686	83.436	53.2444	43.34	74.6216	31.7994	35.6892	100	59.3474
FBgn0243516	Vrp1	17.3235	7.002	9.95743	12.1919	8.42823	5.77525	17.1795	11.6474	17.3235	100	40.419	57.4792	70.3777	48.6519	33.3376	99.1685	67.2345
FBgn0250823	gish	71.0635	30.7065	36.3219	52.404	31.522	24.851	59.9787	41.6886	71.0635	100	43.21	51.1119	73.7424	44.3575	34.9701	84.4016	58.6639
FBgn0259991	CG42488	6.71326	3.30469	3.73734	5.11735	2.54923	3.08944	5.76949	3.08631	6.71326	100	49.2263	55.6709	76.2274	37.973	46.0199	85.9416	45.9733
FBgn0260392	CG42518	20.7395	10.8439	11.2379	19.7916	11.9153	10.1103	23.8857	12.8096	23.8857	86.8282	45.3992	47.0488	82.8594	49.8848	42.328	100	53.6286
FBgn0261885	osa	19.6384	9.24113	10.7507	14.3424	9.6606	6.54916	17.8594	12.187	19.6384	100	47.0565	54.7432	73.0324	49.1924	33.3488	90.9412	62.0571
FBgn0261930	vnd	20.9969	7.05977	10.4308	13.8566	6.93878	5.33444	22.0194	13.0005	22.0194	95.3561	32.0615	47.3707	62.9289	31.5121	24.226	100	59.0409
FBgn0262518	Rab8	33.3913	15.4988	21.1198	27.3543	15.5386	13.2657	32.1675	21.8676	33.3913	100	46.4156	63.2495	81.9205	46.535	39.7281	96.3351	65.4888
FBgn0262582	cic	13.805	6.94607	8.05785	11.2709	6.50389	5.4477	13.9836	9.7732	13.9836	98.7227	49.673	57.6236	80.6007	46.5109	38.9578	100	69.8905
FBgn0262736	Vha16-1	2958.27	1233.2	1723.3	2397.89	1333.24	965.732	2927.8	2043.31	2958.27	100	41.6867	58.2537	81.0571	45.0681	32.6452	98.9699	69.0713
FBgn0263102	psq	9.94027	3.93122	5.10671	7.36983	5.29289	2.88765	10.3737	6.33915	10.3737	95.8218	37.896	49.2275	71.0434	51.0222	27.8362	100	61.1078
FBgn0264495	gpp	8.8664	3.70983	4.2371	5.97443	4.42919	2.649	7.0785	5.37195	8.8664	100	41.8414	47.7883	67.3828	49.9548	29.8769	79.8351	60.5878
FBgn0264895	RapGAP1	6.37162	3.85784	4.38621	5.8133	3.12834	2.69157	7.81989	4.79987	7.81989	81.4796	49.3336	56.0904	74.3399	40.0048	34.4195	100	61.3803
FBgn0265523	Smr	18.1012	8.5009	9.43943	12.6673	8.10603	6.14739	15.2931	10.1046	18.1012	100	46.9631	52.148	69.9803	44.7817	33.9612	84.4866	55.8225
FBgn0265991	Zasp52	17.2043	9.30729	9.45588	13.2684	8.08077	5.38202	19.7405	9.82826	19.7405	87.1523	47.1481	47.9008	67.2139	40.9349	27.2638	100	49.7872
FBgn0266411	sima	81.6027	40.7421	47.8663	60.8849	40.5748	31.2428	78.7036	55.288	81.6027	100	49.9274	58.6578	74.6114	49.7223	38.2865	96.4473	67.7526
FBgn0267828	Fatp	156.153	83.3689	117.987	93.7758	50.008	41.4179	152.571	118.536	156.153	100	53.3893	75.5588	60.0539	32.0251	26.524	97.7061	75.9106
FBgn0283451	br	10.9626	3.63643	4.47156	7.45633	3.96312	2.10501	9.28437	7.1241	10.9626	100	33.1713	40.7894	68.0162	36.1514	19.2018	84.6915	64.9857
FBgn0284235	CG46319	41.8889	20.4455	25.8212	33.6737	18.6338	15.7068	39.2534	24.3834	41.8889	100	48.8089	61.642	80.388	44.4838	37.4963	93.7082	58.2097
										cluster Average	96.0846	42.106	54.6711	75.0332	42.4431	31.7651	93.1782	63.6309
										STDEV	7.34601	7.77753	6.88649	8.32114	7.96621	7.62091	7.11138	8.19538
										squar root	10.0499	10.0499	10.0499	10.0499	10.0499	10.0499	10.0499	10.0499
										StEr	0.730955	0.773893	0.685232	0.827984	0.792667	0.758309	0.707609	0.815471
