# Supplementary material for: New molecular components of high and low affinity iron import systems in Drosophila
Source: Nat Commun. 2025 Jul 1;16:5662. doi: 10.1038/s41467-025-60758-6 (PMC12218971; doi:10.1038/s41467-025-60758-6)
Supplement: Supplementary file 10 — Source Data [file 41467_2025_60758_MOESM10_ESM.zip › Source Data files_Soltani et al/Fig. 6-F.xlsx]

## Sheet: Sheet1
	Genotype	Tub>W1118 (control)
	Media	BPS (500 μM)
	Stage	L1	L2	L3	P	AD
	R1	50	28	16	1	0
	R2	50	14	6	0	0
	R3	50	27	10	0	0
	Average	100	46	21.3333	0.666667	0
	Round ave.	100	46	21.34	0.67	0
	STDEVA	0	7.81025	5.03322	0.57735	0
	Genotype	Tub>Mco4 (control)
	Media	BPS (500 μM)
	Stage	L1	L2	L3	P	AD
	R1	50	39	25	22	17
	R2	50	41	33	24	21
	R3	50	37	28	20	18
	Average	100	78	57.3333	44	37.3333
	Round ave.	100	78	57.34	44	37.34
	STDEVA	0	2	4.04145	2	2.08167
