# Supplementary material for: New molecular components of high and low affinity iron import systems in Drosophila
Source: Nat Commun. 2025 Jul 1;16:5662. doi: 10.1038/s41467-025-60758-6 (PMC12218971; doi:10.1038/s41467-025-60758-6)
Supplement: Supplementary file 10 — Source Data [file 41467_2025_60758_MOESM10_ESM.zip › Source Data files_Soltani et al/Fig. 4-K.xlsx]

## Sheet: Sheet1
	Control (W1118)						Mvl97f
	Replicate (mg/L)	Std. diet		Std. diet + 250 uM BPS			Replicate (mg/L)	Std. diet		Std. diet + 250 uM BPS
		P	Fe	P	Fe			P	Fe	P	Fe
	R1	26.69	0.145	33.86	0.052		R1	38.69	0.183	32.45	0.058
	R2	27.33	0.149	28.96	0.05		R2	22.3	0.065	27.08	0.05
	R3	38.43	0.228	29.61	0.055		R3	19.81	0.06
	R4	24.9	0.135	17.63	0.024		R4	14.78	0.031
			Fe:P		Fe:P				Fe:P		Fe:P
		R1	0.00543275		0.00153574			R1	0.0047299		0.00178737
		R2	0.00545188		0.00172652			R2	0.0029148		0.00184638
		R3	0.00593286		0.00185748			R3	0.00302877
		R4	0.00542169		0.00136132			R4	0.00209743
	Average element [mg/L]		0.0055598		0.00162026		Average element [mg/L]		0.00319273		0.00181687
	Fe (μg/g)		5.56		1.63		Fe (μg/g)		3.2		1.82
	STDEV		0.25		0.22		STDEV		1.11		0.05
							t-test (control vs fire^2xKO)	Std. diet	Std. diet + 250 uM BPS
								0.0206377	N/A
	Number of families	1
	Number of comparisons per family	3
	Alpha	0.05
	Tukey's multiple comparisons test	Mean Diff.	95.00% CI of diff.	Significant?	Summary	Adjusted P Value	Letters
	Control-Std. vs. Control-BPS	0.00394	0.002624 to 0.005255	Yes	****	<0.0001	A-B
	Control-Std. vs. Mvl97f-Std.	0.002367	0.001052 to 0.003682	Yes	**	0.0019	A-C
	Control-BPS vs. Mvl97f-Std.	-0.001572	-0.002888 to -0.0002571	Yes	*	0.0214	B-C
	Test details	Mean 1	Mean 2	Mean Diff.	SE of diff.	n1	n2	q	DF
	Control-Std. vs. Control-BPS	0.00556	0.00162	0.00394	0.0004711	4	4	11.83	9
	Control-Std. vs. Mvl97f-Std.	0.00556	0.003193	0.002367	0.0004711	4	4	7.105	9
	Control-BPS vs. Mvl97f-Std.	0.00162	0.003193	-0.001572	0.0004711	4	4	4.72	9
	Multiple comparisons groups (ANOVA test)	Significant Letter
	Control-Std.	a
	Control-BPS	b
	Mvl97f-Std.	c
	Note: Mvl 97f -BPS sample did not included.
