# Supplementary material for: New molecular components of high and low affinity iron import systems in Drosophila
Source: Nat Commun. 2025 Jul 1;16:5662. doi: 10.1038/s41467-025-60758-6 (PMC12218971; doi:10.1038/s41467-025-60758-6)
Supplement: Supplementary file 10 — Source Data [file 41467_2025_60758_MOESM10_ESM.zip › Source Data files_Soltani et al/Fig. S3D.xlsx]

## Sheet: Hsp22
row	Well	Sample Name	Target Name	Task	Reporter	Cт	SD	Cт uncorrected	Cт corrected	dCT
1	A1	W1118 R1	RP49-BR	UNKNOWN	SYBR	17.1793
2	A2	W1118 R1	RP49-BR	UNKNOWN	SYBR	17.1028	0.0493065	17.159	17.159
3	A3	W1118 R1	RP49-BR	UNKNOWN	SYBR	17.1949
4	A4	W1118 R2	RP49-BR	UNKNOWN	SYBR	17.1885
5	A5	W1118 R2	RP49-BR	UNKNOWN	SYBR	17.1686	0.052637	17.2084	17.2084
6	A6	W1118 R2	RP49-BR	UNKNOWN	SYBR	17.2681
7	A7	W1118 R3	RP49-BR	UNKNOWN	SYBR	17.1301
8	A8	W1118 R3	RP49-BR	UNKNOWN	SYBR	17.2318	0.0535786	17.1711	17.1711
9	A9	W1118 R3	RP49-BR	UNKNOWN	SYBR	17.1516
10
11
12
13	B1	W1118 R1	RP49-RG	UNKNOWN	SYBR	17.2671
14	B2	W1118 R1	RP49-RG	UNKNOWN	SYBR	17.3493	0.20014	17.4213	17.4213
15	B3	W1118 R2	RP49-RG	UNKNOWN	SYBR	17.6475
16	B4	W1118 R2	RP49-RG	UNKNOWN	SYBR	17.2894
17	B5	W1118 R2	RP49-RG	UNKNOWN	SYBR	17.4851	0.22858	17.5065	17.5065
18	B6	W1118 R3	RP49-RG	UNKNOWN	SYBR	17.7451
19	B7	W1118 R3	RP49-RG	UNKNOWN	SYBR	17.5042
20	B8	W1118 R3	RP49-RG	UNKNOWN	SYBR	17.788	0.244748	17.7612	17.7612
21	B9	W1118 R1	RP49-RG	UNKNOWN	SYBR	17.9915
22
23
24
25	C1	W1118 R1	Hsp22-BR	UNKNOWN	SYBR	26.7519
26	C2	W1118 R1	Hsp22-BR	UNKNOWN	SYBR	26.7548	0.00727134	26.7492	26.7492	9.59023
27	C3	W1118 R2	Hsp22-BR	UNKNOWN	SYBR	26.741
28	C4	W1118 R2	Hsp22-BR	UNKNOWN	SYBR	26.7354
29	C5	W1118 R2	Hsp22-BR	UNKNOWN	SYBR	26.7409	0.128635	26.6639	26.6639	9.45549
30	C6	W1118 R3	Hsp22-BR	UNKNOWN	SYBR	26.5154
31	C7	W1118 R3	Hsp22-BR	UNKNOWN	SYBR	26.7153
32	C8	W1118 R3	Hsp22-BR	UNKNOWN	SYBR	26.6153	0.0536542	26.6541	26.6541	9.48292
33	C9	W1118 R1	Hsp22-BR	UNKNOWN	SYBR	26.6316
34
35
36
37	D1	W1118 R1	Hsp22-RG	UNKNOWN	SYBR	24.0878					ddCT:S1	ddCT:S2	ddCT:S3	ddCT:S4	ddCT final rp49	SE rp49	linear FC	SE	SE
38	D2	W1118 R1	Hsp22-RG	UNKNOWN	SYBR	24.0573	0.0253071	24.0609	24.0609	6.63961	-2.95062	-2.81588	-2.84331						0.346172	7.73081	7.0415	7.17664
39	D3	W1118 R2	Hsp22-RG	UNKNOWN	SYBR	24.0376									-3.0246	0.0594594	8.13757	0.140315	SD	8.24359	7.50856	7.65267
40	D4	W1118 R2	Hsp22-RG	UNKNOWN	SYBR	24.0943													1.03851	10.0001	9.10848	9.2833
41	D5	W1118 R2	Hsp22-RG	UNKNOWN	SYBR	24.0535	0.0408113	24.0535	24.0535	6.54695	-3.04327	-2.90854	-2.93596
42	D6	W1118 R3	Hsp22-RG	UNKNOWN	SYBR	24.0127
43	D7	W1118 R3	Hsp22-RG	UNKNOWN	SYBR	24.0343
44	D8	W1118 R3	Hsp22-RG	UNKNOWN	SYBR	24.0037	0.0238238	24.0295	24.0295	6.26828	-3.32195	-3.18721	-3.21464					ddCT	FC	Diff
45	D9	W1118 R1	Hsp22-RG	UNKNOWN	SYBR	24.0506											Confidence	0.116538	8.13757
																	lower FC	-2.90806	7.50608	0.631489
																	upper FC	-3.14114	8.82219	0.684616
																	ttest	1.41912e-05

## Sheet: Hsp68
row	Well	Sample Name	Target Name	Task	Reporter	Cт	SD	Cт uncorrected	Cт corrected	dCT
1	A1	W1118 R1	RP49-BR	UNKNOWN	SYBR	17.1793
2	A2	W1118 R1	RP49-BR	UNKNOWN	SYBR	17.1028	0.0493065	17.159	17.159
3	A3	W1118 R1	RP49-BR	UNKNOWN	SYBR	17.1949
4	A4	W1118 R2	RP49-BR	UNKNOWN	SYBR	17.1885
5	A5	W1118 R2	RP49-BR	UNKNOWN	SYBR	17.1686	0.052637	17.2084	17.2084
6	A6	W1118 R2	RP49-BR	UNKNOWN	SYBR	17.2681
7	A7	W1118 R3	RP49-BR	UNKNOWN	SYBR	17.1301
8	A8	W1118 R3	RP49-BR	UNKNOWN	SYBR	17.2318	0.0535786	17.1711	17.1711
9	A9	W1118 R3	RP49-BR	UNKNOWN	SYBR	17.1516
10
11
12
13	B1	W1118 R1	RP49-RG	UNKNOWN	SYBR	17.2671
14	B2	W1118 R1	RP49-RG	UNKNOWN	SYBR	17.3493	0.20014	17.4213	17.4213
15	B3	W1118 R2	RP49-RG	UNKNOWN	SYBR	17.6475
16	B4	W1118 R2	RP49-RG	UNKNOWN	SYBR	17.2894
17	B5	W1118 R2	RP49-RG	UNKNOWN	SYBR	17.4851	0.22858	17.5065	17.5065
18	B6	W1118 R3	RP49-RG	UNKNOWN	SYBR	17.7451
19	B7	W1118 R3	RP49-RG	UNKNOWN	SYBR	17.5042
20	B8	W1118 R3	RP49-RG	UNKNOWN	SYBR	17.788	0.244748	17.7612	17.7612
21	B9	W1118 R1	RP49-RG	UNKNOWN	SYBR	17.9915
22
23
24
25	C1	W1118 R1	Hsp68-BR	UNKNOWN	SYBR	24.7519
26	C2	W1118 R1	Hsp68-BR	UNKNOWN	SYBR	24.6548	0.557728	24.3826	24.3826	7.22356
27	C3	W1118 R2	Hsp68-BR	UNKNOWN	SYBR	23.741
28	C4	W1118 R2	Hsp68-BR	UNKNOWN	SYBR	24.7354
29	C5	W1118 R2	Hsp68-BR	UNKNOWN	SYBR	24.7409	0.128635	24.6639	24.6639	7.45549
30	C6	W1118 R3	Hsp68-BR	UNKNOWN	SYBR	24.5154
31	C7	W1118 R3	Hsp68-BR	UNKNOWN	SYBR	24.7153
32	C8	W1118 R3	Hsp68-BR	UNKNOWN	SYBR	24.6153	0.0536542	24.6541	24.6541	7.48292
33	C9	W1118 R1	Hsp68-BR	UNKNOWN	SYBR	24.6316
34
35
36
37	D1	W1118 R1	Hsp68-RG	UNKNOWN	SYBR	21.1878					ddCT:S1	ddCT:S2	ddCT:S3	ddCT:S4	ddCT final rp49	SE rp49	linear FC	SE	SE
38	D2	W1118 R1	Hsp68-RG	UNKNOWN	SYBR	21.1573	0.0253071	21.1609	21.1609	3.73961	-3.48395	-3.71588	-3.74331						0.631965	11.1886	13.1399	13.3921
39	D3	W1118 R2	Hsp68-RG	UNKNOWN	SYBR	21.1376									-3.79126	0.065067	13.8447	0.220446	SD	11.9307	14.0115	14.2804
40	D4	W1118 R2	Hsp68-RG	UNKNOWN	SYBR	21.1943													1.89589	14.1423	16.6088	16.9276
41	D5	W1118 R2	Hsp68-RG	UNKNOWN	SYBR	21.0535	0.0870857	21.1535	21.1535	3.64695	-3.57661	-3.80854	-3.83596
42	D6	W1118 R3	Hsp68-RG	UNKNOWN	SYBR	21.2127
43	D7	W1118 R3	Hsp68-RG	UNKNOWN	SYBR	21.2343
44	D8	W1118 R3	Hsp68-RG	UNKNOWN	SYBR	21.1037	0.0661696	21.1628	21.1628	3.40161	-3.82195	-4.05388	-4.0813					ddCT	FC	Diff
45	D9	W1118 R1	Hsp68-RG	UNKNOWN	SYBR	21.1506											Confidence	0.127529	13.8447
																	lower FC	-3.66374	12.6734	1.17129
																	upper FC	-3.91879	15.1243	1.27954
																	ttest	8.26368e-06

## Sheet: Hsp70Ab
row	Well	Sample Name	Target Name	Task	Reporter	Cт	SD	Cт uncorrected	Cт corrected	dCT
1	A1	W1118 R1	RP49-BR	UNKNOWN	SYBR	17.1793
2	A2	W1118 R1	RP49-BR	UNKNOWN	SYBR	17.1028	0.0493065	17.159	17.159
3	A3	W1118 R1	RP49-BR	UNKNOWN	SYBR	17.1949
4	A4	W1118 R2	RP49-BR	UNKNOWN	SYBR	17.1885
5	A5	W1118 R2	RP49-BR	UNKNOWN	SYBR	17.1686	0.052637	17.2084	17.2084
6	A6	W1118 R2	RP49-BR	UNKNOWN	SYBR	17.2681
7	A7	W1118 R3	RP49-BR	UNKNOWN	SYBR	17.1301
8	A8	W1118 R3	RP49-BR	UNKNOWN	SYBR	17.2318	0.0535786	17.1711	17.1711
9	A9	W1118 R3	RP49-BR	UNKNOWN	SYBR	17.1516
10
11
12
13	B1	W1118 R1	RP49-RG	UNKNOWN	SYBR	17.2671
14	B2	W1118 R1	RP49-RG	UNKNOWN	SYBR	17.3493	0.20014	17.4213	17.4213
15	B3	W1118 R2	RP49-RG	UNKNOWN	SYBR	17.6475
16	B4	W1118 R2	RP49-RG	UNKNOWN	SYBR	17.2894
17	B5	W1118 R2	RP49-RG	UNKNOWN	SYBR	17.4851	0.22858	17.5065	17.5065
18	B6	W1118 R3	RP49-RG	UNKNOWN	SYBR	17.7451
19	B7	W1118 R3	RP49-RG	UNKNOWN	SYBR	17.5042
20	B8	W1118 R3	RP49-RG	UNKNOWN	SYBR	17.788	0.244748	17.7612	17.7612
21	B9	W1118 R1	RP49-RG	UNKNOWN	SYBR	17.9915
22
23
24
25	C1	W1118 R1	Hsp70Ab-BR	UNKNOWN	SYBR	25.3519
26	C2	W1118 R1	Hsp70Ab-BR	UNKNOWN	SYBR	25.3548	0.00727134	25.3492	25.3492	8.19023
27	C3	W1118 R2	Hsp70Ab-BR	UNKNOWN	SYBR	25.341
28	C4	W1118 R2	Hsp70Ab-BR	UNKNOWN	SYBR	25.3354
29	C5	W1118 R2	Hsp70Ab-BR	UNKNOWN	SYBR	25.3409	0.0031571	25.3372	25.3372	8.12882
30	C6	W1118 R3	Hsp70Ab-BR	UNKNOWN	SYBR	25.3354
31	C7	W1118 R3	Hsp70Ab-BR	UNKNOWN	SYBR	25.3153
32	C8	W1118 R3	Hsp70Ab-BR	UNKNOWN	SYBR	25.293	0.0131791	25.3001	25.3001	8.12895
33	C9	W1118 R1	Hsp70Ab-BR	UNKNOWN	SYBR	25.292
34
35
36
37	D1	W1118 R1	Hsp70Ab-BR	UNKNOWN	SYBR	21.1878					ddCT:S1	ddCT:S2	ddCT:S3	ddCT:S4	ddCT final rp49	SE rp49	linear FC	SE	SE
38	D2	W1118 R1	Hsp70Ab-BR	UNKNOWN	SYBR	21.1573	0.0253071	21.1609	21.1609	3.73961	-4.45062	-4.38922	-4.38934						0.859663	21.866	20.9549	20.9567
39	D3	W1118 R2	Hsp70Ab-BR	UNKNOWN	SYBR	21.1376									-4.55327	0.0514434	23.4786	0.253966	SD	23.3164	22.3448	22.3468
40	D4	W1118 R2	Hsp70Ab-BR	UNKNOWN	SYBR	21.1943													2.57899	27.6386	26.487	26.4892
41	D5	W1118 R2	Hsp70Ab-BR	UNKNOWN	SYBR	21.0535	0.0870857	21.1535	21.1535	3.64695	-4.54327	-4.48187	-4.48199
42	D6	W1118 R3	Hsp70Ab-BR	UNKNOWN	SYBR	21.2127
43	D7	W1118 R3	Hsp70Ab-BR	UNKNOWN	SYBR	21.2343
44	D8	W1118 R3	Hsp70Ab-BR	UNKNOWN	SYBR	21.1037	0.0661696	21.1628	21.1628	3.40161	-4.78861	-4.72721	-4.72734					ddCT	FC	Diff
45	D9	W1118 R1	Hsp70Ab-BR	UNKNOWN	SYBR	21.1506											Confidence	0.100827	23.4786
																	lower FC	-4.45245	21.8938	1.58485
																	upper FC	-4.6541	25.1782	1.69957
																	ttest	1.5589e-06

## Sheet: Hsp70Bbb_BR
row	Well	Sample Name	Target Name	Task	Reporter	Cт	SD	Cт uncorrected	Cт corrected	dCT
1	A1	W1118 R1	RP49-BR	UNKNOWN	SYBR	17.1793
2	A2	W1118 R1	RP49-BR	UNKNOWN	SYBR	17.1028	0.0493065	17.159	17.159
3	A3	W1118 R1	RP49-BR	UNKNOWN	SYBR	17.1949
4	A4	W1118 R2	RP49-BR	UNKNOWN	SYBR	17.1885
5	A5	W1118 R2	RP49-BR	UNKNOWN	SYBR	17.1686	0.052637	17.2084	17.2084
6	A6	W1118 R2	RP49-BR	UNKNOWN	SYBR	17.2681
7	A7	W1118 R3	RP49-BR	UNKNOWN	SYBR	17.1301
8	A8	W1118 R3	RP49-BR	UNKNOWN	SYBR	17.2318	0.0535786	17.1711	17.1711
9	A9	W1118 R3	RP49-BR	UNKNOWN	SYBR	17.1516
10
11
12
13	B1	W1118 R1	RP49-RG	UNKNOWN	SYBR	17.2671
14	B2	W1118 R1	RP49-RG	UNKNOWN	SYBR	17.3493	0.20014	17.4213	17.4213
15	B3	W1118 R2	RP49-RG	UNKNOWN	SYBR	17.6475
16	B4	W1118 R2	RP49-RG	UNKNOWN	SYBR	17.2894
17	B5	W1118 R2	RP49-RG	UNKNOWN	SYBR	17.4851	0.22858	17.5065	17.5065
18	B6	W1118 R3	RP49-RG	UNKNOWN	SYBR	17.7451
19	B7	W1118 R3	RP49-RG	UNKNOWN	SYBR	17.5042
20	B8	W1118 R3	RP49-RG	UNKNOWN	SYBR	17.788	0.244748	17.7612	17.7612
21	B9	W1118 R1	RP49-RG	UNKNOWN	SYBR	17.9915
22
23
24
25	C1	W1118 R1	Hsp70Bbb-BR	UNKNOWN	SYBR	25.6119
26	C2	W1118 R1	Hsp70Bbb-BR	UNKNOWN	SYBR	25.5548	0.0438599	25.6026	25.6026	8.44356
27	C3	W1118 R2	Hsp70Bbb-BR	UNKNOWN	SYBR	25.641
28	C4	W1118 R2	Hsp70Bbb-BR	UNKNOWN	SYBR	25.6354
29	C5	W1118 R2	Hsp70Bbb-BR	UNKNOWN	SYBR	25.6609	0.0133986	25.6506	25.6506	8.44216
30	C6	W1118 R3	Hsp70Bbb-BR	UNKNOWN	SYBR	25.6554
31	C7	W1118 R3	Hsp70Bbb-BR	UNKNOWN	SYBR	25.6353
32	C8	W1118 R3	Hsp70Bbb-BR	UNKNOWN	SYBR	25.6	0.0310923	25.6324	25.6324	8.46128
33	C9	W1118 R1	Hsp70Bbb-BR	UNKNOWN	SYBR	25.662
34
35
36
37	D1	W1118 R1	Hsp70Bbb-BR	UNKNOWN	SYBR	22.2478					ddCT:S1	ddCT:S2	ddCT:S3	ddCT:S4	ddCT final rp49	SE rp49	linear FC	SE	SE
38	D2	W1118 R1	Hsp70Bbb-BR	UNKNOWN	SYBR	22.2173	0.015532	22.2309	22.2309	4.80961	-3.63395	-3.63255	-3.65167						0.470479	12.4145	12.4024	12.5679
39	D3	W1118 R2	Hsp70Bbb-BR	UNKNOWN	SYBR	22.2276									-3.76852	0.0483766	13.6282	0.162108	SD	13.0257	13.0131	13.1867
40	D4	W1118 R2	Hsp70Bbb-BR	UNKNOWN	SYBR	22.2543													1.41144	15.4765	15.4614	15.6677
41	D5	W1118 R2	Hsp70Bbb-BR	UNKNOWN	SYBR	22.2535	0.0122941	22.2468	22.2468	4.74027	-3.70329	-3.70189	-3.72101
42	D6	W1118 R3	Hsp70Bbb-BR	UNKNOWN	SYBR	22.2326
43	D7	W1118 R3	Hsp70Bbb-BR	UNKNOWN	SYBR	22.2442
44	D8	W1118 R3	Hsp70Bbb-BR	UNKNOWN	SYBR	22.2537	0.00818418	22.2528	22.2528	4.49156	-3.952	-3.9506	-3.96972					ddCT	FC	Diff
45	D9	W1118 R1	Hsp70Bbb-BR	UNKNOWN	SYBR	22.2605											Confidence	0.0948163	13.6282
																	lower FC	-3.67371	12.7613	0.86687
																	upper FC	-3.86334	14.554	0.925756
																	ttest	2.5955e-06

## Sheet: Hsp70Bc
row	Well	Sample Name	Target Name	Task	Reporter	Cт	SD	Cт uncorrected	Cт corrected	dCT
1	A1	W1118 R1	RP49-BR	UNKNOWN	SYBR	17.1793
2	A2	W1118 R1	RP49-BR	UNKNOWN	SYBR	17.1028	0.0493065	17.159	17.159
3	A3	W1118 R1	RP49-BR	UNKNOWN	SYBR	17.1949
4	A4	W1118 R2	RP49-BR	UNKNOWN	SYBR	17.1885
5	A5	W1118 R2	RP49-BR	UNKNOWN	SYBR	17.1686	0.052637	17.2084	17.2084
6	A6	W1118 R2	RP49-BR	UNKNOWN	SYBR	17.2681
7	A7	W1118 R3	RP49-BR	UNKNOWN	SYBR	17.1301
8	A8	W1118 R3	RP49-BR	UNKNOWN	SYBR	17.2318	0.0535786	17.1711	17.1711
9	A9	W1118 R3	RP49-BR	UNKNOWN	SYBR	17.1516
10
11
12
13	B1	W1118 R1	RP49-RG	UNKNOWN	SYBR	17.2671
14	B2	W1118 R1	RP49-RG	UNKNOWN	SYBR	17.3493	0.20014	17.4213	17.4213
15	B3	W1118 R2	RP49-RG	UNKNOWN	SYBR	17.6475
16	B4	W1118 R2	RP49-RG	UNKNOWN	SYBR	17.2894
17	B5	W1118 R2	RP49-RG	UNKNOWN	SYBR	17.4851	0.22858	17.5065	17.5065
18	B6	W1118 R3	RP49-RG	UNKNOWN	SYBR	17.7451
19	B7	W1118 R3	RP49-RG	UNKNOWN	SYBR	17.5042
20	B8	W1118 R3	RP49-RG	UNKNOWN	SYBR	17.788	0.244748	17.7612	17.7612
21	B9	W1118 R1	RP49-RG	UNKNOWN	SYBR	17.9915
22
23
24
25	C1	W1118 R1	Hsp70Bc-BR	UNKNOWN	SYBR	26.1119
26	C2	W1118 R1	Hsp70Bc-BR	UNKNOWN	SYBR	26.1548	0.0218912	26.1359	26.1359	8.97689
27	C3	W1118 R2	Hsp70Bc-BR	UNKNOWN	SYBR	26.141
28	C4	W1118 R2	Hsp70Bc-BR	UNKNOWN	SYBR	26.1354
29	C5	W1118 R2	Hsp70Bc-BR	UNKNOWN	SYBR	26.1609	0.0133986	26.1506	26.1506	8.94216
30	C6	W1118 R3	Hsp70Bc-BR	UNKNOWN	SYBR	26.1554
31	C7	W1118 R3	Hsp70Bc-BR	UNKNOWN	SYBR	26.1353
32	C8	W1118 R3	Hsp70Bc-BR	UNKNOWN	SYBR	26.2	0.0325138	26.1658	26.1658	8.99461
33	C9	W1118 R1	Hsp70Bc-BR	UNKNOWN	SYBR	26.162
34
35
36
37	D1	W1118 R1	Hsp70Bc-BR	UNKNOWN	SYBR	22.7478					ddCT:S1	ddCT:S2	ddCT:S3	ddCT:S4	ddCT final rp49	SE rp49	linear FC	SE	SE
38	D2	W1118 R1	Hsp70Bc-BR	UNKNOWN	SYBR	22.7173	0.015532	22.7309	22.7309	5.30961	-3.66729	-3.63255	-3.68501						0.667621	12.7047	12.4024	12.8617
39	D3	W1118 R2	Hsp70Bc-BR	UNKNOWN	SYBR	22.7276									-3.82408	0.0651327	14.1632	0.2242	SD	13.3302	13.0131	13.495
40	D4	W1118 R2	Hsp70Bc-BR	UNKNOWN	SYBR	22.7543													2.00286	16.975	16.5711	17.1848
41	D5	W1118 R2	Hsp70Bc-BR	UNKNOWN	SYBR	22.7535	0.0122941	22.7468	22.7468	5.24027	-3.73663	-3.70189	-3.75435
42	D6	W1118 R3	Hsp70Bc-BR	UNKNOWN	SYBR	22.7326
43	D7	W1118 R3	Hsp70Bc-BR	UNKNOWN	SYBR	22.6442
44	D8	W1118 R3	Hsp70Bc-BR	UNKNOWN	SYBR	22.6537	0.00818418	22.6528	22.6528	4.89156	-4.08534	-4.0506	-4.10306					ddCT	FC	Diff
45	D9	W1118 R1	Hsp70Bc-BR	UNKNOWN	SYBR	22.6605											Confidence	0.127658	14.1632
																	lower FC	-3.69642	12.9638	1.19939
																	upper FC	-3.95174	15.4736	1.31036
																	ttest	8.01693e-06
