# Supplementary material for: New molecular components of high and low affinity iron import systems in Drosophila
Source: Nat Commun. 2025 Jul 1;16:5662. doi: 10.1038/s41467-025-60758-6 (PMC12218971; doi:10.1038/s41467-025-60758-6)
Supplement: Supplementary file 10 — Source Data [file 41467_2025_60758_MOESM10_ESM.zip › Source Data files_Soltani et al/Fig. 6-A.xlsx]

## Sheet: Sheet1
	Generation	Generation one (G1)					Generation	Generation one (G1)					Generation	Generation two (G2)					Generation	Generation three (G3)
	Medium	no Suppl.					Medium	BPS					Medium	BPS					Medium	BPS
	Genotype	W1118 (control)		Mco4-KO			Genotype	W1118 (control)		Mco4-KO			Genotype	W1118 (control)		Mco4-KO			Genotype	W1118 (control)		Mco4-KO
	Stage	Embryos	Adults	Embryos	Adults		Stage	Embryos	Adults	Embryos	Adults		Stage	Embryos	Adults	Embryos	Adults		Stage	Embryos	Adults	Embryos	Adults
	R1	50	43	50	39		R1	50	46	50	34		R1	50	42	52	20		R1	53	39	50	10
	R2	50	40	54	40		R2	50	44	50	28		R2	53	42	49	20		R2	50	42	50	9
	R3	50	39	50	39		R3	50	43	50	28		R3	51	43	49	22		R3	50	39	47	9
	Ad1/E1	100	86	100	78		Ad1/E1	100	92	100	68		Ad1/E1	100	84	100	38.4615		Ad1/E1	100	73.5849	100	20
	Ad2/E2	100	80	100	74.0741		Ad2/E2	100	88	100	56		Ad2/E2	100	79.2453	100	40.8163		Ad2/E2	100	84	100	18
	Ad3/E3	100	78	100	78		Ad3/E3	100	86	100	56		Ad3/E3	100	84.3137	100	44.898		Ad3/E3	100	78	100	19.1489
	Average	100	81.3333	100	76.6914		Average	100	88.6667	100	60		Average	100	82.5197	100	41.3919		Average	100	78.5283	100	19.0496
	Round Ave.	100	81.34	100	76.7		Round Ave.	100	88.67	100	60		Round Ave.	100	82.52	100	41.4		Round Ave.	100	78.53	100	19.05
	STDEV	0	4.16333	0	2.26663		STDEV	0	3.05505	0	6.9282		STDEV	0	2.84004	0	3.25659		STDEV	0	5.22761	0	1.00369
		ttest	0.192026					ttest	0.00469431					ttest	5.16892e-05					ttest	0.00018394
