# Supplementary material for: New molecular components of high and low affinity iron import systems in Drosophila
Source: Nat Commun. 2025 Jul 1;16:5662. doi: 10.1038/s41467-025-60758-6 (PMC12218971; doi:10.1038/s41467-025-60758-6)
Supplement: Supplementary file 10 — Source Data [file 41467_2025_60758_MOESM10_ESM.zip › Source Data files_Soltani et al/Fig. S4A_BRGC_Hsp70Bbb.xlsx]

## Sheet: 4hr
row	Well	Sample Name	Target Name	Task	Reporter	Cт	SD	Cт uncorrected	Cт corrected	dCT
1	A1	W1118(BRGC, 4 hr)-R1	Rp49	BPS (-iron, 120 uM)	SYBR	17.224
2	A2	W1118(BRGC, 4 hr)-R1	Rp49	BPS (-iron, 120 uM)	SYBR	17.219	0.00551309	17.2243	17.2243
3	A3	W1118(BRGC, 4 hr)-R1	Rp49	BPS (-iron, 120 uM)	SYBR	17.23
4	A4	W1118(BRGC, 4 hr)-R2	Rp49	BPS (-iron, 120 uM)	SYBR	16.547
5	A5	W1118(BRGC, 4 hr)-R2	Rp49	BPS (-iron, 120 uM)	SYBR	16.703	0.142713	16.694	16.694
6	A6	W1118(BRGC, 4 hr)-R2	Rp49	BPS (-iron, 120 uM)	SYBR	16.832
7	A7	W1118(BRGC, 4 hr)-R3	Rp49	BPS (-iron, 120 uM)	SYBR	16.87
8	A8	W1118(BRGC, 4 hr)-R3	Rp49	BPS (-iron, 120 uM)	SYBR	16.831	0.0240893	16.8587	16.8587
9	A9	W1118(BRGC, 4 hr)-R3	Rp49	BPS (-iron, 120 uM)	SYBR	16.875
10
11
12
13	B1	W1118(BRGC, 4 hr)-R1	Rp49	FAC (+iron, 1 mM)	SYBR	16.765
14	B2	W1118(BRGC, 4 hr)-R1	Rp49	FAC (+iron, 1 mM)	SYBR	16.731	0.0255338	16.737	16.737
15	B3	W1118(BRGC, 4 hr)-R1	Rp49	FAC (+iron, 1 mM)	SYBR	16.715
16	B4	W1118(BRGC, 4 hr)-R2	Rp49	FAC (+iron, 1 mM)	SYBR	16.765
17	B5	W1118(BRGC, 4 hr)-R2	Rp49	FAC (+iron, 1 mM)	SYBR	16.719	0.0243797	16.7373	16.7373
18	B6	W1118(BRGC, 4 hr)-R2	Rp49	FAC (+iron, 1 mM)	SYBR	16.728
19	B7	W1118(BRGC, 4 hr)-R3	Rp49	FAC (+iron, 1 mM)	SYBR	16.724
20	B8	W1118(BRGC, 4 hr)-R3	Rp49	FAC (+iron, 1 mM)	SYBR	16.742	0.0137477	16.727	16.727
21	B9	W1118(BRGC, 4 hr)-R3	Rp49	FAC (+iron, 1 mM)	SYBR	16.715
22
23
24
25	C1	W1118(BRGC, 4 hr)-R1	Hsp70Bbb	BPS (-iron, 120 uM)	SYBR	23.817
26	C2	W1118(BRGC, 4 hr)-R1	Hsp70Bbb	BPS (-iron, 120 uM)	SYBR	23.818	0.0430156	23.7927	23.7927	6.56833
27	C3	W1118(BRGC, 4 hr)-R1	Hsp70Bbb	BPS (-iron, 120 uM)	SYBR	23.743
28	C4	W1118(BRGC, 4 hr)-R2	Hsp70Bbb	BPS (-iron, 120 uM)	SYBR	22.0841
29	C5	W1118(BRGC, 4 hr)-R2	Hsp70Bbb	BPS (-iron, 120 uM)	SYBR	22.07	0.00844421	22.0744	22.0744	5.38037
30	C6	W1118(BRGC, 4 hr)-R2	Hsp70Bbb	BPS (-iron, 120 uM)	SYBR	22.069
31	C7	W1118(BRGC, 4 hr)-R3	Hsp70Bbb	BPS (-iron, 120 uM)	SYBR	22.623
32	C8	W1118(BRGC, 4 hr)-R3	Hsp70Bbb	BPS (-iron, 120 uM)	SYBR	22.651	0.0280001	22.651	22.651	5.79233
33	C9	W1118(BRGC, 4 hr)-R3	Hsp70Bbb	BPS (-iron, 120 uM)	SYBR	22.679
34
35
36
37	D1	W1118(BRGC, 4 hr)-R1	Hsp70Bbb	FAC (+iron, 1 mM)	SYBR	23.298					ddCT:S1	ddCT:S2	ddCT:S3	ddCT:S4	ddCT final rp49	SE rp49	linear FC	SE	SE
38	D2	W1118(BRGC, 4 hr)-R1	Hsp70Bbb	FAC (+iron, 1 mM)	SYBR	23.158	0.0752859	23.212	23.212	6.475	-0.0933301	1.09463	0.682668						0.192628	1.06683	0.468255	0.623012
39	D3	W1118(BRGC, 4 hr)-R1	Hsp70Bbb	FAC (+iron, 1 mM)	SYBR	23.18									0.00110118	0.239245	1.00076	0.165896	SD	2.34512	1.02933	1.36952
40	D4	W1118(BRGC, 4 hr)-R2	Hsp70Bbb	FAC (+iron, 1 mM)	SYBR	22.02													0.577885	1.55581	0.682878	0.908568
41	D5	W1118(BRGC, 4 hr)-R2	Hsp70Bbb	FAC (+iron, 1 mM)	SYBR	22.036	0.083523	22.076	22.076	5.33867	-1.22966	-0.0416993	-0.453666
42	D6	W1118(BRGC, 4 hr)-R2	Hsp70Bbb	FAC (+iron, 1 mM)	SYBR	22.172
43	D7	W1118(BRGC, 4 hr)-R3	Hsp70Bbb	FAC (+iron, 1 mM)	SYBR	22.668
44	D8	W1118(BRGC, 4 hr)-R3	Hsp70Bbb	FAC (+iron, 1 mM)	SYBR	22.651	0.00907383	22.6577	22.6577	5.93067	-0.637665	0.550299	0.138333					ddCT	FC	Diff
45	D9	W1118(BRGC, 4 hr)-R3	Hsp70Bbb	FAC (+iron, 1 mM)	SYBR	22.654											Confidence	0.468913	1.00076
46																	lower FC	0.470014	1.38512	0.384359
47																	upper FC	-0.467811	0.723061	0.277703
48
																	ttest	0.998274

## Sheet: 8hr
row	Well	Sample Name	Target Name	Task	Reporter	Cт	SD	Cт uncorrected	Cт corrected	dCT
1	A1	W1118(BRGC, 8 hr)-R1	Rp49	BPS (-iron, 120 uM)	SYBR	16.0917
2	A2	W1118(BRGC, 8 hr)-R1	Rp49	BPS (-iron, 120 uM)	SYBR	16.025	0.0333853	16.0592	16.0592
3	A3	W1118(BRGC, 8 hr)-R1	Rp49	BPS (-iron, 120 uM)	SYBR	16.061
4	A4	W1118(BRGC, 8 hr)-R2	Rp49	BPS (-iron, 120 uM)	SYBR	16.161
5	A5	W1118(BRGC, 8 hr)-R2	Rp49	BPS (-iron, 120 uM)	SYBR	16.158	0.0488091	16.1877	16.1877
6	A6	W1118(BRGC, 8 hr)-R2	Rp49	BPS (-iron, 120 uM)	SYBR	16.244
7	A7	W1118(BRGC, 8 hr)-R3	Rp49	BPS (-iron, 120 uM)	SYBR	16.146
8	A8	W1118(BRGC, 8 hr)-R3	Rp49	BPS (-iron, 120 uM)	SYBR	16.068	0.0510288	16.126	16.126
9	A9	W1118(BRGC, 8 hr)-R3	Rp49	BPS (-iron, 120 uM)	SYBR	16.164
10
11
12
13	B1	W1118(BRGC, 8 hr)-R1	Rp49	FAC (+iron, 1 mM)	SYBR	16.108
14	B2	W1118(BRGC, 8 hr)-R1	Rp49	FAC (+iron, 1 mM)	SYBR	16.083	0.115284	16.1617	16.1617
15	B3	W1118(BRGC, 8 hr)-R1	Rp49	FAC (+iron, 1 mM)	SYBR	16.294
16	B4	W1118(BRGC, 8 hr)-R2	Rp49	FAC (+iron, 1 mM)	SYBR	16.175
17	B5	W1118(BRGC, 8 hr)-R2	Rp49	FAC (+iron, 1 mM)	SYBR	16.136	0.0212208	16.1507	16.1507
18	B6	W1118(BRGC, 8 hr)-R2	Rp49	FAC (+iron, 1 mM)	SYBR	16.141
19	B7	W1118(BRGC, 8 hr)-R3	Rp49	FAC (+iron, 1 mM)	SYBR	16.023
20	B8	W1118(BRGC, 8 hr)-R3	Rp49	FAC (+iron, 1 mM)	SYBR	16.179	0.0815127	16.1147	16.1147
21	B9	W1118(BRGC, 8 hr)-R3	Rp49	FAC (+iron, 1 mM)	SYBR	16.142
22
23
24
25	C1	W1118(BRGC, 8 hr)-R1	Hsp70Bbb	BPS (-iron, 120 uM)	SYBR	20.794
26	C2	W1118(BRGC, 8 hr)-R1	Hsp70Bbb	BPS (-iron, 120 uM)	SYBR	20.716	0.0582754	20.78	20.78	4.72077
27	C3	W1118(BRGC, 8 hr)-R1	Hsp70Bbb	BPS (-iron, 120 uM)	SYBR	20.83
28	C4	W1118(BRGC, 8 hr)-R2	Hsp70Bbb	BPS (-iron, 120 uM)	SYBR	20.884
29	C5	W1118(BRGC, 8 hr)-R2	Hsp70Bbb	BPS (-iron, 120 uM)	SYBR	20.862	0.0121659	20.876	20.876	4.68833
30	C6	W1118(BRGC, 8 hr)-R2	Hsp70Bbb	BPS (-iron, 120 uM)	SYBR	20.882
31	C7	W1118(BRGC, 8 hr)-R3	Hsp70Bbb	BPS (-iron, 120 uM)	SYBR	20.893
32	C8	W1118(BRGC, 8 hr)-R3	Hsp70Bbb	BPS (-iron, 120 uM)	SYBR	20.862	0.0166435	20.874	20.874	4.748
33	C9	W1118(BRGC, 8 hr)-R3	Hsp70Bbb	BPS (-iron, 120 uM)	SYBR	20.867
34
35
36
37	D1	W1118(BRGC, 8 hr)-R1	Hsp70Bbb	FAC (+iron, 1 mM)	SYBR	22.461					ddCT:S1	ddCT:S2	ddCT:S3	ddCT:S4	ddCT final rp49	SE rp49	linear FC	SE	SE
38	D2	W1118(BRGC, 8 hr)-R1	Hsp70Bbb	FAC (+iron, 1 mM)	SYBR	22.437	0.0120007	22.449	22.449	6.28733	1.56657	1.599	1.53933						0.00538679	0.337611	0.330106	0.344044
39	D3	W1118(BRGC, 8 hr)-R1	Hsp70Bbb	FAC (+iron, 1 mM)	SYBR	22.449									1.60708	0.0239734	3.04634	0.030526	SD	0.340352	0.332786	0.346838
40	D4	W1118(BRGC, 8 hr)-R2	Hsp70Bbb	FAC (+iron, 1 mM)	SYBR	22.413													0.0161604	0.308947	0.30208	0.314835
41	D5	W1118(BRGC, 8 hr)-R2	Hsp70Bbb	FAC (+iron, 1 mM)	SYBR	22.423	0.0152754	22.4263	22.4263	6.27567	1.5549	1.58733	1.52767
42	D6	W1118(BRGC, 8 hr)-R2	Hsp70Bbb	FAC (+iron, 1 mM)	SYBR	22.443
43	D7	W1118(BRGC, 8 hr)-R3	Hsp70Bbb	FAC (+iron, 1 mM)	SYBR	22.553
44	D8	W1118(BRGC, 8 hr)-R3	Hsp70Bbb	FAC (+iron, 1 mM)	SYBR	22.531	0.0235161	22.53	22.53	6.41533	1.69457	1.727	1.66733					ddCT	FC	Diff
45	D9	W1118(BRGC, 8 hr)-R3	Hsp70Bbb	FAC (+iron, 1 mM)	SYBR	22.506											Confidence	0.0469869	3.04634
46																	lower FC	1.65406	3.14719	0.100849
47																	upper FC	1.56009	2.94872	0.0976176
48
																	ttest	4.72571e-06

## Sheet: 12hr
row	Well	Sample Name	Target Name	Task	Reporter	Cт	SD	Cт uncorrected	Cт corrected	dCT
1	A1	W1118(BRGC, 12 hr)-R1	Rp49	BPS (-iron, 120 uM)	SYBR	16.956
2	A2	W1118(BRGC, 12 hr)-R1	Rp49	BPS (-iron, 120 uM)	SYBR	16.905	0.0391707	16.9477	16.9477
3	A3	W1118(BRGC, 12 hr)-R1	Rp49	BPS (-iron, 120 uM)	SYBR	16.982
4	A4	W1118(BRGC, 12 hr)-R2	Rp49	BPS (-iron, 120 uM)	SYBR	17.902
5	A5	W1118(BRGC, 12 hr)-R2	Rp49	BPS (-iron, 120 uM)	SYBR	17.85	0.0315643	17.8863	17.8863
6	A6	W1118(BRGC, 12 hr)-R2	Rp49	BPS (-iron, 120 uM)	SYBR	17.907
7	A7	W1118(BRGC, 12 hr)-R3	Rp49	BPS (-iron, 120 uM)	SYBR	16.899
8	A8	W1118(BRGC, 12 hr)-R3	Rp49	BPS (-iron, 120 uM)	SYBR	16.987	0.0450812	16.9373	16.9373
9	A9	W1118(BRGC, 12 hr)-R3	Rp49	BPS (-iron, 120 uM)	SYBR	16.926
10
11
12
13	B1	W1118(BRGC, 12 hr)-R1	Rp49	FAC (+iron, 1 mM)	SYBR	16.954
14	B2	W1118(BRGC, 12 hr)-R1	Rp49	FAC (+iron, 1 mM)	SYBR	16.906	0.0260852	16.9241	16.9241
15	B3	W1118(BRGC, 12 hr)-R1	Rp49	FAC (+iron, 1 mM)	SYBR	16.9123
16	B4	W1118(BRGC, 12 hr)-R2	Rp49	FAC (+iron, 1 mM)	SYBR	16.921
17	B5	W1118(BRGC, 12 hr)-R2	Rp49	FAC (+iron, 1 mM)	SYBR	16.835	0.0441066	16.8837	16.8837
18	B6	W1118(BRGC, 12 hr)-R2	Rp49	FAC (+iron, 1 mM)	SYBR	16.895
19	B7	W1118(BRGC, 12 hr)-R3	Rp49	FAC (+iron, 1 mM)	SYBR	16.982
20	B8	W1118(BRGC, 12 hr)-R3	Rp49	FAC (+iron, 1 mM)	SYBR	16.963	0.01159	16.9687	16.9687
21	B9	W1118(BRGC, 12 hr)-R3	Rp49	FAC (+iron, 1 mM)	SYBR	16.961
22
23
24
25	C1	W1118(BRGC, 12 hr)-R1	Hsp70Bbb	BPS (-iron, 120 uM)	SYBR	21.819
26	C2	W1118(BRGC, 12 hr)-R1	Hsp70Bbb	BPS (-iron, 120 uM)	SYBR	21.81	0.0426737	21.839	21.839	4.89133
27	C3	W1118(BRGC, 12 hr)-R1	Hsp70Bbb	BPS (-iron, 120 uM)	SYBR	21.888
28	C4	W1118(BRGC, 12 hr)-R2	Hsp70Bbb	BPS (-iron, 120 uM)	SYBR	21.9761
29	C5	W1118(BRGC, 12 hr)-R2	Hsp70Bbb	BPS (-iron, 120 uM)	SYBR	21.9778	0.00136506	21.9763	21.9763	4.09
30	C6	W1118(BRGC, 12 hr)-R2	Hsp70Bbb	BPS (-iron, 120 uM)	SYBR	21.9751
31	C7	W1118(BRGC, 12 hr)-R3	Hsp70Bbb	BPS (-iron, 120 uM)	SYBR	21.861
32	C8	W1118(BRGC, 12 hr)-R3	Hsp70Bbb	BPS (-iron, 120 uM)	SYBR	21.864	0.00793744	21.867	21.867	4.92967
33	C9	W1118(BRGC, 12 hr)-R3	Hsp70Bbb	BPS (-iron, 120 uM)	SYBR	21.876
34
35
36
37	D1	W1118(BRGC, 12 hr)-R1	Hsp70Bbb	FAC (+iron, 1 mM)	SYBR	24.1082					ddCT:S1	ddCT:S2	ddCT:S3	ddCT:S4	ddCT final rp49	SE rp49	linear FC	SE	SE
38	D2	W1118(BRGC, 12 hr)-R1	Hsp70Bbb	FAC (+iron, 1 mM)	SYBR	24.1095	0.00372338	24.1067	24.1067	7.18263	2.2913	3.09263	2.25297						0.0149655	0.204291	0.117226	0.209792
39	D3	W1118(BRGC, 12 hr)-R1	Hsp70Bbb	FAC (+iron, 1 mM)	SYBR	24.1025									2.5821	0.139275	5.9881	0.269053	SD	0.185608	0.106506	0.190606
40	D4	W1118(BRGC, 12 hr)-R2	Hsp70Bbb	FAC (+iron, 1 mM)	SYBR	24.2003													0.0448965	0.208435	0.119604	0.214047
41	D5	W1118(BRGC, 12 hr)-R2	Hsp70Bbb	FAC (+iron, 1 mM)	SYBR	24.2043	0.00456108	24.2047	24.2047	7.321	2.42967	3.231	2.39133
42	D6	W1118(BRGC, 12 hr)-R2	Hsp70Bbb	FAC (+iron, 1 mM)	SYBR	24.2094
43	D7	W1118(BRGC, 12 hr)-R3	Hsp70Bbb	FAC (+iron, 1 mM)	SYBR	24.118
44	D8	W1118(BRGC, 12 hr)-R3	Hsp70Bbb	FAC (+iron, 1 mM)	SYBR	24.125	0.00378624	24.1223	24.1223	7.15367	2.26233	3.06367	2.224					ddCT	FC	Diff
45	D9	W1118(BRGC, 12 hr)-R3	Hsp70Bbb	FAC (+iron, 1 mM)	SYBR	24.124											Confidence	0.272975	5.9881
46																	lower FC	2.85507	7.23541	1.2473
47																	upper FC	2.30912	4.95582	1.03228
48
																	ttest	0.000753204

## Sheet: 16hr
row	Well	Sample Name	Target Name	Task	Reporter	Cт	SD	Cт uncorrected	Cт corrected	dCT
1	A1	W1118(BRGC, 16 hr)-R1	Rp49	BPS (-iron, 120 uM)	SYBR	16.935
2	A2	W1118(BRGC, 16 hr)-R1	Rp49	BPS (-iron, 120 uM)	SYBR	16.943	0.012221	16.9457	16.9457
3	A3	W1118(BRGC, 16 hr)-R1	Rp49	BPS (-iron, 120 uM)	SYBR	16.959
4	A4	W1118(BRGC, 16 hr)-R2	Rp49	BPS (-iron, 120 uM)	SYBR	16.983
5	A5	W1118(BRGC, 16 hr)-R2	Rp49	BPS (-iron, 120 uM)	SYBR	16.963	0.0136143	16.9783	16.9783
6	A6	W1118(BRGC, 16 hr)-R2	Rp49	BPS (-iron, 120 uM)	SYBR	16.989
7	A7	W1118(BRGC, 16 hr)-R3	Rp49	BPS (-iron, 120 uM)	SYBR	16.943
8	A8	W1118(BRGC, 16 hr)-R3	Rp49	BPS (-iron, 120 uM)	SYBR	16.989	0.0465007	16.9427	16.9427
9	A9	W1118(BRGC, 16 hr)-R3	Rp49	BPS (-iron, 120 uM)	SYBR	16.896
10
11
12
13	B1	W1118(BRGC, 16 hr)-R1	Rp49	FAC (+iron, 1 mM)	SYBR	17.431
14	B2	W1118(BRGC, 16 hr)-R1	Rp49	FAC (+iron, 1 mM)	SYBR	17.466	0.0846776	17.4963	17.4963
15	B3	W1118(BRGC, 16 hr)-R1	Rp49	FAC (+iron, 1 mM)	SYBR	17.592
16	B4	W1118(BRGC, 16 hr)-R2	Rp49	FAC (+iron, 1 mM)	SYBR	16.825
17	B5	W1118(BRGC, 16 hr)-R2	Rp49	FAC (+iron, 1 mM)	SYBR	16.893	0.0346984	16.863	16.863
18	B6	W1118(BRGC, 16 hr)-R2	Rp49	FAC (+iron, 1 mM)	SYBR	16.871
19	B7	W1118(BRGC, 16 hr)-R3	Rp49	FAC (+iron, 1 mM)	SYBR	16.916
20	B8	W1118(BRGC, 16 hr)-R3	Rp49	FAC (+iron, 1 mM)	SYBR	16.971	0.0326545	16.9537	16.9537
21	B9	W1118(BRGC, 16 hr)-R3	Rp49	FAC (+iron, 1 mM)	SYBR	16.974
22
23
24
25	C1	W1118(BRGC, 16 hr)-R1	Hsp70Bbb	BPS (-iron, 120 uM)	SYBR	21.722
26	C2	W1118(BRGC, 16 hr)-R1	Hsp70Bbb	BPS (-iron, 120 uM)	SYBR	21.713	0.0800902	21.7637	21.7637	4.818
27	C3	W1118(BRGC, 16 hr)-R1	Hsp70Bbb	BPS (-iron, 120 uM)	SYBR	21.856
28	C4	W1118(BRGC, 16 hr)-R2	Hsp70Bbb	BPS (-iron, 120 uM)	SYBR	21.56
29	C5	W1118(BRGC, 16 hr)-R2	Hsp70Bbb	BPS (-iron, 120 uM)	SYBR	21.663	0.0860956	21.6513	21.6513	4.673
30	C6	W1118(BRGC, 16 hr)-R2	Hsp70Bbb	BPS (-iron, 120 uM)	SYBR	21.731
31	C7	W1118(BRGC, 16 hr)-R3	Hsp70Bbb	BPS (-iron, 120 uM)	SYBR	21.875
32	C8	W1118(BRGC, 16 hr)-R3	Hsp70Bbb	BPS (-iron, 120 uM)	SYBR	21.877	0.0560114	21.9083	21.9083	4.96567
33	C9	W1118(BRGC, 16 hr)-R3	Hsp70Bbb	BPS (-iron, 120 uM)	SYBR	21.973
34
35
36
37	D1	W1118(BRGC, 16 hr)-R1	Hsp70Bbb	FAC (+iron, 1 mM)	SYBR	25.1904					ddCT:S1	ddCT:S2	ddCT:S3	ddCT:S4	ddCT final rp49	SE rp49	linear FC	SE	SE
38	D2	W1118(BRGC, 16 hr)-R1	Hsp70Bbb	FAC (+iron, 1 mM)	SYBR	25.004	0.0941252	25.1048	25.1048	7.60847	2.79047	2.93547	2.6428						0.00985978	0.144539	0.130718	0.160117
39	D3	W1118(BRGC, 16 hr)-R1	Hsp70Bbb	FAC (+iron, 1 mM)	SYBR	25.12									2.64559	0.0846726	6.25751	0.168268	SD	0.195743	0.177026	0.21684
40	D4	W1118(BRGC, 16 hr)-R2	Hsp70Bbb	FAC (+iron, 1 mM)	SYBR	23.995													0.0295793	0.143986	0.130218	0.159504
41	D5	W1118(BRGC, 16 hr)-R2	Hsp70Bbb	FAC (+iron, 1 mM)	SYBR	23.998	0.0649111	24.034	24.034	7.17097	2.35297	2.49797	2.2053
42	D6	W1118(BRGC, 16 hr)-R2	Hsp70Bbb	FAC (+iron, 1 mM)	SYBR	24.1089
43	D7	W1118(BRGC, 16 hr)-R3	Hsp70Bbb	FAC (+iron, 1 mM)	SYBR	24.49
44	D8	W1118(BRGC, 16 hr)-R3	Hsp70Bbb	FAC (+iron, 1 mM)	SYBR	24.586	0.0703165	24.5677	24.5677	7.614	2.796	2.941	2.64833					ddCT	FC	Diff
45	D9	W1118(BRGC, 16 hr)-R3	Hsp70Bbb	FAC (+iron, 1 mM)	SYBR	24.627											Confidence	0.165955	6.25751
46																	lower FC	2.81154	7.02036	0.762845
47																	upper FC	2.47963	5.57756	0.679953
48
																	ttest	9.8035e-05
