# Supplementary material for: New molecular components of high and low affinity iron import systems in Drosophila
Source: Nat Commun. 2025 Jul 1;16:5662. doi: 10.1038/s41467-025-60758-6 (PMC12218971; doi:10.1038/s41467-025-60758-6)
Supplement: Supplementary file 10 — Source Data [file 41467_2025_60758_MOESM10_ESM.zip › Source Data files_Soltani et al/Fig. S2C-Pebp1.xlsx]

## Sheet: 12 hour
row	Well	Sample Name	Target Name	Task	Reporter	Cт	SD	Cт uncorrected	Cт corrected	dCT
1	A1	W1118 (RG, 12 hr)-R1	RP49	FAC (+iron, 1mM)	SYBR	15.6168
2	A2	W1118 (RG, 12 hr)-R1	RP49	FAC (+iron, 1mM)	SYBR	15.6611	0.0367692	15.622	15.622
3	A3	W1118 (RG, 12 hr)-R1	RP49	FAC (+iron, 1mM)	SYBR	15.5882
4	A4	W1118 (RG, 12 hr)-R2	RP49	FAC (+iron, 1mM)	SYBR	15.6468
5	A5	W1118 (RG, 12 hr)-R2	RP49	FAC (+iron, 1mM)	SYBR	15.6319	0.0163238	15.6477	15.6477
6	A6	W1118 (RG, 12 hr)-R2	RP49	FAC (+iron, 1mM)	SYBR	15.6645
7	A7	W1118 (RG, 12 hr)-R3	RP49	FAC (+iron, 1mM)	SYBR	15.5641
8	A8	W1118 (RG, 12 hr)-R3	RP49	FAC (+iron, 1mM)	SYBR	15.4553	0.0576248	15.5207	15.5207
9	A9	W1118 (RG, 12 hr)-R3	RP49	FAC (+iron, 1mM)	SYBR	15.5427
10
11
12
13	B1	W1118 (RG, 12 hr)-R1	RP49	BPS (-iron, 120uM)	SYBR	16.2077
14	B2	W1118 (RG, 12 hr)-R1	RP49	BPS (-iron, 120uM)	SYBR	16.0844	0.095302	16.188	16.188
15	B3	W1118 (RG, 12 hr)-R1	RP49	BPS (-iron, 120uM)	SYBR	16.2719
16	B4	W1118 (RG, 12 hr)-R2	RP49	BPS (-iron, 120uM)	SYBR	16.0889
17	B5	W1118 (RG, 12 hr)-R2	RP49	BPS (-iron, 120uM)	SYBR	16.1339	0.0230117	16.1141	16.1141
18	B6	W1118 (RG, 12 hr)-R2	RP49	BPS (-iron, 120uM)	SYBR	16.1196
19	B7	W1118 (RG, 12 hr)-R3	RP49	BPS (-iron, 120uM)	SYBR	16.112
20	B8	W1118 (RG, 12 hr)-R3	RP49	BPS (-iron, 120uM)	SYBR	16.1948	0.0807145	16.1134	16.1134
21	B9	W1118 (RG, 12 hr)-R3	RP49	BPS (-iron, 120uM)	SYBR	16.0334
22
23
24
25	C1	W1118 (RG, 12 hr)-R1	Pebp1	FAC (+iron, 1mM)	SYBR	23.4194
26	C2	W1118 (RG, 12 hr)-R1	Pebp1	FAC (+iron, 1mM)	SYBR	23.5789	0.187511	23.5971	23.5971	7.97505
27	C3	W1118 (RG, 12 hr)-R1	Pebp1	FAC (+iron, 1mM)	SYBR	23.793
28	C4	W1118 (RG, 12 hr)-R2	Pebp1	FAC (+iron, 1mM)	SYBR	23.4263
29	C5	W1118 (RG, 12 hr)-R2	Pebp1	FAC (+iron, 1mM)	SYBR	23.695	0.192083	23.6399	23.6399	7.99217
30	C6	W1118 (RG, 12 hr)-R2	Pebp1	FAC (+iron, 1mM)	SYBR	23.7984
31	C7	W1118 (RG, 12 hr)-R3	Pebp1	FAC (+iron, 1mM)	SYBR	23.4467
32	C8	W1118 (RG, 12 hr)-R3	Pebp1	FAC (+iron, 1mM)	SYBR	23.4457	0.289189	23.6132	23.6132	8.09252
33	C9	W1118 (RG, 12 hr)-R3	Pebp1	FAC (+iron, 1mM)	SYBR	23.9471
34
35
36
37	D1	W1118 (RG, 12 hr)-R1	Pebp1	BPS (-iron, 120uM)	SYBR	23.7805					ddCT:S1	ddCT:S2	ddCT:S3	ddCT:S4	ddCT final rp49	SE rp49	linear FC	SE	SE
38	D2	W1118 (RG, 12 hr)-R1	Pebp1	BPS (-iron, 120uM)	SYBR	23.9109	0.181024	23.9432	23.9432	7.75519	-0.219861	-0.236981	-0.337336						0.0206341	1.16462	1.17852	1.26342
39	D3	W1118 (RG, 12 hr)-R1	Pebp1	BPS (-iron, 120uM)	SYBR	24.1382									-0.192605	0.0257045	1.14283	0.019061	SD	1.08023	1.09312	1.17187
40	D4	W1118 (RG, 12 hr)-R2	Pebp1	BPS (-iron, 120uM)	SYBR	23.8854													0.0619024	1.08074	1.09364	1.17243
41	D5	W1118 (RG, 12 hr)-R2	Pebp1	BPS (-iron, 120uM)	SYBR	23.9699	0.0965886	23.9778	23.9778	7.86371	-0.111335	-0.128455	-0.228811
42	D6	W1118 (RG, 12 hr)-R2	Pebp1	BPS (-iron, 120uM)	SYBR	24.0781
43	D7	W1118 (RG, 12 hr)-R3	Pebp1	BPS (-iron, 120uM)	SYBR	23.8706
44	D8	W1118 (RG, 12 hr)-R3	Pebp1	BPS (-iron, 120uM)	SYBR	24.004	0.095126	23.9764	23.9764	7.86302	-0.112023	-0.129143	-0.229499					ddCT	FC	Diff
45	D9	W1118 (RG, 12 hr)-R3	Pebp1	BPS (-iron, 120uM)	SYBR	24.0547											Confidence	0.0503799	1.14283
46																	lower FC	-0.142225	1.10361	0.0392194
47																	upper FC	-0.242985	1.18344	0.0406132
48
																	ttest	0.0200074

## Sheet: 16 hour
row	Well	Sample Name	Target Name	Task	Reporter	Cт	SD	Cт uncorrected	Cт corrected	dCT
1	A1	W1118 (RG, 16 hr)-R1	RP49	FAC (+iron, 1mM)	SYBR	16.2099
2	A2	W1118 (RG, 16 hr)-R1	RP49	FAC (+iron, 1mM)	SYBR	16.0991	0.0847209	16.1175	16.1175
3	A3	W1118 (RG, 16 hr)-R1	RP49	FAC (+iron, 1mM)	SYBR	16.0435
4	A4	W1118 (RG, 16 hr)-R2	RP49	FAC (+iron, 1mM)	SYBR	15.9785
5	A5	W1118 (RG, 16 hr)-R2	RP49	FAC (+iron, 1mM)	SYBR	16.1124	0.0756029	16.0657	16.0657
6	A6	W1118 (RG, 16 hr)-R2	RP49	FAC (+iron, 1mM)	SYBR	16.1063
7	A7	W1118 (RG, 16 hr)-R3	RP49	FAC (+iron, 1mM)	SYBR	15.8172
8	A8	W1118 (RG, 16 hr)-R3	RP49	FAC (+iron, 1mM)	SYBR	16.0296	0.179953	16.0073	16.0073
9	A9	W1118 (RG, 16 hr)-R3	RP49	FAC (+iron, 1mM)	SYBR	16.175
10
11
12
13	B1	W1118 (RG, 16 hr)-R1	RP49	BPS (-iron, 120uM)	SYBR	16.0119
14	B2	W1118 (RG, 16 hr)-R1	RP49	BPS (-iron, 120uM)	SYBR	16.0075	0.0521503	16.0398	16.0398
15	B3	W1118 (RG, 16 hr)-R1	RP49	BPS (-iron, 120uM)	SYBR	16.0999
16	B4	W1118 (RG, 16 hr)-R2	RP49	BPS (-iron, 120uM)	SYBR	15.8178
17	B5	W1118 (RG, 16 hr)-R2	RP49	BPS (-iron, 120uM)	SYBR	15.9947	0.157045	15.9812	15.9812
18	B6	W1118 (RG, 16 hr)-R2	RP49	BPS (-iron, 120uM)	SYBR	16.131
19	B7	W1118 (RG, 16 hr)-R3	RP49	BPS (-iron, 120uM)	SYBR	15.6939
20	B8	W1118 (RG, 16 hr)-R3	RP49	BPS (-iron, 120uM)	SYBR	16.0033	0.290808	15.9908	15.9908
21	B9	W1118 (RG, 16 hr)-R3	RP49	BPS (-iron, 120uM)	SYBR	16.2751
22
23
24
25	C1	W1118 (RG, 16 hr)-R1	Pebp1	FAC (+iron, 1mM)	SYBR	24.9759
26	C2	W1118 (RG, 16 hr)-R1	Pebp1	FAC (+iron, 1mM)	SYBR	24.9335	0.120573	24.8862	24.8862	8.7687
27	C3	W1118 (RG, 16 hr)-R1	Pebp1	FAC (+iron, 1mM)	SYBR	24.7491
28	C4	W1118 (RG, 16 hr)-R2	Pebp1	FAC (+iron, 1mM)	SYBR	24.8993
29	C5	W1118 (RG, 16 hr)-R2	Pebp1	FAC (+iron, 1mM)	SYBR	24.9492	0.0776853	24.8818	24.8818	8.81609
30	C6	W1118 (RG, 16 hr)-R2	Pebp1	FAC (+iron, 1mM)	SYBR	24.7969
31	C7	W1118 (RG, 16 hr)-R3	Pebp1	FAC (+iron, 1mM)	SYBR	24.9256
32	C8	W1118 (RG, 16 hr)-R3	Pebp1	FAC (+iron, 1mM)	SYBR	24.8735	0.0265892	24.8966	24.8966	8.88927
33	C9	W1118 (RG, 16 hr)-R3	Pebp1	FAC (+iron, 1mM)	SYBR	24.8905
34
35
36
37	D1	W1118 (RG, 16 hr)-R1	Pebp1	BPS (-iron, 120uM)	SYBR	23.1382					ddCT:S1	ddCT:S2	ddCT:S3	ddCT:S4	ddCT final rp49	SE rp49	linear FC	SE	SE
38	D2	W1118 (RG, 16 hr)-R1	Pebp1	BPS (-iron, 120uM)	SYBR	23.1885	0.193002	23.0529	23.0529	7.01311	-1.7556	-1.80298	-1.87617						0.152066	3.37666	3.48941	3.67098
39	D3	W1118 (RG, 16 hr)-R1	Pebp1	BPS (-iron, 120uM)	SYBR	22.8319									-1.61125	0.0738244	3.05516	0.0941635	SD	2.42385	2.50479	2.63512
40	D4	W1118 (RG, 16 hr)-R2	Pebp1	BPS (-iron, 120uM)	SYBR	23.0262													0.456197	3.10132	3.20488	3.37165
41	D5	W1118 (RG, 16 hr)-R2	Pebp1	BPS (-iron, 120uM)	SYBR	23.2855	0.563652	23.4726	23.4726	7.4914	-1.2773	-1.32469	-1.39787
42	D6	W1118 (RG, 16 hr)-R2	Pebp1	BPS (-iron, 120uM)	SYBR	24.106
43	D7	W1118 (RG, 16 hr)-R3	Pebp1	BPS (-iron, 120uM)	SYBR	22.9935
44	D8	W1118 (RG, 16 hr)-R3	Pebp1	BPS (-iron, 120uM)	SYBR	23.188	0.11541	23.1266	23.1266	7.13582	-1.63288	-1.68027	-1.75345					ddCT	FC	Diff
45	D9	W1118 (RG, 16 hr)-R3	Pebp1	BPS (-iron, 120uM)	SYBR	23.1984											Confidence	0.144693	3.05516
46																	lower FC	-1.46655	2.76361	0.291548
47																	upper FC	-1.75594	3.37746	0.322305
48
																	ttest	0.000400398

## Sheet: 44 hour
row	Well	Sample Name	Target Name	Task	Reporter	Cт	SD	Cт uncorrected	Cт corrected	dCT
1	A1	W1118 (RG, 44 hr)-R1	RP49	FAC (+iron, 1mM)	SYBR	16.0077
2	A2	W1118 (RG, 44 hr)-R1	RP49	FAC (+iron, 1mM)	SYBR	15.9102	0.0614616	15.9806	15.9806
3	A3	W1118 (RG, 44 hr)-R1	RP49	FAC (+iron, 1mM)	SYBR	16.0238
4	A4	W1118 (RG, 44 hr)-R2	RP49	FAC (+iron, 1mM)	SYBR	15.5723
5	A5	W1118 (RG, 44 hr)-R2	RP49	FAC (+iron, 1mM)	SYBR	15.9553	0.199247	15.7956	15.7956
6	A6	W1118 (RG, 44 hr)-R2	RP49	FAC (+iron, 1mM)	SYBR	15.8591
7	A7	W1118 (RG, 44 hr)-R3	RP49	FAC (+iron, 1mM)	SYBR	15.8969
8	A8	W1118 (RG, 44 hr)-R3	RP49	FAC (+iron, 1mM)	SYBR	15.9034	0.0562934	15.8677	15.8677
9	A9	W1118 (RG, 44 hr)-R3	RP49	FAC (+iron, 1mM)	SYBR	15.8028
10
11
12
13	B1	W1118 (RG, 44 hr)-R1	RP49	BPS (-iron, 120uM)	SYBR	15.7839
14	B2	W1118 (RG, 44 hr)-R1	RP49	BPS (-iron, 120uM)	SYBR	15.7921	0.00805565	15.792	15.792
15	B3	W1118 (RG, 44 hr)-R1	RP49	BPS (-iron, 120uM)	SYBR	15.8
16	B4	W1118 (RG, 44 hr)-R2	RP49	BPS (-iron, 120uM)	SYBR	15.6408
17	B5	W1118 (RG, 44 hr)-R2	RP49	BPS (-iron, 120uM)	SYBR	15.7631	0.0611828	15.7025	15.7025
18	B6	W1118 (RG, 44 hr)-R2	RP49	BPS (-iron, 120uM)	SYBR	15.7037
19	B7	W1118 (RG, 44 hr)-R3	RP49	BPS (-iron, 120uM)	SYBR	15.7558
20	B8	W1118 (RG, 44 hr)-R3	RP49	BPS (-iron, 120uM)	SYBR	15.7735	0.030657	15.7816	15.7816
21	B9	W1118 (RG, 44 hr)-R3	RP49	BPS (-iron, 120uM)	SYBR	15.8155
22
23
24
25	C1	W1118 (RG, 44 hr)-R1	Pebp1	FAC (+iron, 1mM)	SYBR	26.6965
26	C2	W1118 (RG, 44 hr)-R1	Pebp1	FAC (+iron, 1mM)	SYBR	26.655	0.0549618	26.7052	26.7052	10.7246
27	C3	W1118 (RG, 44 hr)-R1	Pebp1	FAC (+iron, 1mM)	SYBR	26.7639
28	C4	W1118 (RG, 44 hr)-R2	Pebp1	FAC (+iron, 1mM)	SYBR	26.5087
29	C5	W1118 (RG, 44 hr)-R2	Pebp1	FAC (+iron, 1mM)	SYBR	26.6509	0.114786	26.6318	26.6318	10.8363
30	C6	W1118 (RG, 44 hr)-R2	Pebp1	FAC (+iron, 1mM)	SYBR	26.7359
31	C7	W1118 (RG, 44 hr)-R3	Pebp1	FAC (+iron, 1mM)	SYBR	26.5656
32	C8	W1118 (RG, 44 hr)-R3	Pebp1	FAC (+iron, 1mM)	SYBR	26.7295	0.107797	26.688	26.688	10.8202
33	C9	W1118 (RG, 44 hr)-R3	Pebp1	FAC (+iron, 1mM)	SYBR	26.7689
34
35
36
37	D1	W1118 (RG, 44 hr)-R1	Pebp1	BPS (-iron, 120uM)	SYBR	25.3693					ddCT:S1	ddCT:S2	ddCT:S3	ddCT:S4	ddCT final rp49	SE rp49	linear FC	SE	SE
38	D2	W1118 (RG, 44 hr)-R1	Pebp1	BPS (-iron, 120uM)	SYBR	25.5001	0.0654679	25.4363	25.4363	9.64423	-1.08037	-1.19204	-1.17602						0.0558391	2.11457	2.28476	2.25952
39	D3	W1118 (RG, 44 hr)-R1	Pebp1	BPS (-iron, 120uM)	SYBR	25.4394									-1.15814	0.0359846	2.23169	0.03827	SD	1.97872	2.13797	2.11435
40	D4	W1118 (RG, 44 hr)-R2	Pebp1	BPS (-iron, 120uM)	SYBR	25.4133													0.167517	2.30083	2.48601	2.45855
41	D5	W1118 (RG, 44 hr)-R2	Pebp1	BPS (-iron, 120uM)	SYBR	25.4841	0.03698	25.4426	25.4426	9.74003	-0.984567	-1.09624	-1.08022
42	D6	W1118 (RG, 44 hr)-R2	Pebp1	BPS (-iron, 120uM)	SYBR	25.4302
43	D7	W1118 (RG, 44 hr)-R3	Pebp1	BPS (-iron, 120uM)	SYBR	25.3619
44	D8	W1118 (RG, 44 hr)-R3	Pebp1	BPS (-iron, 120uM)	SYBR	25.3555	0.0947628	25.304	25.304	9.52244	-1.20216	-1.31383	-1.29781					ddCT	FC	Diff
45	D9	W1118 (RG, 44 hr)-R3	Pebp1	BPS (-iron, 120uM)	SYBR	25.1947											Confidence	0.0705286	2.23169
46																	lower FC	-1.08761	2.12522	0.106476
47																	upper FC	-1.22867	2.3435	0.111811
48
																	ttest	8.72167e-05
