# Supplementary material for: New molecular components of high and low affinity iron import systems in Drosophila
Source: Nat Commun. 2025 Jul 1;16:5662. doi: 10.1038/s41467-025-60758-6 (PMC12218971; doi:10.1038/s41467-025-60758-6)
Supplement: Supplementary file 10 — Source Data [file 41467_2025_60758_MOESM10_ESM.zip › Source Data files_Soltani et al/Fig. 4-L.xlsx]

## Sheet: Ferrozine Assay
									Fe²⁺ concentration(µM)
		R1	R2	R3	R4		Average		R1	R2	R3	R4	Average	Total Fe²⁺ (nmol, in 150 µL)
	Fire	0.447	0.409	0.436	0.424		0.429		12.549	11.4846	12.2409	11.9048	12.0448	1.80672
	Firewood^WT & Fire	0.605	0.613	0.598	0.617		0.60825		16.9748	17.1989	16.7787	17.3109	17.0658	2.55987
	Firewood** & Fire	0.41	0.455	0.397	0.422		0.421		11.5126	12.7731	11.1485	11.8487	11.8207	1.77311
	Fire-like	0.469	0.441	0.449	0.458		0.45425		13.1653	12.381	12.605	12.8571	12.7521	1.91282
	Firewood^WT & FireL	0.665	0.652	0.641	0.679		0.65925		18.6555	18.2913	17.9832	19.0476	18.4944	2.77416
	Firewood** & FireL	0.407	0.478	0.429	0.439		0.43825		11.4286	13.4174	12.0448	12.3249	12.3039	1.84559
	Firewood_WT	0.343	0.353	0.393	0.347		0.359		9.63585	9.91597	11.0364	9.7479	10.084	1.51261
	Firewood**	0.276	0.275	0.258	0.288		0.27425		7.7591	7.73109	7.2549	8.09524	7.71008	1.15651
	Empty Cells	0.189	0.205	0.212	0.166		0.193		5.32213	5.77031	5.96639	4.67787	5.43417	0.815126
	PBS Buffer	0.031	0.033	0.035	0.032		0.03275		0.896359	0.952381	1.0084	0.92437	0.945378	0.141807
	Lysis buffer	0.04	0.035	0.032	0.029		0.034		1.14846	1.0084	0.92437	0.840336	0.980392	0.147059
	Firewood**: Firewood^H39toA & H63toA
	Absorbance = 0.0357× [Fe²⁺ concentration] - 0.001
	Fe²⁺ concentration(µM)= (Absorbance + 0.001)/0.0357
		Buffer	empty vector	Firewood_WT	Firewood**	Fire	Firewood^WT & Fire	Firewood** & Fire	Fire-like	Firewood^WT & FireL	Firewood** & FireL
		0.147059	0.815126	1.51261	1.15651	1.80672	2.55987	1.77311	1.91282	2.77416	1.84559
	STDEV	0.131384	0.571776	0.645272	0.345629	0.456849	0.236994	0.696348	0.337203	0.459916	0.831379
	SSE	0.0656921	0.285888	0.322636	0.172815	0.228424	0.118497	0.348174	0.168601	0.229958	0.41569
	Multiple comparisons groups (ANOVA test)	Significant Letter
	Lysis Buffer	a
	Empty Cells	b
	Firewood_WT	c
	Firewood**	d
	Fire	e
	Firewood^WT & Fire	f
	Firewood** & Fire	e
	Fire-like	e
	Firewood^WT & FireL	g
	Firewood** & FireL	e

## Sheet: ANOVA test
Number of families	1
Number of comparisons per family	55
Alpha	0.05
Tukey's multiple comparisons test	Mean Diff.	95.00% CI of diff.	Significant?	Summary	Adjusted P Value	Letters
Fire < vs. > Firewood^WT & Fire	-5.021	-6.219 to -3.823	Yes	****	<0.0001	A-B
Fire < vs. > Firewood** & Fire	0.2243	-0.9734 to 1.422	No	ns	0.9999	A-C
Fire < vs. > Fire-like	-0.707	-1.905 to 0.4907	No	ns	0.6256	A-D
Fire < vs. > Firewood^WT & FireL	-6.449	-7.647 to -5.252	Yes	****	<0.0001	A-E
Fire < vs. > Firewood** & FireL	-0.259	-1.457 to 0.9387	No	ns	0.9995	A-F
Fire < vs. > Firewood_WT	1.961	0.7633 to 3.159	Yes	***	0.0001	A-G
Fire < vs. > Firewood**	4.335	3.137 to 5.533	Yes	****	<0.0001	A-H
Fire < vs. > Empty cells	6.611	5.413 to 7.809	Yes	****	<0.0001	A-I
Fire < vs. > Lysis Buffer	11.1	9.902 to 12.30	Yes	****	<0.0001	A-J
Fire < vs. > Lysis Buffer	11.07	9.867 to 12.26	Yes	****	<0.0001	A-K
Firewood^WT & Fire < vs. > Firewood** & Fire	5.245	4.048 to 6.443	Yes	****	<0.0001	B-C
Firewood^WT & Fire < vs. > Fire-like	4.314	3.116 to 5.512	Yes	****	<0.0001	B-D
Firewood^WT & Fire < vs. > Firewood^WT & FireL	-1.428	-2.626 to -0.2306	Yes	**	0.0094	B-E
Firewood^WT & Fire < vs. > Firewood** & FireL	4.762	3.564 to 5.960	Yes	****	<0.0001	B-F
Firewood^WT & Fire < vs. > Firewood_WT	6.982	5.784 to 8.180	Yes	****	<0.0001	B-G
Firewood^WT & Fire < vs. > Firewood**	9.356	8.158 to 10.55	Yes	****	<0.0001	B-H
Firewood^WT & Fire < vs. > Empty cells	11.63	10.43 to 12.83	Yes	****	<0.0001	B-I
Firewood^WT & Fire < vs. > Lysis Buffer	16.12	14.92 to 17.32	Yes	****	<0.0001	B-J
Firewood^WT & Fire < vs. > Lysis Buffer	16.09	14.89 to 17.28	Yes	****	<0.0001	B-K
Firewood** & Fire < vs. > Fire-like	-0.9312	-2.129 to 0.2664	No	ns	0.2495	C-D
Firewood** & Fire < vs. > Firewood^WT & FireL	-6.674	-7.871 to -5.476	Yes	****	<0.0001	C-E
Firewood** & Fire < vs. > Firewood** & FireL	-0.4833	-1.681 to 0.7144	No	ns	0.9416	C-F
Firewood** & Fire < vs. > Firewood_WT	1.737	0.5391 to 2.934	Yes	***	0.0008	C-G
Firewood** & Fire < vs. > Firewood**	4.111	2.913 to 5.308	Yes	****	<0.0001	C-H
Firewood** & Fire < vs. > Empty cells	6.387	5.189 to 7.584	Yes	****	<0.0001	C-I
Firewood** & Fire < vs. > Lysis Buffer	10.88	9.678 to 12.07	Yes	****	<0.0001	C-J
Firewood** & Fire < vs. > Lysis Buffer	10.84	9.643 to 12.04	Yes	****	<0.0001	C-K
Fire-like < vs. > Firewood^WT & FireL	-5.742	-6.940 to -4.545	Yes	****	<0.0001	D-E
Fire-like < vs. > Firewood** & FireL	0.448	-0.7497 to 1.646	No	ns	0.9639	D-F
Fire-like < vs. > Firewood_WT	2.668	1.470 to 3.866	Yes	****	<0.0001	D-G
Fire-like < vs. > Firewood**	5.042	3.844 to 6.240	Yes	****	<0.0001	D-H
Fire-like < vs. > Empty cells	7.318	6.120 to 8.516	Yes	****	<0.0001	D-I
Fire-like < vs. > Lysis Buffer	11.81	10.61 to 13.00	Yes	****	<0.0001	D-J
Fire-like < vs. > Lysis Buffer	11.77	10.57 to 12.97	Yes	****	<0.0001	D-K
Firewood^WT & FireL < vs. > Firewood** & FireL	6.19	4.993 to 7.388	Yes	****	<0.0001	E-F
Firewood^WT & FireL < vs. > Firewood_WT	8.41	7.213 to 9.608	Yes	****	<0.0001	E-G
Firewood^WT & FireL < vs. > Firewood**	10.78	9.587 to 11.98	Yes	****	<0.0001	E-H
Firewood^WT & FireL < vs. > Empty cells	13.06	11.86 to 14.26	Yes	****	<0.0001	E-I
Firewood^WT & FireL < vs. > Lysis Buffer	17.55	16.35 to 18.75	Yes	****	<0.0001	E-J
Firewood^WT & FireL < vs. > Lysis Buffer	17.51	16.32 to 18.71	Yes	****	<0.0001	E-K
Firewood** & FireL < vs. > Firewood_WT	2.22	1.022 to 3.418	Yes	****	<0.0001	F-G
Firewood** & FireL < vs. > Firewood**	4.594	3.396 to 5.792	Yes	****	<0.0001	F-H
Firewood** & FireL < vs. > Empty cells	6.87	5.672 to 8.068	Yes	****	<0.0001	F-I
Firewood** & FireL < vs. > Lysis Buffer	11.36	10.16 to 12.56	Yes	****	<0.0001	F-J
Firewood** & FireL < vs. > Lysis Buffer	11.32	10.13 to 12.52	Yes	****	<0.0001	F-K
Firewood_WT < vs. > Firewood**	2.374	1.176 to 3.572	Yes	****	<0.0001	G-H
Firewood_WT < vs. > Empty cells	4.65	3.452 to 5.848	Yes	****	<0.0001	G-I
Firewood_WT < vs. > Lysis Buffer	9.139	7.941 to 10.34	Yes	****	<0.0001	G-J
Firewood_WT < vs. > Lysis Buffer	9.104	7.906 to 10.30	Yes	****	<0.0001	G-K
Firewood** < vs. > Empty cells	2.276	1.078 to 3.474	Yes	****	<0.0001	H-I
Firewood** < vs. > Lysis Buffer	6.765	5.567 to 7.963	Yes	****	<0.0001	H-J
Firewood** < vs. > Lysis Buffer	6.73	5.532 to 7.928	Yes	****	<0.0001	H-K
Empty cells < vs. > Lysis Buffer	4.489	3.291 to 5.687	Yes	****	<0.0001	I-J
Empty cells < vs. > Lysis Buffer	4.454	3.256 to 5.652	Yes	****	<0.0001	I-K
PBS Bufferr < vs. > Lysis Buffer	-0.035	-1.233 to 1.163	No	ns	>0.9999	J-K
Test details	Mean 1	Mean 2	Mean Diff.	SE of diff.	n1	n2	q	DF
Fire < vs. > Firewood^WT & Fire	12.05	17.07	-5.021	0.3469	4	4	20.47	33
Fire < vs. > Firewood** & Fire	12.05	11.82	0.2243	0.3469	4	4	0.9142	33
Fire < vs. > Fire-like	12.05	12.75	-0.707	0.3469	4	4	2.882	33
Fire < vs. > Firewood^WT & FireL	12.05	18.49	-6.449	0.3469	4	4	26.29	33
Fire < vs. > Firewood** & FireL	12.05	12.3	-0.259	0.3469	4	4	1.056	33
Fire < vs. > Firewood_WT	12.05	10.08	1.961	0.3469	4	4	7.995	33
Fire < vs. > Firewood**	12.05	7.71	4.335	0.3469	4	4	17.67	33
Fire < vs. > Empty cells	12.05	5.434	6.611	0.3469	4	4	26.95	33
Fire < vs. > Lysis Buffer	12.05	0.945	11.1	0.3469	4	4	45.25	33
Fire < vs. > Lysis Buffer	12.05	0.98	11.07	0.3469	4	4	45.11	33
Firewood^WT & Fire < vs. > Firewood** & Fire	17.07	11.82	5.245	0.3469	4	4	21.38	33
Firewood^WT & Fire < vs. > Fire-like	17.07	12.75	4.314	0.3469	4	4	17.59	33
Firewood^WT & Fire < vs. > Firewood^WT & FireL	17.07	18.49	-1.428	0.3469	4	4	5.823	33
Firewood^WT & Fire < vs. > Firewood** & FireL	17.07	12.3	4.762	0.3469	4	4	19.41	33
Firewood^WT & Fire < vs. > Firewood_WT	17.07	10.08	6.982	0.3469	4	4	28.47	33
Firewood^WT & Fire < vs. > Firewood**	17.07	7.71	9.356	0.3469	4	4	38.14	33
Firewood^WT & Fire < vs. > Empty cells	17.07	5.434	11.63	0.3469	4	4	47.42	33
Firewood^WT & Fire < vs. > Lysis Buffer	17.07	0.945	16.12	0.3469	4	4	65.72	33
Firewood^WT & Fire < vs. > Lysis Buffer	17.07	0.98	16.09	0.3469	4	4	65.58	33
Firewood** & Fire < vs. > Fire-like	11.82	12.75	-0.9312	0.3469	4	4	3.797	33
Firewood** & Fire < vs. > Firewood^WT & FireL	11.82	18.49	-6.674	0.3469	4	4	27.21	33
Firewood** & Fire < vs. > Firewood** & FireL	11.82	12.3	-0.4833	0.3469	4	4	1.97	33
Firewood** & Fire < vs. > Firewood_WT	11.82	10.08	1.737	0.3469	4	4	7.081	33
Firewood** & Fire < vs. > Firewood**	11.82	7.71	4.111	0.3469	4	4	16.76	33
Firewood** & Fire < vs. > Empty cells	11.82	5.434	6.387	0.3469	4	4	26.04	33
Firewood** & Fire < vs. > Lysis Buffer	11.82	0.945	10.88	0.3469	4	4	44.34	33
Firewood** & Fire < vs. > Lysis Buffer	11.82	0.98	10.84	0.3469	4	4	44.2	33
Fire-like < vs. > Firewood^WT & FireL	12.75	18.49	-5.742	0.3469	4	4	23.41	33
Fire-like < vs. > Firewood** & FireL	12.75	12.3	0.448	0.3469	4	4	1.826	33
Fire-like < vs. > Firewood_WT	12.75	10.08	2.668	0.3469	4	4	10.88	33
Fire-like < vs. > Firewood**	12.75	7.71	5.042	0.3469	4	4	20.56	33
Fire-like < vs. > Empty cells	12.75	5.434	7.318	0.3469	4	4	29.83	33
Fire-like < vs. > Lysis Buffer	12.75	0.945	11.81	0.3469	4	4	48.14	33
Fire-like < vs. > Lysis Buffer	12.75	0.98	11.77	0.3469	4	4	47.99	33
Firewood^WT & FireL < vs. > Firewood** & FireL	18.49	12.3	6.19	0.3469	4	4	25.24	33
Firewood^WT & FireL < vs. > Firewood_WT	18.49	10.08	8.41	0.3469	4	4	34.29	33
Firewood^WT & FireL < vs. > Firewood**	18.49	7.71	10.78	0.3469	4	4	43.97	33
Firewood^WT & FireL < vs. > Empty cells	18.49	5.434	13.06	0.3469	4	4	53.25	33
Firewood^WT & FireL < vs. > Lysis Buffer	18.49	0.945	17.55	0.3469	4	4	71.55	33
Firewood^WT & FireL < vs. > Lysis Buffer	18.49	0.98	17.51	0.3469	4	4	71.4	33
Firewood** & FireL < vs. > Firewood_WT	12.3	10.08	2.22	0.3469	4	4	9.051	33
Firewood** & FireL < vs. > Firewood**	12.3	7.71	4.594	0.3469	4	4	18.73	33
Firewood** & FireL < vs. > Empty cells	12.3	5.434	6.87	0.3469	4	4	28.01	33
Firewood** & FireL < vs. > Lysis Buffer	12.3	0.945	11.36	0.3469	4	4	46.31	33
Firewood** & FireL < vs. > Lysis Buffer	12.3	0.98	11.32	0.3469	4	4	46.17	33
Firewood_WT < vs. > Firewood**	10.08	7.71	2.374	0.3469	4	4	9.679	33
Firewood_WT < vs. > Empty cells	10.08	5.434	4.65	0.3469	4	4	18.96	33
Firewood_WT < vs. > Lysis Buffer	10.08	0.945	9.139	0.3469	4	4	37.26	33
Firewood_WT < vs. > Lysis Buffer	10.08	0.98	9.104	0.3469	4	4	37.12	33
Firewood** < vs. > Empty cells	7.71	5.434	2.276	0.3469	4	4	9.279	33
Firewood** < vs. > Lysis Buffer	7.71	0.945	6.765	0.3469	4	4	27.58	33
Firewood** < vs. > Lysis Buffer	7.71	0.98	6.73	0.3469	4	4	27.44	33
Empty cells < vs. > Lysis Buffer	5.434	0.945	4.489	0.3469	4	4	18.3	33
Empty cells < vs. > Lysis Buffer	5.434	0.98	4.454	0.3469	4	4	18.16	33
PBS Bufferr < vs. > Lysis Buffer	0.945	0.98	-0.035	0.3469	4	4	0.1427	33
