# Supplementary material for: New molecular components of high and low affinity iron import systems in Drosophila
Source: Nat Commun. 2025 Jul 1;16:5662. doi: 10.1038/s41467-025-60758-6 (PMC12218971; doi:10.1038/s41467-025-60758-6)
Supplement: Supplementary file 10 — Source Data [file 41467_2025_60758_MOESM10_ESM.zip › Source Data files_Soltani et al/Fig. S5C-1.xlsx]

## Sheet: Nemy
row	Well	Sample Name	Target Name	Task	Reporter	Cт	SD	Cт uncorrected	Cт corrected	dCT
1	A1	W1118 (carcass)-R1	Rp49	No Suppl.	SYBR	14.672
2	A2	W1118 (carcass)-R1	Rp49	No Suppl.	SYBR	14.696	0.0510816	14.6553	14.6553
3	A3	W1118 (carcass)-R1	Rp49	No Suppl.	SYBR	14.598
4	A4	W1118 (carcass)-R2	Rp49	No Suppl.	SYBR	14.632
5	A5	W1118 (carcass)-R2	Rp49	No Suppl.	SYBR	14.493	0.0709248	14.5707	14.5707
6	A6	W1118 (carcass)-R2	Rp49	No Suppl.	SYBR	14.587
7	A7	W1118 (carcass)-R3	Rp49	No Suppl.	SYBR	14.399
8	A8	W1118 (carcass)-R3	Rp49	No Suppl.	SYBR	14.506	0.1065	14.5057	14.5057
9	A9	W1118 (carcass)-R3	Rp49	No Suppl.	SYBR	14.612
10
11
12
13	B1	W1118 (gut)-R1	Rp49	No Suppl.	SYBR	15.368
14	B2	W1118 (gut)-R1	Rp49	No Suppl.	SYBR	15.165	0.113377	15.2957	15.2957
15	B3	W1118 (gut)-R1	Rp49	No Suppl.	SYBR	15.354
16	B4	W1118 (gut)-R2	Rp49	No Suppl.	SYBR	15.22
17	B5	W1118 (gut)-R2	Rp49	No Suppl.	SYBR	15.113	0.0675747	15.1427	15.1427
18	B6	W1118 (gut)-R2	Rp49	No Suppl.	SYBR	15.095
19	B7	W1118 (gut)-R3	Rp49	No Suppl.	SYBR	15.07
20	B8	W1118 (gut)-R3	Rp49	No Suppl.	SYBR	15.095	0.0365559	15.1023	15.1023
21	B9	W1118 (gut)-R3	Rp49	No Suppl.	SYBR	15.142
22
23
24
25	C1	W1118 (carcass)-R1	Nemy	No Suppl.	SYBR	22.604
26	C2	W1118 (carcass)-R1	Nemy	No Suppl.	SYBR	22.533	0.0641275	22.5993	22.5993	7.944
27	C3	W1118 (carcass)-R1	Nemy	No Suppl.	SYBR	22.661
28	C4	W1118 (carcass)-R2	Nemy	No Suppl.	SYBR	22.394
29	C5	W1118 (carcass)-R2	Nemy	No Suppl.	SYBR	22.525	0.0719328	22.4423	22.4423	7.87167
30	C6	W1118 (carcass)-R2	Nemy	No Suppl.	SYBR	22.408
31	C7	W1118 (carcass)-R3	Nemy	No Suppl.	SYBR	22.411
32	C8	W1118 (carcass)-R3	Nemy	No Suppl.	SYBR	22.387	0.0147986	22.404	22.404	7.89833
33	C9	W1118 (carcass)-R3	Nemy	No Suppl.	SYBR	22.414
34
35
36
37	D1	W1118 (gut)-R1	Nemy	No Suppl.	SYBR	21.255					ddCT:S1	ddCT:S2	ddCT:S3	ddCT:S4	ddCT final rp49	SE rp49	linear FC	SE	SE
38	D2	W1118 (gut)-R1	Nemy	No Suppl.	SYBR	21.316	0.0305014	21.2857	21.2857	5.99	-1.954	-1.88167	-1.90833						0.0591328	3.87447	3.68501	3.75375
39	D3	W1118 (gut)-R1	Nemy	No Suppl.	SYBR	21.286									-1.85133	0.0237701	3.60834	0.0334896	SD	3.75375	3.57019	3.63679
40	D4	W1118 (gut)-R2	Nemy	No Suppl.	SYBR	21.089													0.177398	3.50561	3.33418	3.39638
41	D5	W1118 (gut)-R2	Nemy	No Suppl.	SYBR	21.19	0.0841091	21.1783	21.1783	6.03567	-1.90833	-1.836	-1.86267
42	D6	W1118 (gut)-R2	Nemy	No Suppl.	SYBR	21.256
43	D7	W1118 (gut)-R3	Nemy	No Suppl.	SYBR	21.237
44	D8	W1118 (gut)-R3	Nemy	No Suppl.	SYBR	21.328	0.0915005	21.2367	21.2367	6.13433	-1.80967	-1.73733	-1.764					ddCT	FC	Diff
45	D9	W1118 (gut)-R3	Nemy	No Suppl.	SYBR	21.145											Confidence	0.0465886	3.60834
46																	lower FC	-1.80474	3.49367	0.114662
47																	upper FC	-1.89792	3.72676	0.118425
48
																	ttest	2.59747e-06

## Sheet: CG1275
row	Well	Sample Name	Target Name	Task	Reporter	Cт	SD	Cт uncorrected	Cт corrected	dCT
1	A1	W1118 (carcass)-R1	Rp49	No Suppl.	SYBR	14.672
2	A2	W1118 (carcass)-R1	Rp49	No Suppl.	SYBR	14.696	0.0510816	14.6553	14.6553
3	A3	W1118 (carcass)-R1	Rp49	No Suppl.	SYBR	14.598
4	A4	W1118 (carcass)-R2	Rp49	No Suppl.	SYBR	14.632
5	A5	W1118 (carcass)-R2	Rp49	No Suppl.	SYBR	14.493	0.0709248	14.5707	14.5707
6	A6	W1118 (carcass)-R2	Rp49	No Suppl.	SYBR	14.587
7	A7	W1118 (carcass)-R3	Rp49	No Suppl.	SYBR	14.399
8	A8	W1118 (carcass)-R3	Rp49	No Suppl.	SYBR	14.506	0.1065	14.5057	14.5057
9	A9	W1118 (carcass)-R3	Rp49	No Suppl.	SYBR	14.612
10
11
12
13	B1	W1118 (gut)-R1	Rp49	No Suppl.	SYBR	15.368
14	B2	W1118 (gut)-R1	Rp49	No Suppl.	SYBR	15.165	0.113377	15.2957	15.2957
15	B3	W1118 (gut)-R1	Rp49	No Suppl.	SYBR	15.354
16	B4	W1118 (gut)-R2	Rp49	No Suppl.	SYBR	15.22
17	B5	W1118 (gut)-R2	Rp49	No Suppl.	SYBR	15.113	0.0675747	15.1427	15.1427
18	B6	W1118 (gut)-R2	Rp49	No Suppl.	SYBR	15.095
19	B7	W1118 (gut)-R3	Rp49	No Suppl.	SYBR	15.07
20	B8	W1118 (gut)-R3	Rp49	No Suppl.	SYBR	15.095	0.0365559	15.1023	15.1023
21	B9	W1118 (gut)-R3	Rp49	No Suppl.	SYBR	15.142
22
23
24
25	C1	W1118 (carcass)-R1	CG1275	No Suppl.	SYBR	22.878
26	C2	W1118 (carcass)-R1	CG1275	No Suppl.	SYBR	22.861	0.056359	22.9017	22.9017	8.24633
27	C3	W1118 (carcass)-R1	CG1275	No Suppl.	SYBR	22.966
28	C4	W1118 (carcass)-R2	CG1275	No Suppl.	SYBR	22.716
29	C5	W1118 (carcass)-R2	CG1275	No Suppl.	SYBR	22.766	0.109134	22.8023	22.8023	8.23167
30	C6	W1118 (carcass)-R2	CG1275	No Suppl.	SYBR	22.925
31	C7	W1118 (carcass)-R3	CG1275	No Suppl.	SYBR	22.662
32	C8	W1118 (carcass)-R3	CG1275	No Suppl.	SYBR	22.774	0.150524	22.6373	22.6373	8.13167
33	C9	W1118 (carcass)-R3	CG1275	No Suppl.	SYBR	22.476
34
35
36
37	D1	W1118 (gut)-R1	CG1275	No Suppl.	SYBR	22.791					ddCT:S1	ddCT:S2	ddCT:S3	ddCT:S4	ddCT final rp49	SE rp49	linear FC	SE	SE
38	D2	W1118 (gut)-R1	CG1275	No Suppl.	SYBR	22.677	0.0748398	22.762	22.762	7.46633	-0.78	-0.765333	-0.665333						0.0248871	1.71713	1.69976	1.58593
39	D3	W1118 (gut)-R1	CG1275	No Suppl.	SYBR	22.818									-0.694778	0.0223581	1.61864	0.0199078	SD	1.61217	1.59586	1.48899
40	D4	W1118 (gut)-R2	CG1275	No Suppl.	SYBR	22.692													0.0746612	1.67559	1.65864	1.54756
41	D5	W1118 (gut)-R2	CG1275	No Suppl.	SYBR	22.735	0.0317648	22.7	22.7	7.55733	-0.689	-0.674333	-0.574333
42	D6	W1118 (gut)-R2	CG1275	No Suppl.	SYBR	22.673
43	D7	W1118 (gut)-R3	CG1275	No Suppl.	SYBR	22.615
44	D8	W1118 (gut)-R3	CG1275	No Suppl.	SYBR	22.536	0.0632218	22.604	22.604	7.50167	-0.744667	-0.73	-0.63					ddCT	FC	Diff
45	D9	W1118 (gut)-R3	CG1275	No Suppl.	SYBR	22.661											Confidence	0.0438211	1.61864
46																	lower FC	-0.650957	1.57021	0.048426
47																	upper FC	-0.738599	1.66855	0.0499195
48
																	ttest	0.000100168

## Sheet: CG10337
row	Well	Sample Name	Target Name	Task	Reporter	Cт	SD	Cт uncorrected	Cт corrected	dCT
1	A1	W1118 (carcass)-R1	Rp49	No Suppl.	SYBR	14.672
2	A2	W1118 (carcass)-R1	Rp49	No Suppl.	SYBR	14.696	0.0510816	14.6553	14.6553
3	A3	W1118 (carcass)-R1	Rp49	No Suppl.	SYBR	14.598
4	A4	W1118 (carcass)-R2	Rp49	No Suppl.	SYBR	14.632
5	A5	W1118 (carcass)-R2	Rp49	No Suppl.	SYBR	14.493	0.0709248	14.5707	14.5707
6	A6	W1118 (carcass)-R2	Rp49	No Suppl.	SYBR	14.587
7	A7	W1118 (carcass)-R3	Rp49	No Suppl.	SYBR	14.399
8	A8	W1118 (carcass)-R3	Rp49	No Suppl.	SYBR	14.506	0.1065	14.5057	14.5057
9	A9	W1118 (carcass)-R3	Rp49	No Suppl.	SYBR	14.612
10
11
12
13	B1	W1118 (gut)-R1	Rp49	No Suppl.	SYBR	15.368
14	B2	W1118 (gut)-R1	Rp49	No Suppl.	SYBR	15.165	0.113377	15.2957	15.2957
15	B3	W1118 (gut)-R1	Rp49	No Suppl.	SYBR	15.354
16	B4	W1118 (gut)-R2	Rp49	No Suppl.	SYBR	15.22
17	B5	W1118 (gut)-R2	Rp49	No Suppl.	SYBR	15.113	0.0675747	15.1427	15.1427
18	B6	W1118 (gut)-R2	Rp49	No Suppl.	SYBR	15.095
19	B7	W1118 (gut)-R3	Rp49	No Suppl.	SYBR	15.07
20	B8	W1118 (gut)-R3	Rp49	No Suppl.	SYBR	15.095	0.0365559	15.1023	15.1023
21	B9	W1118 (gut)-R3	Rp49	No Suppl.	SYBR	15.142
22
23
24
25	C1	W1118 (carcass)-R1	CG10337	No Suppl.	SYBR	24.749
26	C2	W1118 (carcass)-R1	CG10337	No Suppl.	SYBR	24.659	0.0455302	24.708	24.708	10.0527
27	C3	W1118 (carcass)-R1	CG10337	No Suppl.	SYBR	24.716
28	C4	W1118 (carcass)-R2	CG10337	No Suppl.	SYBR	24.498
29	C5	W1118 (carcass)-R2	CG10337	No Suppl.	SYBR	24.582	0.0728034	24.5743	24.5743	10.0037
30	C6	W1118 (carcass)-R2	CG10337	No Suppl.	SYBR	24.643
31	C7	W1118 (carcass)-R3	CG10337	No Suppl.	SYBR	24.544
32	C8	W1118 (carcass)-R3	CG10337	No Suppl.	SYBR	24.425	0.069888	24.4633	24.4633	9.95767
33	C9	W1118 (carcass)-R3	CG10337	No Suppl.	SYBR	24.421
34
35
36
37	D1	W1118 (gut)-R1	CG10337	No Suppl.	SYBR	22.825					ddCT:S1	ddCT:S2	ddCT:S3	ddCT:S4	ddCT final rp49	SE rp49	linear FC	SE	SE
38	D2	W1118 (gut)-R1	CG10337	No Suppl.	SYBR	22.802	0.0335012	22.8317	22.8317	7.536	-2.51667	-2.46767	-2.42167						0.0994942	5.72258	5.53148	5.3579
39	D3	W1118 (gut)-R1	CG10337	No Suppl.	SYBR	22.868									-2.39022	0.0274149	5.24238	0.0486584	SD	5.44651	5.26463	5.09942
40	D4	W1118 (gut)-R2	CG10337	No Suppl.	SYBR	22.727													0.298483	5.10767	4.93711	4.78217
41	D5	W1118 (gut)-R2	CG10337	No Suppl.	SYBR	22.732	0.0355949	22.75	22.75	7.60733	-2.44533	-2.39633	-2.35033
42	D6	W1118 (gut)-R2	CG10337	No Suppl.	SYBR	22.791
43	D7	W1118 (gut)-R3	CG10337	No Suppl.	SYBR	22.753
44	D8	W1118 (gut)-R3	CG10337	No Suppl.	SYBR	22.81	0.0459819	22.8023	22.8023	7.7	-2.35267	-2.30367	-2.25767					ddCT	FC	Diff
45	D9	W1118 (gut)-R3	CG10337	No Suppl.	SYBR	22.844											Confidence	0.0537322	5.24238
46																	lower FC	-2.33649	5.05072	0.191658
47																	upper FC	-2.44395	5.44131	0.198931
48
																	ttest	1.65555e-06

## Sheet: CG10165
row	Well	Sample Name	Target Name	Task	Reporter	Cт	SD	Cт uncorrected	Cт corrected	dCT
1	A1	W1118 (carcass)-R1	Rp49	No Suppl.	SYBR	14.672
2	A2	W1118 (carcass)-R1	Rp49	No Suppl.	SYBR	14.696	0.0510816	14.6553	14.6553
3	A3	W1118 (carcass)-R1	Rp49	No Suppl.	SYBR	14.598
4	A4	W1118 (carcass)-R2	Rp49	No Suppl.	SYBR	14.632
5	A5	W1118 (carcass)-R2	Rp49	No Suppl.	SYBR	14.493	0.0709248	14.5707	14.5707
6	A6	W1118 (carcass)-R2	Rp49	No Suppl.	SYBR	14.587
7	A7	W1118 (carcass)-R3	Rp49	No Suppl.	SYBR	14.399
8	A8	W1118 (carcass)-R3	Rp49	No Suppl.	SYBR	14.506	0.1065	14.5057	14.5057
9	A9	W1118 (carcass)-R3	Rp49	No Suppl.	SYBR	14.612
10
11
12
13	B1	W1118 (gut)-R1	Rp49	No Suppl.	SYBR	15.368
14	B2	W1118 (gut)-R1	Rp49	No Suppl.	SYBR	15.165	0.113377	15.2957	15.2957
15	B3	W1118 (gut)-R1	Rp49	No Suppl.	SYBR	15.354
16	B4	W1118 (gut)-R2	Rp49	No Suppl.	SYBR	15.22
17	B5	W1118 (gut)-R2	Rp49	No Suppl.	SYBR	15.113	0.0675747	15.1427	15.1427
18	B6	W1118 (gut)-R2	Rp49	No Suppl.	SYBR	15.095
19	B7	W1118 (gut)-R3	Rp49	No Suppl.	SYBR	15.07
20	B8	W1118 (gut)-R3	Rp49	No Suppl.	SYBR	15.095	0.0365559	15.1023	15.1023
21	B9	W1118 (gut)-R3	Rp49	No Suppl.	SYBR	15.142
22
23
24
25	C1	W1118 (carcass)-R1	CG10165	No Suppl.	SYBR	24.891
26	C2	W1118 (carcass)-R1	CG10165	No Suppl.	SYBR	24.884	0.0650461	24.925	24.925	10.2697
27	C3	W1118 (carcass)-R1	CG10165	No Suppl.	SYBR	25
28	C4	W1118 (carcass)-R2	CG10165	No Suppl.	SYBR	24.614
29	C5	W1118 (carcass)-R2	CG10165	No Suppl.	SYBR	24.684	0.229012	24.7797	24.7797	10.209
30	C6	W1118 (carcass)-R2	CG10165	No Suppl.	SYBR	25.041
31	C7	W1118 (carcass)-R3	CG10165	No Suppl.	SYBR	24.651
32	C8	W1118 (carcass)-R3	CG10165	No Suppl.	SYBR	24.661	0.0361432	24.6767	24.6767	10.171
33	C9	W1118 (carcass)-R3	CG10165	No Suppl.	SYBR	24.718
34
35
36
37	D1	W1118 (gut)-R1	CG10165	No Suppl.	SYBR	21.717					ddCT:S1	ddCT:S2	ddCT:S3	ddCT:S4	ddCT final rp49	SE rp49	linear FC	SE	SE
38	D2	W1118 (gut)-R1	CG10165	No Suppl.	SYBR	21.919	0.233166	21.9393	21.9393	6.64367	-3.626	-3.56533	-3.52733						0.180909	12.3462	11.8378	11.5301
39	D3	W1118 (gut)-R1	CG10165	No Suppl.	SYBR	22.182									-3.50211	0.0228103	11.3303	0.0672843	SD	11.4955	11.0221	10.7356
40	D4	W1118 (gut)-R2	CG10165	No Suppl.	SYBR	21.687													0.542726	11.4452	10.9739	10.6886
41	D5	W1118 (gut)-R2	CG10165	No Suppl.	SYBR	21.803	0.256633	21.8893	21.8893	6.74667	-3.523	-3.46233	-3.42433
42	D6	W1118 (gut)-R2	CG10165	No Suppl.	SYBR	22.178
43	D7	W1118 (gut)-R3	CG10165	No Suppl.	SYBR	21.588
44	D8	W1118 (gut)-R3	CG10165	No Suppl.	SYBR	21.996	0.231623	21.8553	21.8553	6.753	-3.51667	-3.456	-3.418					ddCT	FC	Diff
45	D9	W1118 (gut)-R3	CG10165	No Suppl.	SYBR	21.982											Confidence	0.0447074	11.3303
46																	lower FC	-3.4574	10.9845	0.345728
47																	upper FC	-3.54682	11.6869	0.356609
48
																	ttest	1.72579e-07

## Sheet: CG8399
row	Well	Sample Name	Target Name	Task	Reporter	Cт	SD	Cт uncorrected	Cт corrected	dCT
1	A1	W1118 (carcass)-R1	Rp49	No Suppl.	SYBR	14.672
2	A2	W1118 (carcass)-R1	Rp49	No Suppl.	SYBR	14.696	0.0510816	14.6553	14.6553
3	A3	W1118 (carcass)-R1	Rp49	No Suppl.	SYBR	14.598
4	A4	W1118 (carcass)-R2	Rp49	No Suppl.	SYBR	14.632
5	A5	W1118 (carcass)-R2	Rp49	No Suppl.	SYBR	14.493	0.0709248	14.5707	14.5707
6	A6	W1118 (carcass)-R2	Rp49	No Suppl.	SYBR	14.587
7	A7	W1118 (carcass)-R3	Rp49	No Suppl.	SYBR	14.399
8	A8	W1118 (carcass)-R3	Rp49	No Suppl.	SYBR	14.506	0.1065	14.5057	14.5057
9	A9	W1118 (carcass)-R3	Rp49	No Suppl.	SYBR	14.612
10
11
12
13	B1	W1118 (gut)-R1	Rp49	No Suppl.	SYBR	15.368
14	B2	W1118 (gut)-R1	Rp49	No Suppl.	SYBR	15.165	0.113377	15.2957	15.2957
15	B3	W1118 (gut)-R1	Rp49	No Suppl.	SYBR	15.354
16	B4	W1118 (gut)-R2	Rp49	No Suppl.	SYBR	15.22
17	B5	W1118 (gut)-R2	Rp49	No Suppl.	SYBR	15.113	0.0675747	15.1427	15.1427
18	B6	W1118 (gut)-R2	Rp49	No Suppl.	SYBR	15.095
19	B7	W1118 (gut)-R3	Rp49	No Suppl.	SYBR	15.07
20	B8	W1118 (gut)-R3	Rp49	No Suppl.	SYBR	15.095	0.0365559	15.1023	15.1023
21	B9	W1118 (gut)-R3	Rp49	No Suppl.	SYBR	15.142
22
23
24
25	C1	W1118 (carcass)-R1	CG8399	No Suppl.	SYBR	21.015
26	C2	W1118 (carcass)-R1	CG8399	No Suppl.	SYBR	21.182	0.112855	21.1423	21.1423	6.487
27	C3	W1118 (carcass)-R1	CG8399	No Suppl.	SYBR	21.23
28	C4	W1118 (carcass)-R2	CG8399	No Suppl.	SYBR	20.993
29	C5	W1118 (carcass)-R2	CG8399	No Suppl.	SYBR	21.204	0.121248	21.133	21.133	6.56233
30	C6	W1118 (carcass)-R2	CG8399	No Suppl.	SYBR	21.202
31	C7	W1118 (carcass)-R3	CG8399	No Suppl.	SYBR	20.905
32	C8	W1118 (carcass)-R3	CG8399	No Suppl.	SYBR	21.044	0.150134	21.0513	21.0513	6.54567
33	C9	W1118 (carcass)-R3	CG8399	No Suppl.	SYBR	21.205
34
35
36
37	D1	W1118 (gut)-R1	CG8399	No Suppl.	SYBR	23.929					ddCT:S1	ddCT:S2	ddCT:S3	ddCT:S4	ddCT final rp49	SE rp49	linear FC	SE	SE
38	D2	W1118 (gut)-R1	CG8399	No Suppl.	SYBR	23.943	0.00702377	23.9357	23.9357	8.64	2.153	2.07767	2.09433						0.00484949	0.224845	0.236897	0.234176
39	D3	W1118 (gut)-R1	CG8399	No Suppl.	SYBR	23.935									2.22278	0.0323037	0.214228	0.0114197	SD	0.204334	0.215287	0.212814
40	D4	W1118 (gut)-R2	CG8399	No Suppl.	SYBR	23.808													0.0145485	0.195016	0.20547	0.20311
41	D5	W1118 (gut)-R2	CG8399	No Suppl.	SYBR	24.015	0.104711	23.9207	23.9207	8.778	2.291	2.21567	2.23233
42	D6	W1118 (gut)-R2	CG8399	No Suppl.	SYBR	23.939
43	D7	W1118 (gut)-R3	CG8399	No Suppl.	SYBR	23.901
44	D8	W1118 (gut)-R3	CG8399	No Suppl.	SYBR	23.943	0.0491664	23.9477	23.9477	8.84533	2.35833	2.283	2.29967					ddCT	FC	Diff
45	D9	W1118 (gut)-R3	CG8399	No Suppl.	SYBR	23.999											Confidence	0.0633141	0.214228
46																	lower FC	2.28609	0.20503	0.00919832
47																	upper FC	2.15946	0.223839	0.00961099
48
																	ttest	4.25849e-06

## Sheet: CG3592
row	Well	Sample Name	Target Name	Task	Reporter	Cт	SD	Cт uncorrected	Cт corrected	dCT
1	A1	W1118 (carcass)-R1	Rp49	No Suppl.	SYBR	14.672
2	A2	W1118 (carcass)-R1	Rp49	No Suppl.	SYBR	14.696	0.0510816	14.6553	14.6553
3	A3	W1118 (carcass)-R1	Rp49	No Suppl.	SYBR	14.598
4	A4	W1118 (carcass)-R2	Rp49	No Suppl.	SYBR	14.632
5	A5	W1118 (carcass)-R2	Rp49	No Suppl.	SYBR	14.493	0.0709248	14.5707	14.5707
6	A6	W1118 (carcass)-R2	Rp49	No Suppl.	SYBR	14.587
7	A7	W1118 (carcass)-R3	Rp49	No Suppl.	SYBR	14.399
8	A8	W1118 (carcass)-R3	Rp49	No Suppl.	SYBR	14.506	0.1065	14.5057	14.5057
9	A9	W1118 (carcass)-R3	Rp49	No Suppl.	SYBR	14.612
10
11
12
13	B1	W1118 (gut)-R1	Rp49	No Suppl.	SYBR	15.368
14	B2	W1118 (gut)-R1	Rp49	No Suppl.	SYBR	15.165	0.113377	15.2957	15.2957
15	B3	W1118 (gut)-R1	Rp49	No Suppl.	SYBR	15.354
16	B4	W1118 (gut)-R2	Rp49	No Suppl.	SYBR	15.22
17	B5	W1118 (gut)-R2	Rp49	No Suppl.	SYBR	15.113	0.0675747	15.1427	15.1427
18	B6	W1118 (gut)-R2	Rp49	No Suppl.	SYBR	15.095
19	B7	W1118 (gut)-R3	Rp49	No Suppl.	SYBR	15.07
20	B8	W1118 (gut)-R3	Rp49	No Suppl.	SYBR	15.095	0.0365559	15.1023	15.1023
21	B9	W1118 (gut)-R3	Rp49	No Suppl.	SYBR	15.142
22
23
24
25	C1	W1118 (carcass)-R1	CG3592	No Suppl.	SYBR	29.918
26	C2	W1118 (carcass)-R1	CG3592	No Suppl.	SYBR	29.736	0.243931	29.6963	29.6963	15.041
27	C3	W1118 (carcass)-R1	CG3592	No Suppl.	SYBR	29.435
28	C4	W1118 (carcass)-R2	CG3592	No Suppl.	SYBR	29.995
29	C5	W1118 (carcass)-R2	CG3592	No Suppl.	SYBR	30.498	0.376593	30.0847	30.0847	15.514
30	C6	W1118 (carcass)-R2	CG3592	No Suppl.	SYBR	29.761
31	C7	W1118 (carcass)-R3	CG3592	No Suppl.	SYBR	31.147
32	C8	W1118 (carcass)-R3	CG3592	No Suppl.	SYBR	30.457	0.412609	30.6713	30.6713	16.1657
33	C9	W1118 (carcass)-R3	CG3592	No Suppl.	SYBR	30.41
34
35
36
37	D1	W1118 (gut)-R1	CG3592	No Suppl.	SYBR	32.429					ddCT:S1	ddCT:S2	ddCT:S3	ddCT:S4	ddCT final rp49	SE rp49	linear FC	SE	SE
38	D2	W1118 (gut)-R1	CG3592	No Suppl.	SYBR	33.396	0.967	32.429	32.429	17.1333	2.09233	1.61933	0.967667						0.0391175	0.234501	0.325486	0.511332
39	D3	W1118 (gut)-R1	CG3592	No Suppl.	SYBR	31.462									2.01956	0.20369	0.246634	0.0759835	SD	0.160539	0.222828	0.350058
40	D4	W1118 (gut)-R2	CG3592	No Suppl.	SYBR	31.316													0.117353	0.13167	0.182757	0.287108
41	D5	W1118 (gut)-R2	CG3592	No Suppl.	SYBR	32.221	1.88111	32.8227	32.8227	17.68	2.639	2.166	1.51433
42	D6	W1118 (gut)-R2	CG3592	No Suppl.	SYBR	34.931
43	D7	W1118 (gut)-R3	CG3592	No Suppl.	SYBR	32.204
44	D8	W1118 (gut)-R3	CG3592	No Suppl.	SYBR	35.127	1.79048	33.0683	33.0683	17.966	2.925	2.452	1.80033					ddCT	FC	Diff
45	D9	W1118 (gut)-R3	CG3592	No Suppl.	SYBR	31.874											Confidence	0.399225	0.246634
46																	lower FC	2.41878	0.187014	0.0596199
47																	upper FC	1.62033	0.325261	0.0786267
48
																	ttest	0.00772023
