# Supplementary material for: New molecular components of high and low affinity iron import systems in Drosophila
Source: Nat Commun. 2025 Jul 1;16:5662. doi: 10.1038/s41467-025-60758-6 (PMC12218971; doi:10.1038/s41467-025-60758-6)
Supplement: Supplementary file 10 — Source Data [file 41467_2025_60758_MOESM10_ESM.zip › Source Data files_Soltani et al/Fig. 4-M.xlsx]

## Sheet: Fire
row	Well	Sample Name	Target Name	Task	Reporter	Cт	SD	Cт uncorrected	Cт corrected	dCT
1	A1	Carcass-R1	Rp49	UNKNOWN	SYBR	16.7069
2	A2	Carcass-R1	Rp49	UNKNOWN	SYBR	16.7953	0.058738	16.7288	16.7288
3	A3	Carcass-R1	Rp49	UNKNOWN	SYBR	16.6841
4	A4	Carcass-R2	Rp49	UNKNOWN	SYBR	16.6882
5	A5	Carcass-R2	Rp49	UNKNOWN	SYBR	16.6515	0.097816	16.6144	16.6144
6	A6	Carcass-R2	Rp49	UNKNOWN	SYBR	16.5034
7	A7	Carcass-R3	Rp49	UNKNOWN	SYBR	16.7356
8	A8	Carcass-R3	Rp49	UNKNOWN	SYBR	16.7325	0.0131815	16.7265	16.7265
9	A9	Carcass-R3	Rp49	UNKNOWN	SYBR	16.7114
10
11
12
13	B1	Whole gut-R1	Rp49	UNKNOWN	SYBR	17.7232
14	B2	Whole gut-R1	Rp49	UNKNOWN	SYBR	17.7324	0.0142676	17.72	17.72
15	B3	Whole gut-R1	Rp49	UNKNOWN	SYBR	17.7044
16	B4	Whole gut-R2	Rp49	UNKNOWN	SYBR	17.594
17	B5	Whole gut-R2	Rp49	UNKNOWN	SYBR	17.768	0.088413	17.6902	17.6902
18	B6	Whole gut-R3	Rp49	UNKNOWN	SYBR	17.7085
19	B7	Whole gut-R3	Rp49	UNKNOWN	SYBR	17.5717
20	B8	Whole gut-R3	Rp49	UNKNOWN	SYBR	17.5586	0.0143147	17.5725	17.5725
21	B9	Whole gut-R3	Rp49	UNKNOWN	SYBR	17.5872
22
23
24
25	C1	Carcass-R1	Fire	UNKNOWN	SYBR	34.3284
26	C2	Carcass-R1	Fire	UNKNOWN	SYBR	34.4967	0.168376	34.3284	34.3284	17.5996
27	C3	Carcass-R1	Fire	UNKNOWN	SYBR	34.16
28	C4	Carcass-R2	Fire	UNKNOWN	SYBR	33.7901
29	C5	Carcass-R2	Fire	UNKNOWN	SYBR	34.2725	0.269232	34.1004	34.1004	17.486
30	C6	Carcass-R2	Fire	UNKNOWN	SYBR	34.2385
31	C7	Carcass-R3	Fire	UNKNOWN	SYBR	33.7549
32	C8	Carcass-R3	Fire	UNKNOWN	SYBR	34.3417	0.316033	34.1161	34.1161	17.3897
33	C9	Carcass-R3	Fire	UNKNOWN	SYBR	34.2517
34
35
36
37	D1	Whole gut-R1	Fire	UNKNOWN	SYBR	27.5786					ddCT:S1	ddCT:S2	ddCT:S3	ddCT:S4	ddCT final rp49	SE rp49	linear FC	SE	SE
38	D2	Whole gut-R1	Fire	UNKNOWN	SYBR	27.3879	0.134263	27.5378	27.5378	9.81779	-7.78179	-7.66823	-7.57186						4.94632	220.066	203.407	190.265
39	D3	Whole gut-R1	Fire	UNKNOWN	SYBR	27.647									-7.64677	0.0355602	200.404	0.927301	SD	205.243	189.707	177.449
40	D4	Whole gut-R2	Fire	UNKNOWN	SYBR	27.5481													14.839	222.987	206.108	192.791
41	D5	Whole gut-R2	Fire	UNKNOWN	SYBR	27.5016	0.146838	27.6085	27.6085	9.91839	-7.68119	-7.56763	-7.47126
42	D6	Whole gut-R3	Fire	UNKNOWN	SYBR	27.776
43	D7	Whole gut-R3	Fire	UNKNOWN	SYBR	27.2393
44	D8	Whole gut-R3	Fire	UNKNOWN	SYBR	27.3624	0.13657	27.3713	27.3713	9.79876	-7.80082	-7.68726	-7.59089					ddCT	FC	Diff
45	D9	Whole gut-R3	Fire	UNKNOWN	SYBR	27.5121											Confidence	0.0696967	200.404
46																	lower FC	-7.57707	190.953	9.45141
47																	upper FC	-7.71647	210.323	9.91922
48
																	ttest	4.48711e-08

## Sheet: fire-like
row	Well	Sample Name	Target Name	Task	Reporter	Cт	SD	Cт uncorrected	Cт corrected	dCT
1	A1	Carcass-R1	Rp49	UNKNOWN	SYBR	16.7069
2	A2	Carcass-R1	Rp49	UNKNOWN	SYBR	16.7953	0.058738	16.7288	16.7288
3	A3	Carcass-R1	Rp49	UNKNOWN	SYBR	16.6841
4	A4	Carcass-R2	Rp49	UNKNOWN	SYBR	16.6882
5	A5	Carcass-R2	Rp49	UNKNOWN	SYBR	16.6515	0.097816	16.6144	16.6144
6	A6	Carcass-R2	Rp49	UNKNOWN	SYBR	16.5034
7	A7	Carcass-R3	Rp49	UNKNOWN	SYBR	16.7356
8	A8	Carcass-R3	Rp49	UNKNOWN	SYBR	16.7325	0.0131815	16.7265	16.7265
9	A9	Carcass-R3	Rp49	UNKNOWN	SYBR	16.7114
10
11
12
13	B1	Whole gut-R1	Rp49	UNKNOWN	SYBR	17.7232
14	B2	Whole gut-R1	Rp49	UNKNOWN	SYBR	17.7324	0.0142676	17.72	17.72
15	B3	Whole gut-R1	Rp49	UNKNOWN	SYBR	17.7044
16	B4	Whole gut-R2	Rp49	UNKNOWN	SYBR	17.594
17	B5	Whole gut-R2	Rp49	UNKNOWN	SYBR	17.768	0.088413	17.6902	17.6902
18	B6	Whole gut-R3	Rp49	UNKNOWN	SYBR	17.7085
19	B7	Whole gut-R3	Rp49	UNKNOWN	SYBR	17.5717
20	B8	Whole gut-R3	Rp49	UNKNOWN	SYBR	17.5586	0.0143147	17.5725	17.5725
21	B9	Whole gut-R3	Rp49	UNKNOWN	SYBR	17.5872
22
23
24
25	C1	Carcass-R1	Fire-Like	UNKNOWN	SYBR	25.2574
26	C2	Carcass-R1	Fire-Like	UNKNOWN	SYBR	25.35	0.110931	25.3619	25.3619	8.63312
27	C3	Carcass-R1	Fire-Like	UNKNOWN	SYBR	25.4783
28	C4	Carcass-R2	Fire-Like	UNKNOWN	SYBR	25.3469
29	C5	Carcass-R2	Fire-Like	UNKNOWN	SYBR	25.3303	0.0388515	25.3605	25.3605	8.74613
30	C6	Carcass-R2	Fire-Like	UNKNOWN	SYBR	25.4043
31	C7	Carcass-R3	Fire-Like	UNKNOWN	SYBR	25.5086
32	C8	Carcass-R3	Fire-Like	UNKNOWN	SYBR	25.4302	0.0870554	25.5143	25.5143	8.78783
33	C9	Carcass-R3	Fire-Like	UNKNOWN	SYBR	25.6041
34
35
36
37	D1	Whole gut-R1	Fire-Like	UNKNOWN	SYBR	23.6366					ddCT:S1	ddCT:S2	ddCT:S3	ddCT:S4	ddCT final rp49	SE rp49	linear FC	SE	SE
38	D2	Whole gut-R1	Fire-Like	UNKNOWN	SYBR	23.714	0.0642075	23.7049	23.7049	5.98483	-2.64828	-2.76129	-2.80299						0.330906	6.2692	6.78004	6.97887
39	D3	Whole gut-R1	Fire-Like	UNKNOWN	SYBR	23.764									-2.85379	0.0634973	7.22899	0.138596	SD	6.25175	6.76117	6.95945
40	D4	Whole gut-R2	Fire-Like	UNKNOWN	SYBR	23.6054													0.992719	8.00617	8.65855	8.91247
41	D5	Whole gut-R2	Fire-Like	UNKNOWN	SYBR	23.7116	0.0639116	23.679	23.679	5.98886	-2.64426	-2.75727	-2.79897
42	D6	Whole gut-R3	Fire-Like	UNKNOWN	SYBR	23.72
43	D7	Whole gut-R3	Fire-Like	UNKNOWN	SYBR	23.1573
44	D8	Whole gut-R3	Fire-Like	UNKNOWN	SYBR	23.1698	0.0712612	23.2045	23.2045	5.632	-3.00111	-3.11413	-3.15583					ddCT	FC	Diff
45	D9	Whole gut-R3	Fire-Like	UNKNOWN	SYBR	23.2865											Confidence	0.124452	7.22899
46																	lower FC	-2.72934	6.63153	0.59746
47																	upper FC	-2.97825	7.88027	0.651288
48
																	ttest	2.32216e-05

## Sheet: firewood
row	Well	Sample Name	Target Name	Task	Reporter	Cт	SD	Cт uncorrected	Cт corrected	dCT
1	A1	Carcass-R1	Rp49	UNKNOWN	SYBR	16.7069
2	A2	Carcass-R1	Rp49	UNKNOWN	SYBR	16.7953	0.058738	16.7288	16.7288
3	A3	Carcass-R1	Rp49	UNKNOWN	SYBR	16.6841
4	A4	Carcass-R2	Rp49	UNKNOWN	SYBR	16.6882
5	A5	Carcass-R2	Rp49	UNKNOWN	SYBR	16.6515	0.097816	16.6144	16.6144
6	A6	Carcass-R2	Rp49	UNKNOWN	SYBR	16.5034
7	A7	Carcass-R3	Rp49	UNKNOWN	SYBR	16.7356
8	A8	Carcass-R3	Rp49	UNKNOWN	SYBR	16.7325	0.0131815	16.7265	16.7265
9	A9	Carcass-R3	Rp49	UNKNOWN	SYBR	16.7114
10
11
12
13	B1	Whole gut-R1	Rp49	UNKNOWN	SYBR	17.7232
14	B2	Whole gut-R1	Rp49	UNKNOWN	SYBR	17.7324	0.0142676	17.72	17.72
15	B3	Whole gut-R1	Rp49	UNKNOWN	SYBR	17.7044
16	B4	Whole gut-R2	Rp49	UNKNOWN	SYBR	17.594
17	B5	Whole gut-R2	Rp49	UNKNOWN	SYBR	17.768	0.088413	17.6902	17.6902
18	B6	Whole gut-R3	Rp49	UNKNOWN	SYBR	17.7085
19	B7	Whole gut-R3	Rp49	UNKNOWN	SYBR	17.5717
20	B8	Whole gut-R3	Rp49	UNKNOWN	SYBR	17.5586	0.0143147	17.5725	17.5725
21	B9	Whole gut-R3	Rp49	UNKNOWN	SYBR	17.5872
22
23
24
25	C1	Carcass-R1	Firewood	UNKNOWN	SYBR	30.5202
26	C2	Carcass-R1	Firewood	UNKNOWN	SYBR	30.0006	0.453315	30.4749	30.4749	13.7461
27	C3	Carcass-R1	Firewood	UNKNOWN	SYBR	30.9038
28	C4	Carcass-R2	Firewood	UNKNOWN	SYBR	30.304
29	C5	Carcass-R2	Firewood	UNKNOWN	SYBR	30.321	0.280609	30.1506	30.1506	13.5362
30	C6	Carcass-R2	Firewood	UNKNOWN	SYBR	29.8267
31	C7	Carcass-R3	Firewood	UNKNOWN	SYBR	30.3955
32	C8	Carcass-R3	Firewood	UNKNOWN	SYBR	30.493	0.0543505	30.4581	30.4581	13.7317
33	C9	Carcass-R3	Firewood	UNKNOWN	SYBR	30.4859
34
35
36
37	D1	Whole gut-R1	Firewood	UNKNOWN	SYBR	31.1382					ddCT:S1	ddCT:S2	ddCT:S3	ddCT:S4	ddCT final rp49	SE rp49	linear FC	SE	SE
38	D2	Whole gut-R1	Firewood	UNKNOWN	SYBR	31.1739	0.30407	31.3313	31.3313	13.6113	-0.134803	0.0750819	-0.120369						0.0226156	1.09794	0.949288	1.08701
39	D3	Whole gut-R1	Firewood	UNKNOWN	SYBR	31.6818									0.00349921	0.0384696	0.997577	0.0266328	SD	1	1	1
40	D4	Whole gut-R2	Firewood	UNKNOWN	SYBR	31.206													0.0678468	1.00561	0.869457	0.995599
41	D5	Whole gut-R2	Firewood	UNKNOWN	SYBR	31.4128	0.141663	31.3653	31.3653	13.6751	-0.0709475	0.138938	-0.0565131
42	D6	Whole gut-R3	Firewood	UNKNOWN	SYBR	31.4771
43	D7	Whole gut-R3	Firewood	UNKNOWN	SYBR	31.7873
44	D8	Whole gut-R3	Firewood	UNKNOWN	SYBR	31.0413	0.41402	31.3105	31.3105	13.738	-0.00807116	0.201814	0.0063633					ddCT	FC	Diff
45	D9	Whole gut-R3	Firewood	UNKNOWN	SYBR	31.103											Confidence	0.075399	0.997577
46																	lower FC	0.0788982	0.94678	0.050797
47																	upper FC	-0.0718997	1.0511	0.0535224
48
																	ttest	0.965904

## Sheet: Mvl
row	Well	Sample Name	Target Name	Task	Reporter	Cт	SD	Cт uncorrected	Cт corrected	dCT
1	A1	Carcass-R1	Rp49	UNKNOWN	SYBR	16.7069
2	A2	Carcass-R1	Rp49	UNKNOWN	SYBR	16.7953	0.058738	16.7288	16.7288
3	A3	Carcass-R1	Rp49	UNKNOWN	SYBR	16.6841
4	A4	Carcass-R2	Rp49	UNKNOWN	SYBR	16.6882
5	A5	Carcass-R2	Rp49	UNKNOWN	SYBR	16.6515	0.097816	16.6144	16.6144
6	A6	Carcass-R2	Rp49	UNKNOWN	SYBR	16.5034
7	A7	Carcass-R3	Rp49	UNKNOWN	SYBR	16.7356
8	A8	Carcass-R3	Rp49	UNKNOWN	SYBR	16.7325	0.0131815	16.7265	16.7265
9	A9	Carcass-R3	Rp49	UNKNOWN	SYBR	16.7114
10
11
12
13	B1	Whole gut-R1	Rp49	UNKNOWN	SYBR	17.7232
14	B2	Whole gut-R1	Rp49	UNKNOWN	SYBR	17.7324	0.0142676	17.72	17.72
15	B3	Whole gut-R1	Rp49	UNKNOWN	SYBR	17.7044
16	B4	Whole gut-R2	Rp49	UNKNOWN	SYBR	17.594
17	B5	Whole gut-R2	Rp49	UNKNOWN	SYBR	17.768	0.088413	17.6902	17.6902
18	B6	Whole gut-R3	Rp49	UNKNOWN	SYBR	17.7085
19	B7	Whole gut-R3	Rp49	UNKNOWN	SYBR	17.5717
20	B8	Whole gut-R3	Rp49	UNKNOWN	SYBR	17.5586	0.0143147	17.5725	17.5725
21	B9	Whole gut-R3	Rp49	UNKNOWN	SYBR	17.5872
22
23
24
25	C1	Carcass-R1	Mvl	UNKNOWN	SYBR	23.5275
26	C2	Carcass-R1	Mvl	UNKNOWN	SYBR	23.4737	0.0374422	23.5157	23.5157	6.78689
27	C3	Carcass-R1	Mvl	UNKNOWN	SYBR	23.5458
28	C4	Carcass-R2	Mvl	UNKNOWN	SYBR	23.4715
29	C5	Carcass-R2	Mvl	UNKNOWN	SYBR	23.2591	0.181639	23.4504	23.4504	6.83601
30	C6	Carcass-R2	Mvl	UNKNOWN	SYBR	23.6206
31	C7	Carcass-R3	Mvl	UNKNOWN	SYBR	23.5475
32	C8	Carcass-R3	Mvl	UNKNOWN	SYBR	23.4443	0.0536299	23.5043	23.5043	6.77783
33	C9	Carcass-R3	Mvl	UNKNOWN	SYBR	23.5212
34
35
36
37	D1	Whole gut-R1	Mvl	UNKNOWN	SYBR	22.722					ddCT:S1	ddCT:S2	ddCT:S3	ddCT:S4	ddCT final rp49	SE rp49	linear FC	SE	SE
38	D2	Whole gut-R1	Mvl	UNKNOWN	SYBR	22.8545	0.0695312	22.7761	22.7761	5.05605	-1.73085	-1.77996	-1.72178						0.0343594	3.31923	3.43417	3.29843
39	D3	Whole gut-R1	Mvl	UNKNOWN	SYBR	22.7517									-1.70348	0.0151984	3.25686	0.0201356	SD	3.23372	3.3457	3.21346
40	D4	Whole gut-R2	Mvl	UNKNOWN	SYBR	22.7997													0.103078	3.13041	3.23881	3.11079
41	D5	Whole gut-R2	Mvl	UNKNOWN	SYBR	22.9211	0.145822	22.7839	22.7839	5.0937	-1.69319	-1.74231	-1.68413
42	D6	Whole gut-R3	Mvl	UNKNOWN	SYBR	22.6308
43	D7	Whole gut-R3	Mvl	UNKNOWN	SYBR	22.6788
44	D8	Whole gut-R3	Mvl	UNKNOWN	SYBR	22.8433	0.116887	22.7131	22.7131	5.14054	-1.64635	-1.69547	-1.63728					ddCT	FC	Diff
45	D9	Whole gut-R3	Mvl	UNKNOWN	SYBR	22.6172											Confidence	0.0297883	3.25686
46																	lower FC	-1.67369	3.1903	0.066557
47																	upper FC	-1.73327	3.3248	0.0679455
48
																	ttest	6.07004e-07

## Sheet: Fer1HCH
row	Well	Sample Name	Target Name	Task	Reporter	Cт	SD	Cт uncorrected	Cт corrected	dCT
1	A1	Carcass-R1	Rp49	UNKNOWN	SYBR	16.7069
2	A2	Carcass-R1	Rp49	UNKNOWN	SYBR	16.7953	0.058738	16.7288	16.7288
3	A3	Carcass-R1	Rp49	UNKNOWN	SYBR	16.6841
4	A4	Carcass-R2	Rp49	UNKNOWN	SYBR	16.6882
5	A5	Carcass-R2	Rp49	UNKNOWN	SYBR	16.6515	0.097816	16.6144	16.6144
6	A6	Carcass-R2	Rp49	UNKNOWN	SYBR	16.5034
7	A7	Carcass-R3	Rp49	UNKNOWN	SYBR	16.7356
8	A8	Carcass-R3	Rp49	UNKNOWN	SYBR	16.7325	0.0131815	16.7265	16.7265
9	A9	Carcass-R3	Rp49	UNKNOWN	SYBR	16.7114
10
11
12
13	B1	Whole gut-R1	Rp49	UNKNOWN	SYBR	17.7232
14	B2	Whole gut-R1	Rp49	UNKNOWN	SYBR	17.7324	0.0142676	17.72	17.72
15	B3	Whole gut-R1	Rp49	UNKNOWN	SYBR	17.7044
16	B4	Whole gut-R2	Rp49	UNKNOWN	SYBR	17.594
17	B5	Whole gut-R2	Rp49	UNKNOWN	SYBR	17.768	0.088413	17.6902	17.6902
18	B6	Whole gut-R3	Rp49	UNKNOWN	SYBR	17.7085
19	B7	Whole gut-R3	Rp49	UNKNOWN	SYBR	17.5717
20	B8	Whole gut-R3	Rp49	UNKNOWN	SYBR	17.5586	0.0143147	17.5725	17.5725
21	B9	Whole gut-R3	Rp49	UNKNOWN	SYBR	17.5872
22
23
24
25	C1	Carcass-R1	Fer1HCH	UNKNOWN	SYBR	20.7954
26	C2	Carcass-R1	Fer1HCH	UNKNOWN	SYBR	20.7954	0	20.7954	20.7954	4.06661
27	C3	Carcass-R1	Fer1HCH	UNKNOWN	SYBR	20.7954
28	C4	Carcass-R2	Fer1HCH	UNKNOWN	SYBR	20.7343
29	C5	Carcass-R2	Fer1HCH	UNKNOWN	SYBR	20.7343	0	20.7343	20.7343	4.11992
30	C6	Carcass-R2	Fer1HCH	UNKNOWN	SYBR	20.7343
31	C7	Carcass-R3	Fer1HCH	UNKNOWN	SYBR	20.6589
32	C8	Carcass-R3	Fer1HCH	UNKNOWN	SYBR	20.6589	0	20.6589	20.6589	3.93239
33	C9	Carcass-R3	Fer1HCH	UNKNOWN	SYBR	20.6589
34
35
36
37	D1	Whole gut-R1	Fer1HCH	UNKNOWN	SYBR	16.507					ddCT:S1	ddCT:S2	ddCT:S3	ddCT:S4	ddCT final rp49	SE rp49	linear FC	SE	SE
38	D2	Whole gut-R1	Fer1HCH	UNKNOWN	SYBR	16.507	0	16.507	16.507	-1.21305	-5.27966	-5.33297	-5.14543						0.795554	38.845	40.3073	35.394
39	D3	Whole gut-R1	Fer1HCH	UNKNOWN	SYBR	16.507									-5.24925	0.0304704	38.0349	0.214977	SD	39.8599	41.3604	36.3187
40	D4	Whole gut-R2	Fer1HCH	UNKNOWN	SYBR	16.4399													2.38666	37.5866	39.0015	34.2474
41	D5	Whole gut-R2	Fer1HCH	UNKNOWN	SYBR	16.4399	0	16.4399	16.4399	-1.25026	-5.31687	-5.37018	-5.18264
42	D6	Whole gut-R3	Fer1HCH	UNKNOWN	SYBR	16.4399
43	D7	Whole gut-R3	Fer1HCH	UNKNOWN	SYBR	16.407
44	D8	Whole gut-R3	Fer1HCH	UNKNOWN	SYBR	16.407	0	16.407	16.407	-1.16554	-5.23215	-5.28546	-5.09792					ddCT	FC	Diff
45	D9	Whole gut-R3	Fer1HCH	UNKNOWN	SYBR	16.407											Confidence	0.0597208	38.0349
46																	lower FC	-5.18953	36.4926	1.54233
47																	upper FC	-5.30897	39.6425	1.60751
48
																	ttest	1.08893e-07
