# Supplementary material for: New molecular components of high and low affinity iron import systems in Drosophila
Source: Nat Commun. 2025 Jul 1;16:5662. doi: 10.1038/s41467-025-60758-6 (PMC12218971; doi:10.1038/s41467-025-60758-6)
Supplement: Supplementary file 10 — Source Data [file 41467_2025_60758_MOESM10_ESM.zip › Source Data files_Soltani et al/Fig. S1-A-Fer1HCH.xlsx]

## Sheet:  BPS-0 hr
row	Well	Sample Name	Target Name	Task	Reporter	Cт	SD	Cт uncorrected	Cт corrected	dCT
1	A1	W1118 (0 hr L2/L3)-R1	Rp49	No Suppl.	SYBR	16.649
2	A2	W1118 (0 hr L2/L3)-R1	Rp49	No Suppl.	SYBR	16.352	0.169211	16.4537	16.4537
3	A3	W1118 (0 hr L2/L3)-R1	Rp49	No Suppl.	SYBR	16.36
4	A4	W1118 (0 hr L2/L3)-R2	Rp49	No Suppl.	SYBR	16.431
5	A5	W1118 (0 hr L2/L3)-R2	Rp49	No Suppl.	SYBR	16.505	0.0506853	16.488	16.488
6	A6	W1118 (0 hr L2/L3)-R2	Rp49	No Suppl.	SYBR	16.528
7	A7	W1118 (0 hr L2/L3)-R3	Rp49	No Suppl.	SYBR	16.421
8	A8	W1118 (0 hr L2/L3)-R3	Rp49	No Suppl.	SYBR	16.488	0.0338572	16.4517	16.4517
9	A9	W1118 (0 hr L2/L3)-R3	Rp49	No Suppl.	SYBR	16.446
10
11
12
13	B1	W1118 (0 hr L2/L3)-R1	Rp49	BPS (-iron, 120 uM)	SYBR	17.248
14	B2	W1118 (0 hr L2/L3)-R1	Rp49	BPS (-iron, 120 uM)	SYBR	17.041	0.146466	17.0847	17.0847
15	B3	W1118 (0 hr L2/L3)-R1	Rp49	BPS (-iron, 120 uM)	SYBR	16.965
16	B4	W1118 (0 hr L2/L3)-R2	Rp49	BPS (-iron, 120 uM)	SYBR	17.324
17	B5	W1118 (0 hr L2/L3)-R2	Rp49	BPS (-iron, 120 uM)	SYBR	17.48	0.096023	17.4343	17.4343
18	B6	W1118 (0 hr L2/L3)-R2	Rp49	BPS (-iron, 120 uM)	SYBR	17.499
19	B7	W1118 (0 hr L2/L3)-R3	Rp49	BPS (-iron, 120 uM)	SYBR	17.453
20	B8	W1118 (0 hr L2/L3)-R3	Rp49	BPS (-iron, 120 uM)	SYBR	17.381	0.135356	17.4923	17.4923
21	B9	W1118 (0 hr L2/L3)-R3	Rp49	BPS (-iron, 120 uM)	SYBR	17.643
22
23
24
25	C1	W1118 (0 hr L2/L3)-R1	Fer1HCH	No Suppl.	SYBR	18.401
26	C2	W1118 (0 hr L2/L3)-R1	Fer1HCH	No Suppl.	SYBR	18.38	0.0272218	18.405	18.405	1.95133
27	C3	W1118 (0 hr L2/L3)-R1	Fer1HCH	No Suppl.	SYBR	18.434
28	C4	W1118 (0 hr L2/L3)-R2	Fer1HCH	No Suppl.	SYBR	18.412
29	C5	W1118 (0 hr L2/L3)-R2	Fer1HCH	No Suppl.	SYBR	18.478	0.103001	18.5013	18.5013	2.01333
30	C6	W1118 (0 hr L2/L3)-R2	Fer1HCH	No Suppl.	SYBR	18.614
31	C7	W1118 (0 hr L2/L3)-R3	Fer1HCH	No Suppl.	SYBR	18.485
32	C8	W1118 (0 hr L2/L3)-R3	Fer1HCH	No Suppl.	SYBR	18.422	0.0327459	18.4587	18.4587	2.007
33	C9	W1118 (0 hr L2/L3)-R3	Fer1HCH	No Suppl.	SYBR	18.469
34
35
36
37	D1	W1118 (0 hr L2/L3)-R1	Fer1HCH	BPS (-iron, 120 uM)	SYBR	18.044					ddCT:S1	ddCT:S2	ddCT:S3	ddCT:S4	ddCT final rp49	SE rp49	linear FC	SE	SE
38	D2	W1118 (0 hr L2/L3)-R1	Fer1HCH	BPS (-iron, 120 uM)	SYBR	18.004	0.0225392	18.03	18.03	0.945333	-1.006	-1.068	-1.06167						0.138598	2.00833	2.09653	2.08734
39	D3	W1118 (0 hr L2/L3)-R1	Fer1HCH	BPS (-iron, 120 uM)	SYBR	18.042									-0.674	0.131212	1.59549	0.115928	SD	1.09404	1.14208	1.13708
40	D4	W1118 (0 hr L2/L3)-R2	Fer1HCH	BPS (-iron, 120 uM)	SYBR	19.052													0.415794	1.70369	1.77851	1.77072
41	D5	W1118 (0 hr L2/L3)-R2	Fer1HCH	BPS (-iron, 120 uM)	SYBR	19.29	0.189304	19.256	19.256	1.82167	-0.129665	-0.191667	-0.185332
42	D6	W1118 (0 hr L2/L3)-R2	Fer1HCH	BPS (-iron, 120 uM)	SYBR	19.426
43	D7	W1118 (0 hr L2/L3)-R3	Fer1HCH	BPS (-iron, 120 uM)	SYBR	18.517
44	D8	W1118 (0 hr L2/L3)-R3	Fer1HCH	BPS (-iron, 120 uM)	SYBR	18.671	0.160037	18.675	18.675	1.18267	-0.768666	-0.830667	-0.824333					ddCT	FC	Diff
45	D9	W1118 (0 hr L2/L3)-R3	Fer1HCH	BPS (-iron, 120 uM)	SYBR	18.837											Confidence	0.257171	1.59549
46																	lower FC	-0.416829	1.33499	0.2605
47																	upper FC	-0.93117	1.90682	0.311332
48
																	ttest	0.0620862

## Sheet: BPS-8 hr
row	Well	Sample Name	Target Name	Task	Reporter	Cт	SD	Cт uncorrected	Cт corrected	dCT
1	A1	W1118 (8 hr L2/L3)-R1	Rp49	No Suppl.	SYBR	16.649
2	A2	W1118 (8 hr L2/L3)-R1	Rp49	No Suppl.	SYBR	16.352	0.169211	16.4537	16.4537
3	A3	W1118 (8 hr L2/L3)-R1	Rp49	No Suppl.	SYBR	16.36
4	A4	W1118 (8 hr L2/L3)-R2	Rp49	No Suppl.	SYBR	16.431
5	A5	W1118 (8 hr L2/L3)-R2	Rp49	No Suppl.	SYBR	16.505	0.0506853	16.488	16.488
6	A6	W1118 (8 hr L2/L3)-R2	Rp49	No Suppl.	SYBR	16.528
7	A7	W1118 (8 hr L2/L3)-R3	Rp49	No Suppl.	SYBR	16.421
8	A8	W1118 (8 hr L2/L3)-R3	Rp49	No Suppl.	SYBR	16.488	0.0338572	16.4517	16.4517
9	A9	W1118 (8 hr L2/L3)-R3	Rp49	No Suppl.	SYBR	16.446
10
11
12
13	B1	W1118 (8 hr L2/L3)-R1	Rp49	BPS (-iron, 120 uM)	SYBR	17.845
14	B2	W1118 (8 hr L2/L3)-R1	Rp49	BPS (-iron, 120 uM)	SYBR	17.601	0.122005	17.7223	17.7223
15	B3	W1118 (8 hr L2/L3)-R1	Rp49	BPS (-iron, 120 uM)	SYBR	17.721
16	B4	W1118 (8 hr L2/L3)-R2	Rp49	BPS (-iron, 120 uM)	SYBR	16.884
17	B5	W1118 (8 hr L2/L3)-R2	Rp49	BPS (-iron, 120 uM)	SYBR	17.043	0.089052	16.9867	16.9867
18	B6	W1118 (8 hr L2/L3)-R2	Rp49	BPS (-iron, 120 uM)	SYBR	17.033
19	B7	W1118 (8 hr L2/L3)-R3	Rp49	BPS (-iron, 120 uM)	SYBR	16.922
20	B8	W1118 (8 hr L2/L3)-R3	Rp49	BPS (-iron, 120 uM)	SYBR	17.025	0.0520026	16.9693	16.9693
21	B9	W1118 (8 hr L2/L3)-R3	Rp49	BPS (-iron, 120 uM)	SYBR	16.961
22
23
24
25	C1	W1118 (8 hr L2/L3)-R1	Fer1HCH	No Suppl.	SYBR	18.401
26	C2	W1118 (8 hr L2/L3)-R1	Fer1HCH	No Suppl.	SYBR	18.38	0.0272218	18.405	18.405	1.95133
27	C3	W1118 (8 hr L2/L3)-R1	Fer1HCH	No Suppl.	SYBR	18.434
28	C4	W1118 (8 hr L2/L3)-R2	Fer1HCH	No Suppl.	SYBR	18.412
29	C5	W1118 (8 hr L2/L3)-R2	Fer1HCH	No Suppl.	SYBR	18.478	0.103001	18.5013	18.5013	2.01333
30	C6	W1118 (8 hr L2/L3)-R2	Fer1HCH	No Suppl.	SYBR	18.614
31	C7	W1118 (8 hr L2/L3)-R3	Fer1HCH	No Suppl.	SYBR	18.485
32	C8	W1118 (8 hr L2/L3)-R3	Fer1HCH	No Suppl.	SYBR	18.422	0.0327459	18.4587	18.4587	2.007
33	C9	W1118 (8 hr L2/L3)-R3	Fer1HCH	No Suppl.	SYBR	18.469
34
35
36
37	D1	W1118 (8 hr L2/L3)-R1	Fer1HCH	BPS (-iron, 120 uM)	SYBR	19.903					ddCT:S1	ddCT:S2	ddCT:S3	ddCT:S4	ddCT final rp49	SE rp49	linear FC	SE	SE
38	D2	W1118 (8 hr L2/L3)-R1	Fer1HCH	BPS (-iron, 120 uM)	SYBR	19.729	0.108055	19.853	19.853	2.13067	0.179334	0.117332	0.123667						0.0778102	0.883111	0.921891	0.917852
39	D3	W1118 (8 hr L2/L3)-R1	Fer1HCH	BPS (-iron, 120 uM)	SYBR	19.927									-0.0122224	0.103465	1.00851	0.0720211	SD	0.82226	0.858368	0.854607
40	D4	W1118 (8 hr L2/L3)-R2	Fer1HCH	BPS (-iron, 120 uM)	SYBR	19.012													0.233431	1.30194	1.35912	1.35316
41	D5	W1118 (8 hr L2/L3)-R2	Fer1HCH	BPS (-iron, 120 uM)	SYBR	19.297	0.182506	19.2203	19.2203	2.23367	0.282333	0.220332	0.226666
42	D6	W1118 (8 hr L2/L3)-R2	Fer1HCH	BPS (-iron, 120 uM)	SYBR	19.352
43	D7	W1118 (8 hr L2/L3)-R3	Fer1HCH	BPS (-iron, 120 uM)	SYBR	18.439
44	D8	W1118 (8 hr L2/L3)-R3	Fer1HCH	BPS (-iron, 120 uM)	SYBR	18.554	0.0947796	18.54	18.54	1.57067	-0.380666	-0.442668	-0.436333					ddCT	FC	Diff
45	D9	W1118 (8 hr L2/L3)-R3	Fer1HCH	BPS (-iron, 120 uM)	SYBR	18.627											Confidence	0.202788	1.00851
46																	lower FC	0.190565	0.876262	0.132246
47																	upper FC	-0.21501	1.16071	0.152204
48
																	ttest	0.955733

## Sheet: BPS-16 hr
row	Well	Sample Name	Target Name	Task	Reporter	Cт	SD	Cт uncorrected	Cт corrected	dCT
1	A1	W11116 (16 hr L2/L3)-R1	Rp49	No Suppl.	SYBR	16.649
2	A2	W11116 (16 hr L2/L3)-R1	Rp49	No Suppl.	SYBR	16.352	0.169211	16.4537	16.4537
3	A3	W11116 (16 hr L2/L3)-R1	Rp49	No Suppl.	SYBR	16.36
4	A4	W11116 (16 hr L2/L3)-R2	Rp49	No Suppl.	SYBR	16.431
5	A5	W11116 (16 hr L2/L3)-R2	Rp49	No Suppl.	SYBR	16.505	0.0506853	16.488	16.488
6	A6	W11116 (16 hr L2/L3)-R2	Rp49	No Suppl.	SYBR	16.528
7	A7	W11116 (16 hr L2/L3)-R3	Rp49	No Suppl.	SYBR	16.421
8	A8	W11116 (16 hr L2/L3)-R3	Rp49	No Suppl.	SYBR	16.488	0.0338572	16.4517	16.4517
9	A9	W11116 (16 hr L2/L3)-R3	Rp49	No Suppl.	SYBR	16.446
10
11
12
13	B1	W11116 (16 hr L2/L3)-R1	Rp49	BPS (-iron, 120 uM)	SYBR	17.319
14	B2	W11116 (16 hr L2/L3)-R1	Rp49	BPS (-iron, 120 uM)	SYBR	16.975	0.192832	17.0967	17.0967
15	B3	W11116 (16 hr L2/L3)-R1	Rp49	BPS (-iron, 120 uM)	SYBR	16.996
16	B4	W11116 (16 hr L2/L3)-R2	Rp49	BPS (-iron, 120 uM)	SYBR	16.495
17	B5	W11116 (16 hr L2/L3)-R2	Rp49	BPS (-iron, 120 uM)	SYBR	16.58	0.128204	16.6073	16.6073
18	B6	W11116 (16 hr L2/L3)-R2	Rp49	BPS (-iron, 120 uM)	SYBR	16.747
19	B7	W11116 (16 hr L2/L3)-R3	Rp49	BPS (-iron, 120 uM)	SYBR	16.786
20	B8	W11116 (16 hr L2/L3)-R3	Rp49	BPS (-iron, 120 uM)	SYBR	16.881	0.0895568	16.8773	16.8773
21	B9	W11116 (16 hr L2/L3)-R3	Rp49	BPS (-iron, 120 uM)	SYBR	16.965
22
23
24
25	C1	W11116 (16 hr L2/L3)-R1	Fer1HCH	No Suppl.	SYBR	18.401
26	C2	W11116 (16 hr L2/L3)-R1	Fer1HCH	No Suppl.	SYBR	18.38	0.0272218	18.405	18.405	1.95133
27	C3	W11116 (16 hr L2/L3)-R1	Fer1HCH	No Suppl.	SYBR	18.434
28	C4	W11116 (16 hr L2/L3)-R2	Fer1HCH	No Suppl.	SYBR	18.412
29	C5	W11116 (16 hr L2/L3)-R2	Fer1HCH	No Suppl.	SYBR	18.478	0.103001	18.5013	18.5013	2.01333
30	C6	W11116 (16 hr L2/L3)-R2	Fer1HCH	No Suppl.	SYBR	18.614
31	C7	W11116 (16 hr L2/L3)-R3	Fer1HCH	No Suppl.	SYBR	18.485
32	C8	W11116 (16 hr L2/L3)-R3	Fer1HCH	No Suppl.	SYBR	18.422	0.0327459	18.4587	18.4587	2.007
33	C9	W11116 (16 hr L2/L3)-R3	Fer1HCH	No Suppl.	SYBR	18.469
34
35
36
37	D1	W11116 (16 hr L2/L3)-R1	Fer1HCH	BPS (-iron, 120 uM)	SYBR	18.558					ddCT:S1	ddCT:S2	ddCT:S3	ddCT:S4	ddCT final rp49	SE rp49	linear FC	SE	SE
38	D2	W11116 (16 hr L2/L3)-R1	Fer1HCH	BPS (-iron, 120 uM)	SYBR	18.474	0.060739	18.5413	18.5413	1.44467	-0.506666	-0.568668	-0.562333						0.0562321	1.42076	1.48315	1.47666
39	D3	W11116 (16 hr L2/L3)-R1	Fer1HCH	BPS (-iron, 120 uM)	SYBR	18.592									-0.346556	0.0647336	1.27152	0.0507178	SD	1.27162	1.32746	1.32164
40	D4	W11116 (16 hr L2/L3)-R2	Fer1HCH	BPS (-iron, 120 uM)	SYBR	18.056													0.168696	1.04875	1.0948	1.09
41	D5	W11116 (16 hr L2/L3)-R2	Fer1HCH	BPS (-iron, 120 uM)	SYBR	18.243	0.143042	18.212	18.212	1.60467	-0.346666	-0.408668	-0.402333
42	D6	W11116 (16 hr L2/L3)-R2	Fer1HCH	BPS (-iron, 120 uM)	SYBR	18.337
43	D7	W11116 (16 hr L2/L3)-R3	Fer1HCH	BPS (-iron, 120 uM)	SYBR	18.664
44	D8	W11116 (16 hr L2/L3)-R3	Fer1HCH	BPS (-iron, 120 uM)	SYBR	18.753	0.0996852	18.76	18.76	1.88267	-0.0686658	-0.130667	-0.124333					ddCT	FC	Diff
45	D9	W11116 (16 hr L2/L3)-R3	Fer1HCH	BPS (-iron, 120 uM)	SYBR	18.863											Confidence	0.126876	1.27152
46																	lower FC	-0.21968	1.16448	0.107046
47																	upper FC	-0.473431	1.38841	0.116886
48
																	ttest	0.0554136

## Sheet: BPS-32 hr
row	Well	Sample Name	Target Name	Task	Reporter	Cт	SD	Cт uncorrected	Cт corrected	dCT
1	A1	W11132 (32 hr L2/L3)-R1	Rp49	No Suppl.	SYBR	16.649
2	A2	W11132 (32 hr L2/L3)-R1	Rp49	No Suppl.	SYBR	16.352	0.169211	16.4537	16.4537
3	A3	W11132 (32 hr L2/L3)-R1	Rp49	No Suppl.	SYBR	16.36
4	A4	W11132 (32 hr L2/L3)-R2	Rp49	No Suppl.	SYBR	16.431
5	A5	W11132 (32 hr L2/L3)-R2	Rp49	No Suppl.	SYBR	16.505	0.0506853	16.488	16.488
6	A6	W11132 (32 hr L2/L3)-R2	Rp49	No Suppl.	SYBR	16.528
7	A7	W11132 (32 hr L2/L3)-R3	Rp49	No Suppl.	SYBR	16.421
8	A8	W11132 (32 hr L2/L3)-R3	Rp49	No Suppl.	SYBR	16.488	0.0338572	16.4517	16.4517
9	A9	W11132 (32 hr L2/L3)-R3	Rp49	No Suppl.	SYBR	16.446
10
11
12
13	B1	W11132 (32 hr L2/L3)-R1	Rp49	BPS (-iron, 120 uM)	SYBR	16.933
14	B2	W11132 (32 hr L2/L3)-R1	Rp49	BPS (-iron, 120 uM)	SYBR	16.931	0.028885	16.9153	16.9153
15	B3	W11132 (32 hr L2/L3)-R1	Rp49	BPS (-iron, 120 uM)	SYBR	16.882
16	B4	W11132 (32 hr L2/L3)-R2	Rp49	BPS (-iron, 120 uM)	SYBR	16.698
17	B5	W11132 (32 hr L2/L3)-R2	Rp49	BPS (-iron, 120 uM)	SYBR	16.675	0.0260576	16.673	16.673
18	B6	W11132 (32 hr L2/L3)-R2	Rp49	BPS (-iron, 120 uM)	SYBR	16.646
19	B7	W11132 (32 hr L2/L3)-R3	Rp49	BPS (-iron, 120 uM)	SYBR	18.277
20	B8	W11132 (32 hr L2/L3)-R3	Rp49	BPS (-iron, 120 uM)	SYBR	18.908	0.389462	18.7243	18.7243
21	B9	W11132 (32 hr L2/L3)-R3	Rp49	BPS (-iron, 120 uM)	SYBR	18.988
22
23
24
25	C1	W11132 (32 hr L2/L3)-R1	Fer1HCH	No Suppl.	SYBR	18.401
26	C2	W11132 (32 hr L2/L3)-R1	Fer1HCH	No Suppl.	SYBR	18.38	0.0272218	18.405	18.405	1.95133
27	C3	W11132 (32 hr L2/L3)-R1	Fer1HCH	No Suppl.	SYBR	18.434
28	C4	W11132 (32 hr L2/L3)-R2	Fer1HCH	No Suppl.	SYBR	18.412
29	C5	W11132 (32 hr L2/L3)-R2	Fer1HCH	No Suppl.	SYBR	18.478	0.103001	18.5013	18.5013	2.01333
30	C6	W11132 (32 hr L2/L3)-R2	Fer1HCH	No Suppl.	SYBR	18.614
31	C7	W11132 (32 hr L2/L3)-R3	Fer1HCH	No Suppl.	SYBR	18.485
32	C8	W11132 (32 hr L2/L3)-R3	Fer1HCH	No Suppl.	SYBR	18.422	0.0327459	18.4587	18.4587	2.007
33	C9	W11132 (32 hr L2/L3)-R3	Fer1HCH	No Suppl.	SYBR	18.469
34
35
36
37	D1	W11132 (32 hr L2/L3)-R1	Fer1HCH	BPS (-iron, 120 uM)	SYBR	18.638					ddCT:S1	ddCT:S2	ddCT:S3	ddCT:S4	ddCT final rp49	SE rp49	linear FC	SE	SE
38	D2	W11132 (32 hr L2/L3)-R1	Fer1HCH	BPS (-iron, 120 uM)	SYBR	18.589	0.0380836	18.5967	18.5967	1.68133	-0.269999	-0.332001	-0.325666						0.0669508	1.20581	1.25876	1.25324
39	D3	W11132 (32 hr L2/L3)-R1	Fer1HCH	BPS (-iron, 120 uM)	SYBR	18.563									-0.122889	0.0939343	1.08891	0.0679638	SD	1.20664	1.25963	1.25411
40	D4	W11132 (32 hr L2/L3)-R2	Fer1HCH	BPS (-iron, 120 uM)	SYBR	18.254													0.200852	0.817902	0.853819	0.850078
41	D5	W11132 (32 hr L2/L3)-R2	Fer1HCH	BPS (-iron, 120 uM)	SYBR	18.393	0.0866046	18.3533	18.3533	1.68033	-0.270999	-0.333001	-0.326666
42	D6	W11132 (32 hr L2/L3)-R2	Fer1HCH	BPS (-iron, 120 uM)	SYBR	18.413
43	D7	W11132 (32 hr L2/L3)-R3	Fer1HCH	BPS (-iron, 120 uM)	SYBR	20.842
44	D8	W11132 (32 hr L2/L3)-R3	Fer1HCH	BPS (-iron, 120 uM)	SYBR	20.973	0.120169	20.9657	20.9657	2.24133	0.29	0.227998	0.234333					ddCT	FC	Diff
45	D9	W11132 (32 hr L2/L3)-R3	Fer1HCH	BPS (-iron, 120 uM)	SYBR	21.082											Confidence	0.184108	1.08891
46																	lower FC	0.0612187	0.958454	0.130459
47																	upper FC	-0.306997	1.23713	0.148217
48
																	ttest	0.548733

## Sheet: FAC-0 hr
row	Well	Sample Name	Target Name	Task	Reporter	Cт	SD	Cт uncorrected	Cт corrected	dCT
1	A1	W1118 (0 hr L2/L3)-R1	Rp49	No Suppl.	SYBR	16.649
2	A2	W1118 (0 hr L2/L3)-R1	Rp49	No Suppl.	SYBR	16.352	0.169211	16.4537	16.4537
3	A3	W1118 (0 hr L2/L3)-R1	Rp49	No Suppl.	SYBR	16.36
4	A4	W1118 (0 hr L2/L3)-R2	Rp49	No Suppl.	SYBR	16.431
5	A5	W1118 (0 hr L2/L3)-R2	Rp49	No Suppl.	SYBR	16.505	0.0506853	16.488	16.488
6	A6	W1118 (0 hr L2/L3)-R2	Rp49	No Suppl.	SYBR	16.528
7	A7	W1118 (0 hr L2/L3)-R3	Rp49	No Suppl.	SYBR	16.421
8	A8	W1118 (0 hr L2/L3)-R3	Rp49	No Suppl.	SYBR	16.488	0.0338572	16.4517	16.4517
9	A9	W1118 (0 hr L2/L3)-R3	Rp49	No Suppl.	SYBR	16.446
10
11
12
13	B1	W1118 (0 hr L2/L3)-R1	Rp49	FAC (+ iron, 1mM)	SYBR	17.925
14	B2	W1118 (0 hr L2/L3)-R1	Rp49	FAC (+ iron, 1mM)	SYBR	17.496	0.252428	17.6337	17.6337
15	B3	W1118 (0 hr L2/L3)-R1	Rp49	FAC (+ iron, 1mM)	SYBR	17.48
16	B4	W1118 (0 hr L2/L3)-R2	Rp49	FAC (+ iron, 1mM)	SYBR	17.535
17	B5	W1118 (0 hr L2/L3)-R2	Rp49	FAC (+ iron, 1mM)	SYBR	17.618	0.0434859	17.584	17.584
18	B6	W1118 (0 hr L2/L3)-R2	Rp49	FAC (+ iron, 1mM)	SYBR	17.599
19	B7	W1118 (0 hr L2/L3)-R3	Rp49	FAC (+ iron, 1mM)	SYBR	17.456
20	B8	W1118 (0 hr L2/L3)-R3	Rp49	FAC (+ iron, 1mM)	SYBR	17.586	0.147846	17.5977	17.5977
21	B9	W1118 (0 hr L2/L3)-R3	Rp49	FAC (+ iron, 1mM)	SYBR	17.751
22
23
24
25	C1	W1118 (0 hr L2/L3)-R1	Fer1HCH	No Suppl.	SYBR	18.401
26	C2	W1118 (0 hr L2/L3)-R1	Fer1HCH	No Suppl.	SYBR	18.38	0.0272218	18.405	18.405	1.95133
27	C3	W1118 (0 hr L2/L3)-R1	Fer1HCH	No Suppl.	SYBR	18.434
28	C4	W1118 (0 hr L2/L3)-R2	Fer1HCH	No Suppl.	SYBR	18.412
29	C5	W1118 (0 hr L2/L3)-R2	Fer1HCH	No Suppl.	SYBR	18.478	0.103001	18.5013	18.5013	2.01333
30	C6	W1118 (0 hr L2/L3)-R2	Fer1HCH	No Suppl.	SYBR	18.614
31	C7	W1118 (0 hr L2/L3)-R3	Fer1HCH	No Suppl.	SYBR	18.485
32	C8	W1118 (0 hr L2/L3)-R3	Fer1HCH	No Suppl.	SYBR	18.422	0.0327459	18.4587	18.4587	2.007
33	C9	W1118 (0 hr L2/L3)-R3	Fer1HCH	No Suppl.	SYBR	18.469
34
35
36
37	D1	W1118 (0 hr L2/L3)-R1	Fer1HCH	FAC (+ iron, 1mM)	SYBR	18.244					ddCT:S1	ddCT:S2	ddCT:S3	ddCT:S4	ddCT final rp49	SE rp49	linear FC	SE	SE
38	D2	W1118 (0 hr L2/L3)-R1	Fer1HCH	FAC (+ iron, 1mM)	SYBR	18.204	0.0225392	18.23	18.23	0.596334	-1.355	-1.417	-1.41067						0.200091	2.55797	2.6703	2.6586
39	D3	W1118 (0 hr L2/L3)-R1	Fer1HCH	FAC (+ iron, 1mM)	SYBR	18.242									-0.875333	0.155859	1.83443	0.148576	SD	1.21363	1.26693	1.26138
40	D4	W1118 (0 hr L2/L3)-R2	Fer1HCH	FAC (+ iron, 1mM)	SYBR	19.052													0.600272	1.83274	1.91322	1.90484
41	D5	W1118 (0 hr L2/L3)-R2	Fer1HCH	FAC (+ iron, 1mM)	SYBR	19.29	0.189304	19.256	19.256	1.672	-0.279332	-0.341334	-0.334999
42	D6	W1118 (0 hr L2/L3)-R2	Fer1HCH	FAC (+ iron, 1mM)	SYBR	19.426
43	D7	W1118 (0 hr L2/L3)-R3	Fer1HCH	FAC (+ iron, 1mM)	SYBR	18.517
44	D8	W1118 (0 hr L2/L3)-R3	Fer1HCH	FAC (+ iron, 1mM)	SYBR	18.671	0.160037	18.675	18.675	1.07733	-0.873999	-0.936001	-0.929666					ddCT	FC	Diff
45	D9	W1118 (0 hr L2/L3)-R3	Fer1HCH	FAC (+ iron, 1mM)	SYBR	18.837											Confidence	0.305478	1.83443
46																	lower FC	-0.569855	1.48437	0.350058
47																	upper FC	-1.18081	2.26704	0.432611
48
																	ttest	0.048411

## Sheet: FAC-8 hr
row	Well	Sample Name	Target Name	Task	Reporter	Cт	SD	Cт uncorrected	Cт corrected	dCT
1	A1	W1118 (8 hr L2/L3)-R1	Rp49	No Suppl.	SYBR	16.649
2	A2	W1118 (8 hr L2/L3)-R1	Rp49	No Suppl.	SYBR	16.352	0.169211	16.4537	16.4537
3	A3	W1118 (8 hr L2/L3)-R1	Rp49	No Suppl.	SYBR	16.36
4	A4	W1118 (8 hr L2/L3)-R2	Rp49	No Suppl.	SYBR	16.431
5	A5	W1118 (8 hr L2/L3)-R2	Rp49	No Suppl.	SYBR	16.505	0.0506853	16.488	16.488
6	A6	W1118 (8 hr L2/L3)-R2	Rp49	No Suppl.	SYBR	16.528
7	A7	W1118 (8 hr L2/L3)-R3	Rp49	No Suppl.	SYBR	16.421
8	A8	W1118 (8 hr L2/L3)-R3	Rp49	No Suppl.	SYBR	16.488	0.0338572	16.4517	16.4517
9	A9	W1118 (8 hr L2/L3)-R3	Rp49	No Suppl.	SYBR	16.446
10
11
12
13	B1	W1118 (8 hr L2/L3)-R1	Rp49	FAC (+ iron, 1mM)	SYBR	17.504
14	B2	W1118 (8 hr L2/L3)-R1	Rp49	FAC (+ iron, 1mM)	SYBR	17.313	0.0955004	17.4087	17.4087
15	B3	W1118 (8 hr L2/L3)-R1	Rp49	FAC (+ iron, 1mM)	SYBR	17.409
16	B4	W1118 (8 hr L2/L3)-R2	Rp49	FAC (+ iron, 1mM)	SYBR	17.408
17	B5	W1118 (8 hr L2/L3)-R2	Rp49	FAC (+ iron, 1mM)	SYBR	17.446	0.0807853	17.4723	17.4723
18	B6	W1118 (8 hr L2/L3)-R2	Rp49	FAC (+ iron, 1mM)	SYBR	17.563
19	B7	W1118 (8 hr L2/L3)-R3	Rp49	FAC (+ iron, 1mM)	SYBR	17.33
20	B8	W1118 (8 hr L2/L3)-R3	Rp49	FAC (+ iron, 1mM)	SYBR	17.331	0.0308929	17.3483	17.3483
21	B9	W1118 (8 hr L2/L3)-R3	Rp49	FAC (+ iron, 1mM)	SYBR	17.384
22
23
24
25	C1	W1118 (8 hr L2/L3)-R1	Fer1HCH	No Suppl.	SYBR	18.401
26	C2	W1118 (8 hr L2/L3)-R1	Fer1HCH	No Suppl.	SYBR	18.38	0.0272218	18.405	18.405	1.95133
27	C3	W1118 (8 hr L2/L3)-R1	Fer1HCH	No Suppl.	SYBR	18.434
28	C4	W1118 (8 hr L2/L3)-R2	Fer1HCH	No Suppl.	SYBR	18.412
29	C5	W1118 (8 hr L2/L3)-R2	Fer1HCH	No Suppl.	SYBR	18.478	0.103001	18.5013	18.5013	2.01333
30	C6	W1118 (8 hr L2/L3)-R2	Fer1HCH	No Suppl.	SYBR	18.614
31	C7	W1118 (8 hr L2/L3)-R3	Fer1HCH	No Suppl.	SYBR	18.485
32	C8	W1118 (8 hr L2/L3)-R3	Fer1HCH	No Suppl.	SYBR	18.422	0.0327459	18.4587	18.4587	2.007
33	C9	W1118 (8 hr L2/L3)-R3	Fer1HCH	No Suppl.	SYBR	18.469
34
35
36
37	D1	W1118 (8 hr L2/L3)-R1	Fer1HCH	FAC (+ iron, 1mM)	SYBR	18.323					ddCT:S1	ddCT:S2	ddCT:S3	ddCT:S4	ddCT final rp49	SE rp49	linear FC	SE	SE
38	D2	W1118 (8 hr L2/L3)-R1	Fer1HCH	FAC (+ iron, 1mM)	SYBR	18.132	0.097555	18.216	18.216	0.807334	-1.144	-1.206	-1.19967						0.175502	2.20993	2.30697	2.29687
39	D3	W1118 (8 hr L2/L3)-R1	Fer1HCH	FAC (+ iron, 1mM)	SYBR	18.193									-0.679	0.160833	1.60103	0.142365	SD	1.66094	1.73388	1.72628
40	D4	W1118 (8 hr L2/L3)-R2	Fer1HCH	FAC (+ iron, 1mM)	SYBR	18.579													0.526506	1.03049	1.07574	1.07103
41	D5	W1118 (8 hr L2/L3)-R2	Fer1HCH	FAC (+ iron, 1mM)	SYBR	18.65	0.138291	18.6917	18.6917	1.21933	-0.731999	-0.794001	-0.787666
42	D6	W1118 (8 hr L2/L3)-R2	Fer1HCH	FAC (+ iron, 1mM)	SYBR	18.846
43	D7	W1118 (8 hr L2/L3)-R3	Fer1HCH	FAC (+ iron, 1mM)	SYBR	19.144
44	D8	W1118 (8 hr L2/L3)-R3	Fer1HCH	FAC (+ iron, 1mM)	SYBR	19.288	0.100322	19.2563	19.2563	1.908	-0.0433331	-0.105335	-0.099					ddCT	FC	Diff
45	D9	W1118 (8 hr L2/L3)-R3	Fer1HCH	FAC (+ iron, 1mM)	SYBR	19.337											Confidence	0.315228	1.60103
46																	lower FC	-0.363772	1.28679	0.314244
47																	upper FC	-0.994228	1.99201	0.390984
48
																	ttest	0.102389

## Sheet: FAC-16 hr
row	Well	Sample Name	Target Name	Task	Reporter	Cт	SD	Cт uncorrected	Cт corrected	dCT
1	A1	W11116 (16 hr L2/L3)-R1	Rp49	No Suppl.	SYBR	16.649
2	A2	W11116 (16 hr L2/L3)-R1	Rp49	No Suppl.	SYBR	16.352	0.169211	16.4537	16.4537
3	A3	W11116 (16 hr L2/L3)-R1	Rp49	No Suppl.	SYBR	16.36
4	A4	W11116 (16 hr L2/L3)-R2	Rp49	No Suppl.	SYBR	16.431
5	A5	W11116 (16 hr L2/L3)-R2	Rp49	No Suppl.	SYBR	16.505	0.0506853	16.488	16.488
6	A6	W11116 (16 hr L2/L3)-R2	Rp49	No Suppl.	SYBR	16.528
7	A7	W11116 (16 hr L2/L3)-R3	Rp49	No Suppl.	SYBR	16.421
8	A8	W11116 (16 hr L2/L3)-R3	Rp49	No Suppl.	SYBR	16.488	0.0338572	16.4517	16.4517
9	A9	W11116 (16 hr L2/L3)-R3	Rp49	No Suppl.	SYBR	16.446
10
11
12
13	B1	W11116 (16 hr L2/L3)-R1	Rp49	FAC (+ iron, 1mM)	SYBR	17.337
14	B2	W11116 (16 hr L2/L3)-R1	Rp49	FAC (+ iron, 1mM)	SYBR	17.031	0.153213	17.1793	17.1793
15	B3	W11116 (16 hr L2/L3)-R1	Rp49	FAC (+ iron, 1mM)	SYBR	17.17
16	B4	W11116 (16 hr L2/L3)-R2	Rp49	FAC (+ iron, 1mM)	SYBR	18.435
17	B5	W11116 (16 hr L2/L3)-R2	Rp49	FAC (+ iron, 1mM)	SYBR	18.59	0.0784882	18.5197	18.5197
18	B6	W11116 (16 hr L2/L3)-R2	Rp49	FAC (+ iron, 1mM)	SYBR	18.534
19	B7	W11116 (16 hr L2/L3)-R3	Rp49	FAC (+ iron, 1mM)	SYBR	17.16
20	B8	W11116 (16 hr L2/L3)-R3	Rp49	FAC (+ iron, 1mM)	SYBR	17.267	0.115092	17.2723	17.2723
21	B9	W11116 (16 hr L2/L3)-R3	Rp49	FAC (+ iron, 1mM)	SYBR	17.39
22
23
24
25	C1	W11116 (16 hr L2/L3)-R1	Fer1HCH	No Suppl.	SYBR	18.401
26	C2	W11116 (16 hr L2/L3)-R1	Fer1HCH	No Suppl.	SYBR	18.38	0.0272218	18.405	18.405	1.95133
27	C3	W11116 (16 hr L2/L3)-R1	Fer1HCH	No Suppl.	SYBR	18.434
28	C4	W11116 (16 hr L2/L3)-R2	Fer1HCH	No Suppl.	SYBR	18.412
29	C5	W11116 (16 hr L2/L3)-R2	Fer1HCH	No Suppl.	SYBR	18.478	0.103001	18.5013	18.5013	2.01333
30	C6	W11116 (16 hr L2/L3)-R2	Fer1HCH	No Suppl.	SYBR	18.614
31	C7	W11116 (16 hr L2/L3)-R3	Fer1HCH	No Suppl.	SYBR	18.485
32	C8	W11116 (16 hr L2/L3)-R3	Fer1HCH	No Suppl.	SYBR	18.422	0.0327459	18.4587	18.4587	2.007
33	C9	W11116 (16 hr L2/L3)-R3	Fer1HCH	No Suppl.	SYBR	18.469
34
35
36
37	D1	W11116 (16 hr L2/L3)-R1	Fer1HCH	FAC (+ iron, 1mM)	SYBR	18.24					ddCT:S1	ddCT:S2	ddCT:S3	ddCT:S4	ddCT final rp49	SE rp49	linear FC	SE	SE
38	D2	W11116 (16 hr L2/L3)-R1	Fer1HCH	FAC (+ iron, 1mM)	SYBR	18.24	0	18.24	18.24	1.06071	-0.890626	-0.952628	-0.946293						0.0402527	1.85398	1.93539	1.92692
39	D3	W11116 (16 hr L2/L3)-R1	Fer1HCH	FAC (+ iron, 1mM)	SYBR	18.24									-0.846231	0.0327995	1.7978	0.0309223	SD	1.7973	1.87623	1.86801
40	D4	W11116 (16 hr L2/L3)-R2	Fer1HCH	FAC (+ iron, 1mM)	SYBR	19.6252													0.120758	1.60722	1.6778	1.67044
41	D5	W11116 (16 hr L2/L3)-R2	Fer1HCH	FAC (+ iron, 1mM)	SYBR	19.6252	0	19.6252	19.6252	1.1055	-0.845833	-0.907835	-0.9015
42	D6	W11116 (16 hr L2/L3)-R2	Fer1HCH	FAC (+ iron, 1mM)	SYBR	19.6252
43	D7	W11116 (16 hr L2/L3)-R3	Fer1HCH	FAC (+ iron, 1mM)	SYBR	18.5391
44	D8	W11116 (16 hr L2/L3)-R3	Fer1HCH	FAC (+ iron, 1mM)	SYBR	18.5391	0	18.5391	18.5391	1.26677	-0.684565	-0.746567	-0.740232					ddCT	FC	Diff
45	D9	W11116 (16 hr L2/L3)-R3	Fer1HCH	FAC (+ iron, 1mM)	SYBR	18.5391											Confidence	0.0642858	1.7978
46																	lower FC	-0.781945	1.71945	0.0783505
47																	upper FC	-0.910517	1.87972	0.0819207
48
																	ttest	0.000208249

## Sheet: FAC-32 hr
row	Well	Sample Name	Target Name	Task	Reporter	Cт	SD	Cт uncorrected	Cт corrected	dCT
1	A1	W11132 (32 hr L2/L3)-R1	Rp49	No Suppl.	SYBR	16.649
2	A2	W11132 (32 hr L2/L3)-R1	Rp49	No Suppl.	SYBR	16.352	0.169211	16.4537	16.4537
3	A3	W11132 (32 hr L2/L3)-R1	Rp49	No Suppl.	SYBR	16.36
4	A4	W11132 (32 hr L2/L3)-R2	Rp49	No Suppl.	SYBR	16.431
5	A5	W11132 (32 hr L2/L3)-R2	Rp49	No Suppl.	SYBR	16.505	0.0506853	16.488	16.488
6	A6	W11132 (32 hr L2/L3)-R2	Rp49	No Suppl.	SYBR	16.528
7	A7	W11132 (32 hr L2/L3)-R3	Rp49	No Suppl.	SYBR	16.421
8	A8	W11132 (32 hr L2/L3)-R3	Rp49	No Suppl.	SYBR	16.488	0.0338572	16.4517	16.4517
9	A9	W11132 (32 hr L2/L3)-R3	Rp49	No Suppl.	SYBR	16.446
10
11
12
13	B1	W11132 (32 hr L2/L3)-R1	Rp49	FAC (+ iron, 1mM)	SYBR	17.969
14	B2	W11132 (32 hr L2/L3)-R1	Rp49	FAC (+ iron, 1mM)	SYBR	17.798	0.0897902	17.8677	17.8677
15	B3	W11132 (32 hr L2/L3)-R1	Rp49	FAC (+ iron, 1mM)	SYBR	17.836
16	B4	W11132 (32 hr L2/L3)-R2	Rp49	FAC (+ iron, 1mM)	SYBR	17.069
17	B5	W11132 (32 hr L2/L3)-R2	Rp49	FAC (+ iron, 1mM)	SYBR	17.084	0.0906659	17.1287	17.1287
18	B6	W11132 (32 hr L2/L3)-R2	Rp49	FAC (+ iron, 1mM)	SYBR	17.233
19	B7	W11132 (32 hr L2/L3)-R3	Rp49	FAC (+ iron, 1mM)	SYBR	16.386
20	B8	W11132 (32 hr L2/L3)-R3	Rp49	FAC (+ iron, 1mM)	SYBR	16.29	0.0698949	16.3673	16.3673
21	B9	W11132 (32 hr L2/L3)-R3	Rp49	FAC (+ iron, 1mM)	SYBR	16.426
22
23
24
25	C1	W11132 (32 hr L2/L3)-R1	Fer1HCH	No Suppl.	SYBR	18.401
26	C2	W11132 (32 hr L2/L3)-R1	Fer1HCH	No Suppl.	SYBR	18.38	0.0272218	18.405	18.405	1.95133
27	C3	W11132 (32 hr L2/L3)-R1	Fer1HCH	No Suppl.	SYBR	18.434
28	C4	W11132 (32 hr L2/L3)-R2	Fer1HCH	No Suppl.	SYBR	18.412
29	C5	W11132 (32 hr L2/L3)-R2	Fer1HCH	No Suppl.	SYBR	18.478	0.103001	18.5013	18.5013	2.01333
30	C6	W11132 (32 hr L2/L3)-R2	Fer1HCH	No Suppl.	SYBR	18.614
31	C7	W11132 (32 hr L2/L3)-R3	Fer1HCH	No Suppl.	SYBR	18.485
32	C8	W11132 (32 hr L2/L3)-R3	Fer1HCH	No Suppl.	SYBR	18.422	0.0327459	18.4587	18.4587	2.007
33	C9	W11132 (32 hr L2/L3)-R3	Fer1HCH	No Suppl.	SYBR	18.469
34
35
36
37	D1	W11132 (32 hr L2/L3)-R1	Fer1HCH	FAC (+ iron, 1mM)	SYBR	18.238					ddCT:S1	ddCT:S2	ddCT:S3	ddCT:S4	ddCT final rp49	SE rp49	linear FC	SE	SE
38	D2	W11132 (32 hr L2/L3)-R1	Fer1HCH	FAC (+ iron, 1mM)	SYBR	18.238	0	18.238	18.238	0.370376	-1.58096	-1.64296	-1.63662						0.344761	2.99168	3.38511	1
39	D3	W11132 (32 hr L2/L3)-R1	Fer1HCH	FAC (+ iron, 1mM)	SYBR	18.238									-1.50172	0.0921252	2.83181	0.112375	SD	3.25698	2.23253	1
40	D4	W11132 (32 hr L2/L3)-R2	Fer1HCH	FAC (+ iron, 1mM)	SYBR	17.3765													1.03428	2.14803	1	1
41	D5	W11132 (32 hr L2/L3)-R2	Fer1HCH	FAC (+ iron, 1mM)	SYBR	17.3765	0	17.3765	17.3765	0.247796	-1.70354	-1.76554	-1.7592
42	D6	W11132 (32 hr L2/L3)-R2	Fer1HCH	FAC (+ iron, 1mM)	SYBR	17.3765
43	D7	W11132 (32 hr L2/L3)-R3	Fer1HCH	FAC (+ iron, 1mM)	SYBR	17.3157
44	D8	W11132 (32 hr L2/L3)-R3	Fer1HCH	FAC (+ iron, 1mM)	SYBR	17.0157	0.173205	17.2157	17.2157	0.84832	-1.10301	-1.16501	-1.15868					ddCT	FC	Diff
45	D9	W11132 (32 hr L2/L3)-R3	Fer1HCH	FAC (+ iron, 1mM)	SYBR	17.3157											Confidence	0.180562	2.83181
46																	lower FC	-1.32116	2.49867	0.333137
47																	upper FC	-1.68229	3.20936	0.377552
48
																	ttest	0.00123325
