# Supplementary material for: New molecular components of high and low affinity iron import systems in Drosophila
Source: Nat Commun. 2025 Jul 1;16:5662. doi: 10.1038/s41467-025-60758-6 (PMC12218971; doi:10.1038/s41467-025-60758-6)
Supplement: Supplementary file 10 — Source Data [file 41467_2025_60758_MOESM10_ESM.zip › Source Data files_Soltani et al/Fig. S3B.xlsx]

## Sheet: BPS (-iron)
BPS (- iron, 120 uM)
Bait protein	Protein ID	ID	Symbol	Description	Sequest Score	PSMs
Hsp22	P02515	FBgn0001223	Hsp22	Heat shock protein 22 OS=Drosophila melanogaster GN=Hsp22 PE=1 SV=4 - [HSP22_DROME]	1117.45	352
	P11147	FBgn0266599	Hsc70-4	Heat shock 70 kDa protein cognate 4 OS=Drosophila melanogaster GN=Hsc70-4 PE=1 SV=3 - [HSP7D_DROME]	180.996	67
	P06603	FBgn0003884	alphaTub84B	Tubulin alpha-1 chain OS=Drosophila melanogaster GN=alphaTub84B PE=1 SV=1 - [TBA1_DROME]	180.107	57
	Q24560	FBgn0284243	betaTub56D	Tubulin beta-1 chain OS=Drosophila melanogaster GN=betaTub56D PE=1 SV=2 - [TBB1_DROME]	174.486	59
	P29844	FBgn0001218	Hsc70-3	Heat shock 70 kDa protein cognate 3 OS=Drosophila melanogaster GN=Hsc70-3 PE=2 SV=2 - [HSP7C_DROME]	163.923	56
	P12613	FBgn0003676	CCT1	T-complex protein 1 subunit alpha OS=Drosophila melanogaster GN=T-cp1 PE=2 SV=2 - [TCPA_DROME]	152.683	50
	Q7KN97	FBgn0027580	PCB	Pyruvate carboxylase OS=Drosophila melanogaster GN=PCB PE=1 SV=1 - [Q7KN97_DROME]	121.971	40
	Q9BIS2	FBgn0013278	Hsp70Bb	Major heat shock 70 kDa protein Bb OS=Drosophila melanogaster GN=Hsp70Bb PE=2 SV=2 - [HSP73_DROME]	116.843	43
	Q05825	FBgn0010217	ATPsynbeta	ATP synthase subunit beta, mitochondrial OS=Drosophila melanogaster GN=ATPsynbeta PE=1 SV=3 - [ATPB_DROME]	106.125	36
	P02828	FBgn0001233	Hsp83	Heat shock protein 83 OS=Drosophila melanogaster GN=Hsp83 PE=1 SV=1 - [HSP83_DROME]	83.8725	29
	Q9VJD1	FBgn0032643	GCS2beta	Glucosidase 2 beta subunit, isoform A OS=Drosophila melanogaster GN=GCS2beta PE=1 SV=1 - [Q9VJD1_DROME]	79.1859	28
	Q9VV75	FBgn0250814	UQCR-C2	AT02348p OS=Drosophila melanogaster GN=UQCR-C2 PE=1 SV=1 - [Q9VV75_DROME]	78.6739	29
	Q7KMM4	FBgn0027588	GCS2alpha	BcDNA.GH04962 OS=Drosophila melanogaster GN=GCS2alpha PE=1 SV=1 - [Q7KMM4_DROME]	73.9974	24
	P14130	-	-	40S ribosomal protein S14 OS=Drosophila melanogaster GN=RpS14a PE=1 SV=1 - [RS14_DROME]	67.1272	20
	Q9VVU1	FBgn0036824	CG3902	CG3902 OS=Drosophila melanogaster GN=CG3902-RA PE=1 SV=1 - [Q9VVU1_DROME]	66.566	21
	A0A0B4LGB7	FBgn0263006	SERCA	Calcium-transporting ATPase OS=Drosophila melanogaster GN=SERCA PE=1 SV=1 - [A0A0B4LGB7_DROME]	63.0424	22
	A0A0B4LGH1	FBgn0003888	betaTub60D	Tubulin beta chain OS=Drosophila melanogaster GN=betaTub60D PE=1 SV=1 - [A0A0B4LGH1_DROME]	60.2427	20
	Q9V434	FBgn0086443	AsnRS	Asparaginyl-tRNA synthetase, isoform A OS=Drosophila melanogaster GN=AsnRS PE=1 SV=1 - [Q9V434_DROME]	57.8716	20
	P17704	FBgn0005533	RpS17	40S ribosomal protein S17 OS=Drosophila melanogaster GN=RpS17 PE=1 SV=2 - [RS17_DROME]	57.3619	26
	P35381	FBgn0011211	blw	ATP synthase subunit alpha, mitochondrial OS=Drosophila melanogaster GN=blw PE=1 SV=2 - [ATPA_DROME]	52.0624	16
	A0A0B4JCW4	FBgn0037643	ScsbetaA	Succinate-CoA ligase subunit beta OS=Drosophila melanogaster GN=skap PE=1 SV=1 - [A0A0B4JCW4_DROME]	50.3249	16
	P29845	FBgn0001220	Hsc70-5	Heat shock 70 kDa protein cognate 5 OS=Drosophila melanogaster GN=Hsc70-5 PE=1 SV=2 - [HSP7E_DROME]	49.3438	17
	Q9VLC5	FBgn0012036	Aldh	Aldehyde dehydrogenase OS=Drosophila melanogaster GN=Aldh PE=1 SV=1 - [Q9VLC5_DROME]	48.5871	20
	P28668	FBgn0005674	GluProRS	Bifunctional glutamate/proline--tRNA ligase OS=Drosophila melanogaster GN=Aats-glupro PE=1 SV=2 - [SYEP_DROME]	47.5645	17
	P02572	FBgn0000043	Act42A	Actin-42A OS=Drosophila melanogaster GN=Act42A PE=1 SV=3 - [ACT2_DROME]	46.3357	14
	Q9W1B9	FBgn0034968	RpL12	GEO07602p1 OS=Drosophila melanogaster GN=RpL12 PE=1 SV=1 - [Q9W1B9_DROME]	44.0399	15
	O02649	FBgn0015245	Hsp60A	60 kDa heat shock protein, mitochondrial OS=Drosophila melanogaster GN=Hsp60 PE=1 SV=3 - [CH60_DROME]	43.5002	15
	Q9W237	FBgn0034743	RpS16	40S ribosomal protein S16 OS=Drosophila melanogaster GN=RpS16 PE=1 SV=1 - [RS16_DROME]	39.8217	14
	Q9VKC8	FBgn0032397	Tom70	FI03495p OS=Drosophila melanogaster GN=Tom70 PE=1 SV=2 - [Q9VKC8_DROME]	36.7328	12
	Q9VWG3	FBgn0285947	RpS10b	40S ribosomal protein S10b OS=Drosophila melanogaster GN=RpS10b PE=1 SV=2 - [RS10B_DROME]	34.578	11
	Q8I0S9	FBgn0039877	Mccc1	CG2118, isoform B OS=Drosophila melanogaster GN=CG2118 PE=1 SV=1 - [Q8I0S9_DROME]	34.5449	12
	Q7KN94	FBgn0010516	wal	Walrus, isoform A OS=Drosophila melanogaster GN=wal PE=1 SV=1 - [Q7KN94_DROME]	33.4121	11
	O01666	FBgn0020235	ATPsyngamma	ATP synthase subunit gamma, mitochondrial OS=Drosophila melanogaster GN=ATPsyngamma PE=2 SV=2 - [ATPG_DROME]	31.4759	10
	Q9V9A7	FBgn0042083	Mccc2	Probable methylcrotonoyl-CoA carboxylase beta chain, mitochondrial OS=Drosophila melanogaster GN=l(2)04524 PE=2 SV=1 - [MCCB_DROME]	29.9282	9
	Q9VAW3	FBgn0039580	Gfat2	GH12731p OS=Drosophila melanogaster GN=Gfat2 PE=1 SV=1 - [Q9VAW3_DROME]	29.3999	9
	A1ZBE9	FBgn0034401	MetRS	Methionyl-tRNA synthetase OS=Drosophila melanogaster GN=MetRS PE=1 SV=1 - [A1ZBE9_DROME]	29.0348	8
	Q94920	FBgn0004363	porin	Voltage-dependent anion-selective channel OS=Drosophila melanogaster GN=porin PE=1 SV=3 - [VDAC_DROME]	28.5264	9
	Q9VAY2	FBgn0039562	Gp93	Glycoprotein 93 OS=Drosophila melanogaster GN=Gp93 PE=1 SV=1 - [Q9VAY2_DROME]	28.1669	10
	Q06559	FBgn0002622	RpS3	40S ribosomal protein S3 OS=Drosophila melanogaster GN=RpS3 PE=1 SV=1 - [RS3_DROME]	27.7134	11
	Q7K5K3	FBgn0039635	Pdhb	GH08474p OS=Drosophila melanogaster GN=CG11876 PE=1 SV=1 - [Q7K5K3_DROME]	27.4553	9
	Q9VJ19	FBgn0086710	RpL30	RE25263p OS=Drosophila melanogaster GN=RpL30 PE=1 SV=1 - [Q9VJ19_DROME]	27.1581	9
	P91679	FBgn0265575	yin	Peptide transporter family 1 OS=Drosophila melanogaster GN=yin PE=1 SV=2 - [PEPT1_DROME]	26.3444	9
	Q9VFF0	FBgn0038271	UQCR-C1	GH01077p OS=Drosophila melanogaster GN=UQCR-C1 PE=1 SV=2 - [Q9VFF0_DROME]	24.0397	9
	P08570	FBgn0002593	RpLP1	60S acidic ribosomal protein P1 OS=Drosophila melanogaster GN=RpLP1 PE=1 SV=2 - [RLA1_DROME]	23.3768	7
	P48159	FBgn0010078	RpL23	60S ribosomal protein L23 OS=Drosophila melanogaster GN=RpL23 PE=1 SV=2 - [RL23_DROME]	23.2462	8
	Q7K3W2	FBgn0033235	CG8728	CG8728 OS=Drosophila melanogaster GN=CG8728-RA PE=1 SV=1 - [Q7K3W2_DROME]	22.7094	7
	Q8IP94	FBgn0027081	ThrRS	Threonyl-tRNA synthetase, isoform B OS=Drosophila melanogaster GN=ThrRS PE=1 SV=1 - [Q8IP94_DROME]	21.8455	8
	Q9VFQ9	FBgn0000454	Dip-B	Dipeptidase B, isoform A OS=Drosophila melanogaster GN=Dip-B PE=1 SV=2 - [Q9VFQ9_DROME]	21.6766	7
	Q9VXQ5	FBgn0027329	CCT6	GH13725p OS=Drosophila melanogaster GN=Tcp-1zeta PE=1 SV=1 - [Q9VXQ5_DROME]	21.4179	7
	P08736	FBgn0284245	eEF1alpha1	Elongation factor 1-alpha 1 OS=Drosophila melanogaster GN=Ef1alpha48D PE=1 SV=2 - [EF1A1_DROME]	20.5783	7
	P41094	FBgn0010411	RpS18	40S ribosomal protein S18 OS=Drosophila melanogaster GN=RpS18 PE=1 SV=1 - [RS18_DROME]	19.9889	8
	Q8IQQ9	FBgn0036702	CG6512	CG6512, isoform B OS=Drosophila melanogaster GN=CG6512 PE=1 SV=1 - [Q8IQQ9_DROME]	19.1902	6
	Q7K485	FBgn0029093	cathD	CathD OS=Drosophila melanogaster GN=cathD PE=1 SV=1 - [Q7K485_DROME]	18.8927	6
	P45437	FBgn0008635	betaCOP	Coatomer subunit beta OS=Drosophila melanogaster GN=betaCOP PE=2 SV=2 - [COPB_DROME]	18.8608	6
	Q9VF08	FBgn0038387	blp	Mitochondrial import inner membrane translocase subunit Tim16 OS=Drosophila melanogaster GN=blp PE=2 SV=1 - [TIM16_DROME]	17.7629	7
	P40945	FBgn0013749	Arf102F	ADP-ribosylation factor 2 OS=Drosophila melanogaster GN=Arf102F PE=2 SV=2 - [ARF2_DROME]	17.288	6
	Q9V470	FBgn0029118	ScsbetaG	Succinate-CoA ligase subunit beta OS=Drosophila melanogaster GN=Sucb PE=1 SV=1 - [Q9V470_DROME]	17.1329	6
	Q9VEX6	FBgn0040237	bor	AAA family protein Bor OS=Drosophila melanogaster GN=bor PE=1 SV=2 - [Q9VEX6_DROME]	16.7208	6
	P48588	FBgn0086472	RpS25	40S ribosomal protein S25 OS=Drosophila melanogaster GN=RpS25 PE=1 SV=3 - [RS25_DROME]	15.8327	6
	Q9V597	FBgn0285949	RpL31	60S ribosomal protein L31 OS=Drosophila melanogaster GN=RpL31 PE=1 SV=1 - [RL31_DROME]	15.698	5
	X2JB48	FBgn0003360	sesB	Stress-sensitive B, isoform E OS=Drosophila melanogaster GN=sesB PE=1 SV=1 - [X2JB48_DROME]	15.6867	6
	A1Z9E3	FBgn0024556	mEFTu1	Elongation factor Tu OS=Drosophila melanogaster GN=EfTuM PE=1 SV=1 - [A1Z9E3_DROME]	15.6348	5
	Q9VWH4	FBgn0027291	Idh3a	Probable isocitrate dehydrogenase [NAD] subunit alpha, mitochondrial OS=Drosophila melanogaster GN=l(1)G0156 PE=2 SV=1 - [IDH3A_DROME]	15.4768	5
	P50882	FBgn0015756	RpL9	60S ribosomal protein L9 OS=Drosophila melanogaster GN=RpL9 PE=1 SV=2 - [RL9_DROME]	15.3293	6
	Q7KLX3	FBgn0021795	Tapdelta	GEO05407p1 OS=Drosophila melanogaster GN=Tapdelta PE=1 SV=1 - [Q7KLX3_DROME]	15.2826	6
	O62619	FBgn0267385	PyK	Pyruvate kinase OS=Drosophila melanogaster GN=PyK PE=2 SV=2 - [KPYK_DROME]	15.187	5
	Q9VKD3	FBgn0032393	Nfs1	Probable cysteine desulfurase, mitochondrial OS=Drosophila melanogaster GN=CG12264 PE=2 SV=1 - [NFS1_DROME]	14.9448	5
	Q9VGP4	FBgn0037894	Ranbp9	LP08082p OS=Drosophila melanogaster GN=Ranbp9 PE=1 SV=1 - [Q9VGP4_DROME]	14.4072	5
	Q8MKK1	FBgn0050185	AIMP3	RH09246p OS=Drosophila melanogaster GN=AIMP3 PE=1 SV=1 - [Q8MKK1_DROME]	14.3661	5
	Q9W418	FBgn0086558	Ubi-p5E	GH17761p OS=Drosophila melanogaster GN=Ubi-p5E PE=2 SV=3 - [Q9W418_DROME]	14.0521	5
	Q7KR04	FBgn0033555	RpS15Ab	40S ribosomal protein S15Ab OS=Drosophila melanogaster GN=RpS15Ab PE=2 SV=3 - [RS15B_DROME]	13.8771	5
	Q9XYU0	FBgn0020633	Mcm7	DNA replication licensing factor Mcm7 OS=Drosophila melanogaster GN=Mcm7 PE=1 SV=1 - [MCM7_DROME]	13.7326	5
	A0A0B4JD48	FBgn0013770	Cp1	Cysteine proteinase-1, isoform D OS=Drosophila melanogaster GN=Cp1 PE=1 SV=1 - [A0A0B4JD48_DROME]	13.6245	5
	A1ZAH8	FBgn0034138	RpS15	Ribosomal protein S15, isoform B OS=Drosophila melanogaster GN=RpS15 PE=1 SV=1 - [A1ZAH8_DROME]	13.0577	5
	Q9VPR1	FBgn0031263	Tspo	GH02075p OS=Drosophila melanogaster GN=Tspo PE=1 SV=1 - [Q9VPR1_DROME]	12.2409	4
	A1Z6L9	FBgn0026761	Trap1	FI21274p1 OS=Drosophila melanogaster GN=Trap1 PE=1 SV=1 - [A1Z6L9_DROME]	12.1575	4
	Q9VLX0	FBgn0286198	LKRSDH	Lysine ketoglutarate reductase/saccharopine dehydrogenase, isoform A OS=Drosophila melanogaster GN=LKRSDH PE=1 SV=2 - [Q9VLX0_DROME]	12.1084	4
	Q94523	FBgn0261439	SdhA	Succinate dehydrogenase [ubiquinone] flavoprotein subunit, mitochondrial OS=Drosophila melanogaster GN=SdhA PE=2 SV=3 - [SDHA_DROME]	11.8313	4
	Q7KSU6	FBgn0037607	CG8036	CG8036, isoform D OS=Drosophila melanogaster GN=CG8036 PE=1 SV=1 - [Q7KSU6_DROME]	11.7654	4
	M9NG39	FBgn0004401	Pep	Protein on ecdysone puffs, isoform D OS=Drosophila melanogaster GN=Pep PE=1 SV=1 - [M9NG39_DROME]	11.4911	3
	P55841	FBgn0017579	RpL14	60S ribosomal protein L14 OS=Drosophila melanogaster GN=RpL14 PE=1 SV=1 - [RL14_DROME]	11.3242	4
	P61209	FBgn0010348	Arf79F	ADP-ribosylation factor 1 OS=Drosophila melanogaster GN=Arf79F PE=2 SV=2 - [ARF1_DROME]	11.3052	4
	Q9VB46	FBgn0015737	Hmu	FI18644p1 OS=Drosophila melanogaster GN=Hmu PE=1 SV=1 - [Q9VB46_DROME]	10.9819	4
	P48605	FBgn0015019	CCT3	T-complex protein 1 subunit gamma OS=Drosophila melanogaster GN=Cctgamma PE=2 SV=2 - [TCPG_DROME]	10.8228	4
	P55828	FBgn0019936	RpS20	40S ribosomal protein S20 OS=Drosophila melanogaster GN=RpS20 PE=1 SV=1 - [RS20_DROME]	10.5796	4
	Q8I0G5	FBgn0028968	gammaCOP	Coatomer subunit gamma OS=Drosophila melanogaster GN=gammaCOP PE=2 SV=1 - [COPG_DROME]	10.1492	3
	P54622	FBgn0010438	mtSSB	Single-stranded DNA-binding protein, mitochondrial OS=Drosophila melanogaster GN=mtSSB PE=1 SV=2 - [SSBP_DROME]	10.0435	4
	Q9V3P6	FBgn0028692	Rpn2	26S proteasome non-ATPase regulatory subunit 1 OS=Drosophila melanogaster GN=Rpn2 PE=1 SV=1 - [PSMD1_DROME]	9.79975	4
	P02516	FBgn0001224	Hsp23	Heat shock protein 23 OS=Drosophila melanogaster GN=Hsp23 PE=2 SV=2 - [HSP23_DROME]	9.31218	3
	Q03334	FBgn0010265	RpS13	40S ribosomal protein S13 OS=Drosophila melanogaster GN=RpS13 PE=1 SV=3 - [RS13_DROME]	8.74685	3
	P29742	FBgn0000319	Chc	Clathrin heavy chain OS=Drosophila melanogaster GN=Chc PE=1 SV=1 - [CLH_DROME]	8.7245	3
	Q8MSW0	FBgn0027086	IleRS	Isoleucyl-tRNA synthetase, isoform A OS=Drosophila melanogaster GN=IleRS PE=1 SV=1 - [Q8MSW0_DROME]	8.45012	3
	Q9VXK7	FBgn0030718	ND-20	LD31474p OS=Drosophila melanogaster GN=ND-20 PE=1 SV=1 - [Q9VXK7_DROME]	8.32893	3
	Q9VKY2	FBgn0027568	Cand1	Cullin-associated NEDD8-dissociated protein 1 OS=Drosophila melanogaster GN=Cand1 PE=2 SV=1 - [CAND1_DROME]	8.27372	3
	Q9VVC5	FBgn0010352	Nc73EF	Neural conserved at 73EF, isoform A OS=Drosophila melanogaster GN=Nc73EF PE=1 SV=2 - [Q9VVC5_DROME]	8.07458	3
	Q9VFB2	FBgn0038307	mRpS10	28S ribosomal protein S10, mitochondrial OS=Drosophila melanogaster GN=mRpS10 PE=2 SV=2 - [RT10_DROME]	8.04536	3
	Q8IPE8	FBgn0028479	Mtpalpha	Mitochondrial trifunctional protein alpha subunit, isoform B OS=Drosophila melanogaster GN=Mtpalpha PE=1 SV=1 - [Q8IPE8_DROME]	7.79872	5
	Q9U3Z7	FBgn0286786	hoip	NHP2-like protein 1 homolog OS=Drosophila melanogaster GN=hoip PE=2 SV=1 - [NH2L1_DROME]	7.67463	3
	Q9VSA3	FBgn0035811	Mcad	Probable medium-chain specific acyl-CoA dehydrogenase, mitochondrial OS=Drosophila melanogaster GN=CG12262 PE=2 SV=1 - [ACADM_DROME]	7.63996	3
	P45594	FBgn0011726	tsr	Cofilin/actin-depolymerizing factor homolog OS=Drosophila melanogaster GN=tsr PE=1 SV=1 - [CADF_DROME]	7.61886	3
	Q9W334	FBgn0030136	RpS28b	40S ribosomal protein S28 OS=Drosophila melanogaster GN=RpS28b PE=1 SV=2 - [RS28_DROME]	7.24737	3
	Q9W0H8	FBgn0025682	scf	IP16409p OS=Drosophila melanogaster GN=scf PE=1 SV=2 - [Q9W0H8_DROME]	7.0688	2
	Q9VZQ8	FBgn0035438	PHGPx	Glutathione peroxidase OS=Drosophila melanogaster GN=PHGPx PE=1 SV=1 - [Q9VZQ8_DROME]	7.0508	4
	Q961R8	FBgn0027088	GlyRS	GH09263p OS=Drosophila melanogaster GN=GlyRS PE=1 SV=1 - [Q961R8_DROME]	7.03608	3
	Q7KUB0	FBgn0001248	Idh	Isocitrate dehydrogenase [NADP] OS=Drosophila melanogaster GN=Idh PE=1 SV=1 - [Q7KUB0_DROME]	7.00793	2
	A0A0B4KHW3	FBgn0028646	aralar1	Aralar1, isoform F OS=Drosophila melanogaster GN=aralar1 PE=1 SV=1 - [A0A0B4KHW3_DROME]	6.8892	3
	Q9VZ23	FBgn0020255	Ran	GTP-binding nuclear protein Ran OS=Drosophila melanogaster GN=Ran PE=1 SV=1 - [RAN_DROME]	6.72445	3
	X2JC80	-	-	40S ribosomal protein SA OS=Drosophila melanogaster GN=sta PE=1 SV=1 - [X2JC80_DROME]	6.63961	2
	Q7PLL1	FBgn0020660	eIF4B	Eukaryotic initiation factor 4B, isoform E OS=Drosophila melanogaster GN=eIF-4B PE=1 SV=2 - [Q7PLL1_DROME]	6.37514	6
	P36179	FBgn0260439	Pp2A-29B	Serine/threonine-protein phosphatase PP2A 65 kDa regulatory subunit OS=Drosophila melanogaster GN=Pp2A-29B PE=2 SV=4 - [2AAA_DROME]	6.17467	2
	Q9V466	FBgn0027868	Nup107	BcDNA.LD18761 OS=Drosophila melanogaster GN=Nup107 PE=1 SV=1 - [Q9V466_DROME]	6.15783	2
	P41042	FBgn0011284	RpS4	40S ribosomal protein S4 OS=Drosophila melanogaster GN=RpS4 PE=1 SV=2 - [RS4_DROME]	6.1038	2
	Q7KW39	FBgn0023537	CG17896	Probable methylmalonate-semialdehyde dehydrogenase [acylating], mitochondrial OS=Drosophila melanogaster GN=CG17896 PE=2 SV=1 - [MMSA_DROME]	6.0294	2
	A0A0B4KHJ5	FBgn0266064	GlyS	Glycogen [starch] synthase OS=Drosophila melanogaster GN=GlyS PE=1 SV=1 - [A0A0B4KHJ5_DROME]	5.94088	2
	Q9VZS5	FBgn0035422	RpL28	60S ribosomal protein L28 OS=Drosophila melanogaster GN=RpL28 PE=1 SV=1 - [RL28_DROME]	5.56191	2
	Q9VSD6	FBgn0026252	msk	D-Importin 7/RanBP7 OS=Drosophila melanogaster GN=msk PE=1 SV=1 - [Q9VSD6_DROME]	5.55204	2
	Q9W141	FBgn0035032	ATPsynF	Putative ATP synthase subunit f, mitochondrial OS=Drosophila melanogaster GN=CG4692 PE=3 SV=1 - [ATPK_DROME]	5.50648	2
	Q9VKJ3	FBgn0262647	Nup160	Nuclear pore complex protein Nup160 homolog OS=Drosophila melanogaster GN=Nup160 PE=1 SV=1 - [NU160_DROME]	5.45821	2
	A0A0B4KGG8	FBgn0002921	Atpalpha	Sodium/potassium-transporting ATPase subunit alpha OS=Drosophila melanogaster GN=Atpalpha PE=1 SV=1 - [A0A0B4KGG8_DROME]	5.40053	2
	P12426	FBgn0000109	Aprt	Adenine phosphoribosyltransferase OS=Drosophila melanogaster GN=Aprt PE=2 SV=3 - [APT_DROME]	5.37907	2
	Q9W229	FBgn0261596	RpS24	40S ribosomal protein S24 OS=Drosophila melanogaster GN=RpS24 PE=1 SV=1 - [Q9W229_DROME]	5.33897	2
	P48602	FBgn0265262	Vha68-1	V-type proton ATPase catalytic subunit A isoform 1 OS=Drosophila melanogaster GN=Vha68-1 PE=2 SV=2 - [VATA1_DROME]	5.27651	2
	Q9W1V3	FBgn0003062	Fib	rRNA 2'-O-methyltransferase fibrillarin OS=Drosophila melanogaster GN=Fib PE=2 SV=1 - [FBRL_DROME]	5.22342	2
	Q7JR58	FBgn0033879	Echs1	CG6543, isoform A OS=Drosophila melanogaster GN=CG6543 PE=1 SV=1 - [Q7JR58_DROME]	5.12431	2
	Q9VRI0	FBgn0001565	Hlc	Helicase OS=Drosophila melanogaster GN=Hlc PE=1 SV=2 - [Q9VRI0_DROME]	5.10342	2
	Q9VPV1	FBgn0031292	CG15824	Uncharacterized protein, isoform B OS=Drosophila melanogaster GN=CG15824 PE=4 SV=3 - [Q9VPV1_DROME]	5.03636	2
	P39018	FBgn0010412	RpS19a	40S ribosomal protein S19a OS=Drosophila melanogaster GN=RpS19a PE=1 SV=3 - [RS19A_DROME]	5.01226	2
	Q9VN21	FBgn0263594	lost	LD30155p OS=Drosophila melanogaster GN=lost PE=1 SV=1 - [Q9VN21_DROME]	4.99014	2
	Q9V3J4	FBgn0024509	Sec13	Sec13 ortholog, isoform A OS=Drosophila melanogaster GN=Sec13 PE=1 SV=1 - [Q9V3J4_DROME]	4.81633	2
	A1ZB73	FBgn0063492	GstE8	Glutathione S transferase E8, isoform A OS=Drosophila melanogaster GN=GstE8 PE=3 SV=1 - [A1ZB73_DROME]	4.74871	2
	Q9VW54	FBgn0028695	Rpn1	26S proteasome regulatory complex subunit p97 OS=Drosophila melanogaster GN=Rpn1 PE=1 SV=2 - [Q9VW54_DROME]	4.6288	2
	P02518	FBgn0001226	Hsp27	Heat shock protein 27 OS=Drosophila melanogaster GN=Hsp27 PE=1 SV=2 - [HSP27_DROME]	4.51154	2
	Q9VQ29	FBgn0021906	RFeSP	Cytochrome b-c1 complex subunit Rieske, mitochondrial OS=Drosophila melanogaster GN=RFeSP PE=1 SV=3 - [Q9VQ29_DROME]	4.42044	2
HSP70	Q9BIS2	FBgn0013278	Hsp70Bb	Major heat shock 70 kDa protein Bb OS=Drosophila melanogaster GN=Hsp70Bb PE=2 SV=2 - [HSP73_DROME]	806.787	246
	P11147	FBgn0266599	Hsc70-4	Heat shock 70 kDa protein cognate 4 OS=Drosophila melanogaster GN=Hsc70-4 PE=1 SV=3 - [HSP7D_DROME]	175.313	52
	O97125	FBgn0001230	Hsp68	Heat shock protein 68 OS=Drosophila melanogaster GN=Hsp68 PE=1 SV=1 - [HSP68_DROME]	146.132	43
	P29844	FBgn0001218	Hsc70-3	Heat shock 70 kDa protein cognate 3 OS=Drosophila melanogaster GN=Hsc70-3 PE=2 SV=2 - [HSP7C_DROME]	119.207	34
	Q9VUC1	FBgn0026418	Hsc70Cb	Hsc70Cb, isoform A OS=Drosophila melanogaster GN=Hsc70Cb PE=1 SV=1 - [Q9VUC1_DROME]	73.2994	34
	P02515	FBgn0001223	Hsp22	Heat shock protein 22 OS=Drosophila melanogaster GN=Hsp22 PE=1 SV=4 - [HSP22_DROME]	59.0577	20
	M9PE30	FBgn0035499	Chd64	Transgelin OS=Drosophila melanogaster GN=Chd64 PE=1 SV=1 - [M9PE30_DROME]	15.4366	5
	P06603	FBgn0003884	alphaTub84B	Tubulin alpha-1 chain OS=Drosophila melanogaster GN=alphaTub84B PE=1 SV=1 - [TBA1_DROME]	15.0232	5
	P29742	FBgn0000319	Chc	Clathrin heavy chain OS=Drosophila melanogaster GN=Chc PE=1 SV=1 - [CLH_DROME]	14.3976	4
	P02572	FBgn0000043	Act42A	Actin-42A OS=Drosophila melanogaster GN=Act42A PE=1 SV=3 - [ACT2_DROME]	13.355	4
	P08736	FBgn0284245	eEF1alpha1	Elongation factor 1-alpha 1 OS=Drosophila melanogaster GN=Ef1alpha48D PE=1 SV=2 - [EF1A1_DROME]	12.2817	4
	Q7PLL1	FBgn0020660	eIF4B	Eukaryotic initiation factor 4B, isoform E OS=Drosophila melanogaster GN=eIF-4B PE=1 SV=2 - [Q7PLL1_DROME]	9.36708	7
	Q9VJ19	FBgn0001218	RpL30	RE25263p OS=Drosophila melanogaster GN=RpL30 PE=1 SV=1 - [Q9VJ19_DROME]	8.74552	3
	Q24560	FBgn0284243	betaTub56D	Tubulin beta-1 chain OS=Drosophila melanogaster GN=betaTub56D PE=1 SV=2 - [TBB1_DROME]	8.44982	3
	P45594	FBgn0011726	tsr	Cofilin/actin-depolymerizing factor homolog OS=Drosophila melanogaster GN=tsr PE=1 SV=1 - [CADF_DROME]	6.57278	2
Control	A0A076FL24	-	eGFP	Enhanced green fluorescent protein OS=Measles virus MeV-eGFP_Edm-tag GN=eGFP PE=4 SV=1 - [A0A076FL24_9MONO]	196.841	63

## Sheet: FAC (+iron)
FAC (+iron, 1mM)
Bait protein	Protein ID	ID	Symbol	Description	Sequest Score	PSMs
Hsp22	P02515	FBgn0001223	Hsp22	Heat shock protein 22 OS=Drosophila melanogaster GN=Hsp22 PE=1 SV=4 - [HSP22_DROME]	946.94	287
	P11147	FBgn0266599	Hsc70-4	Heat shock 70 kDa protein cognate 4 OS=Drosophila melanogaster GN=Hsc70-4 PE=1 SV=3 - [HSP7D_DROME]	307.319	113
	Q24560	FBgn0284243	betaTub56D	Tubulin beta-1 chain OS=Drosophila melanogaster GN=betaTub56D PE=1 SV=2 - [TBB1_DROME]	253.994	85
	P29844	FBgn0001218	Hsc70-3	Heat shock 70 kDa protein cognate 3 OS=Drosophila melanogaster GN=Hsc70-3 PE=2 SV=2 - [HSP7C_DROME]	242.566	86
	P06603	FBgn0003884	alphaTub84B	Tubulin alpha-1 chain OS=Drosophila melanogaster GN=alphaTub84B PE=1 SV=1 - [TBA1_DROME]	218.947	72
	Q7KN97	FBgn0027580	PCB	Pyruvate carboxylase OS=Drosophila melanogaster GN=PCB PE=1 SV=1 - [Q7KN97_DROME]	152.192	51
	P02828	FBgn0001233	Hsp83	Heat shock protein 83 OS=Drosophila melanogaster GN=Hsp83 PE=1 SV=1 - [HSP83_DROME]	149.876	52
	Q9VJD1	FBgn0032643	GCS2beta	Glucosidase 2 beta subunit, isoform A OS=Drosophila melanogaster GN=GCS2beta PE=1 SV=1 - [Q9VJD1_DROME]	144.43	67
	Q7KMM4	FBgn0027588	GCS2alpha	BcDNA.GH04962 OS=Drosophila melanogaster GN=GCS2alpha PE=1 SV=1 - [Q7KMM4_DROME]	130.584	48
	Q05825	FBgn0010217	ATPsynbeta	ATP synthase subunit beta, mitochondrial OS=Drosophila melanogaster GN=ATPsynbeta PE=1 SV=3 - [ATPB_DROME]	124.575	40
	Q9VAW3	FBgn0039580	Gfat2	GH12731p OS=Drosophila melanogaster GN=Gfat2 PE=1 SV=1 - [Q9VAW3_DROME]	115.637	35
	P12613	FBgn0003676	CCT1	T-complex protein 1 subunit alpha OS=Drosophila melanogaster GN=T-cp1 PE=2 SV=2 - [TCPA_DROME]	114.512	36
	Q9VAY2	FBgn0039562	Gp93	Glycoprotein 93 OS=Drosophila melanogaster GN=Gp93 PE=1 SV=1 - [Q9VAY2_DROME]	110.678	39
	Q9VLC5	FBgn0012036	Aldh	Aldehyde dehydrogenase OS=Drosophila melanogaster GN=Aldh PE=1 SV=1 - [Q9VLC5_DROME]	89.7196	38
	P08841	FBgn0003888	betaTub60D	Tubulin beta-3 chain OS=Drosophila melanogaster GN=betaTub60D PE=2 SV=2 - [TBB3_DROME]	79.4951	28
	O97125	FBgn0001230	Hsp68	Heat shock protein 68 OS=Drosophila melanogaster GN=Hsp68 PE=1 SV=1 - [HSP68_DROME]	70.4097	26
	Q9VV75	FBgn0250814	UQCR-C2	AT02348p OS=Drosophila melanogaster GN=UQCR-C2 PE=1 SV=1 - [Q9VV75_DROME]	68.3841	23
	P35381	FBgn0011211	blw	ATP synthase subunit alpha, mitochondrial OS=Drosophila melanogaster GN=blw PE=1 SV=2 - [ATPA_DROME]	65.55	21
	Q7KN94	FBgn0010516	wal	Walrus, isoform A OS=Drosophila melanogaster GN=wal PE=1 SV=1 - [Q7KN94_DROME]	65.362	26
	A0A0B4LGB7	FBgn0263006	SERCA	Calcium-transporting ATPase OS=Drosophila melanogaster GN=SERCA PE=1 SV=1 - [A0A0B4LGB7_DROME]	63.1009	22
	P08736	FBgn0284245	eEF1alpha1	Elongation factor 1-alpha 1 OS=Drosophila melanogaster GN=Ef1alpha48D PE=1 SV=2 - [EF1A1_DROME]	61.6224	22
	P29845	FBgn0001220	Hsc70-5	Heat shock 70 kDa protein cognate 5 OS=Drosophila melanogaster GN=Hsc70-5 PE=1 SV=2 - [HSP7E_DROME]	58.5176	22
	Q9V434	FBgn0086443	AsnRS	Asparaginyl-tRNA synthetase, isoform A OS=Drosophila melanogaster GN=AsnRS PE=1 SV=1 - [Q9V434_DROME]	57.0172	20
	Q9VGP4	FBgn0037894	Ranbp9	LP08082p OS=Drosophila melanogaster GN=Ranbp9 PE=1 SV=1 - [Q9VGP4_DROME]	53.9164	18
	Q9VKY2	FBgn0027568	Cand1	Cullin-associated NEDD8-dissociated protein 1 OS=Drosophila melanogaster GN=Cand1 PE=2 SV=1 - [CAND1_DROME]	52.8823	19
	A1Z9E3	FBgn0024556	mEFTu1	Elongation factor Tu OS=Drosophila melanogaster GN=EfTuM PE=1 SV=1 - [A1Z9E3_DROME]	48.555	15
	Q7KN75	FBgn0027835	Dp1	Dodeca-satellite-binding protein 1, isoform A OS=Drosophila melanogaster GN=Dp1 PE=1 SV=1 - [Q7KN75_DROME]	47.0853	20
	X2JC80	-	-	40S ribosomal protein SA OS=Drosophila melanogaster GN=sta PE=1 SV=1 - [X2JC80_DROME]	45.9977	15
	P28668	FBgn0005674	GluProRS	Bifunctional glutamate/proline--tRNA ligase OS=Drosophila melanogaster GN=Aats-glupro PE=1 SV=2 - [SYEP_DROME]	45.7279	15
	P29742	FBgn0000319	Chc	Clathrin heavy chain OS=Drosophila melanogaster GN=Chc PE=1 SV=1 - [CLH_DROME]	44.5754	15
	A0A0B4JCW4	FBgn0037643	ScsbetaA	Succinate-CoA ligase subunit beta OS=Drosophila melanogaster GN=skap PE=1 SV=1 - [A0A0B4JCW4_DROME]	42.5317	13
	Q7PLL3	FBgn0020660	eIF4B	Eukaryotic initiation factor 4B OS=Drosophila melanogaster GN=eIF-4B PE=1 SV=1 - [Q7PLL3_DROME]	42.2851	21
	P02572	FBgn0000043	Act42A	Actin-42A OS=Drosophila melanogaster GN=Act42A PE=1 SV=3 - [ACT2_DROME]	41.9009	13
	P45437	FBgn0008635	betaCOP	Coatomer subunit beta OS=Drosophila melanogaster GN=betaCOP PE=2 SV=2 - [COPB_DROME]	41.8113	14
	A1ZBE9	FBgn0034401	MetRS	Methionyl-tRNA synthetase OS=Drosophila melanogaster GN=MetRS PE=1 SV=1 - [A1ZBE9_DROME]	41.2444	12
	Q8I0S9	FBgn0039877	Mccc1	CG2118, isoform B OS=Drosophila melanogaster GN=CG2118 PE=1 SV=1 - [Q8I0S9_DROME]	40.7162	15
	Q9VWC7	FBgn0031070	CG12702	FI02109p OS=Drosophila melanogaster GN=CG12702-RA PE=1 SV=1 - [Q9VWC7_DROME]	37.2029	13
	O62619	FBgn0267385	PyK	Pyruvate kinase OS=Drosophila melanogaster GN=PyK PE=2 SV=2 - [KPYK_DROME]	35.7731	12
	Q9VKC8	FBgn0032397	Tom70	FI03495p OS=Drosophila melanogaster GN=Tom70 PE=1 SV=2 - [Q9VKC8_DROME]	35.4533	13
	Q9VFQ9	FBgn0000454	Dip-B	Dipeptidase B, isoform A OS=Drosophila melanogaster GN=Dip-B PE=1 SV=2 - [Q9VFQ9_DROME]	35.1609	10
	Q7K3W2	FBgn0033235	CG8728	CG8728 OS=Drosophila melanogaster GN=CG8728-RA PE=1 SV=1 - [Q7K3W2_DROME]	34.5429	10
	Q9VWH4	FBgn0027291	Idh3a	Probable isocitrate dehydrogenase [NAD] subunit alpha, mitochondrial OS=Drosophila melanogaster GN=l(1)G0156 PE=2 SV=1 - [IDH3A_DROME]	32.4186	12
	Q9VSA3	FBgn0035811	Mcad	Probable medium-chain specific acyl-CoA dehydrogenase, mitochondrial OS=Drosophila melanogaster GN=CG12262 PE=2 SV=1 - [ACADM_DROME]	29.6252	11
	Q8IP94	FBgn0027081	ThrRS	Threonyl-tRNA synthetase, isoform B OS=Drosophila melanogaster GN=ThrRS PE=1 SV=1 - [Q8IP94_DROME]	29.5039	11
	O01666	FBgn0020235	ATPsyngamma	ATP synthase subunit gamma, mitochondrial OS=Drosophila melanogaster GN=ATPsyngamma PE=2 SV=2 - [ATPG_DROME]	29.4943	10
	Q9VD58	FBgn0038922	Idh3b	CG6439, isoform A OS=Drosophila melanogaster GN=CG6439 PE=1 SV=1 - [Q9VD58_DROME]	27.7961	9
	O46067	FBgn0023529	CG2918	CG2918, isoform A OS=Drosophila melanogaster GN=EG:25E8.1 PE=1 SV=1 - [O46067_DROME]	27.6825	9
	O18640	FBgn0020618	Rack1	Guanine nucleotide-binding protein subunit beta-like protein OS=Drosophila melanogaster GN=Rack1 PE=1 SV=2 - [GBLP_DROME]	27.0815	11
	Q9XYU0	FBgn0020633	Mcm7	DNA replication licensing factor Mcm7 OS=Drosophila melanogaster GN=Mcm7 PE=1 SV=1 - [MCM7_DROME]	26.3508	9
	Q9VSD6	FBgn0026252	msk	D-Importin 7/RanBP7 OS=Drosophila melanogaster GN=msk PE=1 SV=1 - [Q9VSD6_DROME]	25.6824	9
	Q06559	FBgn0002622	RpS3	40S ribosomal protein S3 OS=Drosophila melanogaster GN=RpS3 PE=1 SV=1 - [RS3_DROME]	25.5687	10
	O02649	FBgn0015245	Hsp60A	60 kDa heat shock protein, mitochondrial OS=Drosophila melanogaster GN=Hsp60 PE=1 SV=3 - [CH60_DROME]	24.7455	9
	Q9VWG3	FBgn0285947	RpS10b	40S ribosomal protein S10b OS=Drosophila melanogaster GN=RpS10b PE=1 SV=2 - [RS10B_DROME]	24.5666	9
	O62621	FBgn0025724	beta'COP	Coatomer subunit beta' OS=Drosophila melanogaster GN=beta'COP PE=2 SV=2 - [COPB2_DROME]	24.512	9
	Q8MMD3	FBgn0035060	Eps-15	Epidermal growth factor receptor pathway substrate clone 15, isoform C OS=Drosophila melanogaster GN=Eps-15 PE=1 SV=1 - [Q8MMD3_DROME]	24.4164	8
	P27619	FBgn0003392	shi	Dynamin OS=Drosophila melanogaster GN=shi PE=1 SV=2 - [DYN_DROME]	24.3082	8
	Q9V3P6	FBgn0028692	Rpn2	26S proteasome non-ATPase regulatory subunit 1 OS=Drosophila melanogaster GN=Rpn2 PE=1 SV=1 - [PSMD1_DROME]	22.6757	9
	Q7KW39	FBgn0023537	CG17896	Probable methylmalonate-semialdehyde dehydrogenase [acylating], mitochondrial OS=Drosophila melanogaster GN=CG17896 PE=2 SV=1 - [MMSA_DROME]	22.3474	8
	Q9V470	FBgn0029118	ScsbetaG	Succinate-CoA ligase subunit beta OS=Drosophila melanogaster GN=Sucb PE=1 SV=1 - [Q9V470_DROME]	20.32	8
	Q7K485	FBgn0029093	cathD	CathD OS=Drosophila melanogaster GN=cathD PE=1 SV=1 - [Q7K485_DROME]	20.276	6
	Q9VIH3	FBgn0266369	Mtp	Microsomal triacylglycerol transfer protein OS=Drosophila melanogaster GN=Mtp PE=1 SV=2 - [Q9VIH3_DROME]	20.192	7
	A0A0B4JD48	FBgn0013770	Cp1	Cysteine proteinase-1, isoform D OS=Drosophila melanogaster GN=Cp1 PE=1 SV=1 - [A0A0B4JD48_DROME]	20.0325	7
	Q9VVU1	FBgn0036824	CG3902	CG3902 OS=Drosophila melanogaster GN=CG3902-RA PE=1 SV=1 - [Q9VVU1_DROME]	19.8016	6
	Q9VFF0	FBgn0038271	UQCR-C1	GH01077p OS=Drosophila melanogaster GN=UQCR-C1 PE=1 SV=2 - [Q9VFF0_DROME]	19.5359	8
	Q9W1H8	FBgn0025352	Mtpbeta	GH13256p OS=Drosophila melanogaster GN=Thiolase PE=1 SV=1 - [Q9W1H8_DROME]	19.1485	6
	Q9VKD3	FBgn0032393	Nfs1	Probable cysteine desulfurase, mitochondrial OS=Drosophila melanogaster GN=CG12264 PE=2 SV=1 - [NFS1_DROME]	19.0946	7
	A1YK02	FBgn0034310	Nup75	Nucleoporin 75kD OS=Drosophila melanogaster GN=Nup75 PE=1 SV=1 - [A1YK02_DROME]	18.5404	6
	Q9VD22	FBgn0038953	CG18596	LP02352p OS=Drosophila melanogaster GN=CG18596 PE=1 SV=2 - [Q9VD22_DROME]	17.5911	8
	Q8I0G5	FBgn0028968	gammaCOP	Coatomer subunit gamma OS=Drosophila melanogaster GN=gammaCOP PE=2 SV=1 - [COPG_DROME]	17.5168	6
	Q9VXQ5	FBgn0027329	CCT6	GH13725p OS=Drosophila melanogaster GN=Tcp-1zeta PE=1 SV=1 - [Q9VXQ5_DROME]	17.0447	6
	P48605	FBgn0015019	CCT3	T-complex protein 1 subunit gamma OS=Drosophila melanogaster GN=Cctgamma PE=2 SV=2 - [TCPG_DROME]	16.871	6
	Q7KNA0	FBgn0027607	CG8230	Dymeclin OS=Drosophila melanogaster GN=CG8230 PE=1 SV=1 - [DYM_DROME]	16.6769	6
	A8JRB8	FBgn0039358	CG5028	CG5028, isoform C OS=Drosophila melanogaster GN=CG5028-RC PE=1 SV=1 - [A8JRB8_DROME]	16.4236	5
	Q26454	FBgn0015929	dpa	DNA replication licensing factor MCM4 OS=Drosophila melanogaster GN=dpa PE=1 SV=2 - [MCM4_DROME]	16.4163	6
	A1Z6L9	FBgn0026761	Trap1	FI21274p1 OS=Drosophila melanogaster GN=Trap1 PE=1 SV=1 - [A1Z6L9_DROME]	16.4143	5
	Q8IPE8	FBgn0028479	Mtpalpha	Mitochondrial trifunctional protein alpha subunit, isoform B OS=Drosophila melanogaster GN=Mtpalpha PE=1 SV=1 - [Q8IPE8_DROME]	16.4051	6
	Q9VKJ3	FBgn0262647	Nup160	Nuclear pore complex protein Nup160 homolog OS=Drosophila melanogaster GN=Nup160 PE=1 SV=1 - [NU160_DROME]	16.2215	6
	Q9V461	FBgn0025815	Mcm6	DNA replication licensing factor Mcm6 OS=Drosophila melanogaster GN=Mcm6 PE=1 SV=1 - [MCM6_DROME]	16.1964	6
	O18388	FBgn0262743	Fs(2)Ket	Importin subunit beta OS=Drosophila melanogaster GN=Fs(2)Ket PE=2 SV=2 - [IMB_DROME]	16.0372	5
	Q3YMU0	FBgn0033663	ERp60	Protein disulfide-isomerase (Fragment) OS=Drosophila melanogaster GN=ERp60 PE=1 SV=1 - [Q3YMU0_DROME]	15.2623	5
	Q9W0B8	FBgn0025725	alphaCOP	Coatomer subunit alpha OS=Drosophila melanogaster GN=alphaCOP PE=1 SV=1 - [Q9W0B8_DROME]	15.0285	5
	Q9VW54	FBgn0028695	Rpn1	26S proteasome regulatory complex subunit p97 OS=Drosophila melanogaster GN=Rpn1 PE=1 SV=2 - [Q9VW54_DROME]	14.9411	5
	Q9W0P5	FBgn0035147	Gale	UDP-glucose 4-epimerase OS=Drosophila melanogaster GN=Gale PE=1 SV=1 - [GALE_DROME]	14.7069	5
	A0A0B4K6U6	FBgn0263396	sqd	Squid, isoform E OS=Drosophila melanogaster GN=sqd PE=4 SV=1 - [A0A0B4K6U6_DROME]	14.6654	5
	Q9VVC5	FBgn0010352	Nc73EF	Neural conserved at 73EF, isoform A OS=Drosophila melanogaster GN=Nc73EF PE=1 SV=2 - [Q9VVC5_DROME]	14.5831	5
	Q9VN44	FBgn0087013	Karybeta3	FI07923p OS=Drosophila melanogaster GN=Karybeta3 PE=1 SV=1 - [Q9VN44_DROME]	14.1959	6
	M9MSN9	FBgn0053180	Ranbp16	Ranbp16, isoform C OS=Drosophila melanogaster GN=Ranbp16 PE=4 SV=1 - [M9MSN9_DROME]	13.3804	5
	Q9V3I2	FBgn0014010	Rab5	Drab5 OS=Drosophila melanogaster GN=Rab5 PE=1 SV=1 - [Q9V3I2_DROME]	13.1095	5
	Q9VJ19	FBgn0086710	RpL30	RE25263p OS=Drosophila melanogaster GN=RpL30 PE=1 SV=1 - [Q9VJ19_DROME]	12.856	4
	P17704	FBgn0005533	RpS17	40S ribosomal protein S17 OS=Drosophila melanogaster GN=RpS17 PE=1 SV=2 - [RS17_DROME]	12.6732	4
	P08570	FBgn0002593	RpLP1	60S acidic ribosomal protein P1 OS=Drosophila melanogaster GN=RpLP1 PE=1 SV=2 - [RLA1_DROME]	12.4716	3
	Q9V455	FBgn0027338	Kap-alpha3	Importin subunit alpha OS=Drosophila melanogaster GN=Kap-alpha3 PE=1 SV=1 - [Q9V455_DROME]	12.4481	4
	Q9VB46	FBgn0015737	Hmu	FI18644p1 OS=Drosophila melanogaster GN=Hmu PE=1 SV=1 - [Q9VB46_DROME]	12.4361	5
	P14130	-	-	40S ribosomal protein S14 OS=Drosophila melanogaster GN=RpS14a PE=1 SV=1 - [RS14_DROME]	12.1911	4
	Q9VE00	FBgn0038681	Cyp12a4	Probable cytochrome P450 12a4, mitochondrial OS=Drosophila melanogaster GN=Cyp12a4 PE=2 SV=2 - [C12A4_DROME]	12.1516	4
	Q9V3V6	FBgn0028684	Rpt5	26S proteasome regulatory complex subunit p50 OS=Drosophila melanogaster GN=Rpt5 PE=1 SV=1 - [Q9V3V6_DROME]	11.8119	4
	Q95RX5	FBgn0037655	Kcmf1	LD03515p OS=Drosophila melanogaster GN=CG11984 PE=1 SV=1 - [Q95RX5_DROME]	11.5903	3
	Q9TVM2	FBgn0020497	emb	Exportin-1 OS=Drosophila melanogaster GN=emb PE=1 SV=1 - [XPO1_DROME]	11.4646	4
	Q9W418	FBgn0086558	Ubi-p5E	GH17761p OS=Drosophila melanogaster GN=Ubi-p5E PE=2 SV=3 - [Q9W418_DROME]	11.2796	4
	Q9V3J4	FBgn0024509	Sec13	Sec13 ortholog, isoform A OS=Drosophila melanogaster GN=Sec13 PE=1 SV=1 - [Q9V3J4_DROME]	11.1654	4
	Q9VX91	FBgn0030809	Ubr1	E3 ubiquitin-protein ligase UBR1 OS=Drosophila melanogaster GN=Ubr1 PE=2 SV=2 - [UBR1_DROME]	11.1396	4
	Q8T079	FBgn0043456	Ndf	Putative oxidoreductase GLYR1 homolog OS=Drosophila melanogaster GN=CG4747 PE=1 SV=1 - [GLYR1_DROME]	10.8885	3
	Q7KUT2	FBgn0036892	Lon	Lon protease homolog, mitochondrial OS=Drosophila melanogaster GN=Lon PE=1 SV=1 - [LONM_DROME]	10.849	4
	P32748	FBgn0000447	Dhod	Dihydroorotate dehydrogenase (quinone), mitochondrial OS=Drosophila melanogaster GN=Dhod PE=2 SV=2 - [PYRD_DROME]	10.8233	4
	Q9V9Q4	FBgn0032961	CG1416	CG1416, isoform A OS=Drosophila melanogaster GN=CG1416 PE=1 SV=2 - [Q9V9Q4_DROME]	10.6337	3
	Q9VCH5	FBgn0039120	Nup98-96	Nucleoporin 98-96kD, isoform A OS=Drosophila melanogaster GN=Nup98-96 PE=1 SV=3 - [Q9VCH5_DROME]	10.5718	4
	Q9V466	FBgn0027868	Nup107	BcDNA.LD18761 OS=Drosophila melanogaster GN=Nup107 PE=1 SV=1 - [Q9V466_DROME]	10.5705	4
	Q8IQQ9	FBgn0036702	CG6512	CG6512, isoform B OS=Drosophila melanogaster GN=CG6512 PE=1 SV=1 - [Q8IQQ9_DROME]	10.2878	3
	Q9VLX0	FBgn0286198	LKRSDH	Lysine ketoglutarate reductase/saccharopine dehydrogenase, isoform A OS=Drosophila melanogaster GN=LKRSDH PE=1 SV=2 - [Q9VLX0_DROME]	10.0502	3
	P07487	FBgn0001092	Gapdh2	Glyceraldehyde-3-phosphate dehydrogenase 2 OS=Drosophila melanogaster GN=Gapdh2 PE=1 SV=2 - [G3P2_DROME]	10.0446	4
	A1Z7J7	FBgn0033339	Sec31	Sec31 ortholog, isoform A OS=Drosophila melanogaster GN=Sec31 PE=1 SV=1 - [A1Z7J7_DROME]	10.037	4
	Q9NJH0	FBgn0029176	eEF1gamma	Elongation factor 1-gamma OS=Drosophila melanogaster GN=Ef1gamma PE=2 SV=2 - [EF1G_DROME]	9.61809	3
	P36179	FBgn0260439	Pp2A-29B	Serine/threonine-protein phosphatase PP2A 65 kDa regulatory subunit OS=Drosophila melanogaster GN=Pp2A-29B PE=2 SV=4 - [2AAA_DROME]	9.48379	3
	Q9V438	FBgn0025678	CaBP1	Protein disulfide-isomerase A6 homolog OS=Drosophila melanogaster GN=CaBP1 PE=1 SV=1 - [PDIA6_DROME]	9.43518	4
	Q9W1G7	FBgn0015268	Nap1	LD21576p OS=Drosophila melanogaster GN=Nap1 PE=1 SV=1 - [Q9W1G7_DROME]	9.3234	3
	Q7K5K3	FBgn0039635	Pdhb	GH08474p OS=Drosophila melanogaster GN=CG11876 PE=1 SV=1 - [Q7K5K3_DROME]	9.16975	3
	Q9V9A7	FBgn0042083	Mccc2	Probable methylcrotonoyl-CoA carboxylase beta chain, mitochondrial OS=Drosophila melanogaster GN=l(2)04524 PE=2 SV=1 - [MCCB_DROME]	9.12014	3
	Q7K3J0	FBgn0284436	CCT8	CG8258 OS=Drosophila melanogaster GN=CG8258 PE=1 SV=1 - [Q7K3J0_DROME]	9.03684	5
	P24156	FBgn0002031	l(2)37Cc	Protein l(2)37Cc OS=Drosophila melanogaster GN=l(2)37Cc PE=2 SV=2 - [L2CC_DROME]	8.99649	2
	P48601	FBgn0015282	Rpt2	26S protease regulatory subunit 4 OS=Drosophila melanogaster GN=Rpt2 PE=1 SV=2 - [PRS4_DROME]	8.97114	3
	Q7JR58	FBgn0033879	Echs1	CG6543, isoform A OS=Drosophila melanogaster GN=CG6543 PE=1 SV=1 - [Q7JR58_DROME]	8.83255	3
	Q9VHS8	FBgn0037573	CG7483	Eukaryotic initiation factor 4A-III OS=Drosophila melanogaster GN=eIF4AIII PE=1 SV=1 - [IF4A3_DROME]	8.80196	3
	Q9VEH0	FBgn0038535	alt	Aluminum tubes, isoform A OS=Drosophila melanogaster GN=alt PE=1 SV=1 - [Q9VEH0_DROME]	8.77529	12
	H1UUD2	FBgn0015222	Fer1HCH	Ferritin OS=Drosophila melanogaster GN=Fer1HCH PE=1 SV=1 - [H1UUD2_DROME]	8.71264	2
	P48809	FBgn0004838	Hrb27C	Heterogeneous nuclear ribonucleoprotein 27C OS=Drosophila melanogaster GN=Hrb27C PE=1 SV=2 - [RB27C_DROME]	8.70672	3
	Q9W414	FBgn0028685	Rpt4	Regulatory particle triple-A ATPase 4 OS=Drosophila melanogaster GN=Rpt4 PE=1 SV=3 - [Q9W414_DROME]	8.64872	3
	O18404	FBgn0021765	scu	3-hydroxyacyl-CoA dehydrogenase type-2 OS=Drosophila melanogaster GN=scu PE=1 SV=1 - [HCD2_DROME]	8.38546	3
	Q95028	FBgn0001258	Ldh	L-lactate dehydrogenase OS=Drosophila melanogaster GN=ImpL3 PE=2 SV=1 - [LDH_DROME]	8.35285	3
	Q8MSS1	FBgn0029688	lva	Protein lava lamp OS=Drosophila melanogaster GN=lva PE=1 SV=2 - [LVA_DROME]	8.31116	3
	P54399	FBgn0286818	Pdi	Protein disulfide-isomerase OS=Drosophila melanogaster GN=Pdi PE=2 SV=1 - [PDI_DROME]	8.13908	3
	Q8MSW0	FBgn0027086	IleRS	Isoleucyl-tRNA synthetase, isoform A OS=Drosophila melanogaster GN=IleRS PE=1 SV=1 - [Q8MSW0_DROME]	8.11083	3
	Q9VHP0	FBgn0263231	bel	ATP-dependent RNA helicase bel OS=Drosophila melanogaster GN=bel PE=1 SV=1 - [DDX3_DROME]	8.01038	3
	Q9VGC2	FBgn0037999	CG4860	CG4860 OS=Drosophila melanogaster GN=CG4860 PE=2 SV=1 - [Q9VGC2_DROME]	7.98824	4
	P91926	FBgn0264855	AP-2alpha	AP-2 complex subunit alpha OS=Drosophila melanogaster GN=AP-2alpha PE=1 SV=1 - [AP2A_DROME]	7.93451	3
	M9NFP2	FBgn0262579	Ect4	Ectoderm-expressed 4, isoform J OS=Drosophila melanogaster GN=Ect4 PE=1 SV=1 - [M9NFP2_DROME]	7.41753	3
	Q9VN21	FBgn0263594	lost	LD30155p OS=Drosophila melanogaster GN=lost PE=1 SV=1 - [Q9VN21_DROME]	7.23609	3
	Q9W392	FBgn0030086	CCT2	CG7033 OS=Drosophila melanogaster GN=CG7033 PE=1 SV=2 - [Q9W392_DROME]	7.19019	2
	Q7K0B6	FBgn0050000	GstT1	Glutathione S transferase T1 OS=Drosophila melanogaster GN=GstT1 PE=1 SV=1 - [Q7K0B6_DROME]	7.11388	3
	Q9VZQ8	FBgn0035438	PHGPx	Glutathione peroxidase OS=Drosophila melanogaster GN=PHGPx PE=1 SV=1 - [Q9VZQ8_DROME]	7.10401	3
	Q24253	FBgn0010380	AP-1-2beta	AP complex subunit beta OS=Drosophila melanogaster GN=AP-1-2beta PE=1 SV=1 - [Q24253_DROME]	7.03298	2
	Q9VIE8	FBgn0010100	mAcon1	Aconitate hydratase, mitochondrial OS=Drosophila melanogaster GN=Acon PE=1 SV=2 - [Q9VIE8_DROME]	6.99784	3
	Q9VZ23	FBgn0020255	Ran	GTP-binding nuclear protein Ran OS=Drosophila melanogaster GN=Ran PE=1 SV=1 - [RAN_DROME]	6.95151	3
	Q9VCW3	FBgn0039004	Nup133	LP09464p OS=Drosophila melanogaster GN=Nup133 PE=1 SV=2 - [Q9VCW3_DROME]	6.70847	2
	M9PD08	FBgn0020443	eRF3	Ef1alpha-like factor, isoform C OS=Drosophila melanogaster GN=Elf PE=1 SV=1 - [M9PD08_DROME]	6.67182	2
	Q7K2G1	FBgn0033886	Rpn13	Proteasomal ubiquitin receptor ADRM1 homolog OS=Drosophila melanogaster GN=Rpn13 PE=1 SV=1 - [ADRM1_DROME]	6.61949	2
	P19889	FBgn0000100	RpLP0	60S acidic ribosomal protein P0 OS=Drosophila melanogaster GN=RpLP0 PE=1 SV=1 - [RLA0_DROME]	6.53645	2
	Q9VGQ1	FBgn0037891	CG5214	CG5214 OS=Drosophila melanogaster GN=CG5214 PE=1 SV=1 - [Q9VGQ1_DROME]	6.46388	2
	Q9VZS5	FBgn0035422	RpL28	60S ribosomal protein L28 OS=Drosophila melanogaster GN=RpL28 PE=1 SV=1 - [RL28_DROME]	6.30483	2
	Q9VF08	FBgn0038387	blp	Mitochondrial import inner membrane translocase subunit Tim16 OS=Drosophila melanogaster GN=blp PE=2 SV=1 - [TIM16_DROME]	6.11536	2
	P55841	FBgn0017579	RpL14	60S ribosomal protein L14 OS=Drosophila melanogaster GN=RpL14 PE=1 SV=1 - [RL14_DROME]	5.93202	2
	Q94920	FBgn0004363	porin	Voltage-dependent anion-selective channel OS=Drosophila melanogaster GN=porin PE=1 SV=3 - [VDAC_DROME]	5.91293	2
	Q9W3Q0	FBgn0029959	Rab39	FI07418p OS=Drosophila melanogaster GN=Rab39 PE=2 SV=1 - [Q9W3Q0_DROME]	5.82883	2
	M9PFW8	FBgn0042178	Apl	Uncharacterized protein, isoform B OS=Drosophila melanogaster GN=CG32165 PE=4 SV=1 - [M9PFW8_DROME]	5.80776	2
	Q9VDT1	FBgn0038742	Arc42	Arc42 OS=Drosophila melanogaster GN=Arc42 PE=1 SV=1 - [Q9VDT1_DROME]	5.7355	2
	P02516	FBgn0001224	Hsp23	Heat shock protein 23 OS=Drosophila melanogaster GN=Hsp23 PE=2 SV=2 - [HSP23_DROME]	5.68247	2
	Q9W0Y1	FBgn0035083	Tina-1	Troponin C-akin-1 protein OS=Drosophila melanogaster GN=Tina-1 PE=2 SV=1 - [TINA1_DROME]	5.53615	4
	Q9VUC1	FBgn0026418	Hsc70Cb	Hsc70Cb, isoform A OS=Drosophila melanogaster GN=Hsc70Cb PE=1 SV=1 - [Q9VUC1_DROME]	5.43761	2
	Q7KMQ0	FBgn0028687	Rpt1	26S proteasome regulatory complex subunit p48B OS=Drosophila melanogaster GN=Rpt1 PE=1 SV=1 - [Q7KMQ0_DROME]	5.39158	2
	Q9VFV9	FBgn0038145	Droj2	DnaJ-like-2, isoform A OS=Drosophila melanogaster GN=Droj2 PE=1 SV=1 - [Q9VFV9_DROME]	5.36856	2
	P91679	FBgn0265575	yin	Peptide transporter family 1 OS=Drosophila melanogaster GN=yin PE=1 SV=2 - [PEPT1_DROME]	5.36312	2
	X2JB48	FBgn0003360	sesB	Stress-sensitive B, isoform E OS=Drosophila melanogaster GN=sesB PE=1 SV=1 - [X2JB48_DROME]	5.34605	2
	Q0KHZ9	FBgn0015622	Cnx99A	Calnexin 99A, isoform E OS=Drosophila melanogaster GN=Cnx99A PE=1 SV=2 - [Q0KHZ9_DROME]	5.321	2
	P02518	FBgn0001226	Hsp27	Heat shock protein 27 OS=Drosophila melanogaster GN=Hsp27 PE=1 SV=2 - [HSP27_DROME]	5.32065	2
	Q9W4H6	FBgn0028325	Pdha	Pyruvate dehydrogenase E1 component subunit alpha OS=Drosophila melanogaster GN=l(1)G0334 PE=1 SV=2 - [Q9W4H6_DROME]	5.15853	2
	P54622	FBgn0010438	mtSSB	Single-stranded DNA-binding protein, mitochondrial OS=Drosophila melanogaster GN=mtSSB PE=1 SV=2 - [SSBP_DROME]	5.10705	2
	Q27237	FBgn0002174	CG5504	Protein tumorous imaginal discs, mitochondrial OS=Drosophila melanogaster GN=l(2)tid PE=1 SV=2 - [TID_DROME]	5.10465	2
	P50882	FBgn0015756	RpL9	60S ribosomal protein L9 OS=Drosophila melanogaster GN=RpL9 PE=1 SV=2 - [RL9_DROME]	5.08817	2
	Q9VLT1	FBgn0031985	mon2	Protein MON2 homolog OS=Drosophila melanogaster GN=mon2 PE=2 SV=4 - [MON2_DROME]	5.07323	2
	Q9VFE7	FBgn0038274	Nup93-2	GH01087p OS=Drosophila melanogaster GN=Nup93-2 PE=1 SV=1 - [Q9VFE7_DROME]	5.06767	2
	Q9XZ06	FBgn0027537	Nup93-1	Nucleoporin 93kD-1 OS=Drosophila melanogaster GN=Nup93-1 PE=1 SV=1 - [Q9XZ06_DROME]	5.02867	2
	O76895	FBgn0023535	arg	Arginase OS=Drosophila melanogaster GN=arg PE=1 SV=2 - [O76895_DROME]	4.996	2
	P39018	FBgn0010412	RpS19a	40S ribosomal protein S19a OS=Drosophila melanogaster GN=RpS19a PE=1 SV=3 - [RS19A_DROME]	4.99382	2
	Q7K7G0	FBgn0028969	deltaCOP	Coat protein (Coatomer) delta, isoform B OS=Drosophila melanogaster GN=deltaCOP PE=1 SV=1 - [Q7K7G0_DROME]	4.93228	2
	P13469	FBgn0002780	mod	DNA-binding protein modulo OS=Drosophila melanogaster GN=mod PE=1 SV=2 - [MODU_DROME]	4.89979	2
	Q9VA54	FBgn0039788	Rpt6R	Regulatory particle triple-A ATPase 6-related OS=Drosophila melanogaster GN=Rpt6R PE=1 SV=1 - [Q9VA54_DROME]	4.8663	2
	Q7KLX3	FBgn0021795	Tapdelta	GEO05407p1 OS=Drosophila melanogaster GN=Tapdelta PE=1 SV=1 - [Q7KLX3_DROME]	4.83283	2
	Q9VK69	FBgn0032444	CCT4	T-complex protein 1 subunit delta OS=Drosophila melanogaster GN=CG5525 PE=1 SV=1 - [Q9VK69_DROME]	4.82297	2
	Q7KY04	FBgn0016701	Rab4	Rab4 protein OS=Drosophila melanogaster GN=Rab4 PE=1 SV=1 - [Q7KY04_DROME]	4.72075	2
	Q9VQ29	FBgn0021906	RFeSP	Cytochrome b-c1 complex subunit Rieske, mitochondrial OS=Drosophila melanogaster GN=RFeSP PE=1 SV=3 - [Q9VQ29_DROME]	4.69031	2
	P55035	FBgn0015283	Rpn10	26S proteasome non-ATPase regulatory subunit 4 OS=Drosophila melanogaster GN=Rpn10 PE=1 SV=2 - [PSMD4_DROME]	4.66968	2
	A0A0B4KI71	FBgn0002645	Map205	Microtubule-associated protein 205, isoform C OS=Drosophila melanogaster GN=Map205 PE=1 SV=1 - [A0A0B4KI71_DROME]	4.63923	2
Hsp70	Q9BIS2	FBgn0013278	Hsp70Bb	Major heat shock 70 kDa protein Bb OS=Drosophila melanogaster GN=Hsp70Bb PE=2 SV=2 - [HSP73_DROME]	1625.76	517
	P11147	FBgn0266599	Hsc70-4	Heat shock 70 kDa protein cognate 4 OS=Drosophila melanogaster GN=Hsc70-4 PE=1 SV=3 - [HSP7D_DROME]	532.139	176
	O97125	FBgn0001230	Hsp68	Heat shock protein 68 OS=Drosophila melanogaster GN=Hsp68 PE=1 SV=1 - [HSP68_DROME]	337.898	112
	P29844	FBgn0001218	Hsc70-3	Heat shock 70 kDa protein cognate 3 OS=Drosophila melanogaster GN=Hsc70-3 PE=2 SV=2 - [HSP7C_DROME]	266.066	81
	Q9VUC1	FBgn0026418	Hsc70Cb	Hsc70Cb, isoform A OS=Drosophila melanogaster GN=Hsc70Cb PE=1 SV=1 - [Q9VUC1_DROME]	186.299	61
	P02515	FBgn0001223	Hsp22	Heat shock protein 22 OS=Drosophila melanogaster GN=Hsp22 PE=1 SV=4 - [HSP22_DROME]	113.356	39
	Q7PLL3	FBgn0020660	eIF4B	Eukaryotic initiation factor 4B OS=Drosophila melanogaster GN=eIF-4B PE=1 SV=1 - [Q7PLL3_DROME]	76.2058	38
	P29742	FBgn0000319	Chc	Clathrin heavy chain OS=Drosophila melanogaster GN=Chc PE=1 SV=1 - [CLH_DROME]	65.1808	20
	P08736	FBgn0284245	eEF1alpha1	Elongation factor 1-alpha 1 OS=Drosophila melanogaster GN=Ef1alpha48D PE=1 SV=2 - [EF1A1_DROME]	61.9824	20
	Q24560	FBgn0284243	betaTub56D	Tubulin beta-1 chain OS=Drosophila melanogaster GN=betaTub56D PE=1 SV=2 - [TBB1_DROME]	30.1419	11
	Q9VJ19	FBgn0086710	RpL30	RE25263p OS=Drosophila melanogaster GN=RpL30 PE=1 SV=1 - [Q9VJ19_DROME]	28.4537	10
	P17704	FBgn0005533	RpS17	40S ribosomal protein S17 OS=Drosophila melanogaster GN=RpS17 PE=1 SV=2 - [RS17_DROME]	26.9322	15
	P06603	FBgn0003884	alphaTub84B	Tubulin alpha-1 chain OS=Drosophila melanogaster GN=alphaTub84B PE=1 SV=1 - [TBA1_DROME]	25.5327	8
	Q9VWG3	FBgn0285947	RpS10b	40S ribosomal protein S10b OS=Drosophila melanogaster GN=RpS10b PE=1 SV=2 - [RS10B_DROME]	20.3151	7
	P08570	FBgn0002593	RpLP1	60S acidic ribosomal protein P1 OS=Drosophila melanogaster GN=RpLP1 PE=1 SV=2 - [RLA1_DROME]	18.428	5
	P39018	FBgn0010412	RpS19a	40S ribosomal protein S19a OS=Drosophila melanogaster GN=RpS19a PE=1 SV=3 - [RS19A_DROME]	18.1012	7
	Q03334	FBgn0010265	RpS13	40S ribosomal protein S13 OS=Drosophila melanogaster GN=RpS13 PE=1 SV=3 - [RS13_DROME]	14.6776	5
	M9PE30	FBgn0035499	Chd64	Transgelin OS=Drosophila melanogaster GN=Chd64 PE=1 SV=1 - [M9PE30_DROME]	13.7982	5
	P02572	FBgn0000043	Act42A	Actin-42A OS=Drosophila melanogaster GN=Act42A PE=1 SV=3 - [ACT2_DROME]	13.3264	4
	Q9VF08	FBgn0038387	blp	Mitochondrial import inner membrane translocase subunit Tim16 OS=Drosophila melanogaster GN=blp PE=2 SV=1 - [TIM16_DROME]	13.2333	4
	P45594	FBgn0011726	tsr	Cofilin/actin-depolymerizing factor homolog OS=Drosophila melanogaster GN=tsr PE=1 SV=1 - [CADF_DROME]	13.1597	5
	P41094	FBgn0010411	RpS18	40S ribosomal protein S18 OS=Drosophila melanogaster GN=RpS18 PE=1 SV=1 - [RS18_DROME]	10.0676	4
	P29845	FBgn0001220	Hsc70-5	Heat shock 70 kDa protein cognate 5 OS=Drosophila melanogaster GN=Hsc70-5 PE=1 SV=2 - [HSP7E_DROME]	8.86383	3
	P02828	FBgn0001233	Hsp83	Heat shock protein 83 OS=Drosophila melanogaster GN=Hsp83 PE=1 SV=1 - [HSP83_DROME]	8.70235	3
	Q9V3P0	FBgn0040309	Jafrac1	Peroxiredoxin 1 OS=Drosophila melanogaster GN=Jafrac1 PE=1 SV=1 - [PRDX1_DROME]	7.92002	3
	O46067	FBgn0023529	CG2918	CG2918, isoform A OS=Drosophila melanogaster GN=EG:25E8.1 PE=1 SV=1 - [O46067_DROME]	7.82041	3
	X2JC80	-	-	40S ribosomal protein SA OS=Drosophila melanogaster GN=sta PE=1 SV=1 - [X2JC80_DROME]	7.09771	2
	Q9W1B9	FBgn0034968	RpL12	GEO07602p1 OS=Drosophila melanogaster GN=RpL12 PE=1 SV=1 - [Q9W1B9_DROME]	7.07963	3
	Q9U3Z7	FBgn0286786	hoip	NHP2-like protein 1 homolog OS=Drosophila melanogaster GN=hoip PE=2 SV=1 - [NH2L1_DROME]	6.77865	2
	O02649	FBgn0015245	Hsp60A	60 kDa heat shock protein, mitochondrial OS=Drosophila melanogaster GN=Hsp60 PE=1 SV=3 - [CH60_DROME]	5.89708	2
	Q9VA91	FBgn0039757	RpS7	40S ribosomal protein S7 OS=Drosophila melanogaster GN=RpS7 PE=1 SV=1 - [RS7_DROME]	5.86021	2
	Q05825	FBgn0010217	ATPsynbeta	ATP synthase subunit beta, mitochondrial OS=Drosophila melanogaster GN=ATPsynbeta PE=1 SV=3 - [ATPB_DROME]	5.80366	2
	P48159	FBgn0010078	RpL23	60S ribosomal protein L23 OS=Drosophila melanogaster GN=RpL23 PE=1 SV=2 - [RL23_DROME]	5.68485	2
	O61231	FBgn0024733	RpL10	60S ribosomal protein L10 OS=Drosophila melanogaster GN=RpL10 PE=1 SV=1 - [RL10_DROME]	5.68162	2
	P55841	FBgn0017579	RpL14	60S ribosomal protein L14 OS=Drosophila melanogaster GN=RpL14 PE=1 SV=1 - [RL14_DROME]	5.66421	2
	Q3YMU0	FBgn0033663	ERp60	Protein disulfide-isomerase (Fragment) OS=Drosophila melanogaster GN=ERp60 PE=1 SV=1 - [Q3YMU0_DROME]	5.63756	2
	P40945	FBgn0013749	Arf102F	ADP-ribosylation factor 2 OS=Drosophila melanogaster GN=Arf102F PE=2 SV=2 - [ARF2_DROME]	5.58044	2
	Q9V438	FBgn0025678	CaBP1	Protein disulfide-isomerase A6 homolog OS=Drosophila melanogaster GN=CaBP1 PE=1 SV=1 - [PDIA6_DROME]	4.84055	2
Control	A0A076FL24	-	eGFP	Enhanced green fluorescent protein OS=Measles virus MeV-eGFP_Edm-tag GN=eGFP PE=4 SV=1 - [A0A076FL24_9MONO]	155.412	50
	P29844	FBgn0001218	Hsc70-3	Heat shock 70 kDa protein cognate 3 OS=Drosophila melanogaster GN=Hsc70-3 PE=2 SV=2 - [HSP7C_DROME]	10.9058	3
	P11147	FBgn0266599	Hsc70-4	Heat shock 70 kDa protein cognate 4 OS=Drosophila melanogaster GN=Hsc70-4 PE=1 SV=3 - [HSP7D_DROME]	7.19779	2
	Q9VEX6	FBgn0040237	bor	AAA family protein Bor OS=Drosophila melanogaster GN=bor PE=1 SV=2 - [Q9VEX6_DROME]	6.64452	2
