# Supplementary material for: New molecular components of high and low affinity iron import systems in Drosophila
Source: Nat Commun. 2025 Jul 1;16:5662. doi: 10.1038/s41467-025-60758-6 (PMC12218971; doi:10.1038/s41467-025-60758-6)
Supplement: Supplementary file 10 — Source Data [file 41467_2025_60758_MOESM10_ESM.zip › Source Data files_Soltani et al/Fig. 5-I.xlsx]

## Sheet: Sheet1
			80 h	88 h	96 h	104 h	112 h	120 h	128 h	136 h	144 h	152 h	160 h	168 h	176 h	184 h	192 h	200 h	208 h	216 h	224 h	232 h	240 h	248 h
		R1	0	0	1	5	18	33	44	46	46	46	46	46	46	46	46	46	46	46	46	46	46	46
		R2	0	0	0	0	1	9	21	53	72	90	92	93	99	99	99	99	99	99	99	99	99	99
	Control (PG>W1118)	R3	0	0	0	0	5	14	29	38	44	44	44	44	44	44	44	44	44	44	44	44	44	44
	Media: No Suppl.	(R1/50)*100	0	0	2	10	36	66	88	92	92	92	92	92	92	92	92	92	92	92	92	92	92	92
		(R2/105)*100	0	0	0	0	0.952381	8.57143	20	50.4762	68.5714	85.7143	87.619	88.5714	94.2857	94.2857	94.2857	94.2857	94.2857	94.2857	94.2857	94.2857	94.2857	94.2857
		(R3/50)*100	0	0	0	0	10	28	58	76	88	88	88	88	88	88	88	88	88	88	88	88	88	88
		Average	0	0	0.666667	3.33333	15.6508	34.1905	55.3333	72.8254	82.8571	88.5714	89.2063	89.5238	91.4286	91.4286	91.4286	91.4286	91.4286	91.4286	91.4286	91.4286	91.4286	91.4286
		Average round	0	0	0.67	3.34	15.66	34.2	55.34	72.83	82.86	88.58	89.21	89.53	91.43	91.43	91.43	91.43	91.43	91.43	91.43	91.43	91.43	91.43
		STDEVA	0	0	1.1547	5.7735	18.1943	29.2105	34.0783	20.9431	12.5324	3.18158	2.42686	2.16339	3.18158	3.18158	3.18158	3.18158	3.18158	3.18158	3.18158	3.18158	3.18158	3.18158
		Sd E	0	0	0.666667	3.33333	10.5045	16.8647	19.6751	12.0915	7.23559	1.83689	1.40115	1.24904	1.83689	1.83689	1.83689	1.83689	1.83689	1.83689	1.83689	1.83689	1.83689	1.83689
		R1	0	0	0	1	2	11	18	22	39	42	42	42	42	42	42	42	42	42	42	42	42	42
		R2	0	0	0	0	0	0	2	4	20	38	44	44	44	44	44	44	44	44	44	44	44	44
	Control (Tub>W1118)	R3	0	0	0	0	0	1	1	8	17	29	36	40	40	40	40	40	40	40	40	40	40	40
	Media: BPS (120 uM)	(R1/50)*100	0	0	0	2	4	22	36	44	78	84	84	84	84	84	84	84	84	84	84	84	84	84
		(R2/50)*100	0	0	0	0	0	0	4	8	40	76	88	88	88	88	88	88	88	88	88	88	88	88
		(R3/50)*100	0	0	0	0	0	2	2	16	34	58	72	80	80	80	80	80	80	80	80	80	80	80
		Average	0	0	0	0.666667	1.33333	8	14	22.6667	50.6667	72.6667	81.3333	84	84	84	84	84	84	84	84	84	84	84
		Average round	0	0	0	0.67	1.34	8	14	22.67	50.67	72.67	81.34	84	84	84	84	84	84	84	84	84	84	84
		STDEVA	0	0	0	1.1547	2.3094	12.1655	19.0788	18.9033	23.8607	13.3167	8.32666	4	4	4	4	4	4	4	4	4	4	4
		Sd E	0	0	0	0.666667	1.33333	7.02377	11.0151	10.9138	13.776	7.68838	4.8074	2.3094	2.3094	2.3094	2.3094	2.3094	2.3094	2.3094	2.3094	2.3094	2.3094	2.3094
		R1	0	0	0	0	0	0	0	1	5	18	52	83	95	99	99	100	101	107	110	125	127	127
		R2	0	0	0	0	0	0	0	0	7	25	37	44	49	51	55	55	55	55	55	55	55	55
	PG>AGBE-IR	R3	0	0	0	0	0	0	0	0	0	2	11	15	36	41	42	42	42	42	42	42	42	42
	Media: No Suppl.	(R1/150)*100	0	0	0	0	0	0	0	0.666667	3.33333	12	34.6667	55.3333	63.3333	66	66	66.6667	67.3333	71.3333	73.3333	83.3333	84.6667	84.6667
		(R2/75)*100	0	0	0	0	0	0	0	0	9.33333	33.3333	49.3333	58.6667	65.3333	68	73.3333	73.3333	73.3333	73.3333	73.3333	73.3333	73.3333	73.3333
		(R3/50)*100	0	0	0	0	0	0	0	0	0	4	22	30	72	82	84	84	84	84	84	84	84	84
		Average	0	0	0	0	0	0	0	0.222222	4.22222	16.4444	35.3333	48	66.8889	72	74.4444	74.6667	74.8889	76.2222	76.8889	80.2222	80.6667	80.6667
		Average round	0	0	0	0	0	0	0	0.23	4.23	16.45	35.34	48	66.89	72	74.45	74.67	74.89	76.23	76.89	80.23	80.67	80.67
		STDEVA	0	0	0	0	0	0	0	0.3849	4.72973	15.1633	13.6789	15.6773	4.53791	8.7178	9.05129	8.74325	8.44152	6.80958	6.1584	5.97526	6.35959	6.35959
		Sd E	0	0	0	0	0	0	0	0.222222	2.73071	8.75454	7.89749	9.05129	2.61996	5.03322	5.22577	5.04792	4.87371	3.93151	3.55556	3.44982	3.67171	3.67171
		R1	0	0	0	0	0	0	0	0	0	0	1	4	9	22	33	35	41	41	41	41	41	41
		R2	0	0	0	0	0	0	0	0	0	0	0	3	12	29	37	37	37	37	37	37	37	37
	PG>AGBE-IR	R3	0	0	0	0	0	0	0	0	0	0	0	1	8	17	29	30	31	31	31	31	31	31
	Media: BPS (120 uM)	(R1/50)*100	0	0	0	0	0	0	0	0	0	0	2	8	18	44	66	70	82	82	82	82	82	82
		(R2/50)*100	0	0	0	0	0	0	0	0	0	0	0	6	24	58	74	74	74	74	74	74	74	74
		(R3/50)*100	0	0	0	0	0	0	0	0	0	0	0	2	16	34	58	60	62	62	62	62	62	62
		Average	0	0	0	0	0	0	0	0	0	0	0.666667	5.33333	19.3333	45.3333	66	68	72.6667	72.6667	72.6667	72.6667	72.6667	72.6667
		Average round	0	0	0	0	0	0	0	0	0	0	0.67	5.34	19.34	45.34	66	68	72.67	72.67	72.67	72.67	72.67	72.67
		STDEVA	0	0	0	0	0	0	0	0	0	0	1.1547	3.05505	4.16333	12.0554	8	7.2111	10.0664	10.0664	10.0664	10.0664	10.0664	10.0664
		Sd E	0	0	0	0	0	0	0	0	0	0	0.666667	1.76383	2.4037	6.9602	4.6188	4.16333	5.81187	5.81187	5.81187	5.81187	5.81187	5.81187
		R1	0	0	1	6	18	37	44	44	44	44	44	44	44	44	44	44	44	44	44	44	44	44
		R2	0	0	1	1	8	17	33	39	40	40	40	41	41	41	41	41	41	41	41	41	41	41
	Mco4^KO	R3	0	0	0	1	3	13	27	38	43	44	45	46	46	46	46	46	46	46	46	46	46	46
	Media: No Suppl.	(R1/50)*100	0	0	2	12	36	74	88	88	88	88	88	88	88	88	88	88	88	88	88	88	88	88
		(R2/50)*100	0	0	2	2	16	34	66	78	80	80	80	82	82	82	82	82	82	82	82	82	82	82
		(R3/50)*100	0	0	0	2	6	26	54	76	86	88	90	92	92	92	92	92	92	92	92	92	92	92
		Average	0	0	1.33333	5.33333	19.3333	44.6667	69.3333	80.6667	84.6667	85.3333	86	87.3333	87.3333	87.3333	87.3333	87.3333	87.3333	87.3333	87.3333	87.3333	87.3333	87.3333
		Average round	0	0	1.34	5.34	19.34	44.67	69.34	80.67	84.67	85.34	86	87.34	87.34	87.34	87.34	87.34	87.34	87.34	87.34	87.34	87.34	87.34
		STDEVA	0	0	1.1547	5.7735	15.2753	25.7164	17.2434	6.4291	4.16333	4.6188	5.2915	5.03322	5.03322	5.03322	5.03322	5.03322	5.03322	5.03322	5.03322	5.03322	5.03322	5.03322
		Sd E	0	0	0.666667	3.33333	8.81917	14.8474	9.95546	3.71184	2.4037	2.66667	3.05505	2.90593	2.90593	2.90593	2.90593	2.90593	2.90593	2.90593	2.90593	2.90593	2.90593	2.90593
		R1	0	0	0	1	1	9	14	22	33	41	41	41	41	41	41	41	41	41	41	42	42	42
		R2	0	0	0	0	1	2	2	8	16	36	42	42	42	43	43	43	43	43	43	43	43	43
	Mco4^KO	R3	0	0	0	0	1	3	3	7	17	29	38	39	39	39	39	39	39	39	39	39	39	39
	Media: BPS (120 uM)	(R1/50)*100	0	0	0	2	2	18	28	44	66	82	82	82	82	82	82	82	82	82	82	84	84	84
		(R2/50)*100	0	0	0	0	2	4	4	16	32	72	84	84	84	86	86	86	86	86	86	86	86	86
		(R3/50)*100	0	0	0	0	2	6	6	14	34	58	76	78	78	78	78	78	78	78	78	78	78	78
		Average	0	0	0	0.666667	2	9.33333	12.6667	24.6667	44	70.6667	80.6667	81.3333	81.3333	82	82	82	82	82	82	82.6667	82.6667	82.6667
		Average round	0	0	0	0.67	2	9.34	12.67	24.67	44	70.67	80.67	81.34	81.34	82	82	82	82	82	82	82.67	82.67	82.67
		STDEVA	0	0	0	1.1547	0	7.57188	13.3167	16.773	19.0788	12.0554	4.16333	3.05505	3.05505	4	4	4	4	4	4	4.16333	4.16333	4.16333
		Sd E	0	0	0	0.666667	0	4.37163	7.68838	9.68389	11.0151	6.9602	2.4037	1.76383	1.76383	2.3094	2.3094	2.3094	2.3094	2.3094	2.3094	2.4037	2.4037	2.4037
		R1	0	0	0	0	0	0	0	0	0	0	6	16	27	55	89	109	112	114	114	114	114	114
		R2	0	0	0	0	0	0	0	0	0	0	1	7	9	14	26	61	111	117	117	121	121	121
	PG>AGBE-IR; Mco4^KO	R3	0	0	0	0	0	0	0	0	0	0	0	0	4	13	22	37	55	79	79	79	79	79
	Media: No Suppl.	(R1/150)*100	0	0	0	0	0	0	0	0	0	0	4	10.6667	18	36.6667	59.3333	72.6667	74.6667	76	76	76	76	76
		(R2/150)*100	0	0	0	0	0	0	0	0	0	0	0.666667	4.66667	6	9.33333	17.3333	40.6667	74	78	78	80.6667	80.6667	80.6667
		(R3/103)*100	0	0	0	0	0	0	0	0	0	0	0	0	3.8835	12.6214	21.3592	35.9223	53.3981	76.699	76.699	76.699	76.699	76.699
		Average	0	0	0	0	0	0	0	0	0	0	1.55556	5.11111	9.2945	19.5405	32.6753	49.7519	67.3549	76.8997	76.8997	77.7886	77.7886	77.7886
		Average round	0	0	0	0	0	0	0	0	0	0	1.56	5.12	9.3	19.55	32.68	49.76	67.36	76.9	76.9	77.79	77.79	77.79
		STDEVA	0	0	0	0	0	0	0	0	0	0	2.14303	5.3472	7.6131	14.9226	23.1741	19.9861	12.0916	1.01498	1.01498	2.5169	2.5169	2.5169
		Sd E	0	0	0	0	0	0	0	0	0	0	1.23728	3.08721	4.39542	8.61555	13.3796	11.539	6.98108	0.586002	0.586002	1.45313	1.45313	1.45313
		R1	0	0	0	0	0	0	0	0	0	0	0	0	0	5	14	23	31	31	31	31	31	31
		R2	0	0	0	0	0	0	0	0	0	0	0	0	2	12	18	25	37	37	37	37	37	37
	PG>AGBE-IR; Mco4^KO	R3	0	0	0	0	0	0	0	0	0	0	0	0	0	4	12	20	33	33	33	33	33	33
	Media: BPS (120 uM)	(R1/50)*100	0	0	0	0	0	0	0	0	0	0	0	0	0	10	28	46	62	62	62	62	62	62
		(R2/50)*100	0	0	0	0	0	0	0	0	0	0	0	0	4	24	36	50	74	74	74	74	74	74
		(R3/50)*100	0	0	0	0	0	0	0	0	0	0	0	0	0	8	24	40	66	66	66	66	66	66
		Average	0	0	0	0	0	0	0	0	0	0	0	0	1.33333	14	29.3333	45.3333	67.3333	67.3333	67.3333	67.3333	67.3333	67.3333
		Average round	0	0	0	0	0	0	0	0	0	0	0	0	1.34	14	29.34	45.34	67.34	67.34	67.34	67.34	67.34	67.34
		STDEVA	0	0	0	0	0	0	0	0	0	0	0	0	2.3094	8.7178	6.1101	5.03322	6.1101	6.1101	6.1101	6.1101	6.1101	6.1101
		Sd E	0	0	0	0	0	0	0	0	0	0	0	0	1.33333	5.03322	3.52767	2.90593	3.52767	3.52767	3.52767	3.52767	3.52767	3.52767
