# Supplementary material for: New molecular components of high and low affinity iron import systems in Drosophila
Source: Nat Commun. 2025 Jul 1;16:5662. doi: 10.1038/s41467-025-60758-6 (PMC12218971; doi:10.1038/s41467-025-60758-6)
Supplement: Supplementary file 10 — Source Data [file 41467_2025_60758_MOESM10_ESM.zip › Source Data files_Soltani et al/Fig. 1-B.xlsx]

## Sheet: Analysis
			80 h	88 h	96 h	104 h	112 h	120 h	128 h	136 h	144 h	152 h	160 h	168 h	176 h	184 h	192 h	200 h
	Control Food	R1	0	0	1	4	9	35	43	44	46	47	49	49	49	49	49	49
		R2	0	0	0	3	13	40	42	44	44	44	45	45	45	45	45	45
		R3	0	0	1	4	10	38	40	42	43	44	46	47	47	47	47	47
		(R1/50)*100	0	0	2	8	18	70	86	88	92	94	98	98	98	98	98	98
		(R2/50)*100	0	0	0	6	26	80	84	88	88	88	90	90	90	90	90	90
		(R3/50)*100	0	0	2	8	20	76	80	84	86	88	92	94	94	94	94	94
		Average	0	0	1.33333	7.33333	21.3333	75.3333	83.3333	86.6667	88.6667	90	93.3333	94	94	94	94	94
		Average round	0	0	1.34	7.34	21.34	75.34	83.34	86.67	88.67	90	93.34	94	94	94	94	94
		STDEVA	0	0	1.1547	1.1547	4.16333	5.03322	3.05505	2.3094	3.05505	3.4641	4.16333	4	4	4	4	4
		Sd E	0	0	0.666667	0.666667	2.4037	2.90593	1.76383	1.33333	1.76383	2	2.4037	2.3094	2.3094	2.3094	2.3094	2.3094
		Sd E round	0	0	0.67	0.67	2.41	2.91	1.77	1.34	1.77	2	2.41	2.31	2.31	2.31	2.31	2.31
	G1	R1	0	0	1	5	11	27	37	39	39	40	41	41	41	41	41	41
		R2	0	0	0	3	8	30	34	36	37	39	40	40	40	40	40	40
		R3	0	0	0	2	8	29	39	42	44	44	46	48	49	49	49	49
		(R1/50)*100	0	0	2	10	22	54	74	78	78	80	82	82	82	82	82	82
		(R2/50)*100	0	0	0	6	16	60	68	72	74	78	80	80	80	80	80	80
		(R3/50)*100	0	0	0	4	16	58	78	84	88	88	92	96	98	98	98	98
		Average	0	0	0.666667	6.66667	18	57.3333	73.3333	78	80	82	84.6667	86	86.6667	86.6667	86.6667	86.6667
		Average round	0	0	0.67	6.67	18	57.34	73.34	78	80	82	84.67	86	86.67	86.67	86.67	86.67
		STDEVA	0	0	1.1547	3.05505	3.4641	3.05505	5.03322	6	7.2111	5.2915	6.4291	8.7178	9.86577	9.86577	9.86577	9.86577
		Sd E	0	0	0.666667	1.76383	2	1.76383	2.90593	3.4641	4.16333	3.05505	3.71184	5.03322	5.696	5.696	5.696	5.696
		Sd E round	0	0	0.67	1.77	2	1.77	2.91	3.47	4.17	3.06	3.72	5.04	5.7	5.7	5.7	5.7
	G2	R1	0	0	0	1	9	18	40	41	43	44	46	48	48	48	48	48
		R2	0	0	0	0	3	10	25	42	43	44	44	44	45	46	46	46
		R3	0	0	0	0	2	19	27	45	46	46	46	46	46	45	45	45
		(R1/50)*100	0	0	0	2	18	36	80	82	86	88	92	96	96	96	96	96
		(R2/50)*100	0	0	0	0	6	20	50	84	86	88	88	88	90	92	92	92
		(R3/50)*100	0	0	0	0	4	38	54	90	92	92	92	92	92	90	90	90
		Average	0	0	0	0.666667	9.33333	31.3333	61.3333	85.3333	88	89.3333	90.6667	92	92.6667	92.6667	92.6667	92.6667
		Average round	0	0	0	0.67	9.34	31.34	61.34	85.34	88	89.34	90.67	92	92.67	92.67	92.67	92.67
		STDEVA	0	0	0	1.1547	7.57188	9.86577	16.2891	4.16333	3.4641	2.3094	2.3094	4	3.05505	3.05505	3.05505	3.05505
		Sd E	0	0	0	0.666667	4.37163	5.696	9.40449	2.4037	2	1.33333	1.33333	2.3094	1.76383	1.76383	1.76383	1.76383
		Sd E round	0	0	0	0.67	4.38	5.7	9.41	2.41	2	1.34	1.34	2.31	1.77	1.77	1.77	1.77
	G3	R1	0	0	0	0	0	3	11	38	39	40	42	44	45	45	45	45
		R2	0	0	0	0	1	3	10	38	40	41	44	44	44	44	44	44
		R3	0	0	0	0	1	5	14	40	43	43	43	44	45	45	45	45
		(R1/50)*100	0	0	0	0	0	6	22	76	78	80	84	88	90	90	90	90
		(R2/50)*100	0	0	0	0	2	6	20	76	80	82	88	88	88	88	88	88
		(R3/50)*100	0	0	0	0	2	10	28	80	86	86	86	88	90	90	90	90
		Average	0	0	0	0	1.33333	7.33333	23.3333	77.3333	81.3333	82.6667	86	88	89.3333	89.3333	89.3333	89.3333
		Average round	0	0	0	0	1.34	7.34	23.34	77.34	81.34	82.67	86	88	89.34	89.34	89.34	89.34
		STDEVA	0	0	0	0	1.1547	2.3094	4.16333	2.3094	4.16333	3.05505	2	0	1.1547	1.1547	1.1547	1.1547
		Sd E	0	0	0	0	0.666667	1.33333	2.4037	1.33333	2.4037	1.76383	1.1547	0	0.666667	0.666667	0.666667	0.666667
		Sd E round	0	0	0	0	0.67	1.34	2.41	1.34	2.41	1.77	1.16	0	0.67	0.67	0.67	0.67
	G4	R1	0	0	0	0	1	4	18	25	33	33	33	33	33	33	33	33
		R2	0	0	0	0	0	2	15	33	42	44	44	44	44	44	44	44
		R3	0	0	0	0	1	14	31	38	39	39	39	39	39	39	39	39
		(R1/50)*100	0	0	0	0	2	8	36	50	66	66	66	66	66	66	66	66
		(R2/50)*100	0	0	0	0	0	4	30	66	84	88	88	88	88	88	88	88
		(R3/50)*100	0	0	0	0	2	28	62	76	78	78	78	78	78	78	78	78
		Average	0	0	0	0	1.33333	13.3333	42.6667	64	76	77.3333	77.3333	77.3333	77.3333	77.3333	77.3333	77.3333
		Average round	0	0	0	0	1.34	13.34	42.67	64	76	77.34	77.34	77.34	77.34	77.34	77.34	77.34
		STDEVA	0	0	0	0	1.1547	12.8582	17.0098	13.1149	9.16515	11.0151	11.0151	11.0151	11.0151	11.0151	11.0151	11.0151
		Sd E	0	0	0	0	0.666667	7.42369	9.82061	7.57188	5.2915	6.35959	6.35959	6.35959	6.35959	6.35959	6.35959	6.35959
		Sd E round	0	0	0	0	0.67	7.43	9.83	7.58	5.3	6.36	6.36	6.36	6.36	6.36	6.36	6.36
	G5	R1	0	0	0	0	0	0	8	19	19	19	19	19	19	19	19	19
		R2	0	0	0	0	0	1	6	13	17	17	21	21	21	21	21	21
		R3	0	0	0	0	0	0	4	13	17	18	18	19	20	22	22	22
		(R1/50)*100	0	0	0	0	0	0	16	38	38	38	38	38	38	38	38	38
		(R2/50)*100	0	0	0	0	0	2	12	26	34	34	42	42	42	42	42	42
		(R3/50)*100	0	0	0	0	0	0	8	26	34	36	36	38	40	44	44	44
		Average	0	0	0	0	0	0.666667	12	30	35.3333	36	38.6667	39.3333	40	41.3333	41.3333	41.3333
		Average round	0	0	0	0	0	0.67	12	30	35.34	36	38.67	39.34	40	41.34	41.34	41.34
		STDEVA	0	0	0	0	0	1.1547	4	6.9282	2.3094	2	3.05505	2.3094	2	3.05505	3.05505	3.05505
		Sd E	0	0	0	0	0	0.666667	2.3094	4	1.33333	1.1547	1.76383	1.33333	1.1547	1.76383	1.76383	1.76383
		Sd E round	0	0	0	0	0	0.67	2.31	4	1.34	1.16	1.77	1.34	1.16	1.77	1.77	1.77
